# Supplementary material for: Serum Pharmacochemistry-Guided DARTS-MS Profiling Reveals Potential Mechanisms of Caragana jubata Against Hypoxic Pulmonary Hypertension
Source: Int J Mol Sci. 2026 Jun 27;27(13):5815. doi: 10.3390/ijms27135815 (PMC13361411; doi:10.3390/ijms27135815)
Supplement: Supplementary file 1 [file ijms-27-05815-s001.zip]

Archive with 39 entries (33 files):
- Supplementary Figures/
- Supplementary Figures/Supplementary Figure S1.tif
- Supplementary Figures/Supplementary Figure S2.tif
- Supplementary Figures/Supplementary Figure S3.tif
- Supplementary Figures/Supplementary Figure S4.tif
- Supplementary Figures/Supplementary Figure S5.tif
- Supplementary Figures/Supplementary Figure S6.tif
- Supplementary Figures/Supplementary Figure S7/
- Supplementary Figures/Supplementary Figure S7/Figure 6A/
- Supplementary Figures/Supplementary Figure S7/Figure 6A/b-actin(1).jpg
- Supplementary Figures/Supplementary Figure S7/Figure 6A/b-actin(2).jpg
- Supplementary Figures/Supplementary Figure S7/Figure 6A/b-actin(3).jpg
- Supplementary Figures/Supplementary Figure S7/Figure 6A/erk1 2(1).jpg
- Supplementary Figures/Supplementary Figure S7/Figure 6A/erk1 2(2).jpg
- Supplementary Figures/Supplementary Figure S7/Figure 6A/erk1 2(3).jpg
- Supplementary Figures/Supplementary Figure S7/Figure 6B/
- Supplementary Figures/Supplementary Figure S7/Figure 6B/b-actin1(mek1).jpg
- Supplementary Figures/Supplementary Figure S7/Figure 6B/b-actin2(mek1).jpg
- Supplementary Figures/Supplementary Figure S7/Figure 6B/b-actin3(mek1).jpg
- Supplementary Figures/Supplementary Figure S7/Figure 6B/mek1(1).jpg
- Supplementary Figures/Supplementary Figure S7/Figure 6B/mek1(2).jpg
- Supplementary Figures/Supplementary Figure S7/Figure 6B/mek1(3).jpg
- Supplementary Figures/Supplementary Figure S7/Figure 6C/
- Supplementary Figures/Supplementary Figure S7/Figure 6C/1-1.tif
- Supplementary Figures/Supplementary Figure S7/Figure 6C/1-2.tif
- Supplementary Figures/Supplementary Figure S7/Figure 6C/2-1.tif
- Supplementary Figures/Supplementary Figure S7/Figure 6C/2-2.tif
- Supplementary Figures/Supplementary Figure S7/Figure 6C/3-1.tif
- Supplementary Figures/Supplementary Figure S7/Figure 6C/3-2.tif
- Supplementary Figures/Supplementary Figure S7(1).pdf
- Supplementary Tables/
- Supplementary Tables/Supplementary Table S1.xlsx
- Supplementary Tables/Supplementary Table S2.xlsx
- Supplementary Tables/Supplementary Table S3.xlsx
- Supplementary Tables/Supplementary Table S4.xlsx
- Supplementary Tables/Supplementary Table S5.xlsx
- Supplementary Tables/Supplementary Table S6.xlsx
- Supplementary Tables/Supplementary Table S7.xlsx
- Supplementary Tables/Supplementary Table S8.xlsx
