# Supplementary material for: Serum Pharmacochemistry-Guided DARTS-MS Profiling Reveals Potential Mechanisms of Caragana jubata Against Hypoxic Pulmonary Hypertension
Source: Int J Mol Sci. 2026 Jun 27;27(13):5815. doi: 10.3390/ijms27135815 (PMC13361411; doi:10.3390/ijms27135815)
Supplement: Supplementary file 1 [file ijms-27-05815-s001.zip › Supplementary Tables/Supplementary Table S1.xlsx]

## Sheet: S1_Metadata
Supplementary Table S1. DARTS-MS sample metadata and experimental design
Sample metadata and experimental design for DARTS-MS analysis of PASMC total protein lysates. The DMSO group served as the vehicle control without Pronase E or ginkgolide J; M represents the protease-only group; GJ represents ginkgolide J plus protease.
Sample ID	Group label in report	Group description	Biological replicate	Protein source	Vehicle	Final DMSO concentration	Ginkgolide J treatment	Ginkgolide J concentration	Drug incubation	Protease treatment	Protease	Enzyme-to-protein ratio	Protease digestion	Digestion temperature	Termination reagent	MS acquisition / processing	Raw file name
Dmso1	DMSO	Vehicle control; no ginkgolide J; no Pronase E	1	PASMC total protein lysate	DMSO vehicle	≤0.1%	No	NA	NA	No	NA	NA	NA	NA	NA	DIA-MS; DIA-NN 2.2.0; UniProt Rattus norvegicus database	Dmso1.raw
Dmso2	DMSO	Vehicle control; no ginkgolide J; no Pronase E	2	PASMC total protein lysate	DMSO vehicle	≤0.1%	No	NA	NA	No	NA	NA	NA	NA	NA	DIA-MS; DIA-NN 2.2.0; UniProt Rattus norvegicus database	Dmso2.raw
Dmso3	DMSO	Vehicle control; no ginkgolide J; no Pronase E	3	PASMC total protein lysate	DMSO vehicle	≤0.1%	No	NA	NA	No	NA	NA	NA	NA	NA	DIA-MS; DIA-NN 2.2.0; UniProt Rattus norvegicus database	Dmso3.raw
M1	M	Protease-only group; Pronase E without ginkgolide J	1	PASMC total protein lysate	DMSO vehicle	≤0.1%	No	NA	NA	Yes	Pronase E from Streptomyces griseus (Shanghai Yuanye Bio-Technology; Cat# S10014-250 mg)	1:700	30 min	37.5 °C	Protease inhibitor cocktail (Solarbio; Cat# P6730)	DIA-MS; DIA-NN 2.2.0; UniProt Rattus norvegicus database	M1.raw
M2	M	Protease-only group; Pronase E without ginkgolide J	2	PASMC total protein lysate	DMSO vehicle	≤0.1%	No	NA	NA	Yes	Pronase E from Streptomyces griseus (Shanghai Yuanye Bio-Technology; Cat# S10014-250 mg)	1:700	30 min	37.5 °C	Protease inhibitor cocktail (Solarbio; Cat# P6730)	DIA-MS; DIA-NN 2.2.0; UniProt Rattus norvegicus database	M2.raw
M3	M	Protease-only group; Pronase E without ginkgolide J	3	PASMC total protein lysate	DMSO vehicle	≤0.1%	No	NA	NA	Yes	Pronase E from Streptomyces griseus (Shanghai Yuanye Bio-Technology; Cat# S10014-250 mg)	1:700	30 min	37.5 °C	Protease inhibitor cocktail (Solarbio; Cat# P6730)	DIA-MS; DIA-NN 2.2.0; UniProt Rattus norvegicus database	M3.raw
GJ1	GJ	Ginkgolide J plus protease group	1	PASMC total protein lysate	DMSO vehicle	≤0.1%	Yes	25 μM	1 h	Yes	Pronase E from Streptomyces griseus (Shanghai Yuanye Bio-Technology; Cat# S10014-250 mg)	1:700	30 min	37.5 °C	Protease inhibitor cocktail (Solarbio; Cat# P6730)	DIA-MS; DIA-NN 2.2.0; UniProt Rattus norvegicus database	GJ1.raw
GJ2	GJ	Ginkgolide J plus protease group	2	PASMC total protein lysate	DMSO vehicle	≤0.1%	Yes	25 μM	1 h	Yes	Pronase E from Streptomyces griseus (Shanghai Yuanye Bio-Technology; Cat# S10014-250 mg)	1:700	30 min	37.5 °C	Protease inhibitor cocktail (Solarbio; Cat# P6730)	DIA-MS; DIA-NN 2.2.0; UniProt Rattus norvegicus database	GJ2.raw
GJ3	GJ	Ginkgolide J plus protease group	3	PASMC total protein lysate	DMSO vehicle	≤0.1%	Yes	25 μM	1 h	Yes	Pronase E from Streptomyces griseus (Shanghai Yuanye Bio-Technology; Cat# S10014-250 mg)	1:700	30 min	37.5 °C	Protease inhibitor cocktail (Solarbio; Cat# P6730)	DIA-MS; DIA-NN 2.2.0; UniProt Rattus norvegicus database	GJ3.raw

## Sheet: Notes
Supplementary Table S1. DARTS-MS sample metadata and experimental design
Item	Description
Experimental design	Three groups with three biological replicates per group: DMSO, M, and GJ.
DMSO group	Vehicle control without ginkgolide J or Pronase E treatment.
M group	Protease-only group; PASMC total protein lysates were treated with Pronase E without ginkgolide J.
GJ group	PASMC total protein lysates were incubated with ginkgolide J at 25 μM for 1 h before Pronase E digestion.
Proteolysis condition	Pronase E, enzyme-to-protein ratio 1:700, 30 min, 37.5 °C.
Proteolysis termination	Protease inhibitor cocktail (Solarbio; Cat# P6730).
Data processing	DIA-MS data processed using DIA-NN 2.2.0 against the UniProt Rattus norvegicus database.
Interpretation note	DARTS-MS measures ligand-associated changes in protease susceptibility rather than steady-state protein expression.
Raw file names	Raw file names correspond to the vendor raw files deposited in the repository and should remain unchanged to match the DIA-NN manifest and processed outputs.
DARTS-MS was used to detect ligand-associated changes in protease susceptibility rather than steady-state protein-expression changes.
