# Supplementary material for: Serum Pharmacochemistry-Guided DARTS-MS Profiling Reveals Potential Mechanisms of Caragana jubata Against Hypoxic Pulmonary Hypertension
Source: Int J Mol Sci. 2026 Jun 27;27(13):5815. doi: 10.3390/ijms27135815 (PMC13361411; doi:10.3390/ijms27135815)
Supplement: Supplementary file 1 [file ijms-27-05815-s001.zip › Supplementary Tables/Supplementary Table S2.xlsx]

## Sheet: Sheet1
Protein.Group	Protein.Names	Genes	First.Protein.Description	N.Sequences	N.Proteotypic.Sequences	Dmso1	Dmso2	Dmso3	GJ1	GJ2	GJ3	M1	M2	M3
A0A023IKC9;A0A023ILN9;A0A8I6AMP2;Q6MGA6	A0A023IKC9_RAT;A0A023ILN9_RAT;A0A8I6AMP2_RAT;Q6MGA6_RAT	Psmb9		7	7	18315600	18527000	21974200	20139900	18942100	18853800	18936300	22967900	21274000
A0A023ILQ2;Q63521;Q63522;Q6MGA3	A0A023ILQ2_RAT;Q63521_RAT;Q63522_RAT;Q6MGA3_RAT	TAP2C;Tap2		4	0	86855.3	76353.1	94709	95941.6	71349.2	56398.8	55635.1	46167.9	50693.4
A0A023IM48;P97561	A0A023IM48_RAT;P97561_RAT	Tap1;Tap2		12	0	4345040	4178510	4486630	4143250	4872230	4056390	4137650	4467160	3834620
A0A023IM54;A0A8I5ZLY7;A6JJI5;Q99JC6	A0A023IM54_RAT;A0A8I5ZLY7_RAT;A6JJI5_RAT;Q99JC6_RAT	Tapbp		8	8	4957970	3478600	4808090	4748500	4798200	3882180	3221910	3685730	3161940
A0A096MIV5	A0A096MIV5_RAT	Abcf2		1	1		99303.3	118084	68203.7	92452.2	119448	52687	64431.8	77681.6
A0A096MIX2	A0A096MIX2_RAT	Ddx17		38	29	48613200	49511800	49977000	51129000	49101400	48064400	50160200	50622800	49590800
A0A096MJ01;A0A096MKD4;A0A0G2JYM0;A0A0G2K2C4;A0A8I5Y5H4	A0A096MJ01_RAT;A0A096MKD4_RAT;A0A0G2JYM0_RAT;A0A0G2K2C4_RAT;A0A8I5Y5H4_RAT	Ldb3		1	1	538501	968610
A0A096MJ11;A6HS22;A6HS23	A0A096MJ11_RAT;A6HS22_RAT;A6HS23_RAT	Gsdmd		18	13	9092750	9086960	8726320	8022990	9483020	8632900	5226370	6734190	6204010
A0A096MJ28;A6HHQ4	A0A096MJ28_RAT;A6HHQ4_RAT	Ints2		5	5	330811	224697	224634	314356	359730	223165	180104	224929	218185
A0A096MJ37;A0A096MJH4;A0A8I6AE57;A6IKN3;A6IKN4;F1M5F4	A0A096MJ37_RAT;A0A096MJH4_RAT;A0A8I6AE57_RAT;A6IKN3_RAT;A6IKN4_RAT;F1M5F4_RAT	Urgcp		8	8	714019	950534	1070010	779432	1326490	841248	996286	1284650	980198
A0A096MJ54	A0A096MJ54_RAT	Itprip		1	1					1551940		1080570	967995
A0A096MJ67;A0A8I6A1E4;A0A8I6AI49;A6JDH7;B0BNL7;F7FL97	A0A096MJ67_RAT;A0A8I6A1E4_RAT;A0A8I6AI49_RAT;A6JDH7_RAT;B0BNL7_RAT;F7FL97_RAT	RGD1307468_predicted;Rell1		3	0	173571	187306	234918	160153	188678	135075		141373	93902.7
A0A096MJ94;A6IL62;E9PTV4	A0A096MJ94_RAT;A6IL62_RAT;E9PTV4_RAT	Bms1		5	5		47149.3	55078.5	52296.8	37880	79478.9	26520.6	43481.1	95716.7
A0A096MJ99;A6ID94;A6ID95	A0A096MJ99_RAT;A6ID94_RAT;A6ID95_RAT	Vamp4		2	2	967324	894559	1293110	782872	764431	597023	577923	280187	243128
A0A096MJA9;A0A096MKE0;A0A8I5ZX44	A0A096MJA9_RAT;A0A096MKE0_RAT;A0A8I5ZX44_RAT	Asph		40	1	30024900	29529200	29083800	29758000	27878100	29494300	31478100	30768500	29831100
A0A096MJB3;A0A8I6AN51;A6I2P5;M0R565	A0A096MJB3_RAT;A0A8I6AN51_RAT;A6I2P5_RAT;M0R565_RAT	Wdr82		9	4	691937	725904	679019	762578	1027130	907587	628969	856676	786183
A0A096MJE3;A6IQ16	A0A096MJE3_RAT;A6IQ16_RAT	Gspt2		2	2	2069210	763818	1214990						647160
A0A096MJL0;A0A0G2JVF8;A0A096MK45	A0A096MJL0_RAT;A0A096MK45_RAT;A0A0G2JVF8_RAT	Ift172		8	0	570394	514554	520571	518835	627406	533462	531490	501947	474939
A0A096MJM8;A0A8I6A8V8	A0A096MJM8_RAT;A0A8I6A8V8_RAT	Las1l		15	3	3373810	3315830	3807950	4138150	4222520	3599370	3069420	3701930	3730930
A0A096MJN4	SEPT4_RAT	Septin4		10	2	4428470	3979310	4277740	4156990	4722630	4097660	3421670	4174800	3449320
A0A096MJW1	A0A096MJW1_RAT	Fkbp10		21	3	34657100	36301500	35872600	35975400	36064700	37643400	39569200	43610400	38839300
A0A096MJW2;A6I887	A0A096MJW2_RAT;A6I887_RAT	Far1		14	14	17866400	17355700	17376400	15911800	20927100	17987900	17146200	18375800	17420900
A0A096MJY1;A0A8I6A609;A6HUF3	A0A096MJY1_RAT;A0A8I6A609_RAT;A6HUF3_RAT	Gpc6		20	18	7026710	7173450	7772400	7567460	7434550	7462280	7144780	6931610	6605830
A0A096MJY7	A0A096MJY7_RAT	Lsm14a		6	1	3838450	3703160	3929910	2588400	2602050	2270990	2523550	2476720	2908030
A0A096MJZ0	DNAL1_RAT	Dnal1		10	10	1177360	1416120	1281520	1153640	1181760	1198790	1282590	1397180	1235850
A0A096MK13;A6IPZ7	A0A096MK13_RAT;A6IPZ7_RAT	Pola1;rCG_36239		8	0	5609870	6512220	7113370	7880550	7559120	6998180	5873650	7806580	5563450
A0A096MK18;A0A096MKF1;A0A8I5XWD7;A6JR82;A6JR83;F1LPI7	A0A096MK18_RAT;A0A096MKF1_RAT;A0A8I5XWD7_RAT;A6JR82_RAT;A6JR83_RAT;F1LPI7_RAT	Ppip5k2		10	6	5845080	5062650	4849050	6122040	7277360	5678230	5866160	5465870	5817110
A0A096MK27;F6RJR3;Q32Q00	A0A096MK27_RAT;F6RJR3_RAT;Q32Q00_RAT	Asb12		1	1	147826	104208	170322	147661	130700	101761	189408	161535	223284
A0A096MK38;A0A8I6G502;Q8R490	A0A096MK38_RAT;A0A8I6G502_RAT;Q8R490_RAT	Cdh13		14	14	10075900	9003470	10733900	8486220	8669240	8052250	9242680	9453920	10730400
A0A096MK48	A0A096MK48_RAT	Serf1		1	1	2288500	5482870	6498010	7273430	3282150	3498470		2508810	1856120
A0A096MK60	A0A096MK60_RAT	Slfn5		11	11	1171850	1319950	1358140	1441600	1450650	1500180	1226900	1113340	1426040
A0A096MK61;A6I3N2	A0A096MK61_RAT;A6I3N2_RAT	Crtap		26	26	82569800	89456500	85485300	85665400	97018200	84927300	75405600	81139800	83396900
A0A096MK99	A0A096MK99_RAT	Parp4		36	2	4700840	4741850	4717010	4717820	5111550	4275880	3866350	4042560	4184870
A0A096MKB0;A6KAU5	A0A096MKB0_RAT;A6KAU5_RAT	Rab24		9	9	5767310	5132850	6765620	6524630	6368200	5664370	4648400	5196250	5777210
A0A096MKB4;A0A096MIW7;A0A0G2K749;A0A8I6A9Q5;A0A8I6G1L6;C0IXW5;C0IXW6;E9PTY6	A0A096MIW7_RAT;A0A096MKB4_RAT;A0A0G2K749_RAT;A0A8I6A9Q5_RAT;A0A8I6G1L6_RAT;C0IXW5_RAT;C0IXW6_RAT;E9PTY6_RAT	Fry		5	1	119044		166758	126412	157637	80325.4		126270	162821
A0A096MKC0;A0A8I5ZS67;A6JWM3	A0A096MKC0_RAT;A0A8I5ZS67_RAT;A6JWM3_RAT	Gigyf2		19	14	4751770	5121120	5356770	4746660	4326750	4064130	2747890	2718990	3150610
A0A096MKD1;A6KHC3;B5DEG5;F7FGJ4	A0A096MKD1_RAT;A6KHC3_RAT;B5DEG5_RAT;F7FGJ4_RAT	Eef1akmt1;RGD1306762_predicted		4	0	1057840	1475320	1794180	1302940	1316870	1227350	1154750	1248390	1452940
A0A096MKE9;A0A0G2JV76;A6HHE1	A0A096MKE9_RAT;A0A0G2JV76_RAT;A6HHE1_RAT	Lig3		13	2	2056110	1963380	2223770	2343970	2321950	2124460	1970240	1891530	2018460
A0A096MKF8;A0A0G2K4W3	A0A096MKF8_RAT;A0A0G2K4W3_RAT	Med12		6	0	91316.1	86497.4	56070	79189.8	99218.6	73392.4	74583.7	68155.7	60471.8
A0A096MKG2;A0A0G2QC27;A6IIT7;A6IIT8	A0A096MKG2_RAT;A0A0G2QC27_RAT;A6IIT7_RAT;A6IIT8_RAT	Nol6;Nol6_predicted		4	0	2762040	4337330	3616990	2925420	4123680	3261890	3133920	2213160
A0A097BW25;A0A0G2K692;A0A8I5Y6L2;A6JVB6	A0A097BW25_RAT;A0A0G2K692_RAT;A0A8I5Y6L2_RAT;A6JVB6_RAT	Postn		1	0	332384	366100	305095		279091	299938	173085	258116	233828
A0A0A0MY22;A0A8I6G7N7;A6KRK4	A0A0A0MY22_RAT;A0A8I6G7N7_RAT;A6KRK4_RAT	Siae		8	8	3215510	3101080	3205990	3101330	2837820	3398150	2762110	2938500	3538610
A0A0A0MY43;A6K6T5	A0A0A0MY43_RAT;A6K6T5_RAT	Ascc3		50	46	21800900	23777100	23421800	23087100	27744900	22401300	19692200	21260800	22302300
A0A0E3DAF7;B0BN52	A0A0E3DAF7_RAT;B0BN52_RAT	Mtch2		13	0	14597600	14316400	14675700	13757700	18798300	15304100	11503400	15512000	13311000
A0A0F7R4W9;F7F8V1;Q9Z1J7	A0A0F7R4W9_RAT;F7F8V1_RAT;Q9Z1J7_RAT	Slc1a5;ratASCT2		10	0	42759500	39568800	38280900	27809300	29294000	32742600	20479100	20577600	23251900
A0A0F7R5I4;A6JQ21;F7F9N4	A0A0F7R5I4_RAT;A6JQ21_RAT;F7F9N4_RAT	Slc1a4		10	10	6235820	5705450	6354830	4391530	4449730	5533730	4878060	3723000	3493230
A0A0G2JSH9;A6IY46	A0A0G2JSH9_RAT;A6IY46_RAT	Prdx2		15	1	113559000	121279000	121166000	116151000	114725000	119500000	123884000	125191000	125992000
A0A0G2JSI4;A0A8I5ZM38;A0A8I6G2Z6;Q5XI36	A0A0G2JSI4_RAT;A0A8I5ZM38_RAT;A0A8I6G2Z6_RAT;Q5XI36_RAT	Adgre5		3	1	11351.2	16338.6	21275.7	10305.5	14081.3	14669.5		12436.3	8545.2
A0A0G2JSK2;A0A8I6A4B1;A0A8I6ABY9;A0A8I6GKQ4;A6I1W6;A6I1W7	A0A0G2JSK2_RAT;A0A8I6A4B1_RAT;A0A8I6ABY9_RAT;A0A8I6GKQ4_RAT;A6I1W6_RAT;A6I1W7_RAT	Cyb5r4		8	8	2358110	2165120	2446990	2634650	2374330	2177530	2216720	2350230	2183520
A0A0G2JSL2;A6J3Y7	A0A0G2JSL2_RAT;A6J3Y7_RAT	Trappc4;rCG_58353		15	0	4385220	4171570	4569690	4279310	5027720	4688910	4638670	4693200	4527600
A0A0G2JSL4;A6HCU1;D3ZLW4	A0A0G2JSL4_RAT;A6HCU1_RAT;D3ZLW4_RAT	Tsc2		15	15	1544730	1728560	2013510	1640770	2064460	1813870	1655550	1840940	1829570
A0A0G2JSL8;A0A0G2K6X9;A6KKR8;A6KKS1	A0A0G2JSL8_RAT;A0A0G2K6X9_RAT;A6KKR8_RAT;A6KKS1_RAT	Adk		16	16	13647100	13308200	12271400	12910800	12720000	12114900	14279600	15039200	13993200
A0A0G2JSM1;A0A0G2K953;A0A8I6AMI0;A6JBP7;A6JBP8	A0A0G2JSM1_RAT;A0A0G2K953_RAT;A0A8I6AMI0_RAT;A6JBP7_RAT;A6JBP8_RAT	Ratsg2;Selenos		6	0	3017570	2865530	3753310	3265420	2827860	3072200	2481110	2653480	2737950
A0A0G2JSM3;A6JPQ8	A0A0G2JSM3_RAT;A6JPQ8_RAT	Pdlim3		10	10	7639500	7739070	7099210	6989110	5090550	5799710	8023670	7660920	7588960
A0A0G2JSQ6;A0A8I6G8R6;A6IYI3;Q6P7A6	A0A0G2JSQ6_RAT;A0A8I6G8R6_RAT;A6IYI3_RAT;Q6P7A6_RAT	Smad1		6	2	69879100	68210200	71744000	49834300	59027900	54728600	51176200	56122200	57847000
A0A0G2JSR4;A6HJ61	A0A0G2JSR4_RAT;A6HJ61_RAT	Stat5b		5	5	1412740	990817	1322380	1149230	1426390	1254310	930867	1105740	1042300
A0A0G2JSR7;A6J2X6	A0A0G2JSR7_RAT;A6J2X6_RAT	Matr3		15	3	8634790	9643490	8408220	9100410	8657550	8557260	8106920	8528500	9130570
A0A0G2JSS3	A0A0G2JSS3_RAT	Slc22a18		3	3	173102	169284	145534	126465	185358	171352	158111	198025	136822
A0A0G2JST1;A0A8I5Y9J5;A0A8I6ALD7;A0A8I6ALS0	A0A0G2JST1_RAT;A0A8I5Y9J5_RAT;A0A8I6ALD7_RAT;A0A8I6ALS0_RAT	Adgrg6		4	3	38191.9	41286.3	36284.8	42230.2	48936.7		40180.5	61837.6	35005.5
A0A0G2JSU2;A6IJJ3	A0A0G2JSU2_RAT;A6IJJ3_RAT	Adgra3		2	2		3630.24	5868.63	1582.86
A0A0G2JSW3	A0A0G2JSW3_RAT	Hbb		3	0	19965600	21935000	23809000	21861600	15622800	17159200	23160200	18477500	22626300
A0A0G2JSW9	A0A0G2JSW9_RAT	Cbr1l3		6	1	35090200	34560100	33903600	34130700	29671000	29385400	28832200	29421100	29614100
A0A0G2JSZ9;A6HYZ6	A0A0G2JSZ9_RAT;A6HYZ6_RAT	Ccs		1	1	4189.34	5200.28	6807.23	5499.17	4196.24	3674.18	6138.63	6092.74	8164.19
A0A0G2JT23;A6HS58;D3ZA69	A0A0G2JT23_RAT;A6HS58_RAT;D3ZA69_RAT	Nrbp2		3	1	365226	486535	256421	347585	335743	355569	446791		373679
A0A0G2JT63;A0A8I6AHL8	A0A0G2JT63_RAT;A0A8I6AHL8_RAT	Cyfip2		4	4	4750210	5159450	4821080	5092110	7114950	6801880	5112610	5693250	5831620
A0A0G2JT64;A0A8I5ZY17;A6IEL7;G3V786;Q91W30	A0A0G2JT64_RAT;A0A8I5ZY17_RAT;A6IEL7_RAT;G3V786_RAT;Q91W30_RAT	Akr1b8		19	9	39858700	42330100	42439000	43039900	39478300	41429600	43686300	41507700	42533300
A0A0G2JT68;A0A8I6GKP6;A6J551;D3ZGS5	A0A0G2JT68_RAT;A0A8I6GKP6_RAT;A6J551_RAT;D3ZGS5_RAT	Uaca		6	0	573500	700824	915458	644138	858891	803011	854932	820859	577177
A0A0G2JT75;A0A8I6A152;A6KN45;Q5U205	A0A0G2JT75_RAT;A0A8I6A152_RAT;A6KN45_RAT;Q5U205_RAT	Stard3nl		1	1	390207	331488	353029	185304	163859	183074
A0A0G2JT78	A0A0G2JT78_RAT	Rab6b		16	5	17435500	18123800	19441900	17850600	17748700	16452600	14850500	16159800	15432300
A0A0G2JT93;A6I428	A0A0G2JT93_RAT;A6I428_RAT	Ctnnb1		33	28	14011700	16212600	15535500	13685300	14222200	13936500	12980400	12264200	13451000
A0A0G2JTE1;A6HAQ2	A0A0G2JTE1_RAT;A6HAQ2_RAT	Cyria		3	3	119327	105249	120035	117790	121685	121735	131235	101693	126464
A0A0G2JTH0	A0A0G2JTH0_RAT	Sptan1		202	3	87349000	88129300	87898100	90141100	89790700	92225400	90182500	91603400	90507400
A0A0G2JTI7	A0A0G2JTI7_RAT	Prpf3		6	5	1978640	2541050	2005380	2271690	2196620	2169040	1624660	1820980	2181380
A0A0G2JTI8;A6HVN5	A0A0G2JTI8_RAT;A6HVN5_RAT	Enpep		17	9	9989730	8521500	8610810	7373900	7512130	8422200	9085930	9061970	9672160
A0A0G2JTJ9;A0A8I6AB07;A6KCK2;G3V969	A0A0G2JTJ9_RAT;A0A8I6AB07_RAT;A6KCK2_RAT;G3V969_RAT	Tfcp2		2	2	2849990		1795110	2909510		3441030	2394430	1918210
A0A0G2JTK6;A0A8I5ZYK6;A0A8I6A0K7	A0A0G2JTK6_RAT;A0A8I5ZYK6_RAT;A0A8I6A0K7_RAT	Mta3		6	6	1077920	939323	1202060	1164500	986801	953305	907972	907046	959920
A0A0G2JTL7;A6K279;D4A731	A0A0G2JTL7_RAT;A6K279_RAT;D4A731_RAT	Ankib1		3	3	6283610	11323200			9473120	11709900	7306570	7096770
A0A0G2JTM9;A6HW09	A0A0G2JTM9_RAT;A6HW09_RAT	Dnajb14		6	4	12347200	13503900	11622200	14480800	13045700	14780600	12799300	11043100	13122000
A0A0G2JTP4;A0A8I6GIJ2;A6JVD2;A6JVD5	A0A0G2JTP4_RAT;A0A8I6GIJ2_RAT;A6JVD2_RAT;A6JVD5_RAT	Alg5		13	13	8230260	8809860	9677530	8716980	10960100	8710910	5053560	6383140	5810140
A0A0G2JTP7;A6ICS7	A0A0G2JTP7_RAT;A6ICS7_RAT	Rnf2		7	5	3329930	4123180	4353590	3865920	3387380	4172840	3960190	2824080	3267850
A0A0G2JTT2;A0A1B0GWY4;Q66SY1	A0A0G2JTT2_RAT;A0A1B0GWY4_RAT;Q66SY1_RAT	Picalm		23	21	41566800	40079600	38918300	40406400	45368200	41025900	40544300	36625400	34449000
A0A0G2JTT4;A6I665	A0A0G2JTT4_RAT;A6I665_RAT	Rab30		4	4	722655	632155	797166	735891	1095990	914203	710350	771098	673567
A0A0G2JTT6;A0A8I5ZV70	A0A0G2JTT6_RAT;A0A8I5ZV70_RAT	Herc1		9	9	782351	1370100	923982	935001	885389	1051490	841592	819601	757704
A0A0G2JTT7;A0A8I5ZKJ1;A0A8I6APD0	A0A0G2JTT7_RAT;A0A8I5ZKJ1_RAT;A0A8I6APD0_RAT	Arhgap22		2	2	11691.7	18467.2	12400				14586.2		22787
A0A0G2JTW1;A6HUI7	A0A0G2JTW1_RAT;A6HUI7_RAT	Rap2a;rCG_36946		1	0		10074.1
A0A0G2JTX2;A6KP85	A0A0G2JTX2_RAT;A6KP85_RAT	Praf2		6	6	14858200	14233100	14825900	14963900	12749700	15280900	10499700	10969600	10379000
A0A0G2JTY6;A0A8I6G4I5;F1LRK4	A0A0G2JTY6_RAT;A0A8I6G4I5_RAT;F1LRK4_RAT	Grsf1		13	13	2193340	2431790	2366050	2330900	2225200	2508950	2451080	2403140	2352030
A0A0G2JU02;A6K3S9;F7EHL3	A0A0G2JU02_RAT;A6K3S9_RAT;F7EHL3_RAT	Dse		14	14	42362300	45117700	43874900	43321100	43105200	43124900	41238700	41484600	35688900
A0A0G2JU03;A0A0G2JY68	A0A0G2JU03_RAT;A0A0G2JY68_RAT	Rsl1d1		6	2	207317	232773	269859	216423	233294	178617	136521	167856	160131
A0A0G2JU09;A0A8I6G935	A0A0G2JU09_RAT;A0A8I6G935_RAT	Ep400		3	3			208341
A0A0G2JU45;A0A8I5ZMD1;A6HC55;A6HC56;F1LYK6	A0A0G2JU45_RAT;A0A8I5ZMD1_RAT;A6HC55_RAT;A6HC56_RAT;F1LYK6_RAT	Trmt5		5	5	82287.1	76836.4	91593.6	72724.4	69059.8	86206.9	42815.4	20537.2	62567.5
A0A0G2JU49;A6J6C9;Q4KLN2	A0A0G2JU49_RAT;A6J6C9_RAT;Q4KLN2_RAT	LOC295241;Mtx1		12	0	4227650	4832790	4930780	4032730	5939600	4639280	4487000	4331350	4656280
A0A0G2JU63;A0A8I5ZYB5;Q4FZS2	A0A0G2JU63_RAT;A0A8I5ZYB5_RAT;Q4FZS2_RAT	Bub3		12	12	12270500	12025400	13418700	12364400	13214000	12335600	10864300	10615400	10981000
A0A0G2JU72;A0A8I5XWP7;A0A8I6A3A3;A0A8I6ARF9;F1M8H6;Q3MID5	A0A0G2JU72_RAT;A0A8I5XWP7_RAT;A0A8I6A3A3_RAT;A0A8I6ARF9_RAT;F1M8H6_RAT;Q3MID5_RAT	Pip5k1c		6	4	2292300	2438740	1961110	1659900	1673930	1800590	1873130	1688140	2089550
A0A0G2JU79;A0A8I5ZM64;A6KHE8;D4AD40	A0A0G2JU79_RAT;A0A8I5ZM64_RAT;A6KHE8_RAT;D4AD40_RAT	Rcbtb1		3	3	1002480	910686	1217030	1089070	1172400	1229280	867519	734063	835666
A0A0G2JU90	A0A0G2JU90_RAT	AC123138.1		4	0	51569900	56402900	65550100	58655400	53463400	56367900	33428800	35533500	36798100
A0A0G2JU91;A6J0X3	A0A0G2JU91_RAT;A6J0X3_RAT	Ncor2		12	11	1993940	1615980	1989700	2039360	2121550	1788760	1797550	1782470	1637440
A0A0G2JU96	A0A0G2JU96_RAT	Ahnak		2	2	40702500	39780300	42229600	21310000	11830600	10037900	3957800	5395970	5198630
A0A0G2JUA5	A0A0G2JUA5_RAT	Ahnak		348	327	715350000	731513000	749026000	380906000	391893000	346612000	99641400	137449000	135175000
A0A0G2JUC9;A0A8I5ZVG1	A0A0G2JUC9_RAT;A0A8I5ZVG1_RAT	Herc2		14	14	528479	586953	585960	441828	700174	603014	531336	471715	609181
A0A0G2JUD1;A0A8J8YFY6;A6ICH5	A0A0G2JUD1_RAT;A0A8J8YFY6_RAT;A6ICH5_RAT	Tmem9		3	1	200209	237639	223916	347876	329022	169377		281108	259183
A0A0G2JUD6;A0A8I6AL48;A0A8I6AP89;A0A8I6GCQ1;A6HED3;A6HED4;F1LQZ3	A0A0G2JUD6_RAT;A0A8I6AL48_RAT;A0A8I6AP89_RAT;A0A8I6GCQ1_RAT;A6HED3_RAT;A6HED4_RAT;F1LQZ3_RAT	Kif3a;rCG_33740		16	0	6416440	6942420	6651160	6238420	6926420	6363540	5483880	5754370	5433700
A0A0G2JUI0	A0A0G2JUI0_RAT	Tln2		62	25	11892700	12648800	13139100	12332200	12909400	12458300	10050500	11148800	11242400
A0A0G2JUJ9	A0A0G2JUJ9_RAT	Sec63		38	38	10686700	10511900	11374700	10910100	11746200	10284200	11442200	11015400	11430000
A0A0G2JUK8	A0A0G2JUK8_RAT	Samd4a		15	13	8643210	7952810	9142200	7749630	8384570	7937600	5874040	6653090	7454290
A0A0G2JUP9	A0A0G2JUP9_RAT	Saal1		8	6	3421060	3506020	2778770	3351310	3351140	3211180	2853940	3539560	3189670
A0A0G2JUR2;A0A8I5YBA0;A6IEE2;D3ZPU1	A0A0G2JUR2_RAT;A0A8I5YBA0_RAT;A6IEE2_RAT;D3ZPU1_RAT	Irf5		1	1	1900.55	2913.64	2745.24	2347.56	2822.85	2106.39	2184.76	3225.13	1598
A0A0G2JUS5;A6JTY3;A6JTY6	A0A0G2JUS5_RAT;A6JTY3_RAT;A6JTY6_RAT	Dolpp1		1	1	276332	363375	368293		472535	504139	563954	449558	323761
A0A0G2JUU7;A0A8I6GLP6	A0A0G2JUU7_RAT;A0A8I6GLP6_RAT	Tubgcp3		21	21	3415000	3405970	2966650	3304940	3795820	3215930	3163050	3122250	3090270
A0A0G2JUV6	A0A0G2JUV6_RAT	Snx14		2	2	2544.3	1956.57		1871.68		2827.25
A0A0G2JUX0;A6JK91;A6JK93;A6JK95;G3V649	A0A0G2JUX0_RAT;A6JK91_RAT;A6JK93_RAT;A6JK95_RAT;G3V649_RAT	Adarb1		19	19	3508750	3574290	3848890	3402470	3704030	3429720	2784070	3092830	3123600
A0A0G2JUZ0;A0A8I5Y1D5;D3ZKK5	A0A0G2JUZ0_RAT;A0A8I5Y1D5_RAT;D3ZKK5_RAT	Mtmr1		11	8	35763400	37724200	36334100	33741200	36664600	40157100	30413300	29183700	35601600
A0A0G2JV04	GGA3_RAT	Gga3		5	0	517755	434617	430445	290729	272648	227324			244759
A0A0G2JV05;A0A8I5Y774;A6HS97	A0A0G2JV05_RAT;A0A8I5Y774_RAT;A6HS97_RAT	Mroh1		10	10	1630610	1365650	1227570	1295160	1618870	1491690	1329350	1313840	1299540
A0A0G2JV12;A6IJD5;A6IJD6;F1LPD0	A0A0G2JV12_RAT;A6IJD5_RAT;A6IJD6_RAT;F1LPD0_RAT	Col15a1		14	14	9179340	8872110	8783660	8566350	8368400	8118150	8443580	8944420	8624460
A0A0G2JV14;A0A0G2JWT6;A0A8I6A5Q8;A6HNG5	A0A0G2JV14_RAT;A0A0G2JWT6_RAT;A0A8I6A5Q8_RAT;A6HNG5_RAT	Pex16		7	7	626108	484457	555667	595490	488494	535159	495706	606851	498273
A0A0G2JV16;A0A8I5ZSP2;F1LQ91;A0A8I6ANI1	A0A0G2JV16_RAT;A0A8I5ZSP2_RAT;A0A8I6ANI1_RAT;F1LQ91_RAT	Dock11		8	5	664314	636570	656865	527523	676569	715499		635567	530052
A0A0G2JV22;A6JHY2;A0A0G2K2U7	A0A0G2JV22_RAT;A0A0G2K2U7_RAT;A6JHY2_RAT	Gpam		8	8	1353290	1742440	1397660	1541170	1791240	1667210	1544180	1503820	1820160
A0A0G2JV24	A0A0G2JV24_RAT	Thbs1		69	67	164649000	176282000	177928000	173200000	190980000	169223000	160934000	163827000	167342000
A0A0G2JV31;A0A8L2QGG3;A6JHT6	A0A0G2JV31_RAT;A0A8L2QGG3_RAT;A6JHT6_RAT	Xpnpep1		39	38	19999100	21462800	21877800	20981800	21507400	22544200	21583400	21574400	21777600
A0A0G2JV35;A6I2Y5;Q3KR83	A0A0G2JV35_RAT;A6I2Y5_RAT;Q3KR83_RAT	Naa80		1	1	18132.9		14411.3	12916.9	13098.1			16733.7	14071.1
A0A0G2JV49;A6K7L0;F1M6T6	A0A0G2JV49_RAT;A6K7L0_RAT;F1M6T6_RAT	Ppp6r2		9	9	2108580	1546060	1774860	1901710	2048780	1973710	1670320	1735370	1601740
A0A0G2JV51;A6HNS0;G3V752	A0A0G2JV51_RAT;A6HNS0_RAT;G3V752_RAT	Nat10		18	12	12495800	13384500	13345700	11525100	13645100	11250400	9270330	10048600	12080900
A0A0G2JV79;A6I2I3;G3V753	A0A0G2JV79_RAT;A6I2I3_RAT;G3V753_RAT	Slco2a1		4	4	188440	162999	216586	196605	227472	234206	200874	164269	204817
A0A0G2JV84;A0A8I6ACI1;A0A8I6ARL0;A6KDD7	A0A0G2JV84_RAT;A0A8I6ACI1_RAT;A0A8I6ARL0_RAT;A6KDD7_RAT	Gpt2		17	6	3940980	4544790	4365850	4340710	4625310	4394790	4367420	4433710	4114010
A0A0G2JV99;A6JKD0;A6JKC9;D3ZTA3	A0A0G2JV99_RAT;A6JKC9_RAT;A6JKD0_RAT;D3ZTA3_RAT	Mcm3ap		5	5	230247	293582	342585	306447	245850	283397	209686	238291	245938
A0A0G2JVC2;A0A8I6AFM7;D4A1Y0	A0A0G2JVC2_RAT;A0A8I6AFM7_RAT;D4A1Y0_RAT	Scyl2		14	2	5841760	6482650	6558010	5890720	6020830	6159010	3940540	4076220	4535720
A0A0G2JVC8;A6JKC8	A0A0G2JVC8_RAT;A6JKC8_RAT	Lss		1	1	913464	943685	1056580	1080200	1337480	1190060	1275410	1097290	1158620
A0A0G2JVD0;A6IEB7	A0A0G2JVD0_RAT;A6IEB7_RAT	Rbm28		4	4	30409600		34903700	29638200	33188200	29353200	28119600	17708000	37057800
A0A0G2JVD3;A0A1B0GWZ0	A0A0G2JVD3_RAT;A0A1B0GWZ0_RAT	Arid1b		4	2	26578.8	21555.6	23155.6		30708.2	19197.2			33084.5
A0A0G2JVE0;A0A8I5ZPA1;A0A8I5ZUE3;A0A8I6GIW9;A0A8I6GMC9;D3ZXC6	A0A0G2JVE0_RAT;A0A8I5ZPA1_RAT;A0A8I5ZUE3_RAT;A0A8I6GIW9_RAT;A0A8I6GMC9_RAT;D3ZXC6_RAT	Fbxw11		4	0	167673	170099	149735	138700	142429	255188	113924	124394	108894
A0A0G2JVF5;B0BN99;F7EWK1;M0R9D4	A0A0G2JVF5_RAT;B0BN99_RAT;F7EWK1_RAT;M0R9D4_RAT	Hmgb3		4	3	4668450	5308710	5380750	4722850	4727350	4273040	5102730	5843410	4876690
A0A0G2JVH4	A0A0G2JVH4_RAT	Immt		56	56	22085200	22650400	22610400	22976300	26317000	22213400	20748900	19165000	19831400
A0A0G2JVH5;A0A8I6AF43;A6IHC7;D3ZMQ9	A0A0G2JVH5_RAT;A0A8I6AF43_RAT;A6IHC7_RAT;D3ZMQ9_RAT	Hltf		2	2	180442				184693	150593
A0A0G2JVI4	A0A0G2JVI4_RAT	Fcsk		18	18	4082370	4817720	4639550	4972280	6246170	5171890	4689570	4583660	4375400
A0A0G2JVI5;A0A8I6ALM6;A6IJY7;G3V6Z3	A0A0G2JVI5_RAT;A0A8I6ALM6_RAT;A6IJY7_RAT;G3V6Z3_RAT	Afap1		20	6	4313970	4778150	4751450	4189740	4503710	4174980	3400340	3916970	3762730
A0A0G2JVK8;A6JDF1;D3ZFT1	A0A0G2JVK8_RAT;A6JDF1_RAT;D3ZFT1_RAT	Rfc1		5	5	48566.1	30965.2	41121.3	80483.4	51632.5		47593.4	42679.3	24289.5
A0A0G2JVL4;A0A8I6AD46;A0A8I6ADV4;A6KRR4;A6KRR3	A0A0G2JVL4_RAT;A0A8I6AD46_RAT;A0A8I6ADV4_RAT;A6KRR3_RAT;A6KRR4_RAT	Atp6ap1		5	5	2356250	2225580	2281310	1803220	2351440	2240090	2319100	2066590	1456400
A0A0G2JVL5	A0A0G2JVL5_RAT	Rimoc1		4	1	1599750	2463860	2840300	1920080	2667210	1439110	2385350	2313710	1703620
A0A0G2JVL6;A6JUG4	A0A0G2JVL6_RAT;A6JUG4_RAT	Ndufa8		11	11	16093800	14417300	15117000	14005400	14281700	13263700	10091700	10254900	9610240
A0A0G2JVM2	A0A0G2JVM2_RAT	Mia3		52	20	25080200	26258900	24718600	22916600	23342800	24762700	20490100	21274700	21106400
A0A0G2JVN4;A0A8I5ZMS3;A6I360	A0A0G2JVN4_RAT;A0A8I5ZMS3_RAT;A6I360_RAT	Usp19		27	27	14220800	14186800	15149800	13045100	16847300	13493500	13499300	13229100	13861400
A0A0G2JVP1	A0A0G2JVP1_RAT	Vrk2		2	0	22465.2	19555.3	23499.8	16451.4	19038.7	19188.4
A0A0G2JVP5	A0A0G2JVP5_RAT	Paip1		10	7	6110430	6219520	6534530	6673230	5917750	5648290	6738480	7181030	7219950
A0A0G2JVR0;A0A8J8YBN3;Q66HJ7	A0A0G2JVR0_RAT;A0A8J8YBN3_RAT;Q66HJ7_RAT	Ptpra		20	10	798073	897085	846121	800228	897010	828657	672937	707552	628494
A0A0G2JVS9	A0A0G2JVS9_RAT	Ankrd27		4	1	922498	1185860	690118	870019	1029740	999219	627806	573489	731533
A0A0G2JVT8	A0A0G2JVT8_RAT	Samd9l		41	8	11197700	11829000	12548800	12280600	15329900	13775500	11697800	12233700	11505400
A0A0G2JVY4	A0A0G2JVY4_RAT	Tmem63a		8	8	2152310	2311740	1974550	1908880	1940640	1863660	1782620	1589160	1664770
A0A0G2JW14;A0A8I6GKW0	A0A0G2JW14_RAT;A0A8I6GKW0_RAT	Spg21		9	9	2944940	3270480	3452810	3273850	4126680	2953240	2268750	3088160	3006570
A0A0G2JW34;A0A8I5XVB0;A0A8I6A7A0;A0A8I6AGH3;A6HIL3	A0A0G2JW34_RAT;A0A8I5XVB0_RAT;A0A8I6A7A0_RAT;A0A8I6AGH3_RAT;A6HIL3_RAT	Cisd3;rCG_33529		5	0	24644500	28123300	31394900	27839600	30272200	20708800	19593000	17613200	21343800
A0A0G2JW38;A0A8I6GEB4;A6KFD1	A0A0G2JW38_RAT;A0A8I6GEB4_RAT;A6KFD1_RAT	Rpe		7	7	5868180	5534490	5169120	4816360	4144640	4264470	3310430	3045070	3539380
A0A0G2JW66	A0A0G2JW66_RAT	Pde4dip		20	3	1736720	2037860	2076960	1911590	2117090	1916920	1765630	1462290	1750690
A0A0G2JW71;A0A8I6G901;A6HYP4;D3ZDJ4;A0A8I5ZSD6	A0A0G2JW71_RAT;A0A8I5ZSD6_RAT;A0A8I6G901_RAT;A6HYP4_RAT;D3ZDJ4_RAT	Unc93b1		2	2	3432030	4515060		3761160	3365870	3008000	4801940	3716300	2964460
A0A0G2JW80;A6HLJ8	A0A0G2JW80_RAT;A6HLJ8_RAT	Gps1		1	1	9742870	11442600	17428700	7504440	14645500			5324600
A0A0G2JW90;A0A8I6GKV6;Q4FZZ4	A0A0G2JW90_RAT;A0A8I6GKV6_RAT;Q4FZZ4_RAT	Pdha1		27	0	58584000	59976500	61672000	56626000	57949700	55190400	35335500	43669500	39489900
A0A0G2JW94	A0A0G2JW94_RAT	Clint1		29	2	144882000	147529000	150698000	115105000	128308000	119655000	109986000	107036000	104943000
A0A0G2JWA3	A0A0G2JWA3_RAT	Xpo7		1	1			553331	643085	625493
A0A0G2JWA5;A0A8I5ZPF2;A0A8I6AWK8;A0A8I6GJV3;A6KMJ1;D3ZKE6	A0A0G2JWA5_RAT;A0A8I5ZPF2_RAT;A0A8I6AWK8_RAT;A0A8I6GJV3_RAT;A6KMJ1_RAT;D3ZKE6_RAT	Slmap		37	37	79943500	91806000	91707800	92720700	85110600	90686500	96485600	93697700	92139800
A0A0G2JWC7;A0A8I5ZZ14;Q5XI19	A0A0G2JWC7_RAT;A0A8I5ZZ14_RAT;Q5XI19_RAT	Fermt2		53	39	54504800	58221000	57242200	57820400	70505900	64331300	53501200	52923100	50219200
A0A0G2JWE1;A0A0G2K6J5;A6KSE2;A6KSE3	A0A0G2JWE1_RAT;A0A0G2K6J5_RAT;A6KSE2_RAT;A6KSE3_RAT	Myl6;rCG_42490		13	0	223011000	264831000	256428000	260659000	274040000	271111000	208195000	189509000	230034000
A0A0G2JWF4;A0A8I5ZMJ8;A0A8I6A2X4;A0A8I6A665;A6HLH6;B1WC71	A0A0G2JWF4_RAT;A0A8I5ZMJ8_RAT;A0A8I6A2X4_RAT;A0A8I6A665_RAT;A6HLH6_RAT;B1WC71_RAT	Aspscr1		13	13	1765170	1718530	1662620	1917970	1519140	1742140	1642700	1606870	1736050
A0A0G2JWF7;A6IKC7;D4A2C4	A0A0G2JWF7_RAT;A6IKC7_RAT;D4A2C4_RAT	Morc2;Zcwcc1_predicted		6	0	1187500	1154260	1337130	1290460	1362100	1307240	1052830	1184070	673698
A0A0G2JWH3;A6ILS7	A0A0G2JWH3_RAT;A6ILS7_RAT	Ncapd2		23	23	3708340	3260500	3626190	3551420	4038990	2971940	2706020	2817670	2938830
A0A0G2JWJ3;A6HLR4	A0A0G2JWJ3_RAT;A6HLR4_RAT	Mid2		4	4	44180	34613.1	48677.7	48836.1	32895.8		38639.8	40564.8	49077.8
A0A0G2JWL3;F1LM28	A0A0G2JWL3_RAT;F1LM28_RAT	Nf1		22	22	2732070	2992810	2769700	2177380	2791140	2596090	3286950	2996100	3189010
A0A0G2JWN4	A0A0G2JWN4_RAT	Actmap		2	1		2223.71	4189.72	2922.12	2349.35	4018.43		2737.08	4874.75
A0A0G2JWP1;A0A8I5ZY65;A0A8J8XR33;B4F7F1	A0A0G2JWP1_RAT;A0A8I5ZY65_RAT;A0A8J8XR33_RAT;B4F7F1_RAT	Cstf2		4	1	5473640	6197610	5881070	4977000	4279280	4570710	2381560	2540900	2337750
A0A0G2JWQ0	A0A0G2JWQ0_RAT	Gtf2h1		5	4	627755	1067350	791744	1048950	703998	807077	809657	811267	952199
A0A0G2JWS3;A0A8I5Y135	A0A0G2JWS3_RAT;A0A8I5Y135_RAT	Piezo1		14	6	2298940	3015010	2612320	2557680	3417150	2590490	2434390	2622410	2336830
A0A0G2JWS4;A6ISV1	A0A0G2JWS4_RAT;A6ISV1_RAT	Ppp1r8		3	3	304937	270694	312397	300103	329831	336051	286119	276986	239912
A0A0G2JWU1	A0A0G2JWU1_RAT	Tpi1l1		21	2	227657000	236111000	249343000	236533000	222235000	215987000	259763000	257965000	255611000
A0A0G2JWV8;A0A0G2K0L6;A0A8I6ABD9;A6K075;F1LXS6	A0A0G2JWV8_RAT;A0A0G2K0L6_RAT;A0A8I6ABD9_RAT;A6K075_RAT;F1LXS6_RAT	Thoc7		2	2	2675370			1470630		2289640			1985080
A0A0G2JWW8;A6HRF0;A6HRF1;D3ZG00	A0A0G2JWW8_RAT;A6HRF0_RAT;A6HRF1_RAT;D3ZG00_RAT	Med30		2	2	2035310	3459470	2425350	4251790	2510440	5712350	2972820	3890260
A0A0G2JWZ2;A0A8L2R069	A0A0G2JWZ2_RAT;A0A8L2R069_RAT	G6pc1		28	0	13967400	14389100	14891900	14053400	15177200	13579200	12965200	13234100	12340500
A0A0G2JX01;A0A8I5ZS78;B4F7D1	A0A0G2JX01_RAT;A0A8I5ZS78_RAT;B4F7D1_RAT	Ttc7a		14	0	413836	391076	379190	334492	412799	363746	199034	211018	212076
A0A0G2JX20;B1WBN6;Q4VFZ4	A0A0G2JX20_RAT;B1WBN6_RAT;Q4VFZ4_RAT	Katnb1		12	12	1020490	970156	1326410	921632	979511	637760	928901	733420	921971
A0A0G2JX24;A0A0G2K1A4;A0A8I6AHD4;D3ZXM4	A0A0G2JX24_RAT;A0A0G2K1A4_RAT;A0A8I6AHD4_RAT;D3ZXM4_RAT	Evi5l		4	4	719236		1261110	862539	1010900	765914	464949	804413	665509
A0A0G2JX72;A0A8I5Y4V0;A0A8I6AQ03;A6JVL7;A6JVL9;A6JVM0;A6JVM1;A0A8I5ZVU8	A0A0G2JX72_RAT;A0A8I5Y4V0_RAT;A0A8I5ZVU8_RAT;A0A8I6AQ03_RAT;A6JVL7_RAT;A6JVL9_RAT;A6JVM0_RAT;A6JVM1_RAT	Mbnl1		11	4	18230400	20519800	20389000	19384200	17494100	17757100	18646500	17953600	18737900
A0A0G2JX77;A0A0G2K7S6	A0A0G2JX77_RAT;A0A0G2K7S6_RAT	Wdr44		21	21	2200830	2097070	2461690	2520070	2281700	2370400	2334740	2314450	2168540
A0A0G2JX92;A0A8I6AD93;A0A8I6AKV6;A0A8I6G2U9;A6JHQ5;D3ZMW5	A0A0G2JX92_RAT;A0A8I6AD93_RAT;A0A8I6AKV6_RAT;A0A8I6G2U9_RAT;A6JHQ5_RAT;D3ZMW5_RAT	Sh3pxd2a		19	16	7017430	6707180	7239450	7945710	6588470	7037040	6668400	6930960	7222650
A0A0G2JXA1;A0A8I6A7Y5	A0A0G2JXA1_RAT;A0A8I6A7Y5_RAT	Rab3gap1		2	0	3320550	3734930	3424650	3205820	3914900	3210280	1671290	1889500	1732230
A0A0G2JXC1;A6IXS2	A0A0G2JXC1_RAT;A6IXS2_RAT	Lman1		28	28	72785300	73770100	73499200	75129400	82138900	78343100	78809600	82880200	80101700
A0A0G2JXC5;A0A0G2K3Y9;A0A8I5Y2C3;A0A8I5Y4Q9;A0A8I5ZKI6;A0A8I6AI47;A0A8I6GFP9;A6HSY3;F1LV40;F1LVR8;T2HRH7;T2HRY2;T2HTI9	A0A0G2JXC5_RAT;A0A0G2K3Y9_RAT;A0A8I5Y2C3_RAT;A0A8I5Y4Q9_RAT;A0A8I5ZKI6_RAT;A0A8I6AI47_RAT;A0A8I6GFP9_RAT;A6HSY3_RAT;F1LV40_RAT;F1LVR8_RAT;T2HRH7_RAT;T2HRY2_RAT;T2HTI9_RAT	BSAC;MELODY;MKL1met;Mkl1_predicted;Mrtfa		1	0	98722.7	114430	95998.6	129613	51663	111690	112097	110958	187835
A0A0G2JXD7;F1M6A8	A0A0G2JXD7_RAT;F1M6A8_RAT	Akt3		7	7	804320	779695	936153	702927	1138340	887767	879862	954784	1024390
A0A0G2JXG2;A6KQY4;M0RB75;A0A8I6GK41	A0A0G2JXG2_RAT;A0A8I6GK41_RAT;A6KQY4_RAT;M0RB75_RAT	Kdm4b		3	1	71243	129086		194697	171820	170683	140828	173256	149159
A0A0G2JXG3;A0A8I6A2B0;A6I1M4	A0A0G2JXG3_RAT;A0A8I6A2B0_RAT;A6I1M4_RAT	Tmem30a		5	4	3038650	2902450	3121660	2908370	3209090	3488590	3680700	3523860	3242850
A0A0G2JXI0;A6I6G9	A0A0G2JXI0_RAT;A6I6G9_RAT	Serpinh1		49	49	784908000	895535000	902504000	879035000	1067550000	872588000	442007000	646359000	566513000
A0A0G2JXI7	A0A0G2JXI7_RAT	Foxp4		1	1	172399	158517	211709	176099
A0A0G2JXI9;A0A8I5ZLH6;A0A8I5ZSA8;A0A8I6A2W1;A0A8I6A7P3;A0A8I6AFW8;A0A8I6AGQ8;A0A8I6AJS3;A6K366;A6KLP6;A6KN92;A6KN96;A6KNA0;A6KNB6;D3ZNH4;G3V9C7;A6KNB9	A0A0G2JXI9_RAT;A0A8I5ZLH6_RAT;A0A8I5ZSA8_RAT;A0A8I6A2W1_RAT;A0A8I6A7P3_RAT;A0A8I6AFW8_RAT;A0A8I6AGQ8_RAT;A0A8I6AJS3_RAT;A6K366_RAT;A6KLP6_RAT;A6KN92_RAT;A6KN96_RAT;A6KNA0_RAT;A6KNB6_RAT;A6KNB9_RAT;D3ZNH4_RAT;G3V9C7_RAT	ENSRNOG00000064540;ENSRNOG00000066901;ENSRNOG00000068034;H2bc12;H2bc18;Hist1h2bc;Hist1h2bd;Hist1h2bg;Hist1h2bn_predicted;Hist1h2bo;Hist1h2bq		4	0	62630100	42532100	65084100	61636100	47195600	25637500	43142600	54889300	28595800
A0A0G2JXJ0;F1LU76	A0A0G2JXJ0_RAT;F1LU76_RAT	Nhs		2	1	11532.8		11900.1		16204.4	10607
A0A0G2JXJ6;A0A8I6A7F1;A0A8I6AFJ5	A0A0G2JXJ6_RAT;A0A8I6A7F1_RAT;A0A8I6AFJ5_RAT	Ttc7b		2	2	15660.8	9147.88		14287.8	16820.1	12644.5	9328.82	13923.5	14702.8
A0A0G2JXJ7;A6KSE8	A0A0G2JXJ7_RAT;A6KSE8_RAT	Esyt1		1	1	8802540	9724120	9770230	8651590	10245500	10653900	11534300	10317500	11076700
A0A0G2JXK2;A0A8I5ZTY8;Q6AY58	A0A0G2JXK2_RAT;A0A8I5ZTY8_RAT;Q6AY58_RAT	Bcap31		15	15	64893900	64525100	66757700	61275900	60562600	63506200	51286400	53556300	55678700
A0A0G2JXL2;D3ZE20;A6K5I1	A0A0G2JXL2_RAT;A6K5I1_RAT;D3ZE20_RAT	Nfatc1;rCG_20532		5	0	31729.7	71581.2	73281.5	52732.1	83438.6	56739.2	50818.9	59974.9	64358.8
A0A0G2JXM1;A0A8I5ZVG2;A6HMQ5	A0A0G2JXM1_RAT;A0A8I5ZVG2_RAT;A6HMQ5_RAT	Ctnnd1		38	38	20135700	20912400	20722300	19634100	22137600	19102500	13879400	15272700	15334700
A0A0G2JXM2;A6KC89;D3ZC98	A0A0G2JXM2_RAT;A6KC89_RAT;D3ZC98_RAT	Ccnt1		5	5	98494.6	107604	72270.2	112040	145562	105224	74910.6	58269.9	107110
A0A0G2JXM5;A6HT83;A6HT84;D4A2B0	A0A0G2JXM5_RAT;A6HT83_RAT;A6HT84_RAT;D4A2B0_RAT	Poldip3		2	2	472316	429313	535666	413175	361390	226143	145202	215929	137668
A0A0G2JXN8;A0A8I6A2N1;A6IGF8;A0A8I5ZMZ6;A0A8I6ADC9;A0A8I6GDH8;A6IGG0	A0A0G2JXN8_RAT;A0A8I5ZMZ6_RAT;A0A8I6A2N1_RAT;A0A8I6ADC9_RAT;A0A8I6GDH8_RAT;A6IGF8_RAT;A6IGG0_RAT	Osbpl8		11	11	3567410	2590120	2773930	2297530	2171250	2035280	2094670	2249820	2922560
A0A0G2JXP4;A0A8I6G5G3;A6JSG9;A6JSH0;D3ZY86;A6JSH2;A6JSH4	A0A0G2JXP4_RAT;A0A8I6G5G3_RAT;A6JSG9_RAT;A6JSH0_RAT;A6JSH2_RAT;A6JSH4_RAT;D3ZY86_RAT	Tango2		1	0		21841700		30442700					26722500
A0A0G2JXT6	MTMR6_RAT	Mtmr6		23	10	7994110	8136580	9163070	7644660	9065230	7862920	7590990	7528210	7199020
A0A0G2JXT8;A6K0C4;D4A8D5	A0A0G2JXT8_RAT;A6K0C4_RAT;D4A8D5_RAT	Flnb		132	128	119838000	123888000	124576000	125115000	124941000	125840000	124765000	135535000	133179000
A0A0G2JXT9	A0A0G2JXT9_RAT	Arhgef17		21	3	75438300	78119000	84413100	75025200	84575100	79451400	63192400	71352800	70618900
A0A0G2JXX4;A0A8I6AS02;A6HNC1;G3V9N7;Q5I2Z0	A0A0G2JXX4_RAT;A0A8I6AS02_RAT;A6HNC1_RAT;G3V9N7_RAT;Q5I2Z0_RAT	Pacsin3		15	15	10222700	10413400	11148300	10221900	11396500	10455600	10845600	9753320	10358900
A0A0G2JXY9;A6HF84;F1LQ45;Q505I9	A0A0G2JXY9_RAT;A6HF84_RAT;F1LQ45_RAT;Q505I9_RAT	Epn2		12	11	16378600	16365800	16510300	13064300	14338900	13286100	16284600	14497500	15585100
A0A0G2JXZ3;A0A8I6GFB1;A0A8I6A4N1	A0A0G2JXZ3_RAT;A0A8I6A4N1_RAT;A0A8I6GFB1_RAT	Atrx		2	2		16450.5	10103.7	12018.1	13715.3	8156.15	18135.3	10262.2	13487.6
A0A0G2JXZ5;A0A8I6AP33;B0BNF5;F1LMH5	A0A0G2JXZ5_RAT;A0A8I6AP33_RAT;B0BNF5_RAT;F1LMH5_RAT	Qki		16	5	21798500	19025100	21582600	21742900	20130700	19211300	18007800	20976500	19847500
A0A0G2JXZ9;A0A8I6GK94;A6HN63;A6HN64;E9PTB7;Q62884	A0A0G2JXZ9_RAT;A0A8I6GK94_RAT;A6HN63_RAT;A6HN64_RAT;E9PTB7_RAT;Q62884_RAT	Ptprj;rCG_26744		2	0	295485	204756	169969					107447
A0A0G2JY08;A0A8I5Y6H7;A0A8I6A2X3;A0A8I6ATN3;A6HGZ1	A0A0G2JY08_RAT;A0A8I5Y6H7_RAT;A0A8I6A2X3_RAT;A0A8I6ATN3_RAT;A6HGZ1_RAT	Myo18a		21	21	5502350	5445060	5503450	5276960	6730400	5611190	5388400	4863690	5429440
A0A0G2JY22	A0A0G2JY22_RAT	Dip2b		44	43	78527200	81589200	82629000	72397900	96307000	82700000	64970900	81556000	72738200
A0A0G2JY38;Q52KS1	A0A0G2JY38_RAT;Q52KS1_RAT	Pfkm		33	30	56475800	58044300	60491700	62521800	73529200	62444000	49377300	59876300	55073100
A0A0G2JY58;A0A8I5ZSI0;A6K2T0;A6K2T1;D3ZV33;A0A8I6A9K5	A0A0G2JY58_RAT;A0A8I5ZSI0_RAT;A0A8I6A9K5_RAT;A6K2T0_RAT;A6K2T1_RAT;D3ZV33_RAT	Pogz		3	3	184437	369039	231772	226672	358314	280136		342756	235734
A0A0G2JY73;A0A8I5ZPV9;A0A8I6A378;A0A8I6A423;A0A8I6APR0;A0A8I5ZRZ1;A0A8I5ZZ46;A0A8I6AMY8;A6ITF6;A6ITF4;A6ITF5;D4A554	A0A0G2JY73_RAT;A0A8I5ZPV9_RAT;A0A8I5ZRZ1_RAT;A0A8I5ZZ46_RAT;A0A8I6A378_RAT;A0A8I6A423_RAT;A0A8I6AMY8_RAT;A0A8I6APR0_RAT;A6ITF4_RAT;A6ITF5_RAT;A6ITF6_RAT;D4A554_RAT	Eif4g3;Eif4g3_predicted		25	0	16175500	16577100	16902000	15297800	19266600	18308500	18857500	18852100	17595600
A0A0G2JY80;A6IPS7;G3V6G5	A0A0G2JY80_RAT;A6IPS7_RAT;G3V6G5_RAT	Tbl1x		12	8	2341080	2595230	2342000	2603130	2832650	2456380	2496170	2390440	2703410
A0A0G2JYA7;A0A8I6AUM1	A0A0G2JYA7_RAT;A0A8I6AUM1_RAT	Tarbp1		6	6	9621.45	13596.6	9559.22	10858.5	10725.3	11207.2	10150.6	9759.45	10140.2
A0A0G2JYB9;A0A8I6A9M1;A6IZH3;F1M8D3	A0A0G2JYB9_RAT;A0A8I6A9M1_RAT;A6IZH3_RAT;F1M8D3_RAT	Cmip		3	1	1309490		832307		598860
A0A0G2JYD1;A0A0U1RRQ3;A6IIU0	A0A0G2JYD1_RAT;A0A0U1RRQ3_RAT;A6IIU0_RAT	Ubap2		8	8	3631830	3355570	3765200	1989250	2490940	1872740
A0A0G2JYD4;A0A8I6GHP9;A0A8I6G572;A6IU14;D3ZKC6	A0A0G2JYD4_RAT;A0A8I6G572_RAT;A0A8I6GHP9_RAT;A6IU14_RAT;D3ZKC6_RAT	Vps13d		25	1	15030700	13313300	14341300	16451300	19214600	15765200	14236200	15065400	16577500
A0A0G2JYD8;A6I6C6;G3V7U6	A0A0G2JYD8_RAT;A6I6C6_RAT;G3V7U6_RAT	Capn5		7	7	1729160	1913910	1756250	1902030	2756930	1973960	1578620	2280910	2069130
A0A0G2JYF7;A6IAF0;A6IAF1;D4A6H8	A0A0G2JYF7_RAT;A6IAF0_RAT;A6IAF1_RAT;D4A6H8_RAT	Ctnna2		1	0	4952300		16418300					3686800	969037
A0A0G2JYJ5	A0A0G2JYJ5_RAT	Ap5z1		4	4	12479.9	15325.6	9181.9	12090.3	19050	16057.7	15429.8	18195.1	18007.9
A0A0G2JYJ7;A0A8I6A6C0;F7EVG9;Q4QR81	A0A0G2JYJ7_RAT;A0A8I6A6C0_RAT;F7EVG9_RAT;Q4QR81_RAT	Rbms2		7	7	9659080	10327300	10470600	9366080	8639390	9447650	3649820	5314490	3880630
A0A0G2JYL6;A6KRS3;A6KRS4	A0A0G2JYL6_RAT;A6KRS3_RAT;A6KRS4_RAT	Flna		206	180	483931000	500134000	506682000	519194000	531290000	514705000	495439000	526831000	522329000
A0A0G2JYN4;A6IN52	A0A0G2JYN4_RAT;A6IN52_RAT	Ergic2		6	6	4496270	5291890	5139990	5225750	6048340	4967100	3721690	4253100	4147570
A0A0G2JYQ1;B0BN53	A0A0G2JYQ1_RAT;B0BN53_RAT	Haus7		5	1	14169400	12397300	13068100	14970000	12255700	10648300	10415500	9530220	8258960
A0A0G2JYQ3;A0A0G2K678	A0A0G2JYQ3_RAT;A0A0G2K678_RAT	Ylpm1		9	2	2499480	1938390	2166920	1879210	2585450	2631430	2403260	2551830	2243280
A0A0G2JYQ5	A0A0G2JYQ5_RAT	Dtx3		3	3	57910.9	70553.9	96672.5	59274.3	55524.3	54326.8	61206.9	71322.3	67151.2
A0A0G2JYR1;A6IAR0	A0A0G2JYR1_RAT;A6IAR0_RAT	Exoc6b		27	26	5871380	5733460	6374840	5642390	7119070	6042400	4766610	5383710	5024260
A0A0G2JYR4	A0A0G2JYR4_RAT	Lrba		43	36	21071100	23876000	22745200	22495200	26970400	20765600	22230800	23481900	22105600
A0A0G2JYS0;A6IWI1;A6IWI3;D4AD48	A0A0G2JYS0_RAT;A6IWI1_RAT;A6IWI3_RAT;D4AD48_RAT	Dcun1d2		5	5	8666830	7716310	8805770	7938110	7747970	6953160	5395570	6303720	5813780
A0A0G2JYT1;A0A8I6GKZ4	A0A0G2JYT1_RAT;A0A8I6GKZ4_RAT	Erc1		40	32	12026300	11505600	11707200	12715800	11668200	12010200	12698600	12175100	12911000
A0A0G2JYT6;A0A8I6AIW4;B5DFJ2	A0A0G2JYT6_RAT;A0A8I6AIW4_RAT;B5DFJ2_RAT	Fam3a		8	7	4942850	4632210	5209400	5051630	4856010	4132680	4911480	5147340	4889960
A0A0G2JYU2;A6HZ10	A0A0G2JYU2_RAT;A6HZ10_RAT	mrpl11		12	2	29988200	30964700	29256800	31570800	27983700	28367000	31462500	27158600	28281600
A0A0G2JYV0;A0A8I5Y0G8;D3ZGX8	A0A0G2JYV0_RAT;A0A8I5Y0G8_RAT;D3ZGX8_RAT	Brd4		6	6	934512	955140	857401	924049	896889	832784	790914	781392	597481
A0A0G2JYX9;A0A8I5ZRN5;A0A8I6AR42;B2RYH5	A0A0G2JYX9_RAT;A0A8I5ZRN5_RAT;A0A8I6AR42_RAT;B2RYH5_RAT	Irak1		8	8	4409930	4046700	4003210	4332910	4495600	3507090	3550930	3629740	3934470
A0A0G2JYY6;A6KSC5;A6KSC6;D3ZX74	A0A0G2JYY6_RAT;A6KSC5_RAT;A6KSC6_RAT;D3ZX74_RAT	Coq10a		3	3	1518660	1301720			1516320	994837	1456440	1485380	1086770
A0A0G2JYZ8;A6KPP7;F7ENV6;Q5U2Y2	A0A0G2JYZ8_RAT;A6KPP7_RAT;F7ENV6_RAT;Q5U2Y2_RAT	Satb1		3	2	216298	145533	217868		235165		189899	196473
A0A0G2JZ01;A0A8I6A077;A0A8I6AMN9;A6ISU4;A6ISU5;D3ZHX6	A0A0G2JZ01_RAT;A0A8I6A077_RAT;A0A8I6AMN9_RAT;A6ISU4_RAT;A6ISU5_RAT;D3ZHX6_RAT	Eya3;Eya3_predicted		3	0	95968.1	59045.7	85318.5	66382.4	109315	93337.1	101679	98583	108394
A0A0G2JZ09	A0A0G2JZ09_RAT	Gstm6		3	0				5296.99		3661.95	7708.65	7075.4	6273.03
A0A0G2JZ37;A0A8I5Y9D6;A0A8I6AWA3;A6HIG1;D4A3W4	A0A0G2JZ37_RAT;A0A8I5Y9D6_RAT;A0A8I6AWA3_RAT;A6HIG1_RAT;D4A3W4_RAT	Snx11		3	3	54566.3	61706.6	47210.2	40999.2	53876.6	45483.5	41536.9	30317.9	45371.6
A0A0G2JZ38	A0A0G2JZ38_RAT	Fhod1		28	14	2500900	2656850	2724700	2487130	3003180	2571290	2126030	2266510	2028080
A0A0G2JZ40;A6IJ58	A0A0G2JZ40_RAT;A6IJ58_RAT	Reck		33	3	15328200	15710800	14565800	16297400	15431600	17414200	17243200	16437400	18051800
A0A0G2JZ48;A6IBF4	A0A0G2JZ48_RAT;A6IBF4_RAT	Tmf1		23	23	4576050	4427540	4563480	4742330	4690700	4973860	4815380	5305570	4946880
A0A0G2JZ84;A0A8I6ACL1;A6KMX2	A0A0G2JZ84_RAT;A0A8I6ACL1_RAT;A6KMX2_RAT	Epg5		5	3	39075	51526.3	43349.6	43994.8	43998.1	38491.4	36428	34268.1	33100.2
A0A0G2JZ88;A0A8I6AJY8;A0A8I6AS67	A0A0G2JZ88_RAT;A0A8I6AJY8_RAT;A0A8I6AS67_RAT	Kiaa1671		3	2	691253	850067	807437	590336	514366	502208
A0A0G2JZ94;A0A8I6AC50	A0A0G2JZ94_RAT;A0A8I6AC50_RAT	Ttc13		14	14	1855220	1815070	2177780	1992640	2564070	2088500	1639910	1713220	1692110
A0A0G2JZA7;A6I0M8;D3ZZ19	A0A0G2JZA7_RAT;A6I0M8_RAT;D3ZZ19_RAT	Cemip2		10	10	8653220	8464920	6331500	9782910	7626290	9101790	8707220	7361070	7523410
A0A0G2JZE1;A0A1W2Q6I0;A6HTI1;B8YBG7;D3ZYZ1	A0A0G2JZE1_RAT;A0A1W2Q6I0_RAT;A6HTI1_RAT;B8YBG7_RAT;D3ZYZ1_RAT	Tnfrsf10b;Tnfrsf10b_predicted		1	0					319679	342112
A0A0G2JZE7;A0A8I5ZRN9;A0A8I5ZUE2;A0A8I6ARU3	A0A0G2JZE7_RAT;A0A8I5ZRN9_RAT;A0A8I5ZUE2_RAT;A0A8I6ARU3_RAT	Arhgef40		30	5	5246280	5406320	5249290	5148520	6033780	4984380	3682200	4659720	4426880
A0A0G2JZF0;B5DEG8;F7ET87	A0A0G2JZF0_RAT;B5DEG8_RAT;F7ET87_RAT	Sec24c		31	31	108408000	112441000	115560000	108282000	143343000	121945000	79028700	93256700	78997600
A0A0G2JZF2	A0A0G2JZF2_RAT	Clip2		54	46	23854200	24026000	25310700	24229600	23247800	23602700	20477100	22037200	22793500
A0A0G2JZF6;A6I5J8	A0A0G2JZF6_RAT;A6I5J8_RAT	Ndufaf2		6	6	12641900	13228600	13745100	9522640	8751600	7698580	10939700	10501900	7821920
A0A0G2JZH0	A0A0G2JZH0_RAT	Cab39		24	21	17935900	16480800	18459900	17085200	20268700	18213800	21452900	20248100	20146700
A0A0G2JZH3;A0A8I5ZSK2;A0A8I6G4F0	A0A0G2JZH3_RAT;A0A8I5ZSK2_RAT;A0A8I6G4F0_RAT	Thbs3		1	1		5617.26
A0A0G2JZH4;A6IIM7;D3ZZ48	A0A0G2JZH4_RAT;A6IIM7_RAT;D3ZZ48_RAT	Slc35a1		3	3	268889	374920	338806	293432	356069	291213	311870	318961	314120
A0A0G2JZH8;A0A8I6ATI8	A0A0G2JZH8_RAT;A0A8I6ATI8_RAT	Pdhx		13	4	25592700	26794900	27401900	28116500	20070400	23394500	11584000	14750900	13063300
A0A0G2JZH9	A0A0G2JZH9_RAT	Dhx57		15	14	6282320	5796940	6914210	5334490	6626920	5135080	5226200	5915350	5013990
A0A0G2JZI9;A6HTX6;D3ZS99	A0A0G2JZI9_RAT;A6HTX6_RAT;D3ZS99_RAT	Akap11		8	8	54573	40782	56326.8	41142.2	49947.7	44010	55347.7	53028.1	38189.5
A0A0G2JZJ1;A0A8I6A8J5;Q4V8E2	A0A0G2JZJ1_RAT;A0A8I6A8J5_RAT;Q4V8E2_RAT	Psmd14		14	1	25529800	24276500	25627600	23889100	27329700	25377100	11956600	15649400	14518200
A0A0G2JZL5;A0A8I5ZPF8;A6JL28;D4ACD3	A0A0G2JZL5_RAT;A0A8I5ZPF8_RAT;A6JL28_RAT;D4ACD3_RAT	Usp25		12	12	8951570	11230700	11310600	10766000	12838600	11286800	9103770	9964260	10536100
A0A0G2JZL6;A0A8I6A5N4;A6IL02	A0A0G2JZL6_RAT;A0A8I6A5N4_RAT;A6IL02_RAT	Ift122		5	5		1875520	1561840	2334180	2053940	1994120	1739800	1714750	1640080
A0A0G2JZL7;A6J766;A6J767;F7F3Z5	A0A0G2JZL7_RAT;A6J766_RAT;A6J767_RAT;F7F3Z5_RAT	Nedd9		5	5	382576	359367	368276	286069	438383	304699	214991	273324	403350
A0A0G2JZP7;A0A8I6G5Q3	A0A0G2JZP7_RAT;A0A8I6G5Q3_RAT	Spg11		6	5	250321	221984	233803	240957	398208	179197	209326	242882
A0A0G2JZP9;A0A8I6AJA6;A6JYZ1;A6JYY8	A0A0G2JZP9_RAT;A0A8I6AJA6_RAT;A6JYY8_RAT;A6JYZ1_RAT	Rnf11;Rnf11l2;rCG_50351		1	0	1807.73	1656.01
A0A0G2JZR1;A0A8I5ZY24;A0A8I6A0D2;A0A8I6AMZ3;A6HMH4;A6HMH5;D4A0F3	A0A0G2JZR1_RAT;A0A8I5ZY24_RAT;A0A8I6A0D2_RAT;A0A8I6AMZ3_RAT;A6HMH4_RAT;A6HMH5_RAT;D4A0F3_RAT	Osbpl6		10	9	242350	219398	231063	204490	228833	189418	191307	194152
A0A0G2JZR6;A0A8I6AFB3;Q4V8E1	A0A0G2JZR6_RAT;A0A8I6AFB3_RAT;Q4V8E1_RAT	Gatad2b		7	7	589347	567154	554860	551881	396033	503925	341046	274414	381499
A0A0G2JZU8;A0A1B0GWT2;G4XKZ2	A0A0G2JZU8_RAT;A0A1B0GWT2_RAT;G4XKZ2_RAT	Usp9y		2	2						10400.4		5421.37	5532.19
A0A0G2JZV8	A0A0G2JZV8_RAT	Fmr1		16	15	9464500	11590800	10737700	9105960	10651100	12341500	8292080	8253630	8773440
A0A0G2JZY3	A0A0G2JZY3_RAT	Reps1		13	4	5013980	5430230	5748640	6489840	5343800	4997220	5635800	5279570	6210380
A0A0G2JZZ4;A6IKB8	A0A0G2JZZ4_RAT;A6IKB8_RAT	Selenom;rCG_36108		9	0	6875620	6809120	6746730	6964960	5777520	6551050	6700810	6631190	6803380
A0A0G2K012;A6KR06	A0A0G2K012_RAT;A6KR06_RAT	Ubxn6		8	6	4438410	4077460	4315730	3937630	4985480	3929090	1281820	1694790	1457590
A0A0G2K013	A0A0G2K013_RAT	Actn4		62	14	177782000	188953000	185008000	189489000	184478000	180513000	199769000	203244000	195952000
A0A0G2K014;A0A8I6G984;Q5XI38	A0A0G2K014_RAT;A0A8I6G984_RAT;Q5XI38_RAT	Lcp1		25	8	15938300	7939140	11911200	10883900	7998380	2711470	8344720	9520420	5034120
A0A0G2K016;A0A8I6A5F2;A0A8I6AAB7;A0A8I6APF3;A6K1X6	A0A0G2K016_RAT;A0A8I6A5F2_RAT;A0A8I6AAB7_RAT;A0A8I6APF3_RAT;A6K1X6_RAT	Sun1		2	2	108476	129293	139579	86606			83332.9	155013	130547
A0A0G2K039;A6J094;B2RYD5;G3V658	A0A0G2K039_RAT;A6J094_RAT;B2RYD5_RAT;G3V658_RAT	Dtx2		2	1	618277		636606	554490	611157		619690	654054	617241
A0A0G2K050;A0A8I6AB51;A0A8I6GJ16;B0BMV4;F7F3S4	A0A0G2K050_RAT;A0A8I6AB51_RAT;A0A8I6GJ16_RAT;B0BMV4_RAT;F7F3S4_RAT	Yif1a		5	5	6179380	7433760	6300990	5730950	6967780	6455600	7287650	7076260	6406250
A0A0G2K052	A0A0G2K052_RAT	Ano1		5	1	204418	275363	179799	206619	317194	165057	158213	173952	177399
A0A0G2K064;A0A0G2K163;A0A8I5ZT59;A6ILJ4;A6ILJ5;G3V9T9;Q499N7	A0A0G2K064_RAT;A0A0G2K163_RAT;A0A8I5ZT59_RAT;A6ILJ4_RAT;A6ILJ5_RAT;G3V9T9_RAT;Q499N7_RAT	Ptpn6		8	8	3049240	1995630	3637620	1902740			1933550
A0A0G2K071;Q5XIB7	A0A0G2K071_RAT;Q5XIB7_RAT	Tsen34		5	5	297023	313433	390021	322149	359451	365025	371344	349143	321587
A0A0G2K085;D3Z895	A0A0G2K085_RAT;D3Z895_RAT	Layn		1	1	692246		521533	709056	759825	873412	874300		591791
A0A0G2K089	A0A0G2K089_RAT	Dennd4c		25	16	8159820	9114500	8520100	8575150	10116000	8755720	6034290	7483430	7360120
A0A0G2K0C0;A6HWQ9;B4F7E4	A0A0G2K0C0_RAT;A6HWQ9_RAT;B4F7E4_RAT	Fpgt		9	9	1775600	1581020	1895070	1867980	1884970	1795480	1364980	1870510	1672420
A0A0G2K0C9;A0A8I6A5A1;A0A8I6G740;A0A8I6G751;A6KBD5	A0A0G2K0C9_RAT;A0A8I6A5A1_RAT;A0A8I6G740_RAT;A0A8I6G751_RAT;A6KBD5_RAT	Papola		16	5	20364400	15348700	23402900	20924000	21153400	18587500	20313000	23910800	19435300
A0A0G2K0D3	LMOD1_RAT	Lmod1		16	16	21819000	23470600	24826600	21084300	19667900	22405100	24269900	23548400	22529000
A0A0G2K0E0;A6IKS3	A0A0G2K0E0_RAT;A6IKS3_RAT	Ddx56		3	3		1705400		411237			1060300	370774
A0A0G2K0E7;A6J202	A0A0G2K0E7_RAT;A6J202_RAT	Ube3b		7	1	7480620	8599270	6892470	7740670	10941400	9750630	7561930	7956920	7603930
A0A0G2K0F4	A0A0G2K0F4_RAT	Rassf8		7	2	363908	403825	491339	523709	517487	440897	370069	442192	397543
A0A0G2K0G9;A0A8I6GJV5;A6JEJ9;D3ZFZ0	A0A0G2K0G9_RAT;A0A8I6GJV5_RAT;A6JEJ9_RAT;D3ZFZ0_RAT	Rin3		7	7	122877	120345	125877	153777	170246	116660	180758	155483	155000
A0A0G2K0H3	A0A0G2K0H3_RAT	Lrp6		7	7	572817	513806	485535	454391	702460	454257	480286	499604	410859
A0A0G2K0J0;F1LR36	A0A0G2K0J0_RAT;F1LR36_RAT	Supt6h		24	6	10706700	10445800	11644900	11234000	11857000	10526500	8646710	11032800	9239780
A0A0G2K0J7;A6K5H7;A0A8I6G995	A0A0G2K0J7_RAT;A0A8I6G995_RAT;A6K5H7_RAT	Ctdp1		8	8	57349.3	73719.5	64661.2	64324	51945.8	51575.5	41671.9	54905.7	48242.5
A0A0G2K0K1;F1M1L9;A0A8I6AH83	A0A0G2K0K1_RAT;A0A8I6AH83_RAT;F1M1L9_RAT	Cpne2		9	3	2620760	2502370	2425430	2234090	2108170	2422830	2289600	2511230	2829700
A0A0G2K0K8;A0A0G2KA57	A0A0G2K0K8_RAT;A0A0G2KA57_RAT	Ralgapb		11	3	1097090	1087830	1200130	1205210	1399060	931682	1035400	1140700	939448
A0A0G2K0L0	A0A0G2K0L0_RAT	Papss1		30	4	49014700	46865800	49295200	45818500	47797800	53390900	32119600	34737200	34984100
A0A0G2K0P1;A0A8I5ZXB9	A0A0G2K0P1_RAT;A0A8I5ZXB9_RAT	Kifap3		12	1	4872480	5859680	5552280	4990940	6954940	6138300	6008450	5925120	6262750
A0A0G2K0P8;A6KDP2	A0A0G2K0P8_RAT;A6KDP2_RAT	Slc44a1		8	8	14559300	15030500	15319300	14287200	12548000	14592900	15367200	17085900	15867700
A0A0G2K0Q4;A6KKB4;A6KKB5	A0A0G2K0Q4_RAT;A6KKB4_RAT;A6KKB5_RAT	Thap6;Thap6_predicted		1	0			8550.15	10647.9	11817.2	7600.94	6926.76
A0A0G2K0U8;A6JQ77	A0A0G2K0U8_RAT;A6JQ77_RAT	Pus10		8	8	1216640	1152190	1919590	1457870	728424	1147380	966318	1250470	1169060
A0A0G2K0V1;A0A8I5ZR25;A6JFS9	A0A0G2K0V1_RAT;A0A8I5ZR25_RAT;A6JFS9_RAT	Ints8;rCG_30419		6	0	152983	222544	203269	240277	307388	193312	223959	263667	225187
A0A0G2K0W3;A0A8I5ZKP5;A6K1R8;D4A383	A0A0G2K0W3_RAT;A0A8I5ZKP5_RAT;A6K1R8_RAT;D4A383_RAT	Ttyh3		2	2	585001	355810		165352		220547	290113	579471	544003
A0A0G2K0W4;A6KNJ4;A0A8I6GKE0;A6KNJ5;D3ZX52	A0A0G2K0W4_RAT;A0A8I6GKE0_RAT;A6KNJ4_RAT;A6KNJ5_RAT;D3ZX52_RAT	Leng8		2	2	13943.1	14132.8			15219.7	11651.9	14357.6	16604.7	13446.3
A0A0G2K0X1;A0A8I5Y9X1;A0A8I5ZUW5;A6JPT8;G3V7E6;A0A8I6A6S1;A6JPT9	A0A0G2K0X1_RAT;A0A8I5Y9X1_RAT;A0A8I5ZUW5_RAT;A0A8I6A6S1_RAT;A6JPT8_RAT;A6JPT9_RAT;G3V7E6_RAT	Pcm1		4	4	82735.7	98780.3	87008.8	65251.7	83086.5	96570.1	88512.1	86300.8	82867.4
A0A0G2K0Y2;A6K0K4	A0A0G2K0Y2_RAT;A6K0K4_RAT	Igf2bp3		7	7	1588370	1349430	1332260	1636650	1570490	1636190	760330	937349	1095820
A0A0G2K0Z9;A6IK19;A0A8I5ZVE1;A6IK20;A6IK21;D4A5G2	A0A0G2K0Z9_RAT;A0A8I5ZVE1_RAT;A6IK19_RAT;A6IK20_RAT;A6IK21_RAT;D4A5G2_RAT	Nop14;RGD1305605_predicted		3	0	1532400	1197590	1358740	1324370	1361180	1292740	1018330	900229
A0A0G2K130;A0A8J8YHZ3;A6HLU2;A6HLU4	A0A0G2K130_RAT;A0A8J8YHZ3_RAT;A6HLU2_RAT;A6HLU4_RAT	Tank;rCG_27070		5	0	1194810	943303	1038860	878847	946039	771646	369788	321769	647114
A0A0G2K160;A0A8I5ZM44;A0A8I6A1B2;A6JGF9;D3ZZZ0	A0A0G2K160_RAT;A0A8I5ZM44_RAT;A0A8I6A1B2_RAT;A6JGF9_RAT;D3ZZZ0_RAT	Ahctf1;Ahctf1_predicted		1	0		57409.7			45205			69998.5
A0A0G2K162	A0A0G2K162_RAT	Epb41l2		60	55	14679400	14976200	14618500	11691600	12784500	12042900	9201330	8504920	8979450
A0A0G2K189;A6HM88	A0A0G2K189_RAT;A6HM88_RAT	Scrn3		13	13	4944440	4450530	4326040	3863270	4110240	4636690	4200970	4255830	4570700
A0A0G2K1A1;A6HR39	A0A0G2K1A1_RAT;A6HR39_RAT	Zfp706		2	2	5051380	6705200	5844210	4057880	4155060	2687970	2930910	3678160	4092970
A0A0G2K1A8;A0A8I5ZUX8;A1A5P7;A6IA45;A6IA46	A0A0G2K1A8_RAT;A0A8I5ZUX8_RAT;A1A5P7_RAT;A6IA45_RAT;A6IA46_RAT	Plekha1		3	3	881116	896529		833709		934097		827569
A0A0G2K1B0;A6K5G3;A6K5G4;D3ZT82	A0A0G2K1B0_RAT;A6K5G3_RAT;A6K5G4_RAT;D3ZT82_RAT	Rbfa;rCG_20569		4	0	1127440	1051530	973133	1132610	1077370	919435	623984	795690	681644
A0A0G2K1B1;A6J8Z4;D4A7Q6	A0A0G2K1B1_RAT;A6J8Z4_RAT;D4A7Q6_RAT	Zfp428		2	2	1341.39	1398.86	1410.05	1322.74	1141.11		1232.12
A0A0G2K1D2	A0A0G2K1D2_RAT	Rap1gds1		31	31	23393100	23659300	24350300	22953500	27593700	23243200	23553300	23294600	22778600
A0A0G2K1E5;A0A8I6ALH1	A0A0G2K1E5_RAT;A0A8I6ALH1_RAT	Sympk		15	15	6755040	6218100	5629100	6717300	6671170	7589930	5501420	6726100	6696480
A0A0G2K1G1;A0A8I6A7H0;A6IB88	A0A0G2K1G1_RAT;A0A8I6A7H0_RAT;A6IB88_RAT	Slc41a3		4	3	5287310	4915050	6419750	5523720	5058780	4541930	4243830	3816640	3031240
A0A0G2K1G4;A1L1K9;A6JY57	A0A0G2K1G4_RAT;A1L1K9_RAT;A6JY57_RAT	Rspry1		4	4	6844410	4099120	5089730	7404240	5433080	5376590	4795760	6119780	4743590
A0A0G2K1G5;A0A0G2KAU7;A6JDY9;A6JDZ0;F1M7L7	A0A0G2K1G5_RAT;A0A0G2KAU7_RAT;A6JDY9_RAT;A6JDZ0_RAT;F1M7L7_RAT	Ltbp2		18	14	5972470	6575400	6352960	6343520	6296010	5839080	5554970	6016940	6069740
A0A0G2K1G6;A6KU55;A6IPU1;D3ZC26	A0A0G2K1G6_RAT;A6IPU1_RAT;A6KU55_RAT;D3ZC26_RAT	Fthl17b;Fthl17fl;RGD1560203		1	0					7974.44
A0A0G2K1H0;V9GW19	A0A0G2K1H0_RAT;V9GW19_RAT	Kdm5c		6	2	47209.9	85245.2	80530.6	90277	103015	93117.4	78932.2
A0A0G2K1I6;A6I4W5	A0A0G2K1I6_RAT;A6I4W5_RAT	Scamp1		5	5	40713300	44479700	44828700	28340800	33497600	29566400	16896100	16837700	16124300
A0A0G2K1K0;A6IM52	A0A0G2K1K0_RAT;A6IM52_RAT	Olr1		15	15	11922400	13369500	12773600	12190100	9036910	11068600	14534200	14419900	14478000
A0A0G2K1K1;A0A8I6A6L8;A6K5V1;G3V9S3;A0A8I5ZZK7	A0A0G2K1K1_RAT;A0A8I5ZZK7_RAT;A0A8I6A6L8_RAT;A6K5V1_RAT;G3V9S3_RAT	Ptpn13		2	2			274257		291750	295319		298167	442981
A0A0G2K1L0;A0A8I6ARC1	A0A0G2K1L0_RAT;A0A8I6ARC1_RAT	Tnc		2	1	248540	236879	197152	176787	216152	300528	344304	218386	230230
A0A0G2K1L2;A0A8I6AGU7;A0A8J8XD81;A0A8J8XD85;B0BNC4	A0A0G2K1L2_RAT;A0A8I6AGU7_RAT;A0A8J8XD81_RAT;A0A8J8XD85_RAT;B0BNC4_RAT	Phykpl		5	3	1194740	1625120	1850240	1754750	2072040	1792000	1732390	1548590	1680230
A0A0G2K1M2;A0A8I6A5M7;A6IRV5;A6IRV6;A6IRV8;A6IRV7	A0A0G2K1M2_RAT;A0A8I6A5M7_RAT;A6IRV5_RAT;A6IRV6_RAT;A6IRV7_RAT;A6IRV8_RAT	Dlg1		31	11	40721200	42900000	41401000	39428100	36867200	40584600	41589000	38702000	40986300
A0A0G2K1M5;A6I250	A0A0G2K1M5_RAT;A6I250_RAT	Dipk2a		19	19	16720200	17133600	16064400	15711500	21168000	17314700	16188600	16379300	16704800
A0A0G2K1M7;A0A8I5Y1S2;A0A8I5ZRU7;A0A8I6AA94;A0A8I6ASC3;A0A8I6G530	A0A0G2K1M7_RAT;A0A8I5Y1S2_RAT;A0A8I5ZRU7_RAT;A0A8I6AA94_RAT;A0A8I6ASC3_RAT;A0A8I6G530_RAT	Ano6		23	1	6185910	6543450	6709830	6240880	7204180	6356000	4985440	5620700	5173020
A0A0G2K1N9;A6K7J1;B2GVA1	A0A0G2K1N9_RAT;A6K7J1_RAT;B2GVA1_RAT	RGD1311907_predicted;Selenoo		9	0	1598590	1970750	1888180	1840570	1809210	1706390	1733980	1855220	1511990
A0A0G2K1Q8	ABCA3_RAT	Abca3		15	13	7648070	7640490	6957560	7365390	9424820	8755760	7463920	7814160	6795070
A0A0G2K1Q9;A0A8I5Y1G9;A0A8I5ZSB9;A0A8I5ZVK0;A0A8I5ZZJ7;A0A8I6AUN0;A3E0T0;A6KF69;A6KF70;A6KF71;A6KF72;A6KF73;F7EZF8;F7FPP7;G3V874	A0A0G2K1Q9_RAT;A0A8I5Y1G9_RAT;A0A8I5ZSB9_RAT;A0A8I5ZVK0_RAT;A0A8I5ZZJ7_RAT;A0A8I6AUN0_RAT;A3E0T0_RAT;A6KF69_RAT;A6KF70_RAT;A6KF71_RAT;A6KF72_RAT;A6KF73_RAT;F7EZF8_RAT;F7FPP7_RAT;G3V874_RAT	Epb4.1l3;Epb41l3		3	0	7945.37	8777.78	4909.36		8655.47	11411.2	7669.58	6198.42	8645.98
A0A0G2K1S6	A0A0G2K1S6_RAT	Me1		1	1	3999090	3812430	3810120	4212420	4251010	4049310	4325550	3320390	1851170
A0A0G2K1S8;A0A8I6AM28;A6ISN5;F7F528	A0A0G2K1S8_RAT;A0A8I6AM28_RAT;A6ISN5_RAT;F7F528_RAT	Tinagl1		4	4	384322	492152	427821	396212	491055	392567	348113	324297	455602
A0A0G2K1T3;A0A8I6A009;A0A8I6A7K6;A0A8I6AIY9;B5DEJ9	A0A0G2K1T3_RAT;A0A8I6A009_RAT;A0A8I6A7K6_RAT;A0A8I6AIY9_RAT;B5DEJ9_RAT	Sbf2		10	9	516837	636855	483943	465306	733087	416017	336317	400629	451082
A0A0G2K1V3;A6ICT4	A0A0G2K1V3_RAT;A6ICT4_RAT	Tsen15		3	3	972846	1245740	1407660	1051900	926511	885408	749531	659797	679389
A0A0G2K1W1	A0A0G2K1W1_RAT	Rab11fip5		15	15	5676340	6502290	6449930	4859540	5788610	5794600	4860220	5457360	4702390
A0A0G2K1W9;A6IZ97	A0A0G2K1W9_RAT;A6IZ97_RAT	Ldhd		13	13	6616020	6963460	6173230	6943240	6863340	6874930	5568450	4857410	5017810
A0A0G2K213;A6HKU9	A0A0G2K213_RAT;A6HKU9_RAT	Ten1		6	6	944095	1278320	1056550	1119700	1101520	1044860	998924	1017550	943382
A0A0G2K214;A0A8I5ZUE7;A6HT16	A0A0G2K214_RAT;A0A8I5ZUE7_RAT;A6HT16_RAT	Zc3h7b		20	13	2845250	3183440	3013320	3567080	3173310	3310820	2903190	2632620	2648140
A0A0G2K219;A0A8I6G358;D3ZCY3	A0A0G2K219_RAT;A0A8I6G358_RAT;D3ZCY3_RAT	Fchsd2		1	0	103139		76199.8	85525.7		72412.7		73316.6
A0A0G2K231	A0A0G2K231_RAT	Wnk4		12	1	6072480	5724250	5422400	5813610	5905260	5725590	5023010	5626980	5259600
A0A0G2K261	A0A0G2K261_RAT	Iars2		42	30	50086400	49616100	50480800	48960600	51225700	51344800	55475300	53086100	54798400
A0A0G2K277;Q5M884	A0A0G2K277_RAT;Q5M884_RAT	Eci3		10	1	12827500	12655600	13407800	12028500	13580500	12533200	9167780	9661480	9651240
A0A0G2K2A1;A6KQ61;A6KQ62;A6KQ64	A0A0G2K2A1_RAT;A6KQ61_RAT;A6KQ62_RAT;A6KQ64_RAT	Map2k7		4	4	1516570	1462710			1401750	1176150		1341570	1873010
A0A0G2K2A5	A0A0G2K2A5_RAT	Uchl5		13	13	9420240	10112200	10483200	10275600	9342930	8925100	5937000	6714680	6300090
A0A0G2K2A7;A6HG49;A6HG50;D4ADJ7	A0A0G2K2A7_RAT;A6HG49_RAT;A6HG50_RAT;D4ADJ7_RAT	Med11;RGD1563202_predicted		3	0	79578.5	131038	103421	127905	135577	99524.4	93119.2	87461.4	99418.4
A0A0G2K2C7	A0A0G2K2C7_RAT	Usp9x		109	82	22159400	21385200	22351800	20714200	25891700	21996400	21417400	21792300	21463400
A0A0G2K2D4;U6A022	A0A0G2K2D4_RAT;U6A022_RAT	Agap3		8	4	865259	900771	880480	688832	957732	843856	792863	860299	794922
A0A0G2K2F6	A0A0G2K2F6_RAT	Rps15a-ps3		6	1	97909600	115088000	112640000	108852000	132820000	113969000	96443900	100233000	107245000
A0A0G2K2H0;E9PSY0;Q8VI99;Q8VIA0	A0A0G2K2H0_RAT;E9PSY0_RAT;Q8VI99_RAT;Q8VIA0_RAT	Axl		16	15	4542160	5289850	5880190	5916890	5983310	5340870	6096810	5980790	7202750
A0A0G2K2J0;A0A8I5ZZD8	A0A0G2K2J0_RAT;A0A8I5ZZD8_RAT	Shcbp1		3	0	365590	256765	218341	374474	283640		169050	154101	181989
A0A0G2K2J9	A0A0G2K2J9_RAT	Mia2		27	25	17425500	16939200	18783000	17292600	17060100	17702100	12937400	9020730	9951500
A0A0G2K2M3;Q1KQ07	A0A0G2K2M3_RAT;Q1KQ07_RAT	Stat6		18	2	13849000	15141800	15507400	14729400	19316200	16429600	12933400	14910100	13723800
A0A0G2K2N0;A0A8I5ZVY1	A0A0G2K2N0_RAT;A0A8I5ZVY1_RAT	Ptpn14		3	2	7447920					7598300
A0A0G2K2N3;A0A8I5Y8C5;A0A8I5ZKU4;A0A8I5ZMT2;A0A8I5ZVQ4;A0A8I6A1B4;A6I870;F1M7P3;Q6QQU1;Q6QQU3;A0A8I5ZM31;Q6QQT9;Q6QQU0	A0A0G2K2N3_RAT;A0A8I5Y8C5_RAT;A0A8I5ZKU4_RAT;A0A8I5ZM31_RAT;A0A8I5ZMT2_RAT;A0A8I5ZVQ4_RAT;A0A8I6A1B4_RAT;A6I870_RAT;F1M7P3_RAT;Q6QQT9_RAT;Q6QQU0_RAT;Q6QQU1_RAT;Q6QQU3_RAT	Tead1		3	2	499399	538336	514142	643124	545489	677788	778116	522239	733325
A0A0G2K2P3;A0A8I5Y0F2;A0A8I6AJX1;A6IX01;A6IX03;D4A9G3	A0A0G2K2P3_RAT;A0A8I5Y0F2_RAT;A0A8I6AJX1_RAT;A6IX01_RAT;A6IX03_RAT;D4A9G3_RAT	Tnfaip8		4	4	478779	382289	375099	433057	376857	384269	381416	279855	298683
A0A0G2K2P5	ZO1_RAT	Tjp1		53	53	28813500	28324600	27718600	26499900	24542800	25510600	23354800	22866700	24074900
A0A0G2K2Q2;A6HSN9;Q562C3	A0A0G2K2Q2_RAT;A6HSN9_RAT;Q562C3_RAT	Gcat		5	5	620110	956765	1405870	1012010	884617	1099380	1179060	996397
A0A0G2K2T9;A0A8I6A2A5;A0A8I6AE36;A6JG23;A6JG24;A6JG25;A6JG28	A0A0G2K2T9_RAT;A0A8I6A2A5_RAT;A0A8I6AE36_RAT;A6JG23_RAT;A6JG24_RAT;A6JG25_RAT;A6JG28_RAT	ENSRNOG00000067472;Pex19;rCG_20208		10	0	112686000	107752000	112626000	109595000	102538000	109883000	86790200	96339000	95356400
A0A0G2K2V2;A6IKJ5;A6IKJ6;G3V9N8	A0A0G2K2V2_RAT;A6IKJ5_RAT;A6IKJ6_RAT;G3V9N8_RAT	Ap1b1		56	31	51493700	50807300	49774200	50305600	52332300	51608000	51360700	49990300	50310700
A0A0G2K2V4;Q5U2P5	A0A0G2K2V4_RAT;Q5U2P5_RAT	C2cd2l		1	1	2718560	3391600	3946020	3688280	4341030	1686620	3751120	4648040	5069550
A0A0G2K2V5;A0A8I5ZLJ5;A0A8I6A8D1	A0A0G2K2V5_RAT;A0A8I5ZLJ5_RAT;A0A8I6A8D1_RAT	Exoc1		22	14	8932980	9259790	9408670	8719960	10177000	8757350	7870640	8694700	8480610
A0A0G2K2V6	A0A0G2K2V6_RAT	Krt10		17	13	11320000	50334100	288525000	197558000	37299600	15950500	36613900	65244800	63102700
A0A0G2K2W2;A6KNC3	A0A0G2K2W2_RAT;A6KNC3_RAT	Cmc4		3	3	15989.5	19293.5	11954.3	10298.8	17520.8	14794.4	13763.9	6232.14	10561.3
A0A0G2K2X2	A0A0G2K2X2_RAT	Alkbh8		1	1		5468.16				1507.52
A0A0G2K2Y9;A6K7K6	A0A0G2K2Y9_RAT;A6K7K6_RAT	Plxnb2		72	70	31308300	32382600	33870900	32989200	33696900	32981900	32028900	34509900	32811900
A0A0G2K2Z0;A0A8I6A8G5	A0A0G2K2Z0_RAT;A0A8I6A8G5_RAT	Eml4		19	18	9057750	10052500	10684900	10284000	10283700	9084820	9993600	11143200	8088540
A0A0G2K2Z2;A0A0G2K5K7;Q5XIU8	A0A0G2K2Z2_RAT;A0A0G2K5K7_RAT;Q5XIU8_RAT	Inpp5k		9	2	17101700	18565300	17942900	17440800	17070400	17962700	17045100	16265900	15071400
A0A0G2K309	ORNT1_RAT	Slc25a15		2	2	1075220	1064090	899235	1161230	1094010	1004810	874255	1023680	1152670
A0A0G2K344	PK3CA_RAT	Pik3ca		13	5	7903610	8517770	10553300	7006710	10496400	8240920	7527650	7852910	7446670
A0A0G2K350;A6IXL2	A0A0G2K350_RAT;A6IXL2_RAT	Napg		15	4	36922300	37176700	41076500	32235800	34188200	33379400	19640300	22168100	24967200
A0A0G2K351;A6J1W7	A0A0G2K351_RAT;A6J1W7_RAT	Unc119b		11	0	4254330	4337270	4116570	4305740	4429420	4011730	4138620	4229820	4409200
A0A0G2K356;A0A9K3Y6R8;A6JVT9;Q6AYE0	A0A0G2K356_RAT;A0A9K3Y6R8_RAT;A6JVT9_RAT;Q6AYE0_RAT	Tmbim1		1	1	5178.2	6918.15	6253.26	3113.9		6520.15	2101.87
A0A0G2K368;A0A8I6GKM0;B2RZC6	A0A0G2K368_RAT;A0A8I6GKM0_RAT;B2RZC6_RAT	Ilf2		15	8	4876070	4357310	4702600	4829750	5145110	4477330	4217470	4083570	3817250
A0A0G2K373;Q1HGK5	A0A0G2K373_RAT;Q1HGK5_RAT	Sphk1		6	6	3220310	3162050	3171980	2650160	3486250	2815310	1668270	2223360	2356630
A0A0G2K3B0;A6HLW6	A0A0G2K3B0_RAT;A6HLW6_RAT	Grb14		22	22	150098000	151775000	136896000	134966000	156446000	119062000	132550000	128789000	141712000
A0A0G2K3C5;Q9EQS4	A0A0G2K3C5_RAT;Q9EQS4_RAT	Cth		13	13	14441100	15397400	13614200	15207600	15378800	17567000	13466300	13944100	14043900
A0A0G2K3H2;A0A8I6ACL2;F6PUC8	A0A0G2K3H2_RAT;A0A8I6ACL2_RAT;F6PUC8_RAT	Dock7		68	44	37240200	36396600	36867800	35944600	44527700	38133700	32788900	34806700	34194500
A0A0G2K3K5;A6JXJ6	A0A0G2K3K5_RAT;A6JXJ6_RAT	B4galt5;B4galt5_predicted		3	0	51414.9	46121.2	79287.7	75142.8	45985.2	68771.4	32996.7		34378.3
A0A0G2K3L8	A0A0G2K3L8_RAT	Wdfy1		18	16	25064800	27367400	26055800	25279200	32287800	27798200	20058400	24923000	22889700
A0A0G2K3S4;A6HKC7	A0A0G2K3S4_RAT;A6HKC7_RAT	Abca9		12	11	3009900	2833380	2787370	3255830	3255500	2852240	2759800	2864130	3137870
A0A0G2K3V4;A6IQC5	A0A0G2K3V4_RAT;A6IQC5_RAT	Ogt		37	37	12488500	12201200	12357000	12306400	14794800	12322100	10278100	11695000	11368700
A0A0G2K3V9	A0A0G2K3V9_RAT	Clpb		22	1	12610000	13140500	12756100	11863100	13604900	12839100	8941240	9527830	8501220
A0A0G2K3W1	A0A0G2K3W1_RAT	Vwa8		64	23	22533700	21372300	22664500	22026900	25550900	22913500	18603900	20723000	20410300
A0A0G2K3Y6;A0A8I5ZK67;A0A8I6A633;A6HDC7;D3ZKL3	A0A0G2K3Y6_RAT;A0A8I5ZK67_RAT;A0A8I6A633_RAT;A6HDC7_RAT;D3ZKL3_RAT	Cpeb4		7	2	441840	502958	485805	479245	443791	450717	553976	440990	521472
A0A0G2K3Z7;A6HHI1;B2RYG5	A0A0G2K3Z7_RAT;A6HHI1_RAT;B2RYG5_RAT	Taf15		6	4	9597890	9611340	9317840	9436670	8227590	9704840	11460200	11480300	12685600
A0A0G2K402;A0A8I5ZTD6	A0A0G2K402_RAT;A0A8I5ZTD6_RAT	Myef2		15	5	3111240	3265320	3237140	3394960	3492710	3285190	2748370	2931620	3040510
A0A0G2K410	A0A0G2K410_RAT	Ap4s1		3	3	1420800		271495		707137	513743		745175	570465
A0A0G2K415	A0A0G2K415_RAT	Trim26		7	2	961557	1101690	996153	1036360	890835	1067250	861805	972450	943107
A0A0G2K437	A0A0G2K437_RAT	Amfr		7	7	16061000	16664800	13216300	11437700	13743900	13353900	8597270	8046940	12385000
A0A0G2K466;A6KFX2;A6KFX3;D4A0Y4	A0A0G2K466_RAT;A6KFX2_RAT;A6KFX3_RAT;D4A0Y4_RAT	Oxnad1		8	8	867666	846186	1036670	977576	1013680	1059420	938031	1229300	1041320
A0A0G2K470;A6I5T2	A0A0G2K470_RAT;A6I5T2_RAT	Itga2		17	17	1498700	1723840	1613080	1945740	1783850	1743850	1889160	1979060	1773260
A0A0G2K4C0;A0A8I6AGC1;F7ETN7;Q4FZU7	A0A0G2K4C0_RAT;A0A8I6AGC1_RAT;F7ETN7_RAT;Q4FZU7_RAT	B4galt7		6	6	1308640	1553120	1366350	1562800	1835660	1422450	1579950	1566270	1526650
A0A0G2K4D9;D3ZXT2	A0A0G2K4D9_RAT;D3ZXT2_RAT	Stag2		9	2	3639860	2731130	3727730	3018040	3205530	3221920	3601410	3680880	3028550
A0A0G2K4E8;A0A8I5ZKH5;A0A8I5ZLX2;A0A8I6ASW9;A6HQV5;G3V9G7	A0A0G2K4E8_RAT;A0A8I5ZKH5_RAT;A0A8I5ZLX2_RAT;A0A8I6ASW9_RAT;A6HQV5_RAT;G3V9G7_RAT	R3hdm2		2	2	325792	310471	358929	372524	303380	263934	264548	386049	362186
A0A0G2K4H2;A0A8I6API9;F1M974;Q7TSY5	A0A0G2K4H2_RAT;A0A8I6API9_RAT;F1M974_RAT;Q7TSY5_RAT	Nsmaf		3	1	390017	372212	431351	436922	450037	361474	272270	410960	383791
A0A0G2K4J0	A0A0G2K4J0_RAT	Arfgap3		16	5	7933550	8843030	8159860	7394690	5606050	6971130	7553020	6946060	5932450
A0A0G2K4K6;A6HX20;A6HX21;A6HX22;D3ZRW6	A0A0G2K4K6_RAT;A6HX20_RAT;A6HX21_RAT;A6HX22_RAT;D3ZRW6_RAT	Edrf1		1	1				2952.72	1668.64	2491.22	3107.21	4027.08
A0A0G2K4K7	A0A0G2K4K7_RAT	Pdzrn3		23	19	3351930	3552120	3582090	3166460	3660980	3320200	2932810	2912130	2908790
A0A0G2K4N7;A0A9K3Y6Q0;B5DFE0	A0A0G2K4N7_RAT;A0A9K3Y6Q0_RAT;B5DFE0_RAT	Pals2		24	23	2629100	2774320	2602400	2505050	2490990	2566790	2252380	2220170	2411380
A0A0G2K4P8;A0A8J8XH25;A6KSD2;G3V930	A0A0G2K4P8_RAT;A0A8J8XH25_RAT;A6KSD2_RAT;G3V930_RAT	Rnf41		2	2		431852	488004	607262	693252		391966	493849	382774
A0A0G2K4Q1	A0A0G2K4Q1_RAT	LOC120098252		1	1	3918730		3392280	4250010	2281660		2011280	2495800	1852310
A0A0G2K4R1	A0A0G2K4R1_RAT	Ppp1r12c		15	15	3244850	3687550	3174760	2984490	3063340	3168180	2139650	2135590	1943930
A0A0G2K4R5;A6HR05;A6HR04;D4AE75	A0A0G2K4R5_RAT;A6HR04_RAT;A6HR05_RAT;D4AE75_RAT	Pop1		12	12	1763690	2484910	2300460	2033240	2255500	2277800	1807470	1778170	2258700
A0A0G2K4S5;A0A2P1NRX5;Q861Q4	A0A0G2K4S5_RAT;A0A2P1NRX5_RAT;Q861Q4_RAT	RT1-CE1		2	0	217620	76257.6	143184	130703	60659.3		118017	105944
A0A0G2K4T5	A0A0G2K4T5_RAT	Smc5		2	2		5328770						1717110
A0A0G2K4T8	A0A0G2K4T8_RAT	Mipep		16	16	4657990	4747390	5163630	5312100	6300800	5036410	5089570	5341950	4116220
A0A0G2K4V6;A0A0G2JXI6;A6HRP7;B2GUZ9	A0A0G2JXI6_RAT;A0A0G2K4V6_RAT;A6HRP7_RAT;B2GUZ9_RAT	Cyrib		9	7	6960010	5704730	5988780	6015530	5563010	5563860	4489160	5185830	4695710
A0A0G2K4Y1;A6K4R8;Q2TVU3	A0A0G2K4Y1_RAT;A6K4R8_RAT;Q2TVU3_RAT	Dnaja3		16	16	6712240	5961430	6291740	6403110	6654990	6847780	6813380	6345860	6722360
A0A0G2K502;D3ZJH9	A0A0G2K502_RAT;D3ZJH9_RAT	Me2		30	29	61266200	63815200	66426500	65223600	76571700	66100900	66131100	66323600	64654500
A0A0G2K516	A0A0G2K516_RAT	Stx11		7	7	2012190	1526500	1859990	1867740	2278370	2099720	1367300	1857750	1503980
A0A0G2K527	A0A0G2K527_RAT	Git1		1	1	171327	281455		236219	241449	284288	119049	202228	172030
A0A0G2K528;A0A8I5ZW54;A0A8I6AQ84;D3Z9R7	A0A0G2K528_RAT;A0A8I5ZW54_RAT;A0A8I6AQ84_RAT;D3Z9R7_RAT	Stx16		6	4	3107870	2954310	2494640	2268350	2248850	2534250	1996130	2286590	1754780
A0A0G2K543;A0A8I5ZWL3;A6IMW8;D4A5B3;A0A8I6GFP7	A0A0G2K543_RAT;A0A8I5ZWL3_RAT;A0A8I6GFP7_RAT;A6IMW8_RAT;D4A5B3_RAT	C2cd5		2	2	6742.75		8710.67	7278.42	7158.99				6890.55
A0A0G2K571	A0A0G2K571_RAT	Golim4		29	19	33089900	36347600	37204700	30568000	31801300	33124100	31172900	32389000	32123800
A0A0G2K583	A0A0G2K583_RAT	Mtap		22	22	32583900	33756900	34542000	35616200	33551100	33737600	36252700	37455400	37099400
A0A0G2K591;A6HQ22;D3ZYT2	A0A0G2K591_RAT;A6HQ22_RAT;D3ZYT2_RAT	Mrps5		14	14	3792770	3731970	4183420	3427680	4589140	3041890	2825940	2491660	2743300
A0A0G2K5B0;A6HCQ8;D4A3Z3	A0A0G2K5B0_RAT;A6HCQ8_RAT;D4A3Z3_RAT	Tbc1d24		2	2	53135.1	28102.5	71950.3		60988.9	121062	74807.8	50458.2	72020.3
A0A0G2K5C7;A0A8I5ZRX9;D3ZB99	A0A0G2K5C7_RAT;A0A8I5ZRX9_RAT;D3ZB99_RAT	Nek1		3	1	4445120	5513720	3327750	5141880	4437610			5780640
A0A0G2K5D6;A0A8I6AME6;A6KM90;F7EPP7;Q3MID9	A0A0G2K5D6_RAT;A0A8I6AME6_RAT;A6KM90_RAT;F7EPP7_RAT;Q3MID9_RAT	Ogfr		7	7	1094950	1244120	1319140	1219690	1479310	1054180	1165240	1284700	1386210
A0A0G2K5D7	A0A0G2K5D7_RAT	Specc1		29	29	24820300	24489400	24615800	24807500	21273400	24191800	25052400	24851800	25045000
A0A0G2K5G6;A6IV36	A0A0G2K5G6_RAT;A6IV36_RAT	Magt1;rCG_38031		10	0	15568300	16059000	17593200	16030300	20369800	17226700	17413000	18213900	18512200
A0A0G2K5I7	A0A0G2K5I7_RAT	Kdm4a		2	2	630.189				1028.23	1455.75	1536.97		789.92
A0A0G2K5J3;A6IHP3	A0A0G2K5J3_RAT;A6IHP3_RAT	Mfn1		21	21	2586010	2734920	2907400	2717890	3264810	2788500	2317740	2581080	2670870
A0A0G2K5J8;A0A8I6A5A0;A6KCZ8;B2RYU7	A0A0G2K5J8_RAT;A0A8I6A5A0_RAT;A6KCZ8_RAT;B2RYU7_RAT	Cbx5		6	5	14557100	15660600	17326100	15823100	14584000	15155500	14840700	15106300	16086000
A0A0G2K5K3;A0A8I6G633;A6K4R5	A0A0G2K5K3_RAT;A0A8I6G633_RAT;A6K4R5_RAT	Nmral1		10	0	20078200	19261900	19695200	19289200	18444800	16231300	10139900	11312500	10397700
A0A0G2K5L1;A0A8I6AEP7;A6JPS5;G3V9W9;Q9WU10	A0A0G2K5L1_RAT;A0A8I6AEP7_RAT;A6JPS5_RAT;G3V9W9_RAT;Q9WU10_RAT	Fat1		134	132	78930000	81016700	78442600	69169300	83332600	74327600	63807400	65331800	66528900
A0A0G2K5L2	GHC1_RAT	Slc25a22		10	8	58023800	64009300	53201900	48567100	61602800	54116800	38843500	45090200	44864700
A0A0G2K5L3;A6J7B3;G3V7T0;Q6AY66	A0A0G2K5L3_RAT;A6J7B3_RAT;G3V7T0_RAT;Q6AY66_RAT	Riok1		7	7	230214	229354	227434	216393	261164	216910	209453	183709	229395
A0A0G2K5N0;A6K349	A0A0G2K5N0_RAT;A6K349_RAT	Otud7b		12	10	1178090	1279590	1158340	1162360	1257030	1113240	995646	1154850	1076260
A0A0G2K5N6	A0A0G2K5N6_RAT	Rock2		94	85	48604300	51514200	52705400	51499800	55167100	51938600	53931000	53752400	56465700
A0A0G2K5N8;A0A8I6A5L6;A0A8I6GJX2	A0A0G2K5N8_RAT;A0A8I6A5L6_RAT;A0A8I6GJX2_RAT	Acap3		3	3					2295280			6302.21	6752.57
A0A0G2K5T2	A0A0G2K5T2_RAT	Plec		350	217	185843000	192318000	189245000	186994000	219141000	189047000	167477000	167259000	171321000
A0A0G2K5U9	A0A0G2K5U9_RAT	Actn4		3	0	124859000	117276000	123960000	136461000	138272000	128918000	147292000	145665000	144479000
A0A0G2K618	A0A0G2K618_RAT	Large1		16	12	4317660	4605800	4249280	5008330	5745200	5072500	4570010	5120350	4732990
A0A0G2K652	A0A0G2K652_RAT	Cul9		3	1		54099.3				62164.5			67682.5
A0A0G2K654;A6KLM3	A0A0G2K654_RAT;A6KLM3_RAT	H1f2		13	4	130401000	125681000	134641000	130495000	126216000	111519000	78845300	107552000	84733800
A0A0G2K658	A0A0G2K658_RAT	Cbr1l2		12	0	23554100	24319700	24662900	25005700	23622700	23948600	20831900	19190500	21716000
A0A0G2K664;A0A9K3Y7X2;B1WC57	A0A0G2K664_RAT;A0A9K3Y7X2_RAT;B1WC57_RAT	Ift25		2	2	524003	742054	367042	476934	487328	539804	508472	701266	641618
A0A0G2K679;Q5PQP7;A0A8I6A405;A6HA72	A0A0G2K679_RAT;A0A8I6A405_RAT;A6HA72_RAT;Q5PQP7_RAT	Gtf3c2		2	2	9142700	11677800	8726140	8972570	9342560	9229130	6140400	9747380	5031900
A0A0G2K689	A0A0G2K689_RAT	AABR07025928.1		1	0	78893800	79397800	79612600	67175400	79616400	71961700	12021800	18147500	15017700
A0A0G2K695	A0A0G2K695_RAT	Myof		165	101	123339000	125428000	127917000	119530000	125893000	119100000	120647000	122983000	120598000
A0A0G2K6A7;A6JBF2;E9PU37;Q2TGJ6	A0A0G2K6A7_RAT;A6JBF2_RAT;E9PU37_RAT;Q2TGJ6_RAT	Zdhhc13		10	9	22695900	23297300	26533500	21783800	26995500	21309100	18025000	16127900	19297700
A0A0G2K6A9;A0A8I6ARF6;A0A8I5ZLF4;A0A8L2Q1K8;A0A8L2QAC6	A0A0G2K6A9_RAT;A0A8I5ZLF4_RAT;A0A8I6ARF6_RAT;A0A8L2Q1K8_RAT;A0A8L2QAC6_RAT	Rufy3		9	0	2886950	3526590	3623890	3063950	3704170	4029780	3111340	2859320	2749400
A0A0G2K6B1;A0A8I6A3X5;A0A8I6ACZ5;A0A8I6ASC9;A6KC44;A0A8I5ZS13	A0A0G2K6B1_RAT;A0A8I5ZS13_RAT;A0A8I6A3X5_RAT;A0A8I6ACZ5_RAT;A0A8I6ASC9_RAT;A6KC44_RAT	Hdac7		4	4	7608400	8287460	8554240	7057720	7746940	6689910	8156430	6743320	8067630
A0A0G2K6B2;A2TIS7;A6HSN6	A0A0G2K6B2_RAT;A2TIS7_RAT;A6HSN6_RAT	Triobp;rCG_60109		20	0	3360000	3246460	3502330	3434710	3299870	3255640	3111270	3312420	3441570
A0A0G2K6C9;A0A0H2UHJ5;A0A8L2RAI7	A0A0G2K6C9_RAT;A0A0H2UHJ5_RAT;A0A8L2RAI7_RAT	Zfr		17	17	4224960	4523100	4211640	4110480	3585640	3857820	4922360	4233510	4396640
A0A0G2K6D5;A0A8I5ZWG5	A0A0G2K6D5_RAT;A0A8I5ZWG5_RAT	Pitrm1		47	47	16432800	16250500	17008300	16532800	17256400	15838400	13021100	12522300	12367700
A0A0G2K6F1;A6HNU7	A0A0G2K6F1_RAT;A6HNU7_RAT	Tcp11l1		15	15	10284400	11838600	10171000	9310450	12469800	14915800	7938970	7133840	8161540
A0A0G2K6F4;F7F308;Q9JMA8	A0A0G2K6F4_RAT;F7F308_RAT;Q9JMA8_RAT	Extl3		17	17	6622270	7802370	7885950	6910920	8196190	6519750	8087450	6855700	6333280
A0A0G2K6G7;A0A0G2K098;A6KUB9;F1LZS6	A0A0G2K098_RAT;A0A0G2K6G7_RAT;A6KUB9_RAT;F1LZS6_RAT	Mcc		23	23	5929470	6260170	6323120	5838530	6745150	5781300	5063430	4750710	4855130
A0A0G2K6N8;A0A0G2QC45;A0A8J8Y7Y5	A0A0G2K6N8_RAT;A0A0G2QC45_RAT;A0A8J8Y7Y5_RAT	Parn		8	8	3140650	5234990	4142270	4579860	4431370	4467800	4870630	4250050	3961900
A0A0G2K6R1;A6IW84;D3ZCU1;D3ZTD6	A0A0G2K6R1_RAT;A6IW84_RAT;D3ZCU1_RAT;D3ZTD6_RAT	Nek3		2	2	17208.8	22808.7	14705.4	14678.4	19286.2	14526.1	10475.8		7900.79
A0A0G2K6R8;A0A8I5ZY32;A6HZ93	A0A0G2K6R8_RAT;A0A8I5ZY32_RAT;A6HZ93_RAT	Ehbp1l1		33	32	7908290	7954670	7456690	7994650	6780000	6845080	6436700	6923330	7038210
A0A0G2K6T0;A0A8I5Y638;A0A8I5ZZ36;A0A8I6A5L1;A6HP46;A6HP47;G3V6N7	A0A0G2K6T0_RAT;A0A8I5Y638_RAT;A0A8I5ZZ36_RAT;A0A8I6A5L1_RAT;A6HP46_RAT;A6HP47_RAT;G3V6N7_RAT	Slc12a6		1	0	672741	618555	789752	578425	582405	570641	555234	560004	564551
A0A0G2K6T6;A0A8I6AS32	A0A0G2K6T6_RAT;A0A8I6AS32_RAT	Setd1a		2	1		38312.9	52536.6	58326.4	55604.6
A0A0G2K6W6;A6JWJ8;A6JWJ9;D3ZIL9	A0A0G2K6W6_RAT;A6JWJ8_RAT;A6JWJ9_RAT;D3ZIL9_RAT	Dis3l2		22	18	1050400	1046650	961265	983050	907290	841357	1045620	1041040	1048810
A0A0G2K712;A6KPP3;F1M9Q1	A0A0G2K712_RAT;A6KPP3_RAT;F1M9Q1_RAT	RGD1561626_predicted;Tbc1d5		5	0	4120280	4304890		6495000	5271900	5877420		3101270	2343870
A0A0G2K717	A0A0G2K717_RAT	Cnot2		8	1	1240470	1380550	1147730	945118	1364380	1064320	815538	646461	881728
A0A0G2K724;A6JMK7	A0A0G2K724_RAT;A6JMK7_RAT	Mcts1		14	10	11536900	12311400	12388500	12538700	11729600	13733800	13356300	14094000	13647400
A0A0G2K730;A0A8I6A202	A0A0G2K730_RAT;A0A8I6A202_RAT	Pusl1		6	2	68254400	76185100	76175900	84876100	85584800	76029800	65635200	60033700	70398600
A0A0G2K760;A0A8I6ADY2;A0A8I6GGK9;B0BMU0	A0A0G2K760_RAT;A0A8I6ADY2_RAT;A0A8I6GGK9_RAT;B0BMU0_RAT	Ppie		5	5	3684520	4264530	3993060	3807250	3576010	3515320	3657540	3099960	4161350
A0A0G2K764;A0A0G2K0G3;A6IB66	A0A0G2K0G3_RAT;A0A0G2K764_RAT;A6IB66_RAT	Txnrd3;Txnrd3_predicted		2	0	9368.31		11289.5		11517.8	12897.8	9814.15	9203.97	12268.9
A0A0G2K777;A0A8I6AVD9	A0A0G2K777_RAT;A0A8I6AVD9_RAT	Rhot1		21	20	5987450	5958080	6441730	5527170	6631310	5643120	4759710	5200810	4446590
A0A0G2K791;A6HA41;D4ABL7	A0A0G2K791_RAT;A6HA41_RAT;D4ABL7_RAT	Mrpl33		4	4	1026810	767129	889343	1025180	1148440	1161270		626102	600910
A0A0G2K7B6	A0A0G2K7B6_RAT	Dysf		114	109	131884000	132990000	138065000	131466000	133814000	133199000	135219000	134377000	132664000
A0A0G2K7G2;A0A8I5ZV55	A0A0G2K7G2_RAT;A0A8I5ZV55_RAT	Agfg2		8	6	1739670	1583920	1477320	1152550	1134280	1159310	1145050	1195760	994358
A0A0G2K7G7;A6HED2;G3V9Z6	A0A0G2K7G7_RAT;A6HED2_RAT;G3V9Z6_RAT	Septin8		31	24	63129500	64804900	65996000	59548400	60114300	61402800	56982000	56658700	57963700
A0A0G2K7L0;A0A8I6ALP1;A6JIK7;A6JIK8	A0A0G2K7L0_RAT;A0A8I6ALP1_RAT;A6JIK7_RAT;A6JIK8_RAT	Mrps10;rCG_43664		6	0	1922000	2704660	2211840	2044080	2590120	2227110	1888130	1712590	2272760
A0A0G2K7L2;A0A8I6AJX2;A6K3H6;F1LZ40	A0A0G2K7L2_RAT;A0A8I6AJX2_RAT;A6K3H6_RAT;F1LZ40_RAT	Igsf3		5	5	180785	132597		95805.7	172019			67573.4	228982
A0A0G2K7L4;A0A8I6AFB6;A0A8I6AUY6;D3ZQM7	A0A0G2K7L4_RAT;A0A8I6AFB6_RAT;A0A8I6AUY6_RAT;D3ZQM7_RAT	Itpk1		4	1	739107	681518	882880	769129	833915	676585	493092	802932	620309
A0A0G2K7N9;A6HBI5	A0A0G2K7N9_RAT;A6HBI5_RAT	Arhgap5		41	41	7785030	8089520	8591700	7671610	9551670	8019560	6865830	7034940	7166630
A0A0G2K7P4	A0A0G2K7P4_RAT	Txnl4a		12	0	28697700	31904500	33751100	34234400	41846600	35759500	24629000	29848000	29324100
A0A0G2K7W4;A0A8I5ZYP2	A0A0G2K7W4_RAT;A0A8I5ZYP2_RAT	Map4k4		34	23	10212000	11307100	10979300	10110700	11716700	9938550	9042190	10485000	9873460
A0A0G2K7X2;A6KBQ0;D3Z9G0	A0A0G2K7X2_RAT;A6KBQ0_RAT;D3Z9G0_RAT	Traf3		10	10	1964030	1924900	1878200	2394030	2621650	2444930	1900260	2001250	2273440
A0A0G2K7Z9	A0A0G2K7Z9_RAT	Stk10		20	20	10684500	11805400	11316300	10979700	11737100	10938200	8906500	9965340	8859080
A0A0G2K820;E2CWF0;E2CWF1;Q6AYJ0;A0A8I6GLU2;A0A8J8XJJ2	A0A0G2K820_RAT;A0A8I6GLU2_RAT;A0A8J8XJJ2_RAT;E2CWF0_RAT;E2CWF1_RAT;Q6AYJ0_RAT	Ppp3cc		5	5	2048230	2499830	2072900	1883370	2669880	1997170	2281430	2197280	2304830
A0A0G2K847	A0A0G2K847_RAT	Agap1		9	5	4070480	3623700	4007810	5308890	4028820	4616940	5690660	5136370	5197530
A0A0G2K850;A0A140UHY3;A0A8J8Y9N6;A0A9K3Y8I9;B1WC50	A0A0G2K850_RAT;A0A140UHY3_RAT;A0A8J8Y9N6_RAT;A0A9K3Y8I9_RAT;B1WC50_RAT	Ewsr1		7	7	13695200	13713700	13428500	10701300	9121620	10483000	10501700	10864500	11230600
A0A0G2K860;A0A8I5Y1Y6;Q5BMA6;D3ZYR0	A0A0G2K860_RAT;A0A8I5Y1Y6_RAT;D3ZYR0_RAT;Q5BMA6_RAT	Arhgef12		33	33	5667390	6706800	6614690	5516370	7065730	5460940	4832420	5599810	5417170
A0A0G2K878;B1WBY9	A0A0G2K878_RAT;B1WBY9_RAT	Lrrc45		4	2	8390150	12535000	11208500		7730520	8714370	11079600
A0A0G2K8A6;A0A8I6A6T9;A6K3H0	A0A0G2K8A6_RAT;A0A8I6A6T9_RAT;A6K3H0_RAT	Ttf2		7	7	865020	884820	956283	782283	824129	654329	690889	761626	847848
A0A0G2K8C5;A0A8J8XLZ8;A6IUU4;Q6AYB7	A0A0G2K8C5_RAT;A0A8J8XLZ8_RAT;A6IUU4_RAT;Q6AYB7_RAT	Ube2j2		3	3	28474.4	80860.6	31497.7	43071.7		31091.3	38882.1		39473.9
A0A0G2K8D6;A0A8I5Y621;A0A8I5ZYZ4;A0A8I6ADB9;A0A8I6AI94;A6IHV8	A0A0G2K8D6_RAT;A0A8I5Y621_RAT;A0A8I5ZYZ4_RAT;A0A8I6ADB9_RAT;A0A8I6AI94_RAT;A6IHV8_RAT	Dcun1d1		6	1	2490750	2944590	2561440	2868850	1975190	2640910	3214890	2774500	3021320
A0A0G2K8E5;B2RYP7;A0A0G2KA04	A0A0G2K8E5_RAT;A0A0G2KA04_RAT;B2RYP7_RAT	Ints10		8	8	531045	584675	732583	619816	548699	531309	555560	694979	548330
A0A0G2K8F3;A0A8I5ZSJ8;A6JWA5;A6JWA6	A0A0G2K8F3_RAT;A0A8I5ZSJ8_RAT;A6JWA5_RAT;A6JWA6_RAT	Mff		6	2	1319530	1257310	1553880	1074460	1005200	661928	916457	914170	890953
A0A0G2K8F4;A0A8I6APQ1;A6JZX4;A6JZX5;A6JZX6;D4A8M2	A0A0G2K8F4_RAT;A0A8I6APQ1_RAT;A6JZX4_RAT;A6JZX5_RAT;A6JZX6_RAT;D4A8M2_RAT	Cask		32	29	4064730	4493280	4816040	4204680	4364230	4720450	4216450	4328470	4544050
A0A0G2K8F6;B5DEJ3	A0A0G2K8F6_RAT;B5DEJ3_RAT	Man2b2		12	1	5930660	6086270	6001930	6503350	7271640	6591940	6289660	7040810	6184610
A0A0G2K8I0;A0A8I6GGG5	A0A0G2K8I0_RAT;A0A8I6GGG5_RAT	Sh3bgrl2		1	1				2057.49
A0A0G2K8J8;A0A8I6A0B3;A6KB41;A6KB42;D4AE88	A0A0G2K8J8_RAT;A0A8I6A0B3_RAT;A6KB41_RAT;A6KB42_RAT;D4AE88_RAT	Fam120b;RGD1310304_predicted		13	0	7064520	8541710	7570050	7081730	9027720	8187620	7048070	8870940	7779920
A0A0G2K8K1;A0A8I6APJ7	A0A0G2K8K1_RAT;A0A8I6APJ7_RAT	Ccdc186		9	4	9324300	9584380	10077300	8706560	7842320	7940210	7785400	10004200	7884640
A0A0G2K8L3;A6J285	A0A0G2K8L3_RAT;A6J285_RAT	Chek2		3	3	31712.9	23877	22399.1	22184.1	25836		28119.6		25358.1
A0A0G2K8L9;A6IH67	A0A0G2K8L9_RAT;A6IH67_RAT	Mrps28		6	2	5957610	5373450	5824630	6029550	6500040	6468110	6143330	6718530	7174020
A0A0G2K8N0;A6JCY7;A6JCY8;D4A4R8	A0A0G2K8N0_RAT;A6JCY7_RAT;A6JCY8_RAT;D4A4R8_RAT	Clock		3	3	186984	231418	98494.3	144269	150063	124582	135820	183763	256429
A0A0G2K8N6	A0A0G2K8N6_RAT	Ankmy2		13	13	2777840	2578600	2527700	2916800	2814270	2791060	2070380	2248770	2417910
A0A0G2K8P3;A6KEM7	A0A0G2K8P3_RAT;A6KEM7_RAT	Nedd4		47	0	57361500	56683600	60023700	52622400	60498800	53328500	43003100	46413600	47644800
A0A0G2K8Q7;A6KTP6	A0A0G2K8Q7_RAT;A6KTP6_RAT	Lsm2		5	1	4199570	3603190	3765450	4139120	4294500	4176290	4016670	4359760	3996740
A0A0G2K8S4	A0A0G2K8S4_RAT	Wdfy2		9	9	27584600	29462600	29715700	23391800	27273700	22095400	23253200	24234200	14683500
A0A0G2K8U0;B2GV13	A0A0G2K8U0_RAT;B2GV13_RAT	Rrn3		4	1	369506	368991	574358		644803	384714	455550		355628
A0A0G2K8U1;Q3B7U1	A0A0G2K8U1_RAT;Q3B7U1_RAT	Maged2		15	13	10189100	9382130	10803300	9613590	11733500	9750190	9607910	10518500	8776940
A0A0G2K8V0;A0A8I5ZPJ0;F1LPJ1	A0A0G2K8V0_RAT;A0A8I5ZPJ0_RAT;F1LPJ1_RAT	Ptprm		20	18	32773500	34223900	33064200	34058400	37102300	33291100	34017400	34911700	31986900
A0A0G2K8V1;A0A8I5ZTL7;A6IWL2;A6IWL3;D4A7K5	A0A0G2K8V1_RAT;A0A8I5ZTL7_RAT;A6IWL2_RAT;A6IWL3_RAT;D4A7K5_RAT	Atp11a		6	0	3738040	4866640	3284730	3707520	4726590	4603830	2474910	3549100	3274190
A0A0G2K8V3;F1M0V4	A0A0G2K8V3_RAT;F1M0V4_RAT	Thoc2		2	0	114404	245982	65052	81511.4	225510	134475	266741	189585	302244
A0A0G2K8V4;A0A8I6A5I2;B5DFI5	A0A0G2K8V4_RAT;A0A8I6A5I2_RAT;B5DFI5_RAT	Trim27		3	0	3695.74	1255.13	3551.28		1154.16	2439.22		1763.79
A0A0G2K8X3;A0A8I6A692;A0A8I6A8R3;A0A8I6GLY4	A0A0G2K8X3_RAT;A0A8I6A692_RAT;A0A8I6A8R3_RAT;A0A8I6GLY4_RAT	Pid1		5	1	519279	435760	483226	354540	396998	521122	506574	467844	544954
A0A0G2K8Y1;A0A8I6A3I3;A6HK01	A0A0G2K8Y1_RAT;A0A8I6A3I3_RAT;A6HK01_RAT	Map3k3		2	2	1875.85	3301.8	4882.03	4974.57
A0A0G2K8Z8;A6ILN3;D3ZPN3	A0A0G2K8Z8_RAT;A6ILN3_RAT;D3ZPN3_RAT	Mlf2		3	3	1993060	2003350	1410590	1521050	1527040	1383210	1647170	1404360	1703110
A0A0G2K904;A0A8I6A3K4;A0A8I6AB75;A6KES7;A6KES8;A6KET0;A6KES9	A0A0G2K904_RAT;A0A8I6A3K4_RAT;A0A8I6AB75_RAT;A6KES7_RAT;A6KES8_RAT;A6KES9_RAT;A6KET0_RAT	Sltm;rCG_56631		1	0	33737400	36502100	48913400	29011300	22784900	34382100
A0A0G2K916;E9PTK9;A0A8I6A225	A0A0G2K916_RAT;A0A8I6A225_RAT;E9PTK9_RAT	Ankhd1		12	1	1209710	1269850	1115400	1222260	1378900	1395980	1075420	1062970	1263310
A0A0G2K931;A6I0H4	A0A0G2K931_RAT;A6I0H4_RAT	Psat1		23	10	18972400	19560400	19159800	19633900	18662500	19050200	16271300	15859100	15212500
A0A0G2K974;A0A8I6A4E6;E9PTI6;Q5PQR0	A0A0G2K974_RAT;A0A8I6A4E6_RAT;E9PTI6_RAT;Q5PQR0_RAT	Raly		7	3	1020340	971421	1175470	1014640	809911	620954	937386	948258	915382
A0A0G2K977;A6JU51	A0A0G2K977_RAT;A6JU51_RAT	Golga2		37	36	18387800	18086700	19115100	19256100	17896100	18541600	18655700	19449000	19449600
A0A0G2K988;A0A8I6B158	A0A0G2K988_RAT;A0A8I6B158_RAT	Daam2		10	5	3233050	3209370	3181750	3660290	3862460	3153730	3408990	3321240	3118050
A0A0G2K994;D3ZBX7	A0A0G2K994_RAT;D3ZBX7_RAT	Vsig10		7	3	32575000	35944500	36318100	35750900	39940600	33989600	37584200	40929300	37442900
A0A0G2K995;A6ITU3;F7FP13	A0A0G2K995_RAT;A6ITU3_RAT;F7FP13_RAT	Fblim1		21	21	208082000	224704000	223512000	160944000	157534000	135006000	142510000	144735000	153447000
A0A0G2K999	A0A0G2K999_RAT	Sdk2		32	32	49933600	54585000	52825200	59537900	55080500	59136400	63573800	62048700	60936800
A0A0G2K9A1;F1LMJ8	A0A0G2K9A1_RAT;F1LMJ8_RAT	Micu2		17	11	24103700	23164100	25013400	27331500	25641100	26229300	27967500	25518400	24340100
A0A0G2K9B1;A0A0G2JYK0;F1LM05;Q7TMB9	A0A0G2JYK0_RAT;A0A0G2K9B1_RAT;F1LM05_RAT;Q7TMB9_RAT	Serpina3l;Serpina3n		1	0		3199.98
A0A0G2K9B7;A0A8I6AI28;A6KMB6	A0A0G2K9B7_RAT;A0A8I6AI28_RAT;A6KMB6_RAT	Osbpl2		6	6	2859170	2643060	2634650	2913990	2324840	3285920	2276400	3177320	2436760
A0A0G2K9D6;A0A8I6AMA8;A6I3D4;A6I3D5;A6I3D6;D3ZJU5	A0A0G2K9D6_RAT;A0A8I6AMA8_RAT;A6I3D4_RAT;A6I3D5_RAT;A6I3D6_RAT;D3ZJU5_RAT	Smarcc1;Smarcc1_predicted		7	0	1605280	1381430	1790380	1355880	1433120	1141100	1204180	1128320	1118560
A0A0G2K9G3;A6IKN0;A9UMV2	A0A0G2K9G3_RAT;A6IKN0_RAT;A9UMV2_RAT	Mrps24		7	5	5555680	5882470	5906060	5027920	6180380	5327250	5422960	5593450	5631590
A0A0G2K9G6;A0A8I5Y920;A0A8I6ADB5;A0A8I6AQI4	A0A0G2K9G6_RAT;A0A8I5Y920_RAT;A0A8I6ADB5_RAT;A0A8I6AQI4_RAT	Stag1		2	0						269160	293719		290646
A0A0G2K9H2;A0A8I6AVQ2;B4F7D6;F7F669	A0A0G2K9H2_RAT;A0A8I6AVQ2_RAT;B4F7D6_RAT;F7F669_RAT	Stk11ip		1	0	3517.97	4426.88	2543.47		3138.41	2493.33	3539.51	3160.2
A0A0G2K9H9;A6IIZ4;B2GV48;D3ZB76	A0A0G2K9H9_RAT;A6IIZ4_RAT;B2GV48_RAT;D3ZB76_RAT	Dnajb5		2	2	83154.5		84271.9	82298		208331	84217.1
A0A0G2K9I6;A0A8I6A708;A6IHC3;A6IHC4;G3V7K3	A0A0G2K9I6_RAT;A0A8I6A708_RAT;A6IHC3_RAT;A6IHC4_RAT;G3V7K3_RAT	Cp		36	35	4156660	4299430	4301130	4254150	3907030	4268750	4479050	4521230	4478710
A0A0G2K9J1	A0A0G2K9J1_RAT	Syncrip		42	7	45284300	45449900	47112800	45997800	44378000	45343600	50709000	50158200	50535000
A0A0G2K9K2;A0A8I6AHG9;D4A927	A0A0G2K9K2_RAT;A0A8I6AHG9_RAT;D4A927_RAT	Tacc1		14	12	3186870	3235880	2961040	3602580	3374470	3400930	3635060	3474630	3908700
A0A0G2K9K3;A0A8I6GLF8;B5DF44;F7FCN2	A0A0G2K9K3_RAT;A0A8I6GLF8_RAT;B5DF44_RAT;F7FCN2_RAT	Kctd15		4	4	226002	280558	276209	291845	235838	299055	203104	229866	246650
A0A0G2K9K8;A0A8I6AGR6;A0A8I6G7G5;A6JUC0;D4AB31	A0A0G2K9K8_RAT;A0A8I6AGR6_RAT;A0A8I6G7G5_RAT;A6JUC0_RAT;D4AB31_RAT	Pbx3		5	2	2319320	2109120	1245500	2054610	1582140	1880930		1110200	1141790
A0A0G2K9L6;A6KHM8;Q6P7C9	A0A0G2K9L6_RAT;A6KHM8_RAT;Q6P7C9_RAT	Rbck1		13	13	7122260	7286830	7774970	7194440	7891420	7287950	6284680	6166850	6431090
A0A0G2K9L9	A0A0G2K9L9_RAT	Mdn1		17	17	189917	179511	190300	156739	219799	169148	151181	186800	186081
A0A0G2K9M4;A0A8I6A7K7;A0A8I6AIP5	A0A0G2K9M4_RAT;A0A8I6A7K7_RAT;A0A8I6AIP5_RAT	Wdfy3		33	0	6799530	7004980	7014170	7060290	7773210	6838830	6676220	7350160	7500610
A0A0G2K9M5;A0A8I6A9P8	A0A0G2K9M5_RAT;A0A8I6A9P8_RAT	Tbc1d8b		20	12	12845800	12590000	13155100	12267500	14600000	12317400	9793930	11362400	9902550
A0A0G2K9N3;A0A8I6A0F3;A0A8I6A7A4	A0A0G2K9N3_RAT;A0A8I6A0F3_RAT;A0A8I6A7A4_RAT	Ddx3y		37	1	48018700	51565100	47083400	45825900	54426500	47773400	44294100	45373300	47356000
A0A0G2K9P5;A0A8I5ZXD9	A0A0G2K9P5_RAT;A0A8I5ZXD9_RAT	Cog5		23	5	5513540	5077360	5592750	5701970	6674840	5532620	4596000	5200350	4800960
A0A0G2K9Q0;A0A8I6ALH8	A0A0G2K9Q0_RAT;A0A8I6ALH8_RAT	Tbck		10	2	9506650	8339670	9912150	9515490	11680600	9891700	7470350	8170200	7921440
A0A0G2K9Q3;A6J1F1	A0A0G2K9Q3_RAT;A6J1F1_RAT	Naa25		34	32	23025000	23886200	23200400	23307400	31583300	22855900	22200300	26169100	23448400
A0A0G2K9R9;A6JQD1	A0A0G2K9R9_RAT;A6JQD1_RAT	Psme4		39	39	29199300	27479800	28939100	28707300	32984000	30482900	26701800	29032100	29383200
A0A0G2K9T1;A6KI19;A0A8I5ZZU1	A0A0G2K9T1_RAT;A0A8I5ZZU1_RAT;A6KI19_RAT	Itch		22	18	43749900	38246200	40817300	42387000	53773900	46570400	44727800	41654500	48413100
A0A0G2K9U6;A0A8I6GLZ1;D3ZFK6	A0A0G2K9U6_RAT;A0A8I6GLZ1_RAT;D3ZFK6_RAT	Atg16l1		17	8	21069100	18961800	16158000	18659200	19884200	18569200	16864300	16962100	21482900
A0A0G2K9V1;A6JMH9;B4F7B9;F7FC95	A0A0G2K9V1_RAT;A6JMH9_RAT;B4F7B9_RAT;F7FC95_RAT	Ndufa1;Ndufa1_predicted		1	0	8189490	8728170	8464880	8239620	10029600	8466600	7896330	8587390	8033740
A0A0G2K9V6;A6KJR7	A0A0G2K9V6_RAT;A6KJR7_RAT	Tars1		51	19	25621400	26463500	27051800	27278900	30715800	27683300	26595000	29405600	27585600
A0A0G2K9W6;B5DF55	A0A0G2K9W6_RAT;B5DF55_RAT	Stam		21	19	76018600	77012800	78289500	63661100	65426400	68809100	61985200	63509800	65525500
A0A0G2K9Z4;A0A8I5ZQU7;A6JI19;A6JI22;Q6IRF9	A0A0G2K9Z4_RAT;A0A8I5ZQU7_RAT;A6JI19_RAT;A6JI22_RAT;Q6IRF9_RAT	Casp7		7	7	816844	894587	845891	805914	901511	859378	716334	1007330	680392
A0A0G2KA08;A6JEJ7;D3Z9E6	A0A0G2KA08_RAT;A6JEJ7_RAT;D3Z9E6_RAT	Cpsf2		15	15	2747170	2225010	2294900	2159840	2003580	2163570	2000450	2098010	2126390
A0A0G2KA44;Q498V3	A0A0G2KA44_RAT;Q498V3_RAT	Fez2		7	6	5938150	7142240	8079980	4976120	6342480	4938880	3091830	3940540	3609070
A0A0G2KA49;A0A8I6AMD5	A0A0G2KA49_RAT;A0A8I6AMD5_RAT	Slit2		12	12	619820	842266	615435	779756	605832	597111	681488	509543	587240
A0A0G2KA50;A0A8I5ZMY7;E9PT04	A0A0G2KA50_RAT;A0A8I5ZMY7_RAT;E9PT04_RAT	Vps39		15	6	8101840	9002920	9534420	8000380	11155000	8878630	7127500	8458920	7160300
A0A0G2KA88;A0A8I5ZZ05	A0A0G2KA88_RAT;A0A8I5ZZ05_RAT	Mtcl2		5	0	150148	229776	137960	151314	130368	182269	91190.1	81098.8	64588.2
A0A0G2KAE6;A6JTY1;A6JTY2;D3Z899	A0A0G2KAE6_RAT;A6JTY1_RAT;A6JTY2_RAT;D3Z899_RAT	Miga2		2	2		255074	259274	235476	220941	181674	126017	104024	272954
A0A0G2KAF4	A0A0G2KAF4_RAT	Nfxl1		19	11	3374120	3834380	3383530	3415560	4052330	3465430	3911940	3807870	4249140
A0A0G2KAH2	A0A0G2KAH2_RAT	Pxdn		55	55	10300900	10704500	10857600	10863800	13051700	11081500	10476700	11356300	10676800
A0A0G2KAJ7;A0A8I5ZRE6	A0A0G2KAJ7_RAT;A0A8I5ZRE6_RAT	Col12a1		97	97	18404200	19192500	18444700	19010400	20790700	18875800	19243500	19506200	18983300
A0A0G2KAK9;B1WC12	A0A0G2KAK9_RAT;B1WC12_RAT	Mfsd5		3	2	278823	247784	322065	258648	232211	209298	284322	198729	165235
A0A0G2KAM8;A0A8I6AMF1	A0A0G2KAM8_RAT;A0A8I6AMF1_RAT	Dcaf1		8	0	443949	552198	552187	343394	496181	345049	376529	372444	314316
A0A0G2KAN7	A0A0G2KAN7_RAT	Gls		5	5	7919570	9195160	7963840	6504120	12355400	8237100	759985	2344760	1055580
A0A0G2KAT3;A6HGQ0	A0A0G2KAT3_RAT;A6HGQ0_RAT	Rpa1		14	14	8116810	7346710	7005700	6754280	6378090	6719430	7049630	7250140	7528590
A0A0G2KAZ3;Q6PCU4	A0A0G2KAZ3_RAT;Q6PCU4_RAT	Emd		12	12	11131000	11698800	10881000	8010030	10461200	7959790	9724590	8611250	9832970
A0A0G2KB09	A0A0G2KB09_RAT	Parvb		8	3	2321480	1871800	2133150	2095880	2337500	1921360	1824030	1983550	2359530
A0A0G2KB26;A6IUT4	A0A0G2KB26_RAT;A6IUT4_RAT	Mxra8		19	19	10196800	10703400	11044200	10048100	10245700	11063900	10910500	10704300	11240700
A0A0G2KB60;A0A8I5ZZ58;A6JGX5;D3Z991	A0A0G2KB60_RAT;A0A8I5ZZ58_RAT;A6JGX5_RAT;D3Z991_RAT	Rps6kc1		2	2	168031		8662.79		347319
A0A0G2KB67;A0A8I6GH32;A6JAM3;D4AD24	A0A0G2KB67_RAT;A0A8I6GH32_RAT;A6JAM3_RAT;D4AD24_RAT	Acp4		1	1	606360	1274720		1135360
A0A0G2KB74;F1LZ43	A0A0G2KB74_RAT;F1LZ43_RAT	Dip2a		11	1	10229300	11808100	9920170	10789300	12613000	11444500	9011580	11541000	10355400
A0A0G2QC02	A0A0G2QC02_RAT	Skic2		3	0	1808730	1689940	2035170	1797960	1930710	1852760	1077710	1548390	1400440
A0A0G2QC03;A0A8I6ASP0;A6ICS0	A0A0G2QC03_RAT;A0A8I6ASP0_RAT;A6ICS0_RAT	Ivns1abp		7	3	1032890	1330930	1175430	1106260	1113930	1077190	1136090	785196	1011010
A0A0G2QC15;A6JBG2	A0A0G2QC15_RAT;A6JBG2_RAT	Htatip2		12	12	17872000	18735700	16984200	18169900	17612700	17917200	13605000	17177300	13513800
A0A0G2QC19;A0A8I6GBG8	A0A0G2QC19_RAT;A0A8I6GBG8_RAT	Dnajc21		5	2	2730100	2860830	2740120	2614450	2559370	2698530	2706240	2721410	2918260
A0A0G2QC33	ATG4B_RAT	Atg4b		11	11	2052980	2103770	1993840	1947710	2223120	2378670	1386120	1621330	1544190
A0A0G2QC37;A0A8I5ZZQ3;D4A9C6	A0A0G2QC37_RAT;A0A8I5ZZQ3_RAT;D4A9C6_RAT	Dcp2		3	1	186912		241849	152518	182376			125017	219773
A0A0G2QC38;A6HWT5;Q4KLK1	A0A0G2QC38_RAT;A6HWT5_RAT;Q4KLK1_RAT	Srsf11		8	8	1713990	1693110	1933480	1501180	1320320	898480	821787	1088950	1095760
A0A0G2QC39;A0A8I6A1X6;A0A8I6AMF7;A6K2N7	A0A0G2QC39_RAT;A0A8I6A1X6_RAT;A0A8I6AMF7_RAT;A6K2N7_RAT	LOC302680;Txlng		2	0		619639			982699	1130310	1484320	1311790
A0A0G2QC52;A6K7P0;Q5XIQ1	A0A0G2QC52_RAT;A6K7P0_RAT;Q5XIQ1_RAT	Rabl2		2	0	6889400	7364910	6744940	6779330	8951190	5303720	8224120	9557420	7136430
A0A0G2QC64;A0A8I5ZWX5;A0A8I6AC17;A6JTU4;Q66H05	A0A0G2QC64_RAT;A0A8I5ZWX5_RAT;A0A8I6AC17_RAT;A6JTU4_RAT;Q66H05_RAT	Dync2i2;Wdr34		1	0								663820
A0A0H2UHD9	A0A0H2UHD9_RAT	Ncln		1	1	5961.34	6707.97	6815.35		6416.93	5907.78		5848.69
A0A0H2UHE2;A6JSY3	A0A0H2UHE2_RAT;A6JSY3_RAT	Il1rn		9	9	4969480	4350700	4683090	4846210	4402590	5094290	4796750	4614710	4570990
A0A0H2UHG3;A6J4J8;A0A8I6ASH3	A0A0H2UHG3_RAT;A0A8I6ASH3_RAT;A6J4J8_RAT	Cul5		43	43	6819940	6614830	6742620	6863030	7833750	6791820	6158760	6755520	6208210
A0A0H2UHK3;A6IPH0	A0A0H2UHK3_RAT;A6IPH0_RAT	Fastkd2		6	6	4314280	3769700	5364890	5964500	6160980	4857440	5854440	4782430	5970140
A0A0H2UHM0;A6HSB6	A0A0H2UHM0_RAT;A6HSB6_RAT	Vps28		5	0	10224400	8750700	9669720	6702030	7524820	5256690	6121830	6757380	7439410
A0A0H2UHM5	A0A0H2UHM5_RAT	Pdia3		1	1		10941.8	15836.1	7167.77		11016.2	13812.9	20234.1
A0A0H2UHP4;A6JIP6	A0A0H2UHP4_RAT;A6JIP6_RAT	Cul7		41	40	34028500	36035800	38749900	32998300	42563000	36800600	31812400	33900400	32949400
A0A0H2UHV9;A6IEH9	A0A0H2UHV9_RAT;A6IEH9_RAT	Copg2		31	30	11538300	11316400	11626700	9211030	11871000	9526640	8551710	9063820	8605110
A0A0H2UHX7	A0A0H2UHX7_RAT	Yif1b		1	1	14801.1	12677.9	10977.3			5959.72
A0A0H2UI05;A0A8I6A0V5;A6JY06;A6JY07	A0A0H2UI05_RAT;A0A8I6A0V5_RAT;A6JY06_RAT;A6JY07_RAT	Cfap20;rCG_39041		4	0	5627590	5317410	6495710	5354700	4922100	5342420	5579940	5617420	5229840
A0A0H2UI20	A0A0H2UI20_RAT	Ctbp1		19	13	11559300	11521000	12062600	11168700	12881600	11405100	7807630	9616890	8641790
A0A0U1RRN9;A0A0U1RRT8;A0A8I5ZSZ7;A0A8I6AA08;A0A9K3Y7T9;A6JMG9;A6JMH0;B5DFG5	A0A0U1RRN9_RAT;A0A0U1RRT8_RAT;A0A8I5ZSZ7_RAT;A0A8I6AA08_RAT;A0A9K3Y7T9_RAT;A6JMG9_RAT;A6JMH0_RAT;B5DFG5_RAT	Septin6		5	2	227537	164288	244139	226536	217148	174601	249279	204218	160335
A0A0U1RRP3;A6JMH6;D3ZBE8	A0A0U1RRP3_RAT;A6JMH6_RAT;D3ZBE8_RAT	Upf3b		3	3	1949740	2075710	1710490	1316310	1364670	957940
A0A0U1RRS6;A0A0U1RRY8	A0A0U1RRS6_RAT;A0A0U1RRY8_RAT	Upf2		20	20	5863230	5818450	5670390	5460580	5923940	5559820	4178060	4418410	4430840
A0A0U1RRU0;A0A9K3Y6Q8;Q4KLN3	A0A0U1RRU0_RAT;A0A9K3Y6Q8_RAT;Q4KLN3_RAT	Srpk1		12	11	1443230	1470920	1433520	1269110	1423740	1555890	1080220	1063310	1286400
A0A0U1RRU5;A6HSV8;D4A6C6	A0A0U1RRU5_RAT;A6HSV8_RAT;D4A6C6_RAT	Tab1		11	11	9302080	9910270	9980180	8289080	9406080	9864780	9089480	8815600	9189480
A0A0U1RRV5	A0A0U1RRV5_RAT	Cluh		39	4	15889000	17311800	17580800	16956500	20686000	16602900	12026100	15028500	14318200
A0A0U1RRZ3	A0A0U1RRZ3_RAT	Nkrf		1	0								4382130
A0A0U1RS25	A0A0U1RS25_RAT	Upf1		50	50	14843300	14658300	15607600	14932100	16803700	15003900	14619100	15880100	15634000
A0A0U1RS26;A6JMG2;A6JMG3;D4A067	A0A0U1RS26_RAT;A6JMG2_RAT;A6JMG3_RAT;D4A067_RAT	Steep1		2	2	51243.6	46356	39843.3	64812	69103.2	51368.6	48033.1	38541.5	47006.7
A0A0U5JAB7;A6ID83;D4A3I1	A0A0U5JAB7_RAT;A6ID83_RAT;D4A3I1_RAT	Tnfsf18;Tnlg2a		1	0	1142890	1161000	1439940	1287570	988054	1184700			811196
A0A140TAA4;A6I3M1	A0A140TAA4_RAT;A6I3M1_RAT	Pdcd6ip		63	63	22624500	22166900	22505100	22249800	24761300	21342500	17302200	19822800	18976700
A0A140TAD8;A6KCJ3;A6KCJ4	A0A140TAD8_RAT;A6KCJ3_RAT;A6KCJ4_RAT	Slc11a2		3	3	184716	131336	148768	130868	156016	153844			74886.9
A0A140TAE0;A6I9J8	A0A140TAE0_RAT;A6I9J8_RAT	Mvp		1	1	6328740	7182440	7258800		794351		966649
A0A140TAH5	A0A140TAH5_RAT	Ap2m1		1	1	4717950	6941510	6484670	4463930	5670520	4546100	1276760	1287280	1092310
A0A140TAH9;A0A140TAI3;A6KEG3	A0A140TAH9_RAT;A0A140TAI3_RAT;A6KEG3_RAT	Hnrnpc		7	6	26034900	22470400	24758600	22870600	19485100	17755700	21688700	22078000	19270900
A0A140UHW6;A0A8I5ZNF7	A0A140UHW6_RAT;A0A8I5ZNF7_RAT	Trmt1		13	13	9162420	9547400	9750680	8449320	9739880	9062430	5686520	6171590	7032570
A0A140UHX9	A0A140UHX9_RAT	Ccz1		15	2	5958230	5970710	6304520	4961760	6826290	4806420	3715440	4069310	4241440
A0A140UHY1;A6JYN6;A6JYN7	A0A140UHY1_RAT;A6JYN6_RAT;A6JYN7_RAT	Ttc4		5	5	2253400	1850480	1790180	1953810	2690110	2084640	2316820	1789880	1935530
A0A1B0GWM1;A0A8I5ZL32;A0A8I6AEZ5;A6K7W0;F1LNQ9;F1LNR0;F1LNR1	A0A1B0GWM1_RAT;A0A8I5ZL32_RAT;A0A8I6AEZ5_RAT;A6K7W0_RAT;F1LNQ9_RAT;F1LNR0_RAT;F1LNR1_RAT	Clasp1		29	25	3279030	3027080	3252100	3096060	3600920	2861150	2679330	3069400	3217140
A0A1B0GWU1;A6IJ84	A0A1B0GWU1_RAT;A6IJ84_RAT	Fbxo10		2	2	9596650	13719700	7103210		15835200	10220200	13608000	10636900	12004000
A0A1B0GWW0;D3ZHB7	A0A1B0GWW0_RAT;D3ZHB7_RAT	Ube3c		31	11	13287800	13685000	13360500	13158500	16032600	13606700	12433400	12645700	12603700
A0A1B0GWY3;A6IJ86	A0A1B0GWY3_RAT;A6IJ86_RAT	Tomm5		3	3	6137130	5453010	6119040	9972730	4960590	4726750	9469100	8204210	9154280
A0A1L1WKK3	A0A1L1WKK3_RAT			1	1	94478.4		116728	100286	150067		77637.4	140764	99465
A0A1L5YJQ7	A0A1L5YJQ7_RAT	Hdac6		20	20	44745600	40605400	41184000	34427800	38452300	36180900	33838200	32506800	34112200
A0A1W2Q5Z7;A6HRT2	A0A1W2Q5Z7_RAT;A6HRT2_RAT	St3gal1		5	5	680215	626178	763121	730222	841222	755704	684679	762091	690862
A0A1W2Q5Z8;A0A5D0;A0A8I6A0D7	A0A1W2Q5Z8_RAT;A0A5D0_RAT;A0A8I6A0D7_RAT	Cd200		1	1	6340.92	3102.99	6437.19	7251.61		5024.23	7843.21		6611.36
A0A1W2Q616	A0A1W2Q616_RAT	Mycbp2		51	25	11513600	11414600	11208200	10591400	13433700	10564500	8229160	9247850	9439380
A0A1W2Q643;D4A020	A0A1W2Q643_RAT;D4A020_RAT	Med14		7	0	523750	405337	452949	419362	529595	459492		612579	477206
A0A1W2Q645;A6J0P7;Q5BK78	A0A1W2Q645_RAT;A6J0P7_RAT;Q5BK78_RAT	Sumf2		10	10	6576050	7505380	6909590	7124100	6701620	6893360	7356840	6859420	7632030
A0A1W2Q646;A6JJU4	A0A1W2Q646_RAT;A6JJU4_RAT	C20h6orf89		3	3	453394	871268	899674	1087090	1052970	798131	810579	819847	1033410
A0A1W2Q661;A6HTZ0;M0RDC8;A6HTZ1	A0A1W2Q661_RAT;A6HTZ0_RAT;A6HTZ1_RAT;M0RDC8_RAT	Mtrf1		1	1			1287390	1776090
A0A1W2Q667;A0A1W2Q6E5;A0A8I5Y6J7	A0A1W2Q667_RAT;A0A1W2Q6E5_RAT;A0A8I5Y6J7_RAT	Phldb2		2	0	208973	254843	245879	364155	185783	288358	348493	311874	262457
A0A1W2Q672	A0A1W2Q672_RAT	Cln5		5	1	288554	276625	233969	362668	250540	334580	359036	347972	292928
A0A1W2Q679;A0A8I6A4L1	A0A1W2Q679_RAT;A0A8I6A4L1_RAT	Mycbp2		1	0	281730	309396	415696	311761	417580	342546	357551	391404	303387
A0A1W2Q695;A6H9C6;D4A0U9	A0A1W2Q695_RAT;A6H9C6_RAT;D4A0U9_RAT	Msh6		11	11	3576270	2740430	3448190	3926240	3930150	3346720	2435890	2924410	3136930
A0A1W2Q6D9	A0A1W2Q6D9_RAT	Otud6b		2	2	293812	182814	247351	240094	119459		160123	129619	200117
A0A1W2Q6F0;A0A8I5ZQE4;A0A8I5ZR84;A0A1W2Q689;A6J9H9	A0A1W2Q689_RAT;A0A1W2Q6F0_RAT;A0A8I5ZQE4_RAT;A0A8I5ZR84_RAT;A6J9H9_RAT	Supt5h		26	26	19967100	19563900	22577400	22672300	21010800	20898200	21219100	20951800	23146600
A0A1W2Q6G8;B0BN30	A0A1W2Q6G8_RAT;B0BN30_RAT	Mtch1		13	13	11239200	11877200	11105100	11089200	14683700	12623500	9392960	10491400	9939800
A0A1W2Q6I2;A6II95;D3ZGY2	A0A1W2Q6I2_RAT;A6II95_RAT;D3ZGY2_RAT	Otud6b		12	10	11110700	12900100	11677900	12225600	10762000	12700600	9057420	10426300	9013900
A0A1W2Q6L1;A6K4F5;B5DFK8;G3V6B0	A0A1W2Q6L1_RAT;A6K4F5_RAT;B5DFK8_RAT;G3V6B0_RAT	Pdxdc1		30	30	13733800	13811400	13325800	11855900	13729300	12025100	6019060	7453290	7152630
A0A1W2Q6P4;A6IR22;M0RB91	A0A1W2Q6P4_RAT;A6IR22_RAT;M0RB91_RAT	Qtrt2		6	2	13415300	12476100	14592400	15187200	14331600	14125100	10057400	11858100	11393300
A0A1W2Q6Q0;A6J6V8;D3ZVB7	A0A1W2Q6Q0_RAT;A6J6V8_RAT;D3ZVB7_RAT	Ogn		15	15	12678800	13003300	13131200	13200100	13426000	13910600	10876400	9008630	8970510
A0A2P1NRY9;A0A2P1NRZ0	A0A2P1NRY9_RAT;A0A2P1NRZ0_RAT	RT1-Uav1;RT1-Ulv1		2	0	4471000			2753780	2915580	2931810		1915330
A0A2Z5ZBL4;F7F7J5;Q7TQN4;A0A8I5ZMV7;A0A8I6A5H5	A0A2Z5ZBL4_RAT;A0A8I5ZMV7_RAT;A0A8I6A5H5_RAT;F7F7J5_RAT;Q7TQN4_RAT	Rela		13	12	5997260	6139180	6320160	5623720	5699120	5661610	5176000	4994710	5450310
A0A3Q9WS43;A0A8I5ZWQ8;A0A8I6AMY9;A0A1W2Q6Q2	A0A1W2Q6Q2_RAT;A0A3Q9WS43_RAT;A0A8I5ZWQ8_RAT;A0A8I6AMY9_RAT	Dclk1		32	6	25539600	25937400	26389600	26858100	25534900	26128000	21814300	23373900	23062700
A0A4Z3	A3LT2_RAT	A3galt2		5	5	1247890	1456230	1247530	1319490	1482280	1621000	1478550	1377370	1486740
A0A6N3IN21	SDSL_RAT	Sdsl		4	4	7180490	9233500	8039840	9299700	11531600	6484660		6225270	5055480
A0A7G3W5S2;A6JEW3;A0A8I6A099;A0A8I6GB80;A6JEW4;F1M3P6	A0A7G3W5S2_RAT;A0A8I6A099_RAT;A0A8I6GB80_RAT;A6JEW3_RAT;A6JEW4_RAT;F1M3P6_RAT	Scai		3	3	3144.41	1846.18	2801.33	2766.7	4315.24	2691.23	2779.06	2781.31	6025.53
A0A8I5XV77;A6IP13;A6IP14;D3ZII1	A0A8I5XV77_RAT;A6IP13_RAT;A6IP14_RAT;D3ZII1_RAT	Rftn2		4	1	2558930		3453930	3545330	3505880	2184400		2951340	2067310
A0A8I5XVC5;A0A8I6A611;A0A8I6AJT8;A0A8I6GK71;F1M392;A0A8I6ASI2	A0A8I5XVC5_RAT;A0A8I6A611_RAT;A0A8I6AJT8_RAT;A0A8I6ASI2_RAT;A0A8I6GK71_RAT;F1M392_RAT	Limch1		4	4	875124	2098010		2953640	1562850	2075750	1501580	2003820	1930480
A0A8I5XW09;A0A8I6G4R8;A6HJH3	A0A8I5XW09_RAT;A0A8I6G4R8_RAT;A6HJH3_RAT	Hdac5		3	3	299530	343904	535134	513127	351707	311496		398280
A0A8I5XW36;D3ZPY0	A0A8I5XW36_RAT;D3ZPY0_RAT	Wtap		4	4	13356.5	15107.5	14221.1	13115.5	18455.4	17741.6	16652.6	8654.34	9408.19
A0A8I5XW39;A0A8I6GA19;A6KBD8;A6KBD9;Q6AYA2;F7ENT3	A0A8I5XW39_RAT;A0A8I6GA19_RAT;A6KBD8_RAT;A6KBD9_RAT;F7ENT3_RAT;Q6AYA2_RAT	Vrk1;rCG_27695		7	0	7196300	6917220	8453770	7200240	9435180	7838930	6066720	6448840	5780080
A0A8I5XWQ1;A0A8I5ZPW7;A6IYB2;D3ZQ82	A0A8I5XWQ1_RAT;A0A8I5ZPW7_RAT;A6IYB2_RAT;D3ZQ82_RAT	Rfx1		3	3	147783	122432	150434	112605	145261			83776.4	82322.2
A0A8I5XWT5;C6ZII9;F7EYD5	A0A8I5XWT5_RAT;C6ZII9_RAT;F7EYD5_RAT	Sirt3		4	4	85326.7	50545.6	66501.8	67870.6	81346.5	88971.7	103663	75376.6	75429.1
A0A8I5XZU2;A0A8I5ZPI0	A0A8I5XZU2_RAT;A0A8I5ZPI0_RAT	Mta1		21	17	7799950	7807810	7871740	7652230	8820400	7247820	6873470	6919590	7225830
A0A8I5Y039;A0A8I5ZYT3;A0A8I6GL56;A6IA89;D3ZE10	A0A8I5Y039_RAT;A0A8I5ZYT3_RAT;A0A8I6GL56_RAT;A6IA89_RAT;D3ZE10_RAT	Mrpl35		2	2	86807.6	76556.4	109496	63291.9	115217	79613.4	111869	141089	105110
A0A8I5Y080;A0A8I6AAA9;A6HTS0;B2GV98	A0A8I5Y080_RAT;A0A8I6AAA9_RAT;A6HTS0_RAT;B2GV98_RAT	Lrch1		10	9	34382500	44131000	44060800	44485300	67393100	45343400	35609000	35485600	45341900
A0A8I5Y087;Q5U2R8;A6JG94	A0A8I5Y087_RAT;A6JG94_RAT;Q5U2R8_RAT	Mnda;rCG_20303		3	0	237458	200111		164975	152540	145085	132876	126984	235935
A0A8I5Y0H3;A0A8I6A923;A0A8L2UKX0;F1LR52;Q59DL1;Q6QMG5	A0A8I5Y0H3_RAT;A0A8I6A923_RAT;A0A8L2UKX0_RAT;F1LR52_RAT;Q59DL1_RAT;Q6QMG5_RAT	Abcc4		17	15	1914550	1734270	1976350	2555910	2362650	1919560	1649130	1875000	1862040
A0A8I5Y0J7;A0A8I6AV53;A6KJV6;F7FA85	A0A8I5Y0J7_RAT;A0A8I6AV53_RAT;A6KJV6_RAT;F7FA85_RAT	Mrpl18		5	5	2441200	2542350	2406010	2739380	2105550	1839800	1776270	2200830	2258770
A0A8I5Y0N1;A6IFS5;M0R8V0	A0A8I5Y0N1_RAT;A6IFS5_RAT;M0R8V0_RAT	Bltp3b		26	25	1372300	1535820	1517300	1547780	1745870	1394540	1154570	1211560	1176850
A0A8I5Y0P5;A6HK62;F1M3F2	A0A8I5Y0P5_RAT;A6HK62_RAT;F1M3F2_RAT	Smurf2		23	16	18828700	18900400	20574000	21523800	23312100	20189200	18302200	17203900	17228700
A0A8I5Y0R4;D3ZZK0	A0A8I5Y0R4_RAT;D3ZZK0_RAT	Efcab7		6	6	28591800	25856900	38016000	42717200	32421000	35631500	32759500	41484600	42074400
A0A8I5Y0U1;A0A9K3Y6N6;B1WC43	A0A8I5Y0U1_RAT;A0A9K3Y6N6_RAT;B1WC43_RAT	Tmem41a		1	1		4846050		5193370	4157420	6934090
A0A8I5Y0V6;A0A8I5ZR70;Q5PQK5	A0A8I5Y0V6_RAT;A0A8I5ZR70_RAT;Q5PQK5_RAT	Rdx		30	29	21548400	20685400	21541100	19635700	19615200	21426500	17179000	17812600	17817900
A0A8I5Y0X7;A0A8I5ZL04	A0A8I5Y0X7_RAT;A0A8I5ZL04_RAT	Lrrfip1		18	0	11373200	12274900	11726600	6891420	7488580	7269550	2254240	3899450	3312880
A0A8I5Y0Y2;A0A8J8Y1M0	A0A8I5Y0Y2_RAT;A0A8J8Y1M0_RAT	Ddi2		13	7	10989300	11557100	12969200	11055600	10047900	9991630	8202440	8766000	9270820
A0A8I5Y100;F1M9C0;Q80ZF4	A0A8I5Y100_RAT;F1M9C0_RAT;Q80ZF4_RAT	Mapkapk2		8	6	2755740	2723810	3027690	2692530	3243990	2437190	1734820	2300260	1557860
A0A8I5Y115;B2GV53;F7EM79	A0A8I5Y115_RAT;B2GV53_RAT;F7EM79_RAT	Slc25a32		5	5	542964	608521	739199	541186	657702	605424	640346	573456	485492
A0A8I5Y120;A0A8I5ZU33;A6J1D1;A6J1D2	A0A8I5Y120_RAT;A0A8I5ZU33_RAT;A6J1D1_RAT;A6J1D2_RAT	Brap		10	10	11034000	11595500	13406400	13485800	13064900	11471600	13559200	14375500	11355100
A0A8I5Y130;A0A8I6G3M2;A6KUN2;A0A8I5Y9R1;A0A8I5YBU3;A0A8I5YC48;A0A8I5ZPH3;A0A8I5ZRU2;A0A8I5ZYV4;A0A8I6A7L1;A0A8I6AFR0;A0A8I6AHB9;A0A8I6AJF8;A6KMZ6;D3ZE08;M0RDZ5	A0A8I5Y130_RAT;A0A8I5Y9R1_RAT;A0A8I5YBU3_RAT;A0A8I5YC48_RAT;A0A8I5ZPH3_RAT;A0A8I5ZRU2_RAT;A0A8I5ZYV4_RAT;A0A8I6A7L1_RAT;A0A8I6AFR0_RAT;A0A8I6AHB9_RAT;A0A8I6AJF8_RAT;A0A8I6G3M2_RAT;A6KMZ6_RAT;A6KUN2_RAT;D3ZE08_RAT;M0RDZ5_RAT	ENSRNOG00000063550;ENSRNOG00000065160;ENSRNOG00000065564;ENSRNOG00000065629;ENSRNOG00000066203;ENSRNOG00000066431;ENSRNOG00000066814;ENSRNOG00000067273;ENSRNOG00000067679;ENSRNOG00000068055;ENSRNOG00000068381;ENSRNOG00000068847;ENSRNOG00000069901;Igkvl12;rCG_47053;rCG_64260		1	0				1245.96
A0A8I5Y176	A0A8I5Y176_RAT	Ranbp9		13	4	3414500	3349150	3361430	3249650	3345090	3092200	3055590	3508070	3103760
A0A8I5Y194;A0A8I6A4G0;A0A8I6A656;A0A8I6AQ89	A0A8I5Y194_RAT;A0A8I6A4G0_RAT;A0A8I6A656_RAT;A0A8I6AQ89_RAT	Tns1		50	12	33735300	33612000	34532700	30490200	29533900	29016000	24759100	23786700	23344800
A0A8I5Y1A4	A0A8I5Y1A4_RAT	Cycs		9	0	18385800	19529400	18110300	20366700	22988500	23444000	21224700	26118100	23807900
A0A8I5Y1H2;A6IJW1;G3V706	A0A8I5Y1H2_RAT;A6IJW1_RAT;G3V706_RAT	Evc		2	2				47512.9				70737.5	36286.9
A0A8I5Y1J2	A0A8I5Y1J2_RAT	ENSRNOG00000067128		2	2	16818000	8048500	17389400	14360700	11160700		12421600	11052800	3210810
A0A8I5Y1K4	A0A8I5Y1K4_RAT	Ptgis		1	1	13579.1	19777.4	32207.6	12640.5	17138.9	12620.8
A0A8I5Y1S7;A6HLW0;G3V6W5	A0A8I5Y1S7_RAT;A6HLW0_RAT;G3V6W5_RAT	Ifih1		10	10	2066810	1828020	2039710	1900380	2527100	2043580	2234800	2304490	2270910
A0A8I5Y1T6	A0A8I5Y1T6_RAT	Epb41		15	14	3923760	4638990	4467170	3454030	3028690	3523030	2190540	2549990	2467500
A0A8I5Y1X4	A0A8I5Y1X4_RAT	Pakap		34	2	20160100	22090500	21207000	15417700	14172800	13625300	7465790	8821510	8259350
A0A8I5Y1Z3;A0A8I5ZVB8;A0A8I6AGE2;A0A8I6ARE1;F1M3T8	A0A8I5Y1Z3_RAT;A0A8I5ZVB8_RAT;A0A8I6AGE2_RAT;A0A8I6ARE1_RAT;F1M3T8_RAT	Atrnl1		2	0				3846.35	3554.5	6154.65	4212.95	4708.34	4033.23
A0A8I5Y224;A0A8I6AAS7;E9PTA4;Q58GH6	A0A8I5Y224_RAT;A0A8I6AAS7_RAT;E9PTA4_RAT;Q58GH6_RAT	Adam9		17	17	2896750	2760620	2877740	2674350	3186040	3155520	3312740	3103100	3423670
A0A8I5Y262	A0A8I5Y262_RAT	Map3k20		22	22	53728700	52139800	56240700	45260800	64158100	49705000	46240000	49760500	48237100
A0A8I5Y2B8;A6JEG7	A0A8I5Y2B8_RAT;A6JEG7_RAT	ENSRNOG00000062500;rCG_64140		1	0	100347000	93591100	100589000	102111000	97380000	104308000	115746000	114971000	109931000
A0A8I5Y4I3;A6IVQ2;D4ADD8	A0A8I5Y4I3_RAT;A6IVQ2_RAT;D4ADD8_RAT	Dctn6		7	0	4880730	5103990	5223560	4616620	5129790	5110460	4482920	4665810	5095770
A0A8I5Y4S4	A0A8I5Y4S4_RAT	Enah		23	22	9158000	9949710	10735600	10043900	9005760	9858640	9923160	10637500	10412100
A0A8I5Y4X4;A0A8I6A4A9;Q5XIT4;F7ES73	A0A8I5Y4X4_RAT;A0A8I6A4A9_RAT;F7ES73_RAT;Q5XIT4_RAT	Nub1		19	19	3704440	3530130	3725470	3845800	3637550	3560920	2832880	2697410	2950830
A0A8I5Y4Y3;A0A8I6ABL2;A6JPJ6;F1LV44	A0A8I5Y4Y3_RAT;A0A8I6ABL2_RAT;A6JPJ6_RAT;F1LV44_RAT	Tenm3		8	7	12574.5	14509.5	13231.2	10999	14144.2	17003	15528.7	16431.8	12859.1
A0A8I5Y509;A6KSS8;F7F0X7;Q1PS21	A0A8I5Y509_RAT;A6KSS8_RAT;F7F0X7_RAT;Q1PS21_RAT	Mcm7		26	26	5708620	5403300	5638730	5499280	6328040	5236710	4140060	5016010	3870520
A0A8I5Y554;B5DF50	A0A8I5Y554_RAT;B5DF50_RAT	Galnt2		26	26	8122490	7853480	8529990	8563450	8052660	9026780	8760740	9285340	9478010
A0A8I5Y591;A0A8I5ZUU5;A6HDE2	A0A8I5Y591_RAT;A0A8I5ZUU5_RAT;A6HDE2_RAT	Ergic1;rCG_34297		14	0	57916200	60232300	66521400	62951900	68394800	66108100	63965400	68953100	61931600
A0A8I5Y5B0	A0A8I5Y5B0_RAT	Atp1a1		56	36	103257000	110989000	111105000	106706000	114237000	106610000	82113500	85780800	84983900
A0A8I5Y5E1;A0A8I5ZPC8;F7FA09;Q4KM24	A0A8I5Y5E1_RAT;A0A8I5ZPC8_RAT;F7FA09_RAT;Q4KM24_RAT	Pex11b		6	6	118690	151718	157286	132156	124320	154451	129908	145656	124562
A0A8I5Y5E8;A0A8I6ALX8;A6IBR0;F7FBT6	A0A8I5Y5E8_RAT;A0A8I6ALX8_RAT;A6IBR0_RAT;F7FBT6_RAT	Arpc4		14	14	52477800	59348800	61612000	57642200	68180800	61252900	56680500	63478000	52607500
A0A8I5Y5K1;A0A8I6A6G0	A0A8I5Y5K1_RAT;A0A8I6A6G0_RAT	Btbd19		2	1	16030.6			28993.4	18313.3	34509.5
A0A8I5Y5R9;A6JAV1;D3Z9I2	A0A8I5Y5R9_RAT;A6JAV1_RAT;D3Z9I2_RAT	Bcl2l12		3	3	83191.9	79994.4	60292.8	110005	106317		72686.2	101311	60613.1
A0A8I5Y5Y5;A0A8I6ALI9;A0A8I6G5I8;A6KP68;B2RYK5;F7FFH4;A0A8I6A9D7	A0A8I5Y5Y5_RAT;A0A8I6A9D7_RAT;A0A8I6ALI9_RAT;A0A8I6G5I8_RAT;A6KP68_RAT;B2RYK5_RAT;F7FFH4_RAT	Slc35a2		1	1	727515	425440	486270	613602	702981	571942		208328
A0A8I5Y5Z6;A0A8I6A2T0;A6I4N6;F7EEB9	A0A8I5Y5Z6_RAT;A0A8I6A2T0_RAT;A6I4N6_RAT;F7EEB9_RAT	Xrcc4		6	6	4262190	4041860	3776140	3355160	3318160	3439870	2739080	2494190	2275510
A0A8I5Y624;B1H269	A0A8I5Y624_RAT;B1H269_RAT	Ddx27		4	4	2647050	2930280	2407630	2057880	2478120	2207610	2057750	2315750
A0A8I5Y641;F1M853	A0A8I5Y641_RAT;F1M853_RAT	Rrbp1		95	75	93054100	100677000	98271800	94751500	92926600	94108800	80407300	80656800	86082500
A0A8I5Y656;A6JET4	A0A8I5Y656_RAT;A6JET4_RAT	Rabgap1		37	13	30636000	29792900	30777400	29389800	33086800	29612200	23955400	24086000	25307000
A0A8I5Y661;A6HBL7	A0A8I5Y661_RAT;A6HBL7_RAT	Fam177a1;rCG_61689		4	0	1018460	794595	1048580	736467	733318	711604	828764	747028	846906
A0A8I5Y665;A6HA80	A0A8I5Y665_RAT;A6HA80_RAT	Cad		88	85	13901000	13502200	13581100	14158400	16786500	14287800	11896900	13428700	12551800
A0A8I5Y674;A0A8I5ZT12;D4A022	A0A8I5Y674_RAT;A0A8I5ZT12_RAT;D4A022_RAT	Gapvd1		30	30	13131900	14397000	14183400	13462600	16293100	15117500	11390900	11875600	11953200
A0A8I5Y675;A0A8I6ABF8;A0A8I6AR04;A0A8L2QUD9;A6KPW4;A6KPW5;A6KPW6	A0A8I5Y675_RAT;A0A8I6ABF8_RAT;A0A8I6AR04_RAT;A0A8L2QUD9_RAT;A6KPW4_RAT;A6KPW5_RAT;A6KPW6_RAT	Ttc3		8	0	2633640	3548710	3505410	2007720	1408540	1931870	2963490	3008550	3933560
A0A8I5Y680;A0A8I6AIY4;A0A8I6AJT7;A6J591;A9UK05	A0A8I5Y680_RAT;A0A8I6AIY4_RAT;A0A8I6AJT7_RAT;A6J591_RAT;A9UK05_RAT	Pias1		2	1	19357.4	30491.3	36630.5	30903.2	40309.2	23469.7	25485.2	20349.5
A0A8I5Y696;B5DEG1	A0A8I5Y696_RAT;B5DEG1_RAT	Itga8		27	9	29444400	32216000	33508300	30259900	28256900	28932400	28532000	31375200	30267400
A0A8I5Y697;B2RYN6;A0A8I6ARE9	A0A8I5Y697_RAT;A0A8I6ARE9_RAT;B2RYN6_RAT	Ap1g1		30	28	49738200	45638500	47852700	47680400	55164400	52098400	46996200	52269600	48901300
A0A8I5Y6C6	A0A8I5Y6C6_RAT	ENSRNOG00000062700		1	1	355601	800983	862483	421034	320508	409043	1080150	426572	892918
A0A8I5Y6F4;A0A8I5ZKY1;A6IVZ0	A0A8I5Y6F4_RAT;A0A8I5ZKY1_RAT;A6IVZ0_RAT	Rnf170		5	1	4225910	4416910	5309940	4585980	3803720	4446020	4575410	3602610	4589810
A0A8I5Y6H6;A0A8I6AFU9;A6J0L2	A0A8I5Y6H6_RAT;A0A8I6AFU9_RAT;A6J0L2_RAT	Auts2;Auts2_predicted		1	0	5900.37		10379.9				9978.57
A0A8I5Y6J5;D4ADM2	A0A8I5Y6J5_RAT;D4ADM2_RAT	Pan3		1	0								136588
A0A8I5Y6J8;A0A8I6AL99;A0A8I6GLC1	A0A8I5Y6J8_RAT;A0A8I6AL99_RAT;A0A8I6GLC1_RAT	Trrap		8	1	159694	149940	139176	133271	161943	144733	147273	112295	172502
A0A8I5Y6S6	A0A8I5Y6S6_RAT	Pycr3		22	8	116463000	111864000	129894000	114221000	105953000	92738000	74857700	79810900	80937000
A0A8I5Y6U1;A0A8I6A9F7;A0A8I6GE30	A0A8I5Y6U1_RAT;A0A8I6A9F7_RAT;A0A8I6GE30_RAT	Ralgapa1		10	1	2471190	1956700	1843610	1898130	2494400	2269790	2016430	1939370	1935000
A0A8I5Y6U8;Q6PDW4	A0A8I5Y6U8_RAT;Q6PDW4_RAT	Psmb1		17	17	30090500	28898600	28644900	32209900	31846100	31768100	28724200	31552900	31707200
A0A8I5Y6Z0;A0A8I6AX06;B1WC16	A0A8I5Y6Z0_RAT;A0A8I6AX06_RAT;B1WC16_RAT	Bclaf1		6	6	8292130	7975670	7426870	7463200	6906150	6452910	4738970	5117020	4241190
A0A8I5Y6Z5;A0A8I6GCZ5;D3ZCW5	A0A8I5Y6Z5_RAT;A0A8I6GCZ5_RAT;D3ZCW5_RAT	Alg9		8	6	3804990	4455840	4179090	4028820	4686980	4062610	3132050	4007540	3663530
A0A8I5Y6Z7;A6HWM4	A0A8I5Y6Z7_RAT;A6HWM4_RAT	Pigk		12	0	6006130	6252930	6303690	5562160	7467490	6918260	5612230	6642920	5567990
A0A8I5Y6Z8;A6IEL0;D3ZAN4	A0A8I5Y6Z8_RAT;A6IEL0_RAT;D3ZAN4_RAT	Slc35b4		1	1	742363	893980	849415	922370	836428	1083600	1257630	1064030	749497
A0A8I5Y701;A0A8I6B436	A0A8I5Y701_RAT;A0A8I6B436_RAT	Lyst		27	2	12706800	12745100	15369300	12529000	15795900	11918800	11581300	11855200	12930300
A0A8I5Y716;A0A8I6A2A1;A0A8I6AUJ4;A0A8I6GEC4;F1M4F3;M0R3L1	A0A8I5Y716_RAT;A0A8I6A2A1_RAT;A0A8I6AUJ4_RAT;A0A8I6GEC4_RAT;F1M4F3_RAT;M0R3L1_RAT	Mast4		4	0	604021	746332	394754	550987	469091	574601	484809	378704	560620
A0A8I5Y757;A6KLZ1;A6KLZ3	A0A8I5Y757_RAT;A6KLZ1_RAT;A6KLZ3_RAT	Uckl1		15	2	12751200	13567300	13675100	12411100	17833100	13038500	9434720	12155700	10437600
A0A8I5Y772;A0A8I6GG14;D4A0Z1	A0A8I5Y772_RAT;A0A8I6GG14_RAT;D4A0Z1_RAT	Tspan14		3	1	975332	950677	1104490	1280770		1104620	1177460	1466230	958330
A0A8I5Y7C8	A0A8I5Y7C8_RAT	Sytl2		5	1	125514	144931	128150	117116	112259	148530	142100	150241	133917
A0A8I5Y7I2;A6HU83	A0A8I5Y7I2_RAT;A6HU83_RAT	Kctd12		10	8	3665510	3173380	3049950	2768380	3158440	3052290	2772620	2887530	3043260
A0A8I5Y7L4;Q14TE9	A0A8I5Y7L4_RAT;Q14TE9_RAT	Top2b		8	3	8738180	7741330	7782660	7566720	6650630	5268340	6885790	8423160	4344010
A0A8I5Y7N7;A0A8I5ZWC2	A0A8I5Y7N7_RAT;A0A8I5ZWC2_RAT	Myo6		22	1	2744460	2956290	2720900	2926410	3335430	3004450	2466290	2583420	2550200
A0A8I5Y7P2;A6JFT8;A6JFU1;F7FI92;Q641Z9	A0A8I5Y7P2_RAT;A6JFT8_RAT;A6JFU1_RAT;F7FI92_RAT;Q641Z9_RAT	Sdhc		4	4	4900510	6124880	5700540	5603720	7071070	6041670	5136620	6175600	5934230
A0A8I5Y7Q5;A6I5P1;A0A8I6AAL6;H9BFG4	A0A8I5Y7Q5_RAT;A0A8I6AAL6_RAT;A6I5P1_RAT;H9BFG4_RAT	Il6st		9	9	2026730	2632810	2383070	2294940	2242290	2394940	2432220	2429370	2222650
A0A8I5Y7S7;A6HY09;A6HY13;F7EW38	A0A8I5Y7S7_RAT;A6HY09_RAT;A6HY13_RAT;F7EW38_RAT	Tspan4		1	1		106733				116912	82724.7	49576.4	45641.7
A0A8I5Y7U7;A0A8I6A263;Q4G079	A0A8I5Y7U7_RAT;A0A8I6A263_RAT;Q4G079_RAT	Aimp1		22	16	21094200	21168000	22836100	20956000	24205900	21148800	21478800	21657900	21905700
A0A8I5Y7V3;A0A8I6ABR2;D3ZZK8;A0A8I6AQH1;A6JPT6	A0A8I5Y7V3_RAT;A0A8I6ABR2_RAT;A0A8I6AQH1_RAT;A6JPT6_RAT;D3ZZK8_RAT	Frg1;rCG_59042		4	0	2277900	2675180	2701870	2469110	2329430	2374730	2694750	2367160	2753450
A0A8I5Y865;B2GUV6	A0A8I5Y865_RAT;B2GUV6_RAT	Sesn2		3	2		1734240	1859800	1544760	1721540	1987450	1236700	1298920	1335370
A0A8I5Y874	A0A8I5Y874_RAT	Adck1		2	2	1751040	1556400			2934110			982105
A0A8I5Y8F2;A0A8I5ZYG7	A0A8I5Y8F2_RAT;A0A8I5ZYG7_RAT	Efemp2		7	7	1489980	1390040	1643120	1692030	2029990	1629820	1454020	2073110	2060020
A0A8I5Y8H6	A0A8I5Y8H6_RAT	Psd3		13	10	10455000	9220760	10738700	10514100	9748790	9286240	10003100	9354610	9622610
A0A8I5Y8U8;A6HZX0;A6HZX1;D4AAM1	A0A8I5Y8U8_RAT;A6HZX0_RAT;A6HZX1_RAT;D4AAM1_RAT	C1h11orf98		2	2	63449	51972.6	58269.6	44892	35836.5	36372.8	24624	26140.6	22689.7
A0A8I5Y910;A6KHP9	A0A8I5Y910_RAT;A6KHP9_RAT	Hm13		3	0	1196910	1286880	1049650	1032590	1009460	1020940	1148830	959863	1369500
A0A8I5Y921;A0A8I5ZLX1;A0A8I5ZZF1;A0A8I6GCY8;Q6PDV8	A0A8I5Y921_RAT;A0A8I5ZLX1_RAT;A0A8I5ZZF1_RAT;A0A8I6GCY8_RAT;Q6PDV8_RAT	Rpl22		9	1	127096000	139063000	146931000	123146000	137231000	129006000	140769000	129159000	137539000
A0A8I5Y949	A0A8I5Y949_RAT	Pik3cd		9	9	520655	547875	544048	427581	605719	570670	451740	433101	460636
A0A8I5Y961;A6HQJ1;D4A8C5	A0A8I5Y961_RAT;A6HQJ1_RAT;D4A8C5_RAT	Plcb4		33	4	5633870	6370730	6447400	6385390	6533690	5776710	5733520	6547660	6088890
A0A8I5Y9A0;A6I2U9;A6I2V0	A0A8I5Y9A0_RAT;A6I2U9_RAT;A6I2V0_RAT	Tex264		9	9	5396690	6006440	5825470	5235330	4786860	5253150	5385650	4827150	4987740
A0A8I5Y9A4;A6IP76;D4A4P3	A0A8I5Y9A4_RAT;A6IP76_RAT;D4A4P3_RAT	Ndufb3		4	1	27146300	25506700	26303700	27716900	20519200	23721000	17547300	16969500	18397200
A0A8I5Y9E2;A0A0G2JZF5;A0A8I5ZT10;B1H273	A0A0G2JZF5_RAT;A0A8I5Y9E2_RAT;A0A8I5ZT10_RAT;B1H273_RAT	Ccm2		7	1	1256440	1465620	1198170	1174350	1097100	1102690	863733	940270	1053090
A0A8I5Y9H0	A0A8I5Y9H0_RAT	ENSRNOG00000067865		13	0	394565000	416051000	433686000	403707000	507676000	414589000	176477000	339612000	260601000
A0A8I5Y9M0;A6IP50;F1LRQ1	A0A8I5Y9M0_RAT;A6IP50_RAT;F1LRQ1_RAT	Aox1		5	5	1731960	2090680	1772030			1594900	1470720	1577120	1533150
A0A8I5Y9S3;A0A8I5YCL2;A0A8I6APR3;A6I6P8;A6I6P9;D3ZDX7	A0A8I5Y9S3_RAT;A0A8I5YCL2_RAT;A0A8I6APR3_RAT;A6I6P8_RAT;A6I6P9_RAT;D3ZDX7_RAT	Mrpl48		3	3	1339410	1660380	1616170	1670680	1529600	1662990	1360630	1050450	1278740
A0A8I5Y9T1	A0A8I5Y9T1_RAT	ENSRNOG00000070800		1	0	6396550
A0A8I5Y9U8;A0A8I5YBM5;A0A8I6GKI1;A0A8J8Y678;A6JK78;B2RYD0	A0A8I5Y9U8_RAT;A0A8I5YBM5_RAT;A0A8I6GKI1_RAT;A0A8J8Y678_RAT;A6JK78_RAT;B2RYD0_RAT	Ube2g2		4	4	827857	826744	778441	761978	804795	694859	681483	761776	725925
A0A8I5Y9V2;A0A8J8Y8E0;A6HZ60;Q6P775	A0A8I5Y9V2_RAT;A0A8J8Y8E0_RAT;A6HZ60_RAT;Q6P775_RAT	Fibp		7	7	3025930	3075940	2786150	3026580	4186830	4219040	3842650	3879010	3470860
A0A8I5Y9V4;A6HYC6	A0A8I5Y9V4_RAT;A6HYC6_RAT	Cars1		53	7	16457600	16460200	16602900	16085100	16077100	16340100	15541200	15190800	15033400
A0A8I5Y9V8;A0A8I6AIG0;A6IKS1	A0A8I5Y9V8_RAT;A0A8I6AIG0_RAT;A6IKS1_RAT	Nudcd3		16	4	2542600	2839030	2764300	2535590	2660650	2598620	2397380	2558580	2544220
A0A8I5YB97;A0A8I6AEZ9;A0A8I6AFZ5;A0A8I6ALL8;A0A8I6GMN8;A6H9R6;A6H9R7;A6H9R8;A6H9R9;A6H9S0;A6H9S1;D4A720;Q4KLJ1	A0A8I5YB97_RAT;A0A8I6AEZ9_RAT;A0A8I6AFZ5_RAT;A0A8I6ALL8_RAT;A0A8I6GMN8_RAT;A6H9R6_RAT;A6H9R7_RAT;A6H9R8_RAT;A6H9R9_RAT;A6H9S0_RAT;A6H9S1_RAT;D4A720_RAT;Q4KLJ1_RAT	Srsf7;rCG_61762		5	0	10560000	10594900	10558700	10265100	10420200	8634830	11181200	9135430	11167900
A0A8I5YBC5;A0A8I6A374;A0A0G2K6M8;D4A362	A0A0G2K6M8_RAT;A0A8I5YBC5_RAT;A0A8I6A374_RAT;D4A362_RAT	Depdc5		1	1						400003
A0A8I5YBE8	A0A8I5YBE8_RAT	Pura		13	1	37454700	32417100	33648700	33629500	38246100	32173800	31745200	34076500	42641900
A0A8I5YBF8;Q497C2	A0A8I5YBF8_RAT;Q497C2_RAT	Rpp38		2	2	9456440	8249270	5970750	5432840	6545440	6076920		7066650	5971000
A0A8I5YBG5	A0A8I5YBG5_RAT	Ubr2		29	9	8988310	9692100	8973750	9376110	11267100	10277600	8437270	8117920	7858850
A0A8I5YBH2;A0A8I5ZRJ0;A0A8I5ZTF5;A0A8I6AM19;A0A8I6ASI5;D3ZXP1	A0A8I5YBH2_RAT;A0A8I5ZRJ0_RAT;A0A8I5ZTF5_RAT;A0A8I6AM19_RAT;A0A8I6ASI5_RAT;D3ZXP1_RAT	Ttc28		22	1	11958800	14574700	12912700	14558100	19137000	15143300	13015900	15764800	14419000
A0A8I5YBL7;D3Z8Q6;A6IVN3	A0A8I5YBL7_RAT;A6IVN3_RAT;D3Z8Q6_RAT	Tnks;Tnks_predicted		1	0			6229910	10695000
A0A8I5YBN9;D4AAH9	A0A8I5YBN9_RAT;D4AAH9_RAT	Tbc1d23		14	10	17583900	19322700	18441700	17362400	17126500	19204400	16397100	16348700	18048000
A0A8I5YBW7;A6IUG5	A0A8I5YBW7_RAT;A6IUG5_RAT	Nol9		8	8	1662040	2063460	1672090	1420230	2035070	1830180	1523970	1811460	1829730
A0A8I5YBZ6;A0A8I5ZL37;A0A8I6A8G9;A6HUM3	A0A8I5YBZ6_RAT;A0A8I5ZL37_RAT;A0A8I6A8G9_RAT;A6HUM3_RAT	Pcca		43	4	19231200	20478900	20656100	20409400	26572900	21154000	12659600	17119000	16157200
A0A8I5YC05;A0A8I5ZRM1;A0A8I5ZTN0;A0A8I5ZWH5;A0A8I5ZZM6;A0A8I6ABV0;A6JP64;B2RZC0	A0A8I5YC05_RAT;A0A8I5ZRM1_RAT;A0A8I5ZTN0_RAT;A0A8I5ZWH5_RAT;A0A8I5ZZM6_RAT;A0A8I6ABV0_RAT;A6JP64_RAT;B2RZC0_RAT	Aig1		1	1	22085900	19949800	19361600	17571800		16855900	11957200		15164100
A0A8I5YC26;A0A8I6G1P2;A6JBL4;D4A197	A0A8I5YC26_RAT;A0A8I6G1P2_RAT;A6JBL4_RAT;D4A197_RAT	Mcee		5	5	4661980	4319700	3864960	3366260	3090950	3557540	1828640	2282370	2276710
A0A8I5YC36;M0R3M4	A0A8I5YC36_RAT;M0R3M4_RAT	Ranbp2		85	44	17194500	16666600	17230500	15970100	16699500	15190800	14435400	14946300	14304700
A0A8I5YCB8;A6KKI2;D4A1V7	A0A8I5YCB8_RAT;A6KKI2_RAT;D4A1V7_RAT	Mob1b		7	0	17021600	17517900	16991100	16008800	16959400	16123400	11632200	11423100	11762600
A0A8I5YCC9;A6KD08	A0A8I5YCC9_RAT;A6KD08_RAT	Itga5		27	27	9162140	9023490	9233160	9610540	8946020	9297320	9724510	10089700	9642360
A0A8I5YCD2	A0A8I5YCD2_RAT	Ociad2		3	1	1374270	1437420	1629070	1445250	1370080	1418070	772026	763891	744540
A0A8I5YCE2;F7EPC1;Q6GMM8	A0A8I5YCE2_RAT;F7EPC1_RAT;Q6GMM8_RAT	Slc27a1		20	20	7936830	8518550	8502170	7864830	9510940	8115040	6041490	5910460	6245140
A0A8I5YCI8;A6IEV2;D3ZLQ1	A0A8I5YCI8_RAT;A6IEV2_RAT;D3ZLQ1_RAT	Dennd2a;RGD1306142_predicted		1	0						1685.85	3294.15	1388.39
A0A8I5YCN5;A0A8I6GIT4;A0A8I6GLT7;A6HEI0;A6HEI1;D3ZTL8	A0A8I5YCN5_RAT;A0A8I6GIT4_RAT;A0A8I6GLT7_RAT;A6HEI0_RAT;A6HEI1_RAT;D3ZTL8_RAT	Rapgef6;Rapgef6_predicted		2	0	2145360					2064700		2120220
A0A8I5YCP1;A0A8I5ZV26;A0A8I6GAW8;F7EZ18;Q5XI04	A0A8I5YCP1_RAT;A0A8I5ZV26_RAT;A0A8I6GAW8_RAT;F7EZ18_RAT;Q5XI04_RAT	Stom		12	7	53967100	59191400	63151600	51947500	53394500	50377600	49772900	52318400	46877800
A0A8I5ZJ57;A6KEG6;D4A4J0	A0A8I5ZJ57_RAT;A6KEG6_RAT;D4A4J0_RAT	Supt16h		14	14	14712000	14930000	18181000	16461400	16792200	15310200	13113200	15094600	14790600
A0A8I5ZJ62;A0A8I5ZKH6;A6IJ61;F1M5V2	A0A8I5ZJ62_RAT;A0A8I5ZKH6_RAT;A6IJ61_RAT;F1M5V2_RAT	Glipr2		10	10	100474000	107880000	106894000	115152000	101257000	97607400	112160000	118492000	107223000
A0A8I5ZJ67;A6IEN8;D4A7R3	A0A8I5ZJ67_RAT;A6IEN8_RAT;D4A7R3_RAT	Nup205		42	42	32536900	32955600	35510800	35072100	42454500	36644600	33379500	35168600	33037800
A0A8I5ZJ88;A0A8I6A3U5;A0A8I6A5U2;A0A8I6GJK4;A6JW06;B2RYA8	A0A8I5ZJ88_RAT;A0A8I6A3U5_RAT;A0A8I6A5U2_RAT;A0A8I6GJK4_RAT;A6JW06_RAT;B2RYA8_RAT	Dnajb2		8	4	2202680	1951260	2380410	2131800	1864850	2168030	1854140	1654260	1846100
A0A8I5ZJ94;A0A8I5ZS64;A0A8I6A0H1;A0A8I6ABK4;A0A8I6GAS7;A6IW46;D3Z9Z0	A0A8I5ZJ94_RAT;A0A8I5ZS64_RAT;A0A8I6A0H1_RAT;A0A8I6ABK4_RAT;A0A8I6GAS7_RAT;A6IW46_RAT;D3Z9Z0_RAT	Ank1		1	1							3086.82
A0A8I5ZJA8;A6IC54;G3V758	A0A8I5ZJA8_RAT;A6IC54_RAT;G3V758_RAT	Cntn2		21	21	4015850	3833710	4368710	4084460	3890260	4315830	4508940	4595790	4587490
A0A8I5ZJB8;A0A8I6A0F8;A6JX59;D4A648	A0A8I5ZJB8_RAT;A0A8I6A0F8_RAT;A6JX59_RAT;D4A648_RAT	Stk4		9	9	10182200	8351870	9445830	10570300	8481790	8056260	9288640	8016450	8731170
A0A8I5ZJB9;A0A8I6ABC0	A0A8I5ZJB9_RAT;A0A8I6ABC0_RAT	Syne1		96	32	11641200	12775300	12979900	12043600	14327900	12440000	11869700	12350800	12405500
A0A8I5ZJI0;A0A8I6AH73;A6IRN0;A0A8I6AN41;A6IRM9;D4A8M4	A0A8I5ZJI0_RAT;A0A8I6AH73_RAT;A0A8I6AN41_RAT;A6IRM9_RAT;A6IRN0_RAT;D4A8M4_RAT	Lrch3		8	1	3158180	2899620	3347140	3128750	3827840	3528740	2129560	2948980	2492900
A0A8I5ZJK3;B1H284;F7ERB0	A0A8I5ZJK3_RAT;B1H284_RAT;F7ERB0_RAT	Taf5l1		2	1	874761		582890	514031	656563
A0A8I5ZJK4;A0A8I6B3N0	A0A8I5ZJK4_RAT;A0A8I6B3N0_RAT	Spag9		54	47	69646300	71956800	72015700	68689500	63734300	64669000	51264300	51917000	54331900
A0A8I5ZJL1;A6HFL0	A0A8I5ZJL1_RAT;A6HFL0_RAT	Myh10		131	123	32381100	35874100	34037500	38581300	41804700	36530300	35134400	33691000	38704800
A0A8I5ZJL3;F7EW83;Q66HI4	A0A8I5ZJL3_RAT;F7EW83_RAT;Q66HI4_RAT	F3		9	9	8493630	8578500	7417450	7080530	6433260	7798800	7702970	7902280	6973250
A0A8I5ZK56;A0A8I5ZV91;A0A8I6ANE3;A0JPJ0;Q32WF6	A0A8I5ZK56_RAT;A0A8I5ZV91_RAT;A0A8I6ANE3_RAT;A0JPJ0_RAT;Q32WF6_RAT	Nmnat1		7	5	3109640	3468960	3106480	2694310	2823630	3055550	3845330	3860130	3408220
A0A8I5ZK80;A6IAR7;D3ZII8;A0A8I6A432	A0A8I5ZK80_RAT;A0A8I6A432_RAT;A6IAR7_RAT;D3ZII8_RAT	Smyd5		8	8	6409540	5358950	6699130	7197870	6322960	5935100	7131500	6842830	6894100
A0A8I5ZK89	A0A8I5ZK89_RAT	Dock5		29	19	2861000	3119160	3159460	3451950	3792020	3411540	3090180	3131660	3140230
A0A8I5ZKA2	A0A8I5ZKA2_RAT	Trip11		67	8	21945900	21881700	21618700	21304700	22542600	23314700	22996000	23033600	22881800
A0A8I5ZKB4;A0A8I5ZZB4;A0A8I6AC10;F1LVX2	A0A8I5ZKB4_RAT;A0A8I5ZZB4_RAT;A0A8I6AC10_RAT;F1LVX2_RAT	Ehbp1		9	3	8497240	7733770	8372220	10068200	7607550	6228800	9813170	9614160	10196800
A0A8I5ZKD4;A6JV96;A6JV97	A0A8I5ZKD4_RAT;A6JV96_RAT;A6JV97_RAT	Nhlrc3		9	3	4615390	4229160	4641050	5091830	4868230	4577550	4531010	4945150	4529740
A0A8I5ZKE1;A6H9V4;F1LV52	A0A8I5ZKE1_RAT;A6H9V4_RAT;F1LV52_RAT	Gpatch11		1	1	75996.1	68366.1	81707.6	88042.2	86542.8	89229.7	82871.5	91901.5	87400.4
A0A8I5ZKE8	A0A8I5ZKE8_RAT	Itgb5		22	0	3920080	3944190	3431620	3735220	3811310	3791700	3763100	3888570	3914990
A0A8I5ZKG2;A6HYV6;D3ZXM2	A0A8I5ZKG2_RAT;A6HYV6_RAT;D3ZXM2_RAT	Rad9a		2	2	121216	101311	112174	77249.3	105402	105136		76865.5	81824.8
A0A8I5ZKH1	A0A8I5ZKH1_RAT	Ythdc2		29	29	5505670	6712910	6699040	6503090	7717210	6069640	6089830	5320560	6008190
A0A8I5ZKI9;A0A8I6A0G7;A6IN76;D4ADZ2	A0A8I5ZKI9_RAT;A0A8I6A0G7_RAT;A6IN76_RAT;D4ADZ2_RAT	Bicd1		7	7	2003900	2655610	2241970	2233460	2114930	2315260	2110660	2242140	2421960
A0A8I5ZKJ3;A6J329;D3ZS58	A0A8I5ZKJ3_RAT;A6J329_RAT;D3ZS58_RAT	Ndufa2		6	6	10179500	10634600	10912100	10844100	10419300	10732300	10660500	10654400	10112300
A0A8I5ZKK0;A6KEL4;A6KEL7	A0A8I5ZKK0_RAT;A6KEL4_RAT;A6KEL7_RAT	Ccpg1		2	0	1034210	988290		1216140	1270450	922662			803411
A0A8I5ZKK5;A6IRV0	A0A8I5ZKK5_RAT;A6IRV0_RAT	Ncbp2as2		2	2		47847.3	38676.1	62132.6	80825.4	46909.9	96179.6		58807.5
A0A8I5ZKQ3	A0A8I5ZKQ3_RAT	Dysf		1	1	1038870	503285	694105					290395	666848
A0A8I5ZKR4;A6HQU9;D3Z941	A0A8I5ZKR4_RAT;A6HQU9_RAT;D3Z941_RAT	Mars1		45	45	17393700	18021100	17574300	17741300	22424200	18338900	13729400	16514900	14645000
A0A8I5ZKS4	A0A8I5ZKS4_RAT	Hycc1		8	3	5027090	5696480	6583730	5132170	8175360	7252830	3747430	4463100	3770800
A0A8I5ZKS9;A6KMQ5;G3V755	A0A8I5ZKS9_RAT;A6KMQ5_RAT;G3V755_RAT	Sprr1a		6	6	2809960	2485460	3024950	2859070	2615270	2574400	2023280	1769210	1911730
A0A8I5ZKU9;Q6TXG7	A0A8I5ZKU9_RAT;Q6TXG7_RAT	Shmt1		20	14	9122610	9541920	9265810	9337860	11528700	9370350	7143770	8662880	7462150
A0A8I5ZKV9;B6DTP5;F7F4F8;Q6AYI1	A0A8I5ZKV9_RAT;B6DTP5_RAT;F7F4F8_RAT;Q6AYI1_RAT	Ddx5		29	29	17858200	17366700	18870100	19151700	21397600	17200600	13575700	14921900	13367500
A0A8I5ZKX7;A6IMF0;G3V727	A0A8I5ZKX7_RAT;A6IMF0_RAT;G3V727_RAT	Ddx47		6	6	13304200	12124200	12630900	13863800	16235600	14622300	5986730	9180830	8599600
A0A8I5ZL13	A0A8I5ZL13_RAT	Cobll1		1	0		2229.75			1320.81		787.077	1327.52
A0A8I5ZL30;A6JAW4;D3ZH12	A0A8I5ZL30_RAT;A6JAW4_RAT;D3ZH12_RAT	Nosip		5	2	499024	434826	364639	430539	345146	287658	278812	299528	304661
A0A8I5ZL33	A0A8I5ZL33_RAT	Asap2		5	5	69986.6	68188.9	57854.8	60728.6	62025.9	58619.7	41050.2	56054	64248.7
A0A8I5ZL55;Q5XIC5;A0A8I6G5K9;A6HMI3	A0A8I5ZL55_RAT;A0A8I6G5K9_RAT;A6HMI3_RAT;Q5XIC5_RAT	Plekha3		2	2	961692		925010	874235	999152	1261730	774981	793797	1175990
A0A8I5ZL63;Q5U313	A0A8I5ZL63_RAT;Q5U313_RAT	Ankrd13a		17	16	11435400	10721000	12658600	11967600	11505700	10695000	11936400	10919500	11156500
A0A8I5ZL71;A0A8I6A742;A6HLZ6;F1LTP8	A0A8I5ZL71_RAT;A0A8I6A742_RAT;A6HLZ6_RAT;F1LTP8_RAT	Cers6		3	3	1065660	768043	1096040	995009	1097620	938496	1140450	689106	832241
A0A8I5ZL76;D4A3S6;A0A8I6AHI7	A0A8I5ZL76_RAT;A0A8I6AHI7_RAT;D4A3S6_RAT	Mtss2		3	3	2265430	3024980	2198390	2291990	2639510	2414690	2802590	1992460	2475760
A0A8I5ZL79;A6KJ47	A0A8I5ZL79_RAT;A6KJ47_RAT	Coa6		3	3	1309190	1340340	1516030	1595430	1245110	1596920	1509610	1492290	1711720
A0A8I5ZL87;A6HLW1;D3ZYI0	A0A8I5ZL87_RAT;A6HLW1_RAT;D3ZYI0_RAT	Gca		1	1	59455.8	59735.6		73568.8	77787.4	63599.9	68299.4	81788.1	91720.4
A0A8I5ZL90;A6HCT0;A6HCT2	A0A8I5ZL90_RAT;A6HCT0_RAT;A6HCT2_RAT	Gbl;Mlst8		9	0	1746620	1660510	1711440	1743320	2464180	1505350	1182570	1543920	1539190
A0A8I5ZL98;A9LRS7;Q499S6	A0A8I5ZL98_RAT;A9LRS7_RAT;Q499S6_RAT	Ctsf		10	10	15066100	15474600	13766400	12937300	16118900	12012200	9970330	11257800	10463600
A0A8I5ZLA4	A0A8I5ZLA4_RAT	Usp5		1	1	465587	560918	775209	294259	289209	550632	568504	459505	551465
A0A8I5ZLD0;A6HSP6;G3V7G9	A0A8I5ZLD0_RAT;A6HSP6_RAT;G3V7G9_RAT	Eif3l		30	30	13978700	14303500	13788500	14312200	18542500	16302200	13989000	14898900	14007800
A0A8I5ZLD3;A0A8I5ZQU4;A0A8I5ZVR4;A6IPC6;A6IPC7;A6IPC8;F1LYA6	A0A8I5ZLD3_RAT;A0A8I5ZQU4_RAT;A0A8I5ZVR4_RAT;A6IPC6_RAT;A6IPC7_RAT;A6IPC8_RAT;F1LYA6_RAT	Abi2		5	5	26554600	30291900	28659300	32838400	35836000	31966500		17428100	13696900
A0A8I5ZLE0	A0A8I5ZLE0_RAT	Rfk-ps3		5	1	1213680	1093210	1068270	1136790	1003970	1060860	1140610	986830	952907
A0A8I5ZLF0;A0A8I6AL56;A6KM74;F7F2Q6;Q4V8J6	A0A8I5ZLF0_RAT;A0A8I6AL56_RAT;A6KM74_RAT;F7F2Q6_RAT;Q4V8J6_RAT	Ythdf1		4	4	1203840	1096440	1380230	1004460	1291100	958479	940571	989736	888480
A0A8I5ZLF3;F1LN92	A0A8I5ZLF3_RAT;F1LN92_RAT	Afg3l2		29	26	15762300	15727500	16191000	14115100	16216500	15367900	8162250	9239260	9148010
A0A8I5ZLK2;A6JV75;A0A0G2JU12;A0A8I5ZSH5;A0A8I6ADF7;A6JV76	A0A0G2JU12_RAT;A0A8I5ZLK2_RAT;A0A8I5ZSH5_RAT;A0A8I6ADF7_RAT;A6JV75_RAT;A6JV76_RAT	Mgst2;Mgst2_predicted		1	0	62617	54913.4	57484.4		55836.2	45982.9	72657.9	47974.4	35732.8
A0A8I5ZLK4;A0A8I5ZMX5;A0A8I6G5Y5	A0A8I5ZLK4_RAT;A0A8I5ZMX5_RAT;A0A8I6G5Y5_RAT	Tbc1d1		19	12	4939430	5196610	5009240	5135430	5045760	5064190	5248310	4943490	4762720
A0A8I5ZLL0;Q5U2U3	A0A8I5ZLL0_RAT;Q5U2U3_RAT	Parp3		24	24	28821700	30454400	29211000	27630300	31242900	29843000	27166900	24102700	26614100
A0A8I5ZLL3;A0A8I6ALJ4;A6KQ01;F1LT94	A0A8I5ZLL3_RAT;A0A8I6ALJ4_RAT;A6KQ01_RAT;F1LT94_RAT	Arhgef18;Arhgef18_predicted		11	0	5084060	4464590	4655000	4528970	4141100	4284220	4231960	3625020	3751190
A0A8I5ZLL7;A0A8I5ZVD6;A6HRB0;A6HRB2;A6HRB3;D3ZWF5	A0A8I5ZLL7_RAT;A0A8I5ZVD6_RAT;A6HRB0_RAT;A6HRB2_RAT;A6HRB3_RAT;D3ZWF5_RAT	Eny2		4	4	2587580	2661460	3220870	3274810	2968670	3105070	1697850	2414720	1888840
A0A8I5ZLM3;A0A8I6AQN0;A6JZ45;D3ZTM7;A0A8I5ZUW4	A0A8I5ZLM3_RAT;A0A8I5ZUW4_RAT;A0A8I6AQN0_RAT;A6JZ45_RAT;D3ZTM7_RAT	Efcab14		4	4	2422090	1641360	1806520	2008420	1751910	1876150	2059600	1760780	2123580
A0A8I5ZLN6;A0A8I6A7G2;A0A8I6AJD5;A6KCI0	A0A8I5ZLN6_RAT;A0A8I6A7G2_RAT;A0A8I6AJD5_RAT;A6KCI0_RAT	Larp4		7	7	2143930	1941260	2231900	1728190	1688140	1822950	1090100	1170700	1029390
A0A8I5ZLP4;A0A8I6A7M9;A0A8I6AE13;A6IA11;D3ZKG7	A0A8I5ZLP4_RAT;A0A8I6A7M9_RAT;A0A8I6AE13_RAT;A6IA11_RAT;D3ZKG7_RAT	Inpp5f		5	3	162551	210001	199570	226588	206135	216959	197737	231888	180661
A0A8I5ZLP6;A6HK14;D4A031	A0A8I5ZLP6_RAT;A6HK14_RAT;D4A031_RAT	Ddx42		28	28	16182100	16896000	17354900	16210600	15884200	18845500	15550400	13961800	15587300
A0A8I5ZLR3	A0A8I5ZLR3_RAT	R3hdm1		6	6	920653	1554100	1032790	1479610	936646	1084180	1318060	1446850	1199720
A0A8I5ZLR9;A0A8I5ZUN2;A0A8I6AK57	A0A8I5ZLR9_RAT;A0A8I5ZUN2_RAT;A0A8I6AK57_RAT	Diaph2		13	11	1940140	1832480	1874270	1671690	1968860	2014750	1289710	1725050	1774000
A0A8I5ZLS1;A6IRS7;D4ADI9	A0A8I5ZLS1_RAT;A6IRS7_RAT;D4ADI9_RAT	Wdr53		2	2	184073		329139			380845
A0A8I5ZLU9;Q642B5	A0A8I5ZLU9_RAT;Q642B5_RAT	Armcx2		6	6	764049	734454	1005890	821345	888613	683470	651735	643631	681550
A0A8I5ZLV5;M0RAV6;M0RBM9;A0A8I5ZYN6	A0A8I5ZLV5_RAT;A0A8I5ZYN6_RAT;M0RAV6_RAT;M0RBM9_RAT	Arhgef10l		24	15	1267710	1336570	1388050	1257190	1518840	1386820	1135260	1150650	1153660
A0A8I5ZLW0;A6HGE6;D3ZPQ3	A0A8I5ZLW0_RAT;A6HGE6_RAT;D3ZPQ3_RAT	Xaf1		2	2	3786.94		3155.02	2819.76		2323.62			1866.71
A0A8I5ZLW8	A0A8I5ZLW8_RAT	Ncam1		35	35	111592000	119544000	116240000	114567000	110490000	113620000	127255000	123199000	122341000
A0A8I5ZLZ9;A0A8I5ZSX9;A6HMN0;A6HMN1	A0A8I5ZLZ9_RAT;A0A8I5ZSX9_RAT;A6HMN0_RAT;A6HMN1_RAT	Nckap1		49	48	23920900	24405800	25491400	25393800	31449300	26860600	23219500	26692500	25336400
A0A8I5ZM01;A0A8I6GMA4;A0A8I5ZWT1;A0A8I6ASB5;A6KPH4;A6KPH7;D3ZJN9	A0A8I5ZM01_RAT;A0A8I5ZWT1_RAT;A0A8I6ASB5_RAT;A0A8I6GMA4_RAT;A6KPH4_RAT;A6KPH7_RAT;D3ZJN9_RAT	Evi5		8	8	1258460	1871050		1510430	1604370	1616110	1652750	1556590	1840510
A0A8I5ZM12;A0A8I5ZQ42;A0A8I6A9P3;F7F6D1;Q6IRJ7	A0A8I5ZM12_RAT;A0A8I5ZQ42_RAT;A0A8I6A9P3_RAT;F7F6D1_RAT;Q6IRJ7_RAT	Anxa7		29	25	39386900	43971700	41773100	44753400	47964700	45856500	49226600	45442300	46931400
A0A8I5ZM14;F1M7B8	A0A8I5ZM14_RAT;F1M7B8_RAT	Ube3a		31	18	13016300	13160800	14580600	13024100	14842700	13265000	10777500	11737500	12673700
A0A8I5ZM26;A0A8I6A1G4;A0A8I6AIH8;A0A8I6AKA1;A0A8I6ANG7;A0A8I6GL52;A6I7X5;D4A9H6;A0A8I6A484	A0A8I5ZM26_RAT;A0A8I6A1G4_RAT;A0A8I6A484_RAT;A0A8I6AIH8_RAT;A0A8I6AKA1_RAT;A0A8I6ANG7_RAT;A0A8I6GL52_RAT;A6I7X5_RAT;D4A9H6_RAT	Dennd2b;St5_predicted		18	0	16428200	16853700	17998500	15400800	19665400	15818300	12524900	12920300	14682800
A0A8I5ZM30;M0RDU3	A0A8I5ZM30_RAT;M0RDU3_RAT	Zfp277		2	1	47498.7		65509.5	63792.3		58468.7	56980.9	39795.4	56725.3
A0A8I5ZM35	A0A8I5ZM35_RAT	2510039O18Rikl		13	11	4324680	4941510	4624760	4391240	4611190	4438370	4229810	3956300	3944660
A0A8I5ZM37;A0A8I6B1B3;D4A4U1;Q6IE65	A0A8I5ZM37_RAT;A0A8I6B1B3_RAT;D4A4U1_RAT;Q6IE65_RAT	Ece2		4	4	135967			136049	105521			182913	188752
A0A8I5ZM54;A6IBK9;D4A7I8	A0A8I5ZM54_RAT;A6IBK9_RAT;D4A7I8_RAT	Sumf1		6	6	6105830	4916430	5472190	5093620	4580280	5652360	6075570	5815580	5525890
A0A8I5ZM61;B0BNM4;F7F776;A6HG36;A6HG37;A6HG38	A0A8I5ZM61_RAT;A6HG36_RAT;A6HG37_RAT;A6HG38_RAT;B0BNM4_RAT;F7F776_RAT	C10h17orf49;Rnasek;rCG_33221		1	0	118528	254753		170415	137618	135034		147910	153911
A0A8I5ZM62;A6JVE5;A6JVE6;E9PT90	A0A8I5ZM62_RAT;A6JVE5_RAT;A6JVE6_RAT;E9PT90_RAT	Spart;Spg20		14	0	10820500	12145900	12153300	10874600	9120510	9555020	8947590	8983500	9192820
A0A8I5ZM66	A0A8I5ZM66_RAT	Frmd6		7	1	4617060	4822570	4593770	4876710	6470540	4735650	4323840	4532760	4067560
A0A8I5ZM67;A6JHN6	A0A8I5ZM67_RAT;A6JHN6_RAT	Borcs7		6	6	14462600	15704200	13957100	11881900	11899000	10762500	12199900	7320280	10184600
A0A8I5ZM74;A0A8I5ZXR3;A0A8I6A5T3;A6JZV3;V9GWQ7;A0A8I5ZTM6;A0A8I6GMK8;C9WPN3;V9GWA8	A0A8I5ZM74_RAT;A0A8I5ZTM6_RAT;A0A8I5ZXR3_RAT;A0A8I6A5T3_RAT;A0A8I6GMK8_RAT;A6JZV3_RAT;C9WPN3_RAT;V9GWA8_RAT;V9GWQ7_RAT	Kdm6a;Uty		1	0			2120020				2690240
A0A8I5ZM76;A0A8I6AKB0;D4AA35	A0A8I5ZM76_RAT;A0A8I6AKB0_RAT;D4AA35_RAT	Asmtl		10	7	3199920	3241830	3484110	2971860	2929900	3178080	3367410	3642800	3367000
A0A8I5ZM80;A6JHK3	A0A8I5ZM80_RAT;A6JHK3_RAT	Armh3		5	5	240733	272329	289959	218840	310689	239863	319192	248552	309130
A0A8I5ZM96;A6HIG4	A0A8I5ZM96_RAT;A6HIG4_RAT	Cbx1		8	5	13384700	13678600	15053000	14276600	14483000	13344700	14191900	14892500	15451800
A0A8I5ZMB4;A6KK44;A6KU49;B5DF79;D3ZCH6;A0A8I6ALG0	A0A8I5ZMB4_RAT;A0A8I6ALG0_RAT;A6KK44_RAT;A6KU49_RAT;B5DF79_RAT;D3ZCH6_RAT	Rnaset2;Rnaset2-ps1;rCG_63087		5	0	4118850	3965040	3297850	3761300	4001350	3780850	3105550	2811050	2779200
A0A8I5ZMB8;A0A8I5ZMV9;A6IGY6;A6KDZ7;D3ZH31	A0A8I5ZMB8_RAT;A0A8I5ZMV9_RAT;A6IGY6_RAT;A6KDZ7_RAT;D3ZH31_RAT	Styx;rCG_61131		1	0	58772.9	67500.1	59180.9		61641.8			61005.3	73710.1
A0A8I5ZMC0;A0JPM7;F7F0Q6;Q2TA66;Q5FVS1;Q66HI5;Q6AYV6	A0A8I5ZMC0_RAT;A0JPM7_RAT;F7F0Q6_RAT;Q2TA66_RAT;Q5FVS1_RAT;Q66HI5_RAT;Q6AYV6_RAT	Fth1		5	1	1215590	1274990	1741840	1645790	1389370	1357630	1381520	1224740	1085780
A0A8I5ZMC8;A0A8I6GK52	A0A8I5ZMC8_RAT;A0A8I6GK52_RAT	Smg1		38	26	7248030	7269460	7419410	8063240	9628100	7678560	6268520	6611260	6558530
A0A8I5ZMD4	A0A8I5ZMD4_RAT	Anxa6		82	1	125370000	125670000	134791000	149249000	152108000	145410000	141855000	141333000	137906000
A0A8I5ZME8;A6HS56	A0A8I5ZME8_RAT;A6HS56_RAT	Puf60		27	27	25765000	26432600	27803500	27624600	25739300	29473800	26510800	26074000	27690900
A0A8I5ZMF0;A0A8I6A086;A0A8I6AB73;A6J5Z1;D3Z8S0	A0A8I5ZMF0_RAT;A0A8I6A086_RAT;A0A8I6AB73_RAT;A6J5Z1_RAT;D3Z8S0_RAT	Sh3d19		12	12	350412	356821	359710	320638	331311	293248	253653	272922	309141
A0A8I5ZMF9;A6KDX6;D4A060	A0A8I5ZMF9_RAT;A6KDX6_RAT;D4A060_RAT	Snx30		11	11	3595400	4048780	4358460	3250350	3913530	3872760	3098960	3120710	3317290
A0A8I5ZMG2;A0A8I6AC87;A6KL97	A0A8I5ZMG2_RAT;A0A8I6AC87_RAT;A6KL97_RAT	Fgd1		6	6	454541	386604	412077	535810	515933	400709	355167	423615	380962
A0A8I5ZMG4;A0A8I6A0U2;A6JIB1	A0A8I5ZMG4_RAT;A0A8I6A0U2_RAT;A6JIB1_RAT	Prdx3		14	14	68391300	72454400	75051600	67627300	62983500	67198800	69092600	70509800	68817200
A0A8I5ZMG6;A6HC79;D3ZHI9;A0A0G2JTA1	A0A0G2JTA1_RAT;A0A8I5ZMG6_RAT;A6HC79_RAT;D3ZHI9_RAT	Ppp2r5e		12	9	4421030	3942350	4336600	3649740	4277310	3632290	2814520	3185210	3144210
A0A8I5ZMH4;D3ZV39	A0A8I5ZMH4_RAT;D3ZV39_RAT	Armcx4		7	7	4130740	3844400	3594070	6002060	4153400	2877820	4244020	2748600	3501700
A0A8I5ZMI1;A6JTV3;F1LQI6	A0A8I5ZMI1_RAT;A6JTV3_RAT;F1LQI6_RAT	Zer1		5	5	441315	444287	518151	520472	568522	583022	533122	517153	507397
A0A8I5ZMI8;A0A8I6G380	A0A8I5ZMI8_RAT;A0A8I6G380_RAT	LOC100365213;LOC120093742		6	0	13545600	33476000	199601000	84431000	26102900	17206500	24265900	62703200	94781600
A0A8I5ZMM7;A6II64;D3ZKC9	A0A8I5ZMM7_RAT;A6II64_RAT;D3ZKC9_RAT	Virma		5	2	242407	175065	198450	203174	278852	272138	285311	255525	347686
A0A8I5ZMN4;A0A8I5ZRC4;A0A8I6ALW0;A6I5Q0	A0A8I5ZMN4_RAT;A0A8I5ZRC4_RAT;A0A8I6ALW0_RAT;A6I5Q0_RAT	Plpp1		3	3	3241790	2629450	3331880	2755500	2576190	2329110	3839330	3262870	3251800
A0A8I5ZMR4;A6K8E6;A6K8E8;D4A2D8	A0A8I5ZMR4_RAT;A6K8E6_RAT;A6K8E8_RAT;D4A2D8_RAT	Lsm7;Lsm7_predicted		6	0	7534700	9419200	8338740	7480430	5583190	6920220	7897830	6072010	6926960
A0A8I5ZMR5;A0A8I6AWL8;A6HDZ6;F1LRL4	A0A8I5ZMR5_RAT;A0A8I6AWL8_RAT;A6HDZ6_RAT;F1LRL4_RAT	Tbc1d9b		32	5	12429200	12713500	12979000	11792300	13321600	13118300	9383370	10573800	9918550
A0A8I5ZMR7	A0A8I5ZMR7_RAT	Vps13c		124	123	20457200	22369200	21822700	20764600	26410800	23094400	19878900	20317600	20021700
A0A8I5ZMT9;A6JZN2	A0A8I5ZMT9_RAT;A6JZN2_RAT	Ppih		12	12	5750120	5489750	5594280	5829920	5715680	5918920	5959670	6125830	6054110
A0A8I5ZMX0;A0A8I5ZRS6;A0A8I6AJR1;A6KII4;B0BN82;F7ENM1;A6KII6	A0A8I5ZMX0_RAT;A0A8I5ZRS6_RAT;A0A8I6AJR1_RAT;A6KII4_RAT;A6KII6_RAT;B0BN82_RAT;F7ENM1_RAT	Rpf2;rCG_19961		2	0	1249520	1364600	900643	1162790	1267970	1257290	1616870	1532350	1302130
A0A8I5ZN19	A0A8I5ZN19_RAT	Glrx3		1	1				1133380	893730		1342210	1043340	1392090
A0A8I5ZN26;A0A8I5ZN64;A0A8I6AFT7;A6IUQ7;F7EXV6;Q5FVF8	A0A8I5ZN26_RAT;A0A8I5ZN64_RAT;A0A8I6AFT7_RAT;A6IUQ7_RAT;F7EXV6_RAT;Q5FVF8_RAT	Nadk		6	6	12996100	16226100	16155900	11632000	13524000	10933500	6402780	10018100	8772140
A0A8I5ZN54;Q67ER1	A0A8I5ZN54_RAT;Q67ER1_RAT	Rnf113a2		3	2	95710.2	96016.1	120345	139114	94853.9	87744.9	100752	114614	136737
A0A8I5ZN55;A0A8I6ANG4;A6HRV1;F1LRP7	A0A8I5ZN55_RAT;A0A8I6ANG4_RAT;A6HRV1_RAT;F1LRP7_RAT	Ago2;Eif2c2		22	0	7582390	7447780	7280660	7063810	7921890	7282200	7109590	7376600	6864740
A0A8I5ZN62;A0A8I5ZYA3;A6HZC0;A6HZC1;F7FG68	A0A8I5ZN62_RAT;A0A8I5ZYA3_RAT;A6HZC0_RAT;A6HZC1_RAT;F7FG68_RAT	Syvn1		3	3	2980430	3181590	2980980	2674430	3063630	2691390	3895600	3180440	3363300
A0A8I5ZN65;A0A8I6A953;A6K9P2;D3ZAX5	A0A8I5ZN65_RAT;A0A8I6A953_RAT;A6K9P2_RAT;D3ZAX5_RAT	Cherp		11	11	5197040	4870210	5098120	5001120	4309780	4085520	4181320	3810530	4491960
A0A8I5ZN66	A0A8I5ZN66_RAT	Rbmxl1		1	0	3237750	3361020	3221820	4236860	2906440	2867520	3000020	3421890	3916090
A0A8I5ZN77;A0A8I5ZS16;A0A8I6AS62;F1M1R4	A0A8I5ZN77_RAT;A0A8I5ZS16_RAT;A0A8I6AS62_RAT;F1M1R4_RAT	Rbm27		5	3	415600	252762	276949	274543	269068		303346	257825	144802
A0A8I5ZN92	A0A8I5ZN92_RAT	Actn2		1	1									2146190
A0A8I5ZN96;Q6AYQ9	A0A8I5ZN96_RAT;Q6AYQ9_RAT	Ppic		13	13	44092400	53562700	53131700	54747000	47155800	53020700	55556700	54395800	58447100
A0A8I5ZNC2;A0A8I5ZPG0	A0A8I5ZNC2_RAT;A0A8I5ZPG0_RAT	Tmed8		6	6	5799870	7425050	8161750	7426080	6291380	7619820	6224510	7826860	7317020
A0A8I5ZND3;A6HYM9;G3V887	A0A8I5ZND3_RAT;A6HYM9_RAT;G3V887_RAT	Tcirg1		19	8	6235680	6239000	6530920	5610840	6684960	5937880	3693280	4117650	3694380
A0A8I5ZNG4	A0A8I5ZNG4_RAT	Rictor		7	1	1850120	2026240	2508560	1995680	2106140	2765270	1659190	2461740	2033400
A0A8I5ZNH9;A0A8I6GK23;A0A8I6GM30;B2GVB4;F1LN75	A0A8I5ZNH9_RAT;A0A8I6GK23_RAT;A0A8I6GM30_RAT;B2GVB4_RAT;F1LN75_RAT	Sept9;Septin9		43	0	28249200	31310600	32760700	28275000	35450300	30183100	16018700	24472500	21151700
A0A8I5ZNJ8;A0MV40;F7F9R9	A0A8I5ZNJ8_RAT;A0MV40_RAT;F7F9R9_RAT	Shisa4		1	1	8175310	8288000	8806250	8011710	6769620	7941480	9421570	8274840	8759260
A0A8I5ZNK2	OXSR1_RAT	Oxsr1		23	18	7894140	7676810	8013210	7909610	7826220	7864350	7419350	7994650	7540790
A0A8I5ZNK4	A0A8I5ZNK4_RAT	ENSRNOG00000062895		12	0	136663000	161138000	145942000	114174000	133955000	106962000	57145500	62056000	65213400
A0A8I5ZNK7;A6IE42	A0A8I5ZNK7_RAT;A6IE42_RAT	Lsm8		6	6	108199000	116190000	123842000	117967000	115200000	119923000	142674000	134845000	132401000
A0A8I5ZNM4;A0A8I6AAN1;A6JSH8;F7F7M9	A0A8I5ZNM4_RAT;A0A8I6AAN1_RAT;A6JSH8_RAT;F7F7M9_RAT	Trmt2a		13	7	5161920	6337190	6819380	3785550	6346860	6081340	2724450	4415570	5201000
A0A8I5ZNN9	A0A8I5ZNN9_RAT	Myh11		1	0	6763080	7365910	7335840	6474840	8966620	8192130	4435210	6061010	6206470
A0A8I5ZNP5	A0A8I5ZNP5_RAT	Myof		2	2						467317	470836	564920	458204
A0A8I5ZNR1;A0A8I6GIN2	A0A8I5ZNR1_RAT;A0A8I6GIN2_RAT	Clip1		63	0	12279400	12530400	12787700	12658000	12320200	12091600	12166500	12397800	12889200
A0A8I5ZNR4;A6J697;A6J698;F1LM38;Q56A23	A0A8I5ZNR4_RAT;A6J697_RAT;A6J698_RAT;F1LM38_RAT;Q56A23_RAT	Khdc4		3	3	370833	477188		469491		431635	712938	587644
A0A8I5ZNS3;B0BN25	A0A8I5ZNS3_RAT;B0BN25_RAT	C15h14orf119		3	2	270987	228478	219740	225048	292336	235026	221592	119238	203818
A0A8I5ZNT3;A0A8I6ANS1;A6IUC4;A6IUC5;D4A7D7	A0A8I5ZNT3_RAT;A0A8I6ANS1_RAT;A6IUC4_RAT;A6IUC5_RAT;D4A7D7_RAT	H6pd		28	28	36542900	35468100	38448900	37821300	46110600	38253200	35921500	38622100	37504800
A0A8I5ZNV6;A6I2B1;F7F588	A0A8I5ZNV6_RAT;A6I2B1_RAT;F7F588_RAT	Nmnat3		2	2	434574			622023		478671			445525
A0A8I5ZNV8;A6IQQ1	A0A8I5ZNV8_RAT;A6IQQ1_RAT	Pcnp		5	3	1002440	1014470	1077060	1321410	1426360	963786	508253	726317	691644
A0A8I5ZNY0;A6K115	A0A8I5ZNY0_RAT;A6K115_RAT	Avl9		2	2	1694390	1299580	1362870	1040160	1374240	1333990	1589830	1481690	1065860
A0A8I5ZNY6;A6I559;D4A3E8	A0A8I5ZNY6_RAT;A6I559_RAT;D4A3E8_RAT	Mrps27		16	2	4501370	3741260	4518200	4014790	4417710	4462630	3288700	3603260	4176310
A0A8I5ZNY8;A0A8I6AIU0;A0A8I6GDA1;F1LXQ7	A0A8I5ZNY8_RAT;A0A8I6AIU0_RAT;A0A8I6GDA1_RAT;F1LXQ7_RAT	Arhgap21		13	3	4020150	3840560	4317160	2840300	3398590	3267480	2780040	2827510	2874660
A0A8I5ZNZ5;A0A8I6AGK1;A6IEN7;Q498M7	A0A8I5ZNZ5_RAT;A0A8I6AGK1_RAT;A6IEN7_RAT;Q498M7_RAT	Cnot4		5	5	142523	149399	160044	219308	216661	203318	233107	225922	268519
A0A8I5ZNZ9;A0A8I6AKG0;A6H9V1;D3ZL39	A0A8I5ZNZ9_RAT;A0A8I6AKG0_RAT;A6H9V1_RAT;D3ZL39_RAT	Cebpzos		2	2	21899.2	13156	25832.5	19716.2		16096.1	35285.1	22802.3	23700.9
A0A8I5ZP04;A6J8A3;M0R6Q2;M0RA86	A0A8I5ZP04_RAT;A6J8A3_RAT;M0R6Q2_RAT;M0RA86_RAT	Ccdc9;Inafm1		2	0	21918200	26664900	23682700	14036500
A0A8I5ZP24	A0A8I5ZP24_RAT	ENSRNOG00000064315		9	0	103587000	102285000	91876600	95493400	113361000	100363000	97561700	98916600	114741000
A0A8I5ZP25;E9PTX9	A0A8I5ZP25_RAT;E9PTX9_RAT	Slc12a2		22	3	21381000	20397200	21591400	18233200	19827800	18148200	13830800	15335700	15112000
A0A8I5ZP27	A0A8I5ZP27_RAT	Gtdc1		1	0		11197	22665.9		34204.8		48614.4	27952.4
A0A8I5ZP53;B5DER2;F7FBS9	A0A8I5ZP53_RAT;B5DER2_RAT;F7FBS9_RAT	Churc1		1	1	1690820		1916960
A0A8I5ZP60;A6JEB2;D4A8G7	A0A8I5ZP60_RAT;A6JEB2_RAT;D4A8G7_RAT	Snw1		9	9	4583140	4055000	5176960	4820880	3737030	3431990	3280180	2355750
A0A8I5ZP70;A0A8I6A1X4	A0A8I5ZP70_RAT;A0A8I6A1X4_RAT	Tom1l2		13	10	37964400	24806100	28766100	23801800	27306200	25738500	17790400	20672000	21414300
A0A8I5ZP83;A6KI03;M0RCH6	A0A8I5ZP83_RAT;A6KI03_RAT;M0RCH6_RAT	Chmp4b;Chmp4bl1		5	0	49479000	52586000	52216100	59456300	49638300	47984700	28199500	29242700	26482000
A0A8I5ZPD2;A0A9K3Y6P2;A6HZC3;Q5BJN7	A0A8I5ZPD2_RAT;A0A9K3Y6P2_RAT;A6HZC3_RAT;Q5BJN7_RAT	Fau;Faul2		2	0	8271680	9954720	12228000	8377480	14039100	8956640	1935630
A0A8I5ZPE2	A0A8I5ZPE2_RAT	Naa35		17	14	8780110	9376510	9918180	8374360	9404280	7961600	5531530	5869170	5932970
A0A8I5ZPE5	A0A8I5ZPE5_RAT	Srpk2		16	11	4255920	3948600	4300640	4271630	4366760	4198230	4583830	3851450	4502060
A0A8I5ZPL4;A0A8I6GM73;A6K0M1;D3ZHZ3;A0A8I6AC59	A0A8I5ZPL4_RAT;A0A8I6AC59_RAT;A0A8I6GM73_RAT;A6K0M1_RAT;D3ZHZ3_RAT	Osbpl3		6	6	3346520	3593730	3016600	4199010	4000670	3642030	3996560	4095870	3692540
A0A8I5ZPL9;A0A8I6AU01;A0A8I6B4E1;A6JX88;A6JX90;A6JX91	A0A8I5ZPL9_RAT;A0A8I6AU01_RAT;A0A8I6B4E1_RAT;A6JX88_RAT;A6JX90_RAT;A6JX91_RAT	Dbndd2;LOC499941;Sys1		1	0	460369	399696	554126
A0A8I5ZPM4;A6HCU6;G3V6D9	A0A8I5ZPM4_RAT;A6HCU6_RAT;G3V6D9_RAT	Nherf2		14	14	8629300	8712920	9506940	9197550	8496940	8751240	8893730	8553890	8889740
A0A8I5ZPQ1;A6KI75;D3ZU83	A0A8I5ZPQ1_RAT;A6KI75_RAT;D3ZU83_RAT	Ergic3		9	9	9197650	8854390	8402070	8746420	9365940	8260710	5752640	6423440	5515750
A0A8I5ZPQ9;D3ZW58	A0A8I5ZPQ9_RAT;D3ZW58_RAT	Golm2		13	4	9058650	10307100	9470840	8624960	8672240	9164700	8918440	8326210	9308750
A0A8I5ZPT0	A0A8I5ZPT0_RAT	Spc24		5	3	1799440	2315580	2194910	1945520	2308150	1683260	2089810	2167180	1682350
A0A8I5ZPT7;A0A8I5ZUH0;A0A8I6A3U0;A6IAL5;D4A8U7	A0A8I5ZPT7_RAT;A0A8I5ZUH0_RAT;A0A8I6A3U0_RAT;A6IAL5_RAT;D4A8U7_RAT	Dctn1		70	70	12249200	12757400	12706700	12056100	12588000	11827000	10559000	10519600	10682200
A0A8I5ZPT9;A0A8I6AGQ7;D4ADC2;A6KM29	A0A8I5ZPT9_RAT;A0A8I6AGQ7_RAT;A6KM29_RAT;D4ADC2_RAT	Helz2;rCG_38503		6	0	468313	423114	352520	311468	411006	331421	298319	339917	298650
A0A8I5ZPU7;A6K3T1	A0A8I5ZPU7_RAT;A6K3T1_RAT	Lims1		20	7	30026800	33260800	32215600	31348600	32196100	29921500	34225700	32059000	34043500
A0A8I5ZPV1	A0A8I5ZPV1_RAT	Tbc1d22a		10	1	2451010	2534280	2491810	2195170	2564460	2169620	1684560	1999730	1553670
A0A8I5ZPX4	A0A8I5ZPX4_RAT	Kars1		43	14	30202900	31742700	31654800	31483400	32947300	32206500	29417800	30452700	29516000
A0A8I5ZPY8;F1LPG5	A0A8I5ZPY8_RAT;F1LPG5_RAT	Ndufb4		6	0	8579340	8817370	8620720	8198530	9737150	7736580	4031900	5350060	5016340
A0A8I5ZQ00;A6J307	A0A8I5ZQ00_RAT;A6J307_RAT	Cystm1		2	2	3110950	3275820	2788400	2431030	2350860	2299500	1458860	1361190	928670
A0A8I5ZQ02;A0A8I5ZWL2;A6K6K8;D3ZPA7	A0A8I5ZQ02_RAT;A0A8I5ZWL2_RAT;A6K6K8_RAT;D3ZPA7_RAT	Scara3		2	2		71267.2			66529.8	99871.9	77125.3	79182.5
A0A8I5ZQ13;D4ADZ9	A0A8I5ZQ13_RAT;D4ADZ9_RAT	Pus7		17	17	4318450	4369290	4323690	4185290	4489850	3735830	3709010	3962190	4289790
A0A8I5ZQ23;A0A8I6ABV1;A0A8I6AA99	A0A8I5ZQ23_RAT;A0A8I6AA99_RAT;A0A8I6ABV1_RAT	Sorbs2		23	22	15971200	15597300	15648500	14213300	13954900	13607800	14954300	15078100	14365700
A0A8I5ZQ24;A0A8I6ACJ2;A6JFI5	A0A8I5ZQ24_RAT;A0A8I6ACJ2_RAT;A6JFI5_RAT	Atp6v1h		24	24	14795100	14221600	15425100	15153700	15012800	12807200	12697500	12075900	10410600
A0A8I5ZQ25;A0A8I6A3T2;D3ZQN7	A0A8I5ZQ25_RAT;A0A8I6A3T2_RAT;D3ZQN7_RAT	Lamb1		55	34	37100400	36841100	37893200	38771400	39832300	39315200	40284000	39770900	44236900
A0A8I5ZQ34	A0A8I5ZQ34_RAT	Dnajc10		1	1		966045			1096460				816617
A0A8I5ZQ38;A0A8I6A4N0	A0A8I5ZQ38_RAT;A0A8I6A4N0_RAT	Hnrnpm		32	27	32454300	29768200	30531200	27047400	26709400	22879100	21280900	22850400	21760500
A0A8I5ZQ52;A0A8I6A7D8;A0A8I6AIW8;D3ZCI5	A0A8I5ZQ52_RAT;A0A8I6A7D8_RAT;A0A8I6AIW8_RAT;D3ZCI5_RAT	Stxbp6		5	5	2078570	2682680	3017000	2539650	2252760	2857230	2614320	2260020	2443750
A0A8I5ZQ56;A0A8I6G7I2;A6HZG9;F1LSC3	A0A8I5ZQ56_RAT;A0A8I6G7I2_RAT;A6HZG9_RAT;F1LSC3_RAT	Sf1		12	12	6865090	6809850	6404880	5347990	5379560	5139210	3504620	4237970	4078110
A0A8I5ZQ64;A6IIW5	A0A8I5ZQ64_RAT;A6IIW5_RAT	Rpp25l		2	2	150806	105908	97333.3	108030	102883	95881.4	72045.9	106430	101859
A0A8I5ZQ77;A0A8I6GJE8;A6J135;A6J136;D3ZUL8	A0A8I5ZQ77_RAT;A0A8I6GJE8_RAT;A6J135_RAT;A6J136_RAT;D3ZUL8_RAT	Zcchc8;Zcchc8_predicted		5	0	4659850	4798030	6103660	4269540	5030870	3444390
A0A8I5ZQ80;F7ERC6;Q6V9V9	A0A8I5ZQ80_RAT;F7ERC6_RAT;Q6V9V9_RAT	Stk25		8	7	120709000	119287000	106562000	100316000	118923000	97067200	74647400	61643300	61464000
A0A8I5ZQ95;A0A8I6A3F8	A0A8I5ZQ95_RAT;A0A8I6A3F8_RAT	Abca8		7	4	714242	471286	648335	359736	834427	581892	456692	435313	303729
A0A8I5ZQB2;A1IVX5;A6JM48;A6JM49;A6JM50	A0A8I5ZQB2_RAT;A1IVX5_RAT;A6JM48_RAT;A6JM49_RAT;A6JM50_RAT	Hacd1;rCG_55898		1	0	71237	59466.3	54114		60185.3	69771.5	60291.2	62498.8	51720.1
A0A8I5ZQB5;A0A8L2Q6G7	A0A8I5ZQB5_RAT;A0A8L2Q6G7_RAT	Cnbp		2	2	1743740	1986690	1948120	1815340	2045350	1781030	1738430	1865240	2022730
A0A8I5ZQB7	A0A8I5ZQB7_RAT	Aifm2		12	12	19097300	18054200	19717000	19211100	21717200	19112100	15299700	20411500	16922700
A0A8I5ZQD2;A0A8I6GEZ8;A0A0G2K1N4;A0A8I6AB43	A0A0G2K1N4_RAT;A0A8I5ZQD2_RAT;A0A8I6AB43_RAT;A0A8I6GEZ8_RAT	Btaf1		18	6	32888200	30027900	34331900	36066600	41434800	33090400	30008700	28480500	24902000
A0A8I5ZQE1;A0A8I6A4F2;A0A8I6A9P4;F1M365	A0A8I5ZQE1_RAT;A0A8I6A4F2_RAT;A0A8I6A9P4_RAT;F1M365_RAT	Ints9		7	7	1270660	1264830	1213650	1291450	1046360	1218100	558410	818185	994383
A0A8I5ZQE7;A0A8I6A0W5;A6I832;G3V897	A0A8I5ZQE7_RAT;A0A8I6A0W5_RAT;A6I832_RAT;G3V897_RAT	Ctr9		13	3	3311550	3148960	3308070	3407270	3826340	2940790	3402900	3498890	3394400
A0A8I5ZQE9;A6KH21;G3V8J4	A0A8I5ZQE9_RAT;A6KH21_RAT;G3V8J4_RAT	Irf9		2	2	51649.4	40096.4	39841.3	63295.6	46277.6	31840.9		31415.8
A0A8I5ZQF6	A0A8I5ZQF6_RAT	Rpl10-ps14		10	1	65134100	79674500	80085900	68846600	90227100	70803200	62743500	71916100	79234100
A0A8I5ZQG0;A0A8I5ZVS7;A6HL08;D3ZKG3	A0A8I5ZQG0_RAT;A0A8I5ZVS7_RAT;A6HL08_RAT;D3ZKG3_RAT	Sec14l1		11	11	1694310	1964760	1670010	1643410	1588650	1678030	1780050	1386820	1347140
A0A8I5ZQI0;A0A8I6G9N1;B2RYB1	A0A8I5ZQI0_RAT;A0A8I6G9N1_RAT;B2RYB1_RAT	Txndc11		2	2	12800.2	8875	12230	14588.3	18375.6	16314.2	14623.7
A0A8I5ZQJ5;A6J875;Q5U2U5	A0A8I5ZQJ5_RAT;A6J875_RAT;Q5U2U5_RAT	Plin2		13	4	3305550	3305200	3934850	2775460	2955870	3060210	1820750	2180330	1939470
A0A8I5ZQK2;A0A8I6A4Y0;A6I3B4;F1M6L8	A0A8I5ZQK2_RAT;A0A8I6A4Y0_RAT;A6I3B4_RAT;F1M6L8_RAT	AC139642.2;Tma7;Tma7b		1	0	6568490	5463050	4577290	4952360	5947100	5441930	1123290	1642700	1532720
A0A8I5ZQL5	A0A8I5ZQL5_RAT	Acad8		17	1	21999500	23161600	24017400	21345400	26749800	19899800	14738500	19306200	16313500
A0A8I5ZQM3;F1M265	A0A8I5ZQM3_RAT;F1M265_RAT	Palld		33	12	38021600	41544300	40328700	39959800	36958800	39541300	40078100	40742000	39395900
A0A8I5ZQP5;F7FMG3;A0A8I6AUK0;A6J438;B2RYJ5	A0A8I5ZQP5_RAT;A0A8I6AUK0_RAT;A6J438_RAT;B2RYJ5_RAT;F7FMG3_RAT	Tmprss13;Tmprss13_predicted		1	0	5281750	6019030	6055630	3770630	5433060	4305500	4760320	5211450	5527040
A0A8I5ZQQ2;A0A8I6A286;A6K534;F7FMF4;Q5U3Y2	A0A8I5ZQQ2_RAT;A0A8I6A286_RAT;A6K534_RAT;F7FMF4_RAT;Q5U3Y2_RAT	Smarcd3		8	5	2706750	3085000	2460240	2990290	3289810	3116780	2647930	2567260	2553530
A0A8I5ZQW6;A0A8I6AAT0;D3ZHL1	A0A8I5ZQW6_RAT;A0A8I6AAT0_RAT;D3ZHL1_RAT	Ksr1		6	6	373718	395335	291252	297706	402733	270886	185016	160712	214034
A0A8I5ZQX2	A0A8I5ZQX2_RAT	Mettl16		4	4	524871		431008		809362	516195	532808	471005	452880
A0A8I5ZQX3;A6JRM7;D3ZZ97	A0A8I5ZQX3_RAT;A6JRM7_RAT;D3ZZ97_RAT	Ror1		12	11	637194	547454	536542	500919	601791	705990	674475	753364	690202
A0A8I5ZQX7;A6HQD5;F1LT70	A0A8I5ZQX7_RAT;A6HQD5_RAT;F1LT70_RAT	Pank2		5	0	223861	237407	205827	234276	222465	197688	194493	201548	172961
A0A8I5ZQZ1	A0A8I5ZQZ1_RAT	Nufip2		8	8	20610600	19515900	22828900	14402700	16719300	14797600	11757300	14708300	14957800
A0A8I5ZR14;B5DFL5;F7FPJ9	A0A8I5ZR14_RAT;B5DFL5_RAT;F7FPJ9_RAT	Sap30bp		3	3	55696.9	55220.2	95528.1	42045.4	53325.8		38833.2	57219.9
A0A8I5ZR29;A0A8L2Q8K1;A6KK31	A0A8I5ZR29_RAT;A0A8L2Q8K1_RAT;A6KK31_RAT	Mpc1		3	1	4979170	5060530	5704170	4680550	5926530	4757370	4462820	5773480	4579080
A0A8I5ZR43	A0A8I5ZR43_RAT	Irf2bp2		11	7	2291470	2435190	2734070	2079910	1826650	1943610	1982510	1893070	1789810
A0A8I5ZR52;F1M953	A0A8I5ZR52_RAT;F1M953_RAT	Hspa9		57	48	122492000	130000000	127202000	115133000	138755000	118321000	72311100	86482600	73321300
A0A8I5ZR75	A0A8I5ZR75_RAT	Uggt1		88	4	25621400	26596200	26961100	27214100	29074300	28168700	28376800	27873400	27288700
A0A8I5ZR88	A0A8I5ZR88_RAT	ENSRNOG00000066660		3	0	3827370	4119180	4110750	4223260	5093980	3438970	3340460	3822620	5074930
A0A8I5ZR91;A0A8I6ABT3;A6IIZ9;D3ZTP8;A0A8I6A4S1	A0A8I5ZR91_RAT;A0A8I6A4S1_RAT;A0A8I6ABT3_RAT;A6IIZ9_RAT;D3ZTP8_RAT	Pigo;rCG_54763		3	0	120527	103173	112907	140114	140497	81098.1	121417	168410	107574
A0A8I5ZRD0	A0A8I5ZRD0_RAT	Ankrd28		17	4	20952400	23074700	22416000	24394600	27448100	21965300	21792900	22410300	23671200
A0A8I5ZRF0;A0A8I6A1M2;A0A8I6A482	A0A8I5ZRF0_RAT;A0A8I6A1M2_RAT;A0A8I6A482_RAT	Tpd52		10	10	7010480	9796520	7503590	4724020	4410380	4728670	2021260	2912600	2622550
A0A8I5ZRG0	A0A8I5ZRG0_RAT	ENSRNOG00000070269		3	0	11829900	13472000	11978200	13655300	12307200	13655500	12443600	14127500	12954500
A0A8I5ZRG8;B0BNE3	A0A8I5ZRG8_RAT;B0BNE3_RAT	Trappc5		7	7	4029270	3843370	3760070	4617820	4483880	4651490	4119520	3829060	4196440
A0A8I5ZRH3	A0A8I5ZRH3_RAT	Aldh1l2		69	32	42890800	41011500	42127900	42027900	42824400	41671100	37428700	39551400	39410400
A0A8I5ZRJ7;A6J6R2;D3ZNY8	A0A8I5ZRJ7_RAT;A6J6R2_RAT;D3ZNY8_RAT	Ror2		11	11	5803970	5497280	5801000	5183600	6216600	5483020	4309380	4235100	4923300
A0A8I5ZRJ8;A6INI4;D3Z7Z4	A0A8I5ZRJ8_RAT;A6INI4_RAT;D3Z7Z4_RAT	Lipt1		4	4	1129080	1178040	1088620	986465	1565810	1362500	848720	945374	1338570
A0A8I5ZRQ2;A0A8I6G6J5;M0RB44	A0A8I5ZRQ2_RAT;A0A8I6G6J5_RAT;M0RB44_RAT	Shroom1		7	2	1185200	1321590	1198240	1589240	1310370	1285310	1431730	1221320	1260260
A0A8I5ZRS5	A0A8I5ZRS5_RAT	Mcts2		3	3	57708.4	58624.1	71040.8		45953	56376.9	55585.5	53560.5	61517.4
A0A8I5ZRT6	A0A8I5ZRT6_RAT	Dock2		2	2	1016840
A0A8I5ZRW4;A0A8I5ZZ48;A0A8I6A664;A0A8I6AKZ1;A6HSK0;A6HSK1;A6HSK3;A6HSK4;D3ZYQ0	A0A8I5ZRW4_RAT;A0A8I5ZZ48_RAT;A0A8I6A664_RAT;A0A8I6AKZ1_RAT;A6HSK0_RAT;A6HSK1_RAT;A6HSK3_RAT;A6HSK4_RAT;D3ZYQ0_RAT	Kctd17		4	4	931978	855955	635394	850788	805887	723539	884022	806708	737448
A0A8I5ZRW5	A0A8I5ZRW5_RAT	Pdap1		8	8	26968300	27978900	28240400	15691700	16826900	18057100	4036360	4952220	4150350
A0A8I5ZRX1;A6JNU1;A6JNU2;G3V7A5	A0A8I5ZRX1_RAT;A6JNU1_RAT;A6JNU2_RAT;G3V7A5_RAT	Ldlr		16	15	4890460	5220700	5490310	4873140	5095940	4772410	3718220	4089620	4237620
A0A8I5ZRY0;A6HIS7;D3ZSU7	A0A8I5ZRY0_RAT;A6HIS7_RAT;D3ZSU7_RAT	Mien1		5	5	1828920	1761730	1693620	1945490	2114770	2083350	1984290	2608400	2005400
A0A8I5ZRZ0;A0A8I6AF48;A6K3I7	A0A8I5ZRZ0_RAT;A0A8I6AF48_RAT;A6K3I7_RAT	Vangl1		8	8	1564750	2130200	1897350	1673180	2073840	1708630	1819380	1767590	1890440
A0A8I5ZS02;A0A8I6AJ40;A6HJB6	A0A8I5ZS02_RAT;A0A8I6AJ40_RAT;A6HJB6_RAT	Ptges3l		6	6	5170080	5409100	5132560	5291120	5273730	6027850	6825570	6124510	4916780
A0A8I5ZS12;A0A8I5ZZC0;A0A8I6AP00;A6KCV9;A6KCW0;Q6AYU2	A0A8I5ZS12_RAT;A0A8I5ZZC0_RAT;A0A8I6AP00_RAT;A6KCV9_RAT;A6KCW0_RAT;Q6AYU2_RAT	Pcbp2		10	8	106763000	111189000	100787000	106976000	106722000	114347000	69404400	88216400	80443100
A0A8I5ZS17;A0A8I6ABR0	A0A8I5ZS17_RAT;A0A8I6ABR0_RAT	Snx25		3	3	1611.15	2406.75		1670.88				1890.72
A0A8I5ZS38;Q5XIV1	A0A8I5ZS38_RAT;Q5XIV1_RAT	Pgk2		2	2	222530	203732	151928	205385	206716	145942	141569	216430	193131
A0A8I5ZS51;B2RYE2	A0A8I5ZS51_RAT;B2RYE2_RAT	Itpripl2		6	6	558315	547327	668159	735768	742155	697829	522225	684290	374087
A0A8I5ZS66;A6I5P9;G3V9Y2	A0A8I5ZS66_RAT;A6I5P9_RAT;G3V9Y2_RAT	Plpp1		1	1		5481.48	7648.04	6364.59	7605.44	5835.33	6995.99	8365.61	6096.06
A0A8I5ZS69;B5DEY8	A0A8I5ZS69_RAT;B5DEY8_RAT	Snx6		33	29	23247400	24050700	24904900	22799800	23118600	21937800	13275600	14136500	14275700
A0A8I5ZS76	A0A8I5ZS76_RAT	Rab5a		7	4	51496900	48653200	52625700	41869900	46654100	43806100	27916100	31929500	32391400
A0A8I5ZSB0;Q7TPJ1	A0A8I5ZSB0_RAT;Q7TPJ1_RAT	Igtp		9	0	1847780	1681570	1957060	1423570	1880760	1605330	1195380	1178890	1052540
A0A8I5ZSB3;A0A8I6ADE8;A6ISI1;D3ZM91	A0A8I5ZSB3_RAT;A0A8I6ADE8_RAT;A6ISI1_RAT;D3ZM91_RAT	Sync		12	12	7040560	8042350	8539140	6994700	7162990	8328680	4501550	3863540	4015660
A0A8I5ZSB6;A0A8I5ZYW3;A0A8I6GJU8;A0A8I6GLM4;A6HY52;F7F780;Q4QQV6	A0A8I5ZSB6_RAT;A0A8I5ZYW3_RAT;A0A8I6GJU8_RAT;A0A8I6GLM4_RAT;A6HY52_RAT;F7F780_RAT;Q4QQV6_RAT	Lsp1		1	1	122707		157089	225018	101335			153904
A0A8I5ZSD4;B2RYQ5	A0A8I5ZSD4_RAT;B2RYQ5_RAT	Erh		4	4	14901200	14428600	14742700	15926600	12690100	12691100	12819400	15138600	13577900
A0A8I5ZSJ6	A0A8I5ZSJ6_RAT	Arih1		20	9	5518270	6140340	6284430	5499810	6033890	5382450	5211550	5339280	5340150
A0A8I5ZSK1;A0A8I6AD36;A6HAM2;D3ZQL8	A0A8I5ZSK1_RAT;A0A8I6AD36_RAT;A6HAM2_RAT;D3ZQL8_RAT	Pum2		7	7	5089810	4896360	4995870	5316170	5100600	4791820	4915290	5227520	5125510
A0A8I5ZSN2;A0A8I6GLX4;D4A3K3;A0A8I5ZP20	A0A8I5ZP20_RAT;A0A8I5ZSN2_RAT;A0A8I6GLX4_RAT;D4A3K3_RAT	Dlg5		5	5	2231790	2537320			3023700	2609810	3067720	2295360	3318170
A0A8I5ZSN4;A0A8I5ZXZ5;A0A8I6GKR2;A6HK10;A6HK11;A6HK12;F1M341;G3V9L2	A0A8I5ZSN4_RAT;A0A8I5ZXZ5_RAT;A0A8I6GKR2_RAT;A6HK10_RAT;A6HK11_RAT;A6HK12_RAT;F1M341_RAT;G3V9L2_RAT	Strada		4	4	1937440	1642350	1503930	1917610	2381210	1949600	1631100	1933090	1677470
A0A8I5ZSR4;A6HJG8;G3V8U1;Q5RJN6	A0A8I5ZSR4_RAT;A6HJG8_RAT;G3V8U1_RAT;Q5RJN6_RAT	Tmem101		1	1	826534		1649440	1509260	1144080	1769240	1231420	1455970	1136430
A0A8I5ZSU6;A6HYU3;G3V940	A0A8I5ZSU6_RAT;A6HYU3_RAT;G3V940_RAT	Coro1b		18	16	14823700	14705100	14752600	15226600	14917500	15508800	14779700	14567800	14410600
A0A8I5ZSV2;A0A0G2K6N9;A0A8I6AQ21;A6J4T2	A0A0G2K6N9_RAT;A0A8I5ZSV2_RAT;A0A8I6AQ21_RAT;A6J4T2_RAT	Commd4		8	6	3185240	2673310	2839520	2644530	3453000	3213930	3018380	2995240	2952320
A0A8I5ZSX7;A0A8I6ALE9;A6I5R8;A6I5R9;F1M6C4	A0A8I5ZSX7_RAT;A0A8I6ALE9_RAT;A6I5R8_RAT;A6I5R9_RAT;F1M6C4_RAT	Arl15;rCG_44824		5	0	438671	442484	515190	454566	488417	436046	168461	297864	274189
A0A8I5ZT30;A0A8I5ZVK3;A0A8I6GH56;A6JQ71	A0A8I5ZT30_RAT;A0A8I5ZVK3_RAT;A0A8I6GH56_RAT;A6JQ71_RAT	Usp34		10	9	947755	952601	906569	801048	1109930	731518	714336	561015	725458
A0A8I5ZT34;A0A8I6AJ01;B1WBM4;Q0ZFS7;Q641X5	A0A8I5ZT34_RAT;A0A8I6AJ01_RAT;B1WBM4_RAT;Q0ZFS7_RAT;Q641X5_RAT	Agpat6;Gpat4		6	0	2766880	4167150	3105740	4054450	4549850	3762060	3083000	3015590	3515250
A0A8I5ZT54;A0A8I6AE78;A6IVZ9	A0A8I5ZT54_RAT;A0A8I6AE78_RAT;A6IVZ9_RAT	Hgsnat		4	4	3494190	3453360	3538360	2932720	3328240	3805320	2846560	3134530	2479580
A0A8I5ZT81	A0A8I5ZT81_RAT	Gnao1		8	8	4115730	4828590	4127420	4485620	5090050	5415630	4561410	4191090	5212420
A0A8I5ZT87;A6IS38	A0A8I5ZT87_RAT;A6IS38_RAT	Mycbp		6	6	7122820	6814510	7656890	7035150	7179680	7590820	5671150	6788670	6463890
A0A8I5ZTA3;D3ZN76	A0A8I5ZTA3_RAT;D3ZN76_RAT	Sec16a		25	4	95657000	104350000	107447000	102866000	127973000	95941000	70458900	92439500	80401900
A0A8I5ZTB8;A6JN73	A0A8I5ZTB8_RAT;A6JN73_RAT	Mtmr2		23	22	55602100	62991900	60410600	62894000	60182800	58983700	51275500	51242000	54981700
A0A8I5ZTD2;A0A8I6G695;A0A8I6GG78;Q5M949	A0A8I5ZTD2_RAT;A0A8I6G695_RAT;A0A8I6GG78_RAT;Q5M949_RAT	Nipsnap3a;Nipsnap3b		8	0	8749360	9268930	11228800	11538800	13095800	13921100	11742800	10246500	9578640
A0A8I5ZTD5;A0A8I6A5N9;A6HML6;D3ZLC3	A0A8I5ZTD5_RAT;A0A8I6A5N9_RAT;A6HML6_RAT;D3ZLC3_RAT	Itprid2		6	6	2711540	2655650	3506570	1977360	3199500	2233020
A0A8I5ZTF9	A0A8I5ZTF9_RAT	Akr1b1		25	0	68730000	67132800	72709800	77922000	69295400	70858600	75964200	76501500	72961000
A0A8I5ZTG0;A0A8I6AB31;A0A8I6ANL9;A6J2V4;A6J2V5;F1LRQ6	A0A8I5ZTG0_RAT;A0A8I6AB31_RAT;A0A8I6ANL9_RAT;A6J2V4_RAT;A6J2V5_RAT;F1LRQ6_RAT	Cdc23		23	23	15992300	17176400	16397200	16180700	21366700	17608100	15665400	17762300	16588800
A0A8I5ZTH4	A0A8I5ZTH4_RAT	Fryl		44	9	10571400	10770800	9671280	10297800	13788700	10501100	10533000	9658020	10213900
A0A8I5ZTI5;A0A8I5ZYT8;A0A8I5ZZR6;A0A8I6AMP4;F7EL25;O70188;A6K878;A6K879	A0A8I5ZTI5_RAT;A0A8I5ZYT8_RAT;A0A8I5ZZR6_RAT;A0A8I6AMP4_RAT;A6K878_RAT;A6K879_RAT;F7EL25_RAT;O70188_RAT	Nfic		4	4	2476520	3476490	2923360	2445080	2764420	2929170	2223050	2085480	2816530
A0A8I5ZTL1;A0A8L2Q1U4;B2RYM2	A0A8I5ZTL1_RAT;A0A8L2Q1U4_RAT;B2RYM2_RAT	Wipi1		9	6	31624200	29506100	30042200	23419900	27004100	25170700	15112500	20410900	17166000
A0A8I5ZTN5;A6HSY1	A0A8I5ZTN5_RAT;A6HSY1_RAT	Adsl		23	23	6391090	6708050	6637030	5909870	6989930	6249810	3607910	4769640	4234570
A0A8I5ZTN7;F1M9F6	A0A8I5ZTN7_RAT;F1M9F6_RAT	Gbp5		3	1	86252.9	68691.7	119074	62292.2	103741	90185.8	110596	114987	114178
A0A8I5ZTP6	A0A8I5ZTP6_RAT	Afap1l2		36	6	15425000	15011200	15490900	13778700	12452800	12132900	9771760	9491850	9350890
A0A8I5ZTQ0;A0A8I5YCH2;M0R3V4;A0A8I5YC95	A0A8I5YC95_RAT;A0A8I5YCH2_RAT;A0A8I5ZTQ0_RAT;M0R3V4_RAT	Mydgf		5	5	27993200	30296000	31365700	32796100	31377500	35144600	34446100	35828600	32970800
A0A8I5ZTR6;A0A8I6AHL9	A0A8I5ZTR6_RAT;A0A8I6AHL9_RAT	Col6a3		68	4	34591000	35720000	36152400	34139800	39638600	38193600	37244200	35115600	36643600
A0A8I5ZTS1;Q5RJS2	A0A8I5ZTS1_RAT;Q5RJS2_RAT	Rhoj		2	2	1260930	880084	1034560	1140890	1120490	1109490	862543	1051220	1162690
A0A8I5ZTT0;A6IIL7;D3ZH30	A0A8I5ZTT0_RAT;A6IIL7_RAT;D3ZH30_RAT	Rngtt		4	4	40184.7	54511.1	48303.8	37676.9	58400.6	46623.1	43059.5	42633.4	36861.1
A0A8I5ZTT7;A0A8I5ZWU9;A0A8I6AU02;B0BNJ1	A0A8I5ZTT7_RAT;A0A8I5ZWU9_RAT;A0A8I6AU02_RAT;B0BNJ1_RAT	Sri		13	12	25577600	24692500	23243600	25153100	22267400	24208000	21841300	23110100	21787700
A0A8I5ZTV6;A0A8I6GMG5;Q6AY18	A0A8I5ZTV6_RAT;A0A8I6GMG5_RAT;Q6AY18_RAT	Sar1a		21	17	70294100	72329900	71641500	69911700	62777500	65489200	45790100	50697000	49697900
A0A8I5ZTW6;A0A8J8YNI6	A0A8I5ZTW6_RAT;A0A8J8YNI6_RAT	Gopc		22	22	5933920	6275290	6287330	5911220	5562970	6212810	5555020	6037570	5996120
A0A8I5ZTX1;A6IW22;A0A8I6GBR3	A0A8I5ZTX1_RAT;A0A8I6GBR3_RAT;A6IW22_RAT	Plekha2		8	7	3259010	2138020	2579060	2419850	2660570	2557550	2127470	2573260	2914220
A0A8I5ZU43;A6K7H6;B1WBY3	A0A8I5ZU43_RAT;A6K7H6_RAT;B1WBY3_RAT	Alg12;Alg12_predicted		3	0	261399	280170	219638	299540	384825	255830	247872	182399	300244
A0A8I5ZU57	A0A8I5ZU57_RAT	Ccny		3	0	1398720	1594200	2124410	2148160	1798920	1536540	1500500	1528770	975715
A0A8I5ZU59;A6KMH0;D4AE97	A0A8I5ZU59_RAT;A6KMH0_RAT;D4AE97_RAT	Zmiz1		4	4	118792	123703	130647	86157.6	115160	115066	105146	27118.3	79012
A0A8I5ZU60;A6HKK9;F7FH79	A0A8I5ZU60_RAT;A6HKK9_RAT;F7FH79_RAT	Nat9		3	3	729722	700913	673575	612798	651493	457328	554151	495311	545185
A0A8I5ZU61;A6IHC6;D3ZGG8	A0A8I5ZU61_RAT;A6IHC6_RAT;D3ZGG8_RAT	Hps3		6	6	292280	342211	520178	301655	532506	478277	328680	327906	426728
A0A8I5ZU67;A0A8I6A9G2;A6IWZ8	A0A8I5ZU67_RAT;A0A8I6A9G2_RAT;A6IWZ8_RAT	Dmxl1		20	18	5020390	5412250	5491980	4302250	5753010	4665730	3954290	3908640	3315260
A0A8I5ZU75;A6IQW8;D4A5C0	A0A8I5ZU75_RAT;A6IQW8_RAT;D4A5C0_RAT	Nectin3		2	2	1789780	2068930	2559990	2062040		1834570	1758620	1570370
A0A8I5ZU77;D4A9W3	A0A8I5ZU77_RAT;D4A9W3_RAT	Dglucy		17	6	32123300	29316400	30098300	20495600	29620200	22107800	8011380	11337000	10406500
A0A8I5ZU78	A0A8I5ZU78_RAT	Lars2		18	5	2670760	2848980	2931250	2478670	3101990	2910720	2913410	2775970	2853860
A0A8I5ZU93;F1MAA2;A0A8I6GK17;A6ILN5;G3V8Z9	A0A8I5ZU93_RAT;A0A8I6GK17_RAT;A6ILN5_RAT;F1MAA2_RAT;G3V8Z9_RAT	Cops7a		14	14	14607200	15878900	16028700	14864400	15814800	16699800	12692400	12331300	10458000
A0A8I5ZU99;A6J5N2	A0A8I5ZU99_RAT;A6J5N2_RAT	Ppm1l		7	7	9455220	8130110	10406200	9036880	11129300	10787300	7616010	9392010	9253030
A0A8I5ZUA4;B0BMS9	A0A8I5ZUA4_RAT;B0BMS9_RAT	Prkrip1		2	2	89872	127428	97616.4	139640	117296
A0A8I5ZUB6	A0A8I5ZUB6_RAT	Golgb1		1	1	105682	119684	98194.7	78051.6	100444	78847.9			74584
A0A8I5ZUD6;A0A8I6ANR5;A6JXW2;F7F9A8	A0A8I5ZUD6_RAT;A0A8I6ANR5_RAT;A6JXW2_RAT;F7F9A8_RAT	Cmtm3		1	1	1258.82	2681.37	2425.09	1866.82	4667.3	1952.28		2134.9	1688.66
A0A8I5ZUE6;A6HZY5;A6HZY6;A6HZY7	A0A8I5ZUE6_RAT;A6HZY5_RAT;A6HZY6_RAT;A6HZY7_RAT	Ahnak;rCG_47621		1	0	22476.6	38639.4	39876.2	24757.8	29817.6
A0A8I5ZUF4;A6IJF6	A0A8I5ZUF4_RAT;A6IJF6_RAT	Rbpj		11	6	4691590	4151150	5456060	4392850	4174430	4122480	5120070	4806450	4296970
A0A8I5ZUG3;A0A8I6G7Z0;A0A8I6GIV5;A6IVY1;D4ADC7	A0A8I5ZUG3_RAT;A0A8I6G7Z0_RAT;A0A8I6GIV5_RAT;A6IVY1_RAT;D4ADC7_RAT	Adgra2		7	7	957164	993272	979428	1081250	1137850	932680	1099140	1247090	1074110
A0A8I5ZUH6;A0A8I6A7V5;D3ZSZ0	A0A8I5ZUH6_RAT;A0A8I6A7V5_RAT;D3ZSZ0_RAT	Cdk14		7	2	7080680	7571510	7214830	7861030	9104850	7626880	3805600	5377220	5844600
A0A8I5ZUI2;A6I475;D3ZF54	A0A8I5ZUI2_RAT;A6I475_RAT;D3ZF54_RAT	Ano10		23	23	12763600	12896900	14053300	11652300	15706300	12980600	11711600	10303400	10610300
A0A8I5ZUI9;A6ILS8;D3ZPE6	A0A8I5ZUI9_RAT;A6ILS8_RAT;D3ZPE6_RAT	Mrpl51		3	3	970644	911112	1046200	930230	898229	887169	910776	712969	943114
A0A8I5ZUJ3;D3ZC56	A0A8I5ZUJ3_RAT;D3ZC56_RAT	Dst		172	74	97484200	98112900	99720400	98587200	101775000	100914000	93863500	95225100	96859500
A0A8I5ZUJ7;A6I1T2;D3ZH46	A0A8I5ZUJ7_RAT;A6I1T2_RAT;D3ZH46_RAT	Ibtk		6	3	658949	541449	464542	493291	592224	567805	329482	449911	429251
A0A8I5ZUJ9;A0A8I6ADR3;A6IQ37	A0A8I5ZUJ9_RAT;A0A8I6ADR3_RAT;A6IQ37_RAT	Msn		69	55	314091000	350138000	342368000	355935000	349711000	346567000	373968000	370425000	363194000
A0A8I5ZUM4	A0A8I5ZUM4_RAT	Lonp2		5	3	1332990	1820280	1469890	1343880	2127380	1130760	1937970	1647900	1873270
A0A8I5ZUM7;A0A8I6ADF1;A6ISW4;D4A7Z0	A0A8I5ZUM7_RAT;A0A8I6ADF1_RAT;A6ISW4_RAT;D4A7Z0_RAT	Wdtc1		1	1		1174.72				1407.18
A0A8I5ZUQ6;A0A8I6AQS5;A0A8I6B4Q5;A6HGU5;D3ZPE5	A0A8I5ZUQ6_RAT;A0A8I6AQS5_RAT;A0A8I6B4Q5_RAT;A6HGU5_RAT;D3ZPE5_RAT	Vps53		20	8	8013420	9891930	8995120	9916600	10726800	10012700	8264800	9836330	9112360
A0A8I5ZUR2;F1M5V7	A0A8I5ZUR2_RAT;F1M5V7_RAT	Mex3d		3	1	174771	217704	281075	230176	214149	211776	191693	163008	221289
A0A8I5ZUT0;A6HW71	A0A8I5ZUT0_RAT;A6HW71_RAT	Kyat3		1	0	985361	976704	889996	721239	955566	757426	1194880	985386	738399
A0A8I5ZUT2	A0A8I5ZUT2_RAT	Irgq		13	7	9387270	8301510	9981280	10026600	9996670	9566650	6320070	6615580	6541240
A0A8I5ZUT7;A6K774;D4A6C4	A0A8I5ZUT7_RAT;A6K774_RAT;D4A6C4_RAT	Rin2		10	5	2819900	2841070	2521700	2369990	2448480	2548850	1919130	2124730	2146100
A0A8I5ZUU4	A0A8I5ZUU4_RAT	Atxn10		25	25	6616050	7233670	7125970	6298460	7362110	6837370	5328890	5391630	5243840
A0A8I5ZUU8;A6K799;D4A914	A0A8I5ZUU8_RAT;A6K799_RAT;D4A914_RAT	Xrn2		29	16	7252990	7678760	7465900	7678690	7355520	7601000	7886260	7499130	8170820
A0A8I5ZV13;A6ID93	A0A8I5ZV13_RAT;A6ID93_RAT	Mettl13		19	19	2047180	2292880	2358320	2114710	2170910	2250680	1763930	1932950	1750620
A0A8I5ZV38;A0A8I6ATQ3;B2RYB3;F7FND9	A0A8I5ZV38_RAT;A0A8I6ATQ3_RAT;B2RYB3_RAT;F7FND9_RAT	Srrm1		6	0	4129130	4359320	4165430	4602680	4064270	3504480	4224270	4560730	4780670
A0A8I5ZV54;A6JK98;F1LR02;A0A8I6GLR1;A6JK99	A0A8I5ZV54_RAT;A0A8I6GLR1_RAT;A6JK98_RAT;A6JK99_RAT;F1LR02_RAT	Col18a1		27	27	42344000	43374200	44301100	40784300	37417700	39222100	35977800	32576400	35039000
A0A8I5ZV64;A6JD38	A0A8I5ZV64_RAT;A6JD38_RAT	Ociad2		1	0	1569010		1362430	2127430	1267140			2084960
A0A8I5ZV65;A6KIP2;F1M0G0	A0A8I5ZV65_RAT;A6KIP2_RAT;F1M0G0_RAT	Rgs17		3	3		3693550			2646940	3386450			2356830
A0A8I5ZV82;A6IZ87	A0A8I5ZV82_RAT;A6IZ87_RAT	Mlkl		16	16	59141400	63603800	56797000	58931300	62955800	55832500	52631800	52889600	53088300
A0A8I5ZV98;A0A8I6GAZ0;A6K145;D3ZA02;A0A8I5ZUY8	A0A8I5ZUY8_RAT;A0A8I5ZV98_RAT;A0A8I6GAZ0_RAT;A6K145_RAT;D3ZA02_RAT	Fam13a		3	3				4976550		5081.66			4829640
A0A8I5ZVC4;A0A8I6A7A2;D3ZFH5	A0A8I5ZVC4_RAT;A0A8I6A7A2_RAT;D3ZFH5_RAT	Itih2		3	1	20751400	22467600	23865100	20940800	22076500	24238400	16026900	15657700	14823100
A0A8I5ZVD9;F1MA52	A0A8I5ZVD9_RAT;F1MA52_RAT	Nxf1		19	2	4898000	5195460	5117690	4283530	6048370	5027300	4177470	4384530	4740340
A0A8I5ZVE0;A0A8I6A373;A0A8I6GJV4;A6JSK4;G3V684	A0A8I5ZVE0_RAT;A0A8I6A373_RAT;A0A8I6GJV4_RAT;A6JSK4_RAT;G3V684_RAT	Med15		3	3	109478	128173	121612	118958	129611	128076	142343	103618	136737
A0A8I5ZVE3;A6JS76;D3ZH39	A0A8I5ZVE3_RAT;A6JS76_RAT;D3ZH39_RAT	Ephb3		26	18	7480840	7603100	7557020	7705030	7393580	7763970	8328020	7702350	7206220
A0A8I5ZVG8;A6IT34;D3Z979	A0A8I5ZVG8_RAT;A6IT34_RAT;D3Z979_RAT	Man1c1		10	10	1365680	1340020	1670100	1685570	1936580	1840310	1331400	1399260	1603160
A0A8I5ZVH4;A6KP47;G3V6P6	A0A8I5ZVH4_RAT;A6KP47_RAT;G3V6P6_RAT	Rbm3		6	6	30095400	29241900	31365400	31517800	25945800	27019300	25115800	28394900	27629700
A0A8I5ZVI8;A0A8I5ZW76;A6JJV3;A0A0G2JWM9	A0A0G2JWM9_RAT;A0A8I5ZVI8_RAT;A0A8I5ZW76_RAT;A6JJV3_RAT	Tbc1d22b		3	1		270517	294626	294979	260366	232017	266342	238032	280995
A0A8I5ZVJ1	A0A8I5ZVJ1_RAT	Phf2		1	0		2447700	2279080
A0A8I5ZVL6;A6HQ00;D4A8M7	A0A8I5ZVL6_RAT;A6HQ00_RAT;D4A8M7_RAT	Ncaph		9	9	3470240	3647070	3628640	3519270	4355330	3626530	1950540	2589800
A0A8I5ZVV7	A0A8I5ZVV7_RAT	ENSRNOG00000068286		2	1	13575200	16137700	16144500	5926070	15981200	13285800	3462170	5002250	3600080
A0A8I5ZVY6;A6K582;D4A4T6	A0A8I5ZVY6_RAT;A6K582_RAT;D4A4T6_RAT	Rint1		16	6	1477650	1616830	1748860	1800470	2106710	1765730	1647500	1725110	1615080
A0A8I5ZW03;A6KNJ8	A0A8I5ZW03_RAT;A6KNJ8_RAT	Leng9		5	5	4851160	4509200	5881970	3191200	4875720	3765680	2318150	2684260	2245550
A0A8I5ZW20	A0A8I5ZW20_RAT	Ubtd2		1	1	969149	1366200	1878410		1177750	1015160	1159270	1505580
A0A8I5ZW24;A0A8I6A5W7	A0A8I5ZW24_RAT;A0A8I6A5W7_RAT	Ccdc88a		25	25	3991990	3415720	3906910	3614060	3787010	3647460	3763360	3864410	4016130
A0A8I5ZW25;A6I0Z3;B5DFH8	A0A8I5ZW25_RAT;A6I0Z3_RAT;B5DFH8_RAT	Cstf2t		5	2	3640120	2982300	2983850	2463550	1928860	2161500	1530530	1540770	1941600
A0A8I5ZW29;B1WBZ1;A0A8I6ANS3;F7F497	A0A8I5ZW29_RAT;A0A8I6ANS3_RAT;B1WBZ1_RAT;F7F497_RAT	Efs		3	3	11088200	12750400	6553500	11957500	7212500	10176200		12752000
A0A8I5ZW45;A0A8I6GF24;A6KMV3;A6KMV4;D4A3X1	A0A8I5ZW45_RAT;A0A8I6GF24_RAT;A6KMV3_RAT;A6KMV4_RAT;D4A3X1_RAT	Ark2n		2	2		152616	126657	67416.5
A0A8I5ZW49;A0A8I6ALY8;A6IKI3;A6IKI6;G3V728;Q5EBA4	A0A8I5ZW49_RAT;A0A8I6ALY8_RAT;A6IKI3_RAT;A6IKI6_RAT;G3V728_RAT;Q5EBA4_RAT	Nipsnap1		9	9	7235690	6702410	7105670	7565700	8922800	7365330	4986770	6257180	5507590
A0A8I5ZW75	A0A8I5ZW75_RAT	ENSRNOG00000066755		2	2	5280760	7196010	8486420	2653260	6310270	6326970	8624290	6693300	6801550
A0A8I5ZW84	A0A8I5ZW84_RAT	Slc25a36-ps1		1	0	1880550	3276700	2472500	2120510	2858120	2169390	1390420	1605630	1928550
A0A8I5ZW97	A0A8I5ZW97_RAT	Abcg3l2		4	0	1218330	1304000	1412180	1489750	1714990	1408830	1624610	1510560	1618030
A0A8I5ZWA7;A0A8I5ZVS3;A0A8I6AFL0;A6II43;F7FP27	A0A8I5ZVS3_RAT;A0A8I5ZWA7_RAT;A0A8I6AFL0_RAT;A6II43_RAT;F7FP27_RAT	Larp1b		1	1									941357
A0A8I5ZWB0;A0A8J8XYU9;Q8CJE3	A0A8I5ZWB0_RAT;A0A8J8XYU9_RAT;Q8CJE3_RAT	Myo7a		36	33	22289000	23739900	22831700	21821400	27044900	25331300	21324300	21909300	20706600
A0A8I5ZWB2;A6IN18;A6IN19;D4A6N9	A0A8I5ZWB2_RAT;A6IN18_RAT;A6IN19_RAT;D4A6N9_RAT	Ints13		13	7	2619040	2743600	2100200	2203480	2762750	2355070	1818760	2155880	1606650
A0A8I5ZWC6;A6K6B9;Q56R18;A0A8I6AIU8	A0A8I5ZWC6_RAT;A0A8I6AIU8_RAT;A6K6B9_RAT;Q56R18_RAT	Kpna3		7	7	9333630	8716860	7767350	8254900	7333060	8393060	9336970	9054270	7759350
A0A8I5ZWC8;A0A8I6GMR5;A6JDQ4;F1LT30	A0A8I5ZWC8_RAT;A0A8I6GMR5_RAT;A6JDQ4_RAT;F1LT30_RAT	Rbm25;Rbm25l1		18	0	11952200	13303300	11385400	13067900	13309600	12746900	12730200	11395200	13279400
A0A8I5ZWD3	A0A8I5ZWD3_RAT	Ermp1		13	2	3830310	4473200	3860060	3786360	4327140	4458200	4171150	4192300	3917190
A0A8I5ZWE4;Q304F3	A0A8I5ZWE4_RAT;Q304F3_RAT	Tnnc2		1	0	173266000	158604000	186203000		177414000	185829000	204505000	174796000	221491000
A0A8I5ZWG1	A0A8I5ZWG1_RAT	Tymp		7	2	19480000	17706100	21134100	19923100	20734000	18039300	16883100	16092400	17095600
A0A8I5ZWI4	A0A8I5ZWI4_RAT	Rlig1		3	0	150334	146236	146667	96565.2	144948	133419	128311		99402.8
A0A8I5ZWK0;A6HF46	A0A8I5ZWK0_RAT;A6HF46_RAT	Drg2		22	22	27898300	29624500	28465900	27092100	31024000	30343700	22796900	25366900	21899200
A0A8I5ZWK4	A0A8I5ZWK4_RAT	ENSRNOG00000068856		2	1				21145600	19195100	12749500	5924970	6316490	8263580
A0A8I5ZWK5;D3ZT95;A0A0G2K855	A0A0G2K855_RAT;A0A8I5ZWK5_RAT;D3ZT95_RAT	Ercc4		1	1		92394.1		128595					101034
A0A8I5ZWK9;A6K1B3;B0BNE9	A0A8I5ZWK9_RAT;A6K1B3_RAT;B0BNE9_RAT	Mtif3		4	4	58610	57571.1	68204.9	59727.4	57490.9	66356	54360.8	29398.7	35106.4
A0A8I5ZWM6;A0A8I6AI87	A0A8I5ZWM6_RAT;A0A8I6AI87_RAT	Rasal2		16	7	5466230	6264220	5804810	6538900	5898720	6016050	5025400	5864950	5525280
A0A8I5ZWM9;A6K987	A0A8I5ZWM9_RAT;A6K987_RAT	Vps41		21	4	24790300	26500600	28642100	22925600	32927600	30940900	26709900	25797400	30806500
A0A8I5ZWR8;A6I7K0;G3V8D6	A0A8I5ZWR8_RAT;A6I7K0_RAT;G3V8D6_RAT	Trim3		22	21	3752950	3801960	3735770	3830130	4347920	3697580	3478230	3343020	3705880
A0A8I5ZWS4;A0A8I6AQA0;A6IVZ4	A0A8I5ZWS4_RAT;A0A8I6AQA0_RAT;A6IVZ4_RAT	Hook3		36	19	13972200	13500300	14512600	14412000	14090300	13787300	13203300	14018000	13784700
A0A8I5ZWT3	A0A8I5ZWT3_RAT	Lmo7		29	1	3176380	3270250	3405510	2929050	2863260	3153290	2735450	2767140	2642760
A0A8I5ZWV5	A0A8I5ZWV5_RAT	Ubap2l		16	10	11326800	11489700	11306200	4285770	4749320	3541950	1610620	1927860	1560700
A0A8I5ZWV9;Q66H79	A0A8I5ZWV9_RAT;Q66H79_RAT	Trim32		19	19	3683520	3370800	3758020	3229490	3284230	3160090	3081230	2769880	2358230
A0A8I5ZWX2;A0A8I6ACI5;A0A8I6AE43	A0A8I5ZWX2_RAT;A0A8I6ACI5_RAT;A0A8I6AE43_RAT	Erbin		23	8	6076420	5965980	6347870	5440480	6590750	5855460	4848920	4997880	4698300
A0A8I5ZWY4;A6JKV8	A0A8I5ZWY4_RAT;A6JKV8_RAT	Ado		5	5	2727810	2391130	2299450	2831730	2033550	2030880	2762330	2705190	2322160
A0A8I5ZWY6;A6IHY7;Q66H90	A0A8I5ZWY6_RAT;A6IHY7_RAT;Q66H90_RAT	Bbs7;rCG_41355		4	0				1673570	2853020	3481180			1709420
A0A8I5ZWY8;A6KKB6;A6KKB7;A6KKC0;F7F3N3	A0A8I5ZWY8_RAT;A6KKB6_RAT;A6KKB7_RAT;A6KKC0_RAT;F7F3N3_RAT	Rchy1		1	1		6960.07
A0A8I5ZWZ4;A0A8I6A8X5;A0A8I6A9A8;A6JM25	A0A8I5ZWZ4_RAT;A0A8I6A8X5_RAT;A0A8I6A9A8_RAT;A6JM25_RAT	Nmt2		10	10	2014520	2055870	2033560	2218830	2074170	2051200	2123110	2006520	1920240
A0A8I5ZWZ6;A6ITL7;B5DF25	A0A8I5ZWZ6_RAT;A6ITL7_RAT;B5DF25_RAT	Mrto4		10	4	22891100	20542200	19919000	22128900	18984700	20643800	22876700	20665100	19944000
A0A8I5ZX00;A0A8I6AEN0;A0A9K3Y732;Q8R492;A0A8I6G286	A0A8I5ZX00_RAT;A0A8I6AEN0_RAT;A0A8I6G286_RAT;A0A9K3Y732_RAT;Q8R492_RAT	Fap		5	5	280521	238370	404060	334828	338320	362774	315449	386896	327541
A0A8I5ZX02;A6JTJ3;Q6PCU1	A0A8I5ZX02_RAT;A6JTJ3_RAT;Q6PCU1_RAT	Surf2		4	4	87149.2	94822.7	81372.4	110492	75592.3	107458
A0A8I5ZX03	A0A8I5ZX03_RAT	Clasp2		26	14	17028100	15304400	15402700	15906800	16125600	15579700	13667400	15914400	12977400
A0A8I5ZX35;A0A8I5ZZ95;A0A8I6ASP5;F1LQI2	A0A8I5ZX35_RAT;A0A8I5ZZ95_RAT;A0A8I6ASP5_RAT;F1LQI2_RAT	Robo1		8	3	9000930	8973370	10137400	10999200	9469520	10769500	10448500	13013200	11639700
A0A8I5ZX76;A6J9M3	A0A8I5ZX76_RAT;A6J9M3_RAT	Eif3k		10	7	29843800	32857100	32592100	31567900	34384300	31258800	27233600	28534400	28539100
A0A8I5ZX78;A0A8I6AFY4;A0A8J8YK50;A6J836;F7END1;F7F711;O70185;O70186;O70187	A0A8I5ZX78_RAT;A0A8I6AFY4_RAT;A0A8J8YK50_RAT;A6J836_RAT;F7END1_RAT;F7F711_RAT;O70185_RAT;O70186_RAT;O70187_RAT	Nfib		5	4	6559930	6565180	7906620	5678870	7910210	7051280	4723140	6426900	5273570
A0A8I5ZXB8;A0A8I6AJA4;A6JEL5;D3Z9A4	A0A8I5ZXB8_RAT;A0A8I6AJA4_RAT;A6JEL5_RAT;D3Z9A4_RAT	Gon7		2	2	53586	47398.9	40117.3		83125.5	45755
A0A8I5ZXC8;A6KKM7;D4A7X1	A0A8I5ZXC8_RAT;A6KKM7_RAT;D4A7X1_RAT	Mrps16		3	3	5399480	5834560	4538700	4415320	6336600	4542850	4699490	4569760	5738970
A0A8I5ZXD6;A0A8I6GGB2;D4A777	A0A8I5ZXD6_RAT;A0A8I6GGB2_RAT;D4A777_RAT	Fam114a1		26	4	21351000	23288300	21576100	17237200	18337900	17127700	11500800	12595800	12562000
A0A8I5ZXD7;A6KAL0	A0A8I5ZXD7_RAT;A6KAL0_RAT	Ubqln1		14	11	19071500	19316000	18356500	14060700	14277400	14329400	4512740	4847570	4238970
A0A8I5ZXE0;D3ZWL9;A6KM85	A0A8I5ZXE0_RAT;A6KM85_RAT;D3ZWL9_RAT	Dido1		3	3	11980.3	11461.3	13183.4	14347	11846.7	13429.5	12343.2	12068.2	14540
A0A8I5ZXG8	A0A8I5ZXG8_RAT	Dock4		27	27	7511260	8396930	7025340	6286600	9711380	7999500	5850110	7453480	6573280
A0A8I5ZXH4;A6H9P3;A0A8I6AXH4;A0A8L2QNY8	A0A8I5ZXH4_RAT;A0A8I6AXH4_RAT;A0A8L2QNY8_RAT;A6H9P3_RAT	Slc8a1		13	9	2661540	3227920	2895210	2867620	2821860	3287190	3217190	2586370	2870570
A0A8I5ZXI2;A6IMJ6;F7FLL0	A0A8I5ZXI2_RAT;A6IMJ6_RAT;F7FLL0_RAT	Arhgdib		5	5	4023990	1723900	3550610	2813130	2364350	1935950	2218260	2811140	1291750
A0A8I5ZXI9;E9PT85;F7EV16;Q6AZ64;Q8VIB1	A0A8I5ZXI9_RAT;E9PT85_RAT;F7EV16_RAT;Q6AZ64_RAT;Q8VIB1_RAT	G22p1;Xrcc6		16	0	3257220	3550510	3387790	3604150	3669060	3284270	3343860	3339230	3779430
A0A8I5ZXJ2;B0BMZ5;M0RA63	A0A8I5ZXJ2_RAT;B0BMZ5_RAT;M0RA63_RAT	Stambpl1		2	2		106759		80606.3	96111.7	79545.9	108831	68365.8	106851
A0A8I5ZXJ6;A0A8I6A5B5;A0A8I6A8L7;A0A8I6AAM2	A0A8I5ZXJ6_RAT;A0A8I6A5B5_RAT;A0A8I6A8L7_RAT;A0A8I6AAM2_RAT	Arhgef11		18	18	4855870	5362240	5156210	4647720	4955020	4785050	4690880	4897100	5204900
A0A8I5ZXL0;B1WC25;A0A8J8Y9E0	A0A8I5ZXL0_RAT;A0A8J8Y9E0_RAT;B1WC25_RAT	Tra2a		4	1	49821.1	49647.3	54570.6	47444.6	44797	46589.7	55651	42913.8	46369.1
A0A8I5ZXM8;A6I861	A0A8I5ZXM8_RAT;A6I861_RAT	Mical2		30	19	7894830	7842070	8478280	8212580	9435340	8714330	7756690	7778970	7354640
A0A8I5ZXN3;D3ZF50	A0A8I5ZXN3_RAT;D3ZF50_RAT	Cip2a		4	1	77154400	105211000	82783500	102358000	97898500	74785300	97873800	75927100	85462400
A0A8I5ZXU0	A0A8I5ZXU0_RAT	Mtrex		30	22	4100220	4328200	4354280	4226480	4560720	4264930	3213750	3648930	3622700
A0A8I5ZXU2;A6KNQ5	A0A8I5ZXU2_RAT;A6KNQ5_RAT	Nat14		1	1	2578470	6810740
A0A8I5ZXU8;A0A8I6GII8;A6HWB7;A6HWB8;B1WC05;F7F2A4	A0A8I5ZXU8_RAT;A0A8I6GII8_RAT;A6HWB7_RAT;A6HWB8_RAT;B1WC05_RAT;F7F2A4_RAT	Znhit6		2	2	1630020			1813800	1738720			1280370
A0A8I5ZXW7;A0A8I6ANQ7;A6HWD0;Q6AY44	A0A8I5ZXW7_RAT;A0A8I6ANQ7_RAT;A6HWD0_RAT;Q6AY44_RAT	Mcoln3;rCG_28995		1	0	52548	73889.9	80205.4	52248.9	107664	65053	52363	67261	66186.1
A0A8I5ZXW8;A6HLQ8	A0A8I5ZXW8_RAT;A6HLQ8_RAT	Psmd10		5	5	61925.8	66632	53472.8	52749.1	66201.7	58971.3	55421.7	60890.9	54785.8
A0A8I5ZXX2;A6J2W3	A0A8I5ZXX2_RAT;A6J2W3_RAT	Kdm3b		4	4	3249840	4711950	3915700	3032190	4287140	5568390	2578890	4065100
A0A8I5ZXY2	A0A8I5ZXY2_RAT	Fkbp15		24	24	4955230	5743790	5699410	5594510	5370890	5330740	5028490	4493440	4694320
A0A8I5ZY10;A6KQL1;A6KQL2	A0A8I5ZY10_RAT;A6KQL1_RAT;A6KQL2_RAT	Chmp2a		6	2	6552330	6027750	6038610	5701890	5779720	5878090	5340920	5392670	5191700
A0A8I5ZY21;A6JBA9	A0A8I5ZY21_RAT;A6JBA9_RAT	Nomo1		41	41	8736200	9058810	8386310	8904890	9121190	8960810	9526030	9980560	9166140
A0A8I5ZY39;A0A8I6GMN6;A0A9K3Y745;F7FKA8;Q6PSM0;Q9JK64	A0A8I5ZY39_RAT;A0A8I6GMN6_RAT;A0A9K3Y745_RAT;F7FKA8_RAT;Q6PSM0_RAT;Q9JK64_RAT	Abcb1a		17	1	18180800	15841700	18167100	17424400	17533200	15569900	16707900	15382800	16976500
A0A8I5ZY67;A0A8I6ACI0;A6KG08	A0A8I5ZY67_RAT;A0A8I6ACI0_RAT;A6KG08_RAT	Uqcc5		2	2					16101.4	10898.9	21945.6	7401.03
A0A8I5ZY80	A0A8I5ZY80_RAT	Uba1		55	40	43616900	45154500	45000400	45511300	43622500	46470600	44342200	40159200	40559000
A0A8I5ZY85;A0A8I6AS72;B1WC42	A0A8I5ZY85_RAT;A0A8I6AS72_RAT;B1WC42_RAT	Trip6		16	12	4670500	4918620	5018370	4919170	5294170	4899170	5130640	4808870	5236890
A0A8I5ZY90	A0A8I5ZY90_RAT	Hmgcl		15	15	6445540	6936180	6634520	6223710	6093730	6070110	4307570	4693880	5120330
A0A8I5ZYA0;A6J4K3;F1LX20	A0A8I5ZYA0_RAT;A6J4K3_RAT;F1LX20_RAT	Tnfaip8l3		2	2	1248510			1823010		1631150		2299580
A0A8I5ZYB9;A6I6E0;D3ZVD5	A0A8I5ZYB9_RAT;A6I6E0_RAT;D3ZVD5_RAT	Lrrc32		14	5	3556380	3298280	3366860	4080660	3976420	3919510	3814980	4020420	4164330
A0A8I5ZYC2;A6JNR3	A0A8I5ZYC2_RAT;A6JNR3_RAT	Slc44a2		20	20	14215900	14252000	14535700	14830500	14138000	14177600	14052100	15546900	16600200
A0A8I5ZYF0;Q6IE50	A0A8I5ZYF0_RAT;Q6IE50_RAT	Smoc1		6	6	1267690	1351410	1547270	1314150	1348740	1294680	1269430	1546140	1652950
A0A8I5ZYF6	A0A8I5ZYF6_RAT	Macf1		1	0	1647840		2158440	1213040	1785930	2064700	1992950	2267650	2401360
A0A8I5ZYG1;A6HYD1;A0A0G2JV78;A0A8I5ZU98;A6HYD0;G3V8S8	A0A0G2JV78_RAT;A0A8I5ZU98_RAT;A0A8I5ZYG1_RAT;A6HYD0_RAT;A6HYD1_RAT;G3V8S8_RAT	Osbpl5		15	14	7619010	8072220	8323380	8520560	8644430	8396920	7534060	8011190	7581820
A0A8I5ZYG5;A0A8I6AJ66;A6IWT6	A0A8I5ZYG5_RAT;A0A8I6AJ66_RAT;A6IWT6_RAT	Efnb2		2	2	19401	27389.8		21896.9	22410.4
A0A8I5ZYH3	A0A8I5ZYH3_RAT	Atg12		2	1	568898	656213			1419580	564154	459949	637284
A0A8I5ZYK0	A0A8I5ZYK0_RAT	LOC120102889		1	1							9278.34
A0A8I5ZYK9;A0A8I6A5R4;A6I9T2;D3ZUL4;A6I9T4	A0A8I5ZYK9_RAT;A0A8I6A5R4_RAT;A6I9T2_RAT;A6I9T4_RAT;D3ZUL4_RAT	Bcl7c;Bcl7c_predicted		2	0	415352	356335	359036	410578	318570	350221	266383	248742	226878
A0A8I5ZYN4;A0A8I6A6X2;A0A8I6AR19	A0A8I5ZYN4_RAT;A0A8I6A6X2_RAT;A0A8I6AR19_RAT	Dennd5b		12	1	2565600	2705330	2730150	2603760	2817760	2250460	2396050	2357830	1789270
A0A8I5ZYP4	A0A8I5ZYP4_RAT	Plekha5		2	2	23886.2	14493.7	21693.5	21824	18092.4	20273.9	15769.2	22054.4	26594.2
A0A8I5ZYV2;A6IJ38;D4A196;D4A5I3	A0A8I5ZYV2_RAT;A6IJ38_RAT;D4A196_RAT;D4A5I3_RAT	RGD1311757_predicted;Rgp1		8	0	1578650	1691560	1973160	2221310	1970830	1683090	1830330	1982640	1555540
A0A8I5ZYV7;A6HYK1;D3ZMR9	A0A8I5ZYV7_RAT;A6HYK1_RAT;D3ZMR9_RAT	Mrpl21		6	6	2169960	2249350	2285300	1971280	2470440	2093230	2113050	1970640	2391560
A0A8I5ZYZ8;A6KQK5	A0A8I5ZYZ8_RAT;A6KQK5_RAT	Ube2m		9	5	28505500	25858300	26802900	26796000	28410700	26056100	19378900	21283000	25063500
A0A8I5ZZ13	A0A8I5ZZ13_RAT	Ppa2		14	10	8647440	7972910	9197020	8238550	9275430	7733990	7472350	7183260	6637870
A0A8I5ZZ71	A0A8I5ZZ71_RAT	Mzt1		3	3	1917410	1652310	1842770	1866010	1975950	1442140	1917750	1534220	2362430
A0A8I5ZZ84;A0A8I6A071	A0A8I5ZZ84_RAT;A0A8I6A071_RAT	Sgsh		3	3	2188550		2445630		3950640	3233880	2094930	2109400	4236010
A0A8I5ZZ85;A0A8I5ZQP8;A6JHD8;D4A6T5	A0A8I5ZQP8_RAT;A0A8I5ZZ85_RAT;A6JHD8_RAT;D4A6T5_RAT	Cutc		1	1	297802				353966	468675	351933	527613
A0A8I5ZZ86;F1LUN5	A0A8I5ZZ86_RAT;F1LUN5_RAT	Col4a5		2	1	3595840	3622650	3371320	3117740	2770490	2489720	2094170	1910470	2753980
A0A8I5ZZA8;A0A0G2K2R0;A0A8I6APE6;A0A8I6AR03;A0A8I6B3B1	A0A0G2K2R0_RAT;A0A8I5ZZA8_RAT;A0A8I6APE6_RAT;A0A8I6AR03_RAT;A0A8I6B3B1_RAT	Frmd4a		6	5	371540	480453	618335	468268	505249	566899	631927	580266	569626
A0A8I5ZZC7	A0A8I5ZZC7_RAT	Snx21		6	6	7701670	10743400	10618800	9608020	12549100	9513070	6592410	9187910	8712020
A0A8I5ZZF0;A6JLU3;A6JLU5	A0A8I5ZZF0_RAT;A6JLU3_RAT;A6JLU5_RAT	Itih5		6	6	261129	433937	509176	351519	376323	427563	396785	291463	359126
A0A8I5ZZH9;A6IY38;D3ZGR7	A0A8I5ZZH9_RAT;A6IY38_RAT;D3ZGR7_RAT	Trir;Trirl1		2	0	2551060		3309320						1808970
A0A8I5ZZM0	A0A8I5ZZM0_RAT	Hectd4		31	11	4617220	5353940	4807380	4798540	5775660	5009670	4136800	4161710	4457610
A0A8I5ZZN0;A0A8I6A0I2;D3ZXL7	A0A8I5ZZN0_RAT;A0A8I6A0I2_RAT;D3ZXL7_RAT	Piezo2		17	9	6239240	6917800	6399010	6005220	7219940	7055050	5842350	5260380	5939170
A0A8I5ZZN6;D5MTG9	A0A8I5ZZN6_RAT;D5MTG9_RAT	Ubr1		42	6	6364460	6622760	7104820	6525050	8151700	7129260	5852010	6120950	6143520
A0A8I5ZZN7	A0A8I5ZZN7_RAT	Tusc1		1	1		110723				171348	110729	126367	124349
A0A8I5ZZQ6;D3ZD83	A0A8I5ZZQ6_RAT;D3ZD83_RAT	Mfsd10		8	0	3951130	3995250	3926160	3754540	3867590	3891080	4879380	4140200	4149910
A0A8I5ZZS7;A0A8I6ACC2;A0A8I6G7B6;A6IH98;A6IH99;D3ZIY3	A0A8I5ZZS7_RAT;A0A8I6ACC2_RAT;A0A8I6G7B6_RAT;A6IH98_RAT;A6IH99_RAT;D3ZIY3_RAT	Ythdf3		11	8	3322920	3815370	3531740	2920280	3078430	2815240	2579460	2631060	2526380
A0A8I5ZZT6;A6K3U4	A0A8I5ZZT6_RAT;A6K3U4_RAT	Sowahc		3	3	154366	197828	104767	219651		161700		104769
A0A8I5ZZV6;A6JYW0;D3ZDC7;A0A8I6G5J6	A0A8I5ZZV6_RAT;A0A8I6G5J6_RAT;A6JYW0_RAT;D3ZDC7_RAT	Zfyve9		2	2			927019	2236420					5158540
A0A8I5ZZX3;A0A8I6A3G4;A0A8I6GCI2;A6JXG7;B2GUU3;F7F080;Q32KJ3	A0A8I5ZZX3_RAT;A0A8I6A3G4_RAT;A0A8I6GCI2_RAT;A6JXG7_RAT;B2GUU3_RAT;F7F080_RAT;Q32KJ3_RAT	Sulf2		3	3	2185300	2455570	3200700	3151650	2809020	3684900	3908950	3270830	3428050
A0A8I5ZZX4	A0A8I5ZZX4_RAT	Gsn		1	1	246778	227999	178865	159915	159886	119599		40774.7	46546.5
A0A8I6A006	A0A8I6A006_RAT	Mprip		2	2	6606.96			21931.8	13127.5	9121.24	20853.8	32528.5	18707.1
A0A8I6A023;A0A8I6A7G4;A6I3P6;A6I3P7	A0A8I6A023_RAT;A0A8I6A7G4_RAT;A6I3P6_RAT;A6I3P7_RAT	Cmtm7;LOC501065		1	0	4224920	3859900	4257500	3709370	4192930	3522120	3909590	3411560	4289950
A0A8I6A030;B0BN48;F7F7G5	A0A8I6A030_RAT;B0BN48_RAT;F7F7G5_RAT	Cdk2ap1		1	1	468566	378607	379304	292165	490790	590896	575957	726573	272628
A0A8I6A052	A0A8I6A052_RAT	Fam120c		11	6	2251590	2621910	2212920	2518740	2695070	2686970	1201460	1825050	1608980
A0A8I6A063;A6IUS6;F7ELM1	A0A8I6A063_RAT;A6IUS6_RAT;F7ELM1_RAT	Mrpl20		4	3	264904	224577	270622	285284	201790	247916	184195	211301	214239
A0A8I6A072;A6IR92	A0A8I6A072_RAT;A6IR92_RAT	Rabl3		5	2	195501	213375	242675	224113	269309	201020	283613	270963	222572
A0A8I6A075	A0A8I6A075_RAT	Slc25a5-ps9		1	1									7012.13
A0A8I6A089;A6JT64	A0A8I6A089_RAT;A6JT64_RAT	Paxx		4	2	1587910	1334520	1820060	1467580	1118450	1438040		1934330
A0A8I6A0A3	A0A8I6A0A3_RAT	Gsr		16	16	17165300	15999400	14987400	16248000	16167300	16644500	11572000	13852600	15053700
A0A8I6A0A6;A0A8I6GKJ8;F1LYJ8	A0A8I6A0A6_RAT;A0A8I6GKJ8_RAT;F1LYJ8_RAT	Gramd4		8	2	1051540	1010310	965760	948072	1114500	823973	750122	773997	650697
A0A8I6A0B2;A6JJ55;D3ZKG1	A0A8I6A0B2_RAT;A6JJ55_RAT;D3ZKG1_RAT	Mmut		28	28	9641100	9483280	9674440	9680410	10698000	10053200	5904970	7200300	7205720
A0A8I6A0C3;D4A1A5	A0A8I6A0C3_RAT;D4A1A5_RAT	Ppp2r5c		7	3	3363100	3096020	2979070	3201010	3474210	3242130	3149750	3224480	2772360
A0A8I6A0C8;A6K9U2	A0A8I6A0C8_RAT;A6K9U2_RAT	Dda1		2	2	32633400	26464000	23971000	25812100	26229500	21494900	18380300	20944800	13160300
A0A8I6A0C9;F1LUS2	A0A8I6A0C9_RAT;F1LUS2_RAT	Ago3		8	1	495576	600754	458057	560197	673203	561812	502422	742414	557276
A0A8I6A0D0	A0A8I6A0D0_RAT	Abcg3		2	2	259293	256899	288528	243068	333390	271667	290765	291818	264433
A0A8I6A0F7;A6JV72;D4ADE5	A0A8I6A0F7_RAT;A6JV72_RAT;D4ADE5_RAT	Setd7		11	7	8271810	8020280	7755750	7851190	7322820	8422150	8658670	8385820	9288060
A0A8I6A0M3;B1WBV4	A0A8I6A0M3_RAT;B1WBV4_RAT	Plekhf2		9	9	2992560	3367220	3697480	3303960	3088170	3560540	3206490	3168860	2897060
A0A8I6A0P5;A1L122	A0A8I6A0P5_RAT;A1L122_RAT	Nae1		3	1	25677400	20248500	24736900	24478900	32985000	22909000	16615100	19885200	17297500
A0A8I6A0S7;A6IWD4;A6IWD5;M0R3X3	A0A8I6A0S7_RAT;A6IWD4_RAT;A6IWD5_RAT;M0R3X3_RAT	Arhgef10;rCG_43323		14	0	4617850	5742580	5175070	5322350	6538790	5022130	4622610	5864930	5420550
A0A8I6A0T3;M0RD40	A0A8I6A0T3_RAT;M0RD40_RAT	Sik3		16	14	8424380	8850910	7771540	8576130	10927800	9481760	8224380	9248540	9096680
A0A8I6A0T5;A6I8W6	A0A8I6A0T5_RAT;A6I8W6_RAT	Dctn5		7	6	764187	764675	787699	930764	792881	694774	735644	688472	781420
A0A8I6A0W6	A0A8I6A0W6_RAT	Ube2o		31	31	10034400	11090300	10276800	10228900	11446700	10812800	9715720	8992170	10196800
A0A8I6A0Z5;A6IVV8;F7F652	A0A8I6A0Z5_RAT;A6IVV8_RAT;F7F652_RAT	Mak16		3	3		5083.5	4501.51		3494.52	3381.72		3943.65	3995.36
A0A8I6A111;A6HGP6	A0A8I6A111_RAT;A6HGP6_RAT	Ovca2		6	6	1378530	1190530	1167640	1099540	1285320	1197900	1086530	949663	1097110
A0A8I6A119;A0A8I6GMH5;A6HS81;F7EVW7;Q6AYM8	A0A8I6A119_RAT;A0A8I6GMH5_RAT;A6HS81_RAT;F7EVW7_RAT;Q6AYM8_RAT	Gpaa1		7	7	8850470	9125530	10562900	10006200	10568800	9343950	6442320	8884710	7765590
A0A8I6A122	A0A8I6A122_RAT	Tbpl1		3	1		319051	264076	387971	362893	342751	249462	283473	174384
A0A8I6A135;A6IGE0	A0A8I6A135_RAT;A6IGE0_RAT	Pawr		16	16	15392200	15547300	14787100	11528300	11309500	11386000	12804400	12535000	13639100
A0A8I6A140;A6JMD3	A0A8I6A140_RAT;A6JMD3_RAT	Klhl13		13	6	8424200	7353390	7129670	7717840	10184600	7261730	6915310	8299070	6808040
A0A8I6A147	A0A8I6A147_RAT	Plin3		16	13	7908000	7854580	6867450	4928740	6223540	5811990	4945610	4813340	4643230
A0A8I6A149;A0A8I6AL98;A6K672;F1M642	A0A8I6A149_RAT;A0A8I6AL98_RAT;A6K672_RAT;F1M642_RAT	Cnot6l		2	2		7837.2	5973.21	3871.96	6507.39		10388.4		8579.08
A0A8I6A161;Q6P503	A0A8I6A161_RAT;Q6P503_RAT	Atp6v1d		12	12	6311350	6138140	6339890	6245850	5598570	6326560	5102730	5323240	5639620
A0A8I6A183;A6K465;D4A2P1	A0A8I6A183_RAT;A6K465_RAT;D4A2P1_RAT	Ccar1		25	0	105046000	112349000	102291000	85882900	100416000	91240700	89703900	80547900	96433100
A0A8I6A189;A0A8I6AMD4;A6JYZ8;F1LSQ0	A0A8I6A189_RAT;A0A8I6AMD4_RAT;A6JYZ8_RAT;F1LSQ0_RAT	Faf1		25	25	21142700	22421000	22973400	21700000	22371700	21954700	21791700	24005700	23867200
A0A8I6A193	A0A8I6A193_RAT	Ccdc167		2	2	276513	350166	255385	262329	249182	270388	274986	313263	309899
A0A8I6A1C6	A0A8I6A1C6_RAT	Dnm2		5	3	1210090	1200760	1549070	1062470	1374540	1295260	1078720	1163610	827219
A0A8I6A1C9;A6IS48	A0A8I6A1C9_RAT;A6IS48_RAT	Fhl3		12	12	19253100	18501400	16161900	12610900	13429300	12711200	13116600	13888100	15213100
A0A8I6A1D9;A6K9S0;B0BNG6;F1LQ22	A0A8I6A1D9_RAT;A6K9S0_RAT;B0BNG6_RAT;F1LQ22_RAT	Use1		8	0	11235200	10280800	11766300	10313300	11062100	8791570	9606540	9623420	9536920
A0A8I6A1F6	A0A8I6A1F6_RAT	Nhsl2		9	4	1389390	1013850	1167670	1157610	1047550	1145460	744689	958425	697282
A0A8I6A1G1;A6HKM0;D4ABP3	A0A8I6A1G1_RAT;A6HKM0_RAT;D4ABP3_RAT	Cdr2l		9	9	1596620	1763890	1718900	1518790	1378290	1633900	1287070	1347500	1365650
A0A8I6A1H4	A0A8I6A1H4_RAT	Tmppe		5	5	86434100	69033400	56560500	74806800	93710600	59117700	57738400	73628900	60437000
A0A8I6A1J9;D3ZU40	A0A8I6A1J9_RAT;D3ZU40_RAT	Tmem104		1	1	236018	216937		240507	449779	212383	255122	384283	444666
A0A8I6A1K0;D3ZTF1	A0A8I6A1K0_RAT;D3ZTF1_RAT	Slc4a1ap		5	1	1824420	1885860	1762530	1638430	1453900	1331090	1429640	1157780	1324560
A0A8I6A1K3;D4ACK7	A0A8I6A1K3_RAT;D4ACK7_RAT	Cnnm3		10	10	490130	460372	425742	405360	539595	415351	354992	460592	442306
A0A8I6A1K5	A0A8I6A1K5_RAT	Foxo1l		4	4	427696	839886	717720	816690	621836	558324	462075	423871	337811
A0A8I6A1L6;A0A8I6GJW2;Q5M9F3	A0A8I6A1L6_RAT;A0A8I6GJW2_RAT;Q5M9F3_RAT	Rrp1		3	1	196393	242827	146216			117846	203573	177627	189564
A0A8I6A1N2;A0A8I6A9A1;A0A8I6ABF5;A0A8I6GGR8;D4A8G1;A6I3E8	A0A8I6A1N2_RAT;A0A8I6A9A1_RAT;A0A8I6ABF5_RAT;A0A8I6GGR8_RAT;A6I3E8_RAT;D4A8G1_RAT	Kif9;rCG_26018		1	0		1190060	1122240	1256380		948685
A0A8I6A1P7;A0A8I6AKD6	A0A8I6A1P7_RAT;A0A8I6AKD6_RAT	Robo2		14	12	21419900	25756800	25678800	26433900	27308900	26636300	25161500	29839000	24570900
A0A8I6A1Q3;A0A8I6A3B1;B1H215;F7FLG1	A0A8I6A1Q3_RAT;A0A8I6A3B1_RAT;B1H215_RAT;F7FLG1_RAT	Ncoa4		1	0		2454840		2584390	3988560		2174890	3278440	1900170
A0A8I6A1R3;A6IAD0	A0A8I6A1R3_RAT;A6IAD0_RAT	Retsat		22	22	48669500	46581100	43384800	39554500	50377200	45976300	32542000	38492600	34655300
A0A8I6A1S1	A0A8I6A1S1_RAT	Rrbp1		1	1	5657890	8117670	6667940	6827970	9234950	9473250	8087370	5729910	4305940
A0A8I6A1T0	A0A8I6A1T0_RAT	Tnfrsf11b		4	4	110954	68147.4	68864	109246	110091	65141.6	70943.8	118071	88056.3
A0A8I6A1T2;A6HUU8;G3V8E2	A0A8I6A1T2_RAT;A6HUU8_RAT;G3V8E2_RAT	Strip1		22	14	4691420	4974730	5286330	5004410	6739220	5069700	3094320	3928030	3605120
A0A8I6A1T4	A0A8I6A1T4_RAT	Eif4g2		40	1	47010600	47457200	48981100	46498800	48420500	46626400	38992700	40835500	41002600
A0A8I6A1U2;A6JWU6;D3Z854	A0A8I6A1U2_RAT;A6JWU6_RAT;D3Z854_RAT	Tti1		2	2		257563	105241	201426	151377	238047	206006		297812
A0A8I6A1V1;A0A8I6AEM0;A6J821	A0A8I6A1V1_RAT;A0A8I6AEM0_RAT;A6J821_RAT	Ptprd		38	23	5871360	6123850	6272460	5760510	7026230	5825880	5999820	6330050	5898770
A0A8I6A1X7	A0A8I6A1X7_RAT	AABR07038881.1		1	0		277148					428134	300317	405265
A0A8I6A1Y5	A0A8I6A1Y5_RAT	Ubcl1		4	1	8664630	6541320	9580180	7039260	6452580	4435310	9083270	8433420	7712990
A0A8I6A1Z5	A0A8I6A1Z5_RAT	Tmx1		12	12	28306200	29135200	27589400	25823800	25669500	25851100	31143700	28394500	28272000
A0A8I6A239;D3ZRA3	A0A8I6A239_RAT;D3ZRA3_RAT	Acaca		94	85	13469400	14951800	14519100	13559800	16966200	14102400	10867900	12244700	11071400
A0A8I6A254;A6JFJ5	A0A8I6A254_RAT;A6JFJ5_RAT	Mrpl15		17	17	10846100	10523200	10519700	11083500	11502200	10967000	11050700	10326700	10619900
A0A8I6A256;A0A8I6ALS6	A0A8I6A256_RAT;A0A8I6ALS6_RAT	Aak1		25	10	4729860	5167020	5368350	4386150	4620360	4353480	4266490	4023960	3782950
A0A8I6A280;A0A8I6AEL0;A6JPC0;D3ZW27;D3ZZH6	A0A8I6A280_RAT;A0A8I6AEL0_RAT;A6JPC0_RAT;D3ZW27_RAT;D3ZZH6_RAT	Map3k5;rCG_57296		3	0						4236.89	3679.98		6282.35
A0A8I6A287;A6HBX1	A0A8I6A287_RAT;A6HBX1_RAT	L2hgdh		16	16	4473500	4357620	4588590	4741870	5216370	4604860	3002590	3144390	3253350
A0A8I6A2A6	A0A8I6A2A6_RAT	Afg2a		17	9	52350400	51485700	54400200	67441200	71452600	67232900	48341900	56908600	52104600
A0A8I6A2B1;A0A8I6G5R0	A0A8I6A2B1_RAT;A0A8I6G5R0_RAT	Carmil1		26	19	11911900	12409200	11540600	12066200	14443100	12794300	10268400	11497200	11002700
A0A8I6A2B7;F1LSM0	A0A8I6A2B7_RAT;F1LSM0_RAT	Usp24		51	19	9374790	9743550	8476260	8366800	10864400	9178140	7482470	7798910	8188900
A0A8I6A2D9	A0A8I6A2D9_RAT	Foxk2		3	1	1828690	2147610	1918510	2349260			2069910	2898480	2628890
A0A8I6A2E1	A0A8I6A2E1_RAT	Nemf		20	3	24315800	24960400	24427400	24568600	27128600	26782400	21276200	20526700	20417300
A0A8I6A2G5;A0A8I6AW24;Q5XIW0	A0A8I6A2G5_RAT;A0A8I6AW24_RAT;Q5XIW0_RAT	Timm23;Timm23-ps8		5	0	5602600	4752160	5585100	5450630	5750250	4912290	3535880	5040600	4379890
A0A8I6A2H5;A6HH94;F1M805;A0A8I6A2L0	A0A8I6A2H5_RAT;A0A8I6A2L0_RAT;A6HH94_RAT;F1M805_RAT	Utp6		1	1	3266.93		3056.71	2567.77	3362.17	1760.96	3484.25	3484.9	3042.46
A0A8I6A2H6	MICU3_RAT	Micu3		2	1		2864300				4209050	1599010		1314250
A0A8I6A2I6;A0A8I6A9S0;A0A8I6AH47;A0A8I6ALK7;D4A8Z3	A0A8I6A2I6_RAT;A0A8I6A9S0_RAT;A0A8I6AH47_RAT;A0A8I6ALK7_RAT;D4A8Z3_RAT	Frrs1		6	4	6548360	5765810	5188890	7322000	6149340	7403860	5364060	6424900	7050530
A0A8I6A2P1;A0A0U1RRV7;A0A8I5ZSN8;A0A8I6A2L6;A6JJT3;A6JJT4;Q0ZFS8	A0A0U1RRV7_RAT;A0A8I5ZSN8_RAT;A0A8I6A2L6_RAT;A0A8I6A2P1_RAT;A6JJT3_RAT;A6JJT4_RAT;Q0ZFS8_RAT	Srsf3;rCG_61099		7	0	43524800	46176600	43863800	42257700	38084600	36845900	38290800	35647700	37063100
A0A8I6A2S5	A0A8I6A2S5_RAT	Hspg2		96	66	7650380	7719310	8044510	7771990	7941230	7929460	8251790	8363720	8357740
A0A8I6A2S9;Q5FVC5	A0A8I6A2S9_RAT;Q5FVC5_RAT	Nectin2		12	12	1193870	1356430	1176710	1341290	1210240	1373760	1287710	1459540	1333110
A0A8I6A2V9;A6K3V1;M0RDI5	A0A8I6A2V9_RAT;A6K3V1_RAT;M0RDI5_RAT	Mcu		17	17	9084350	8518260	8710180	8514240	11206100	8551090	7621640	8140430	7402850
A0A8I6A2W5;A0A8I6GJT1;D3ZY40	A0A8I6A2W5_RAT;A0A8I6GJT1_RAT;D3ZY40_RAT	Pcf11		1	0	6492.38	10373.4	14276.7	9638.93	5270.47
A0A8I6A2W7	A0A8I6A2W7_RAT	ENSRNOG00000063289		1	1	32492.7	32933.1	27596	40000.3	49378.2	44074.9	66635.9	44557.4	55270.8
A0A8I6A2X2;A6J2P3;D4A259	A0A8I6A2X2_RAT;A6J2P3_RAT;D4A259_RAT	Polr2d		3	3	518251	482890	516818	498404	671393	418397	341665	406408	338459
A0A8I6A2Y2;A0A8I6A0A2;A0A8I6GDZ4	A0A8I6A0A2_RAT;A0A8I6A2Y2_RAT;A0A8I6GDZ4_RAT	Srrm2		10	3	883990	949399	836512	726475	571733	779206		657345	388128
A0A8I6A2Z6;A0A8I6A8S0;A6IBN8	A0A8I6A2Z6_RAT;A0A8I6A8S0_RAT;A6IBN8_RAT	Thumpd3		8	4	9887980	6695940	6648180	7637350	9346100	7646970	8483670	8483450	7385920
A0A8I6A304	A0A8I6A304_RAT	Basp1		18	18	89048400	76344000	90995600	59090100	65552400	69720800	38053000	47884100	44235900
A0A8I6A310;A6HZF8;D3ZT64	A0A8I6A310_RAT;A6HZF8_RAT;D3ZT64_RAT	Atg2a		9	9	328653	362043	323499	263881	302583	359876		388247	381108
A0A8I6A320;B0BNG7;Q3B8R8	A0A8I6A320_RAT;B0BNG7_RAT;Q3B8R8_RAT	Nudt16l1		3	1	656216	573977	794207	713958	889708	705795	635669	656646	802211
A0A8I6A326;A6I311;D4ACW0	A0A8I6A326_RAT;A6I311_RAT;D4ACW0_RAT	Rbm6		4	4	3754090	5224320	3867250	3664970	3813140	5062530	3689570	3608170	5345320
A0A8I6A331;A6JGJ4;A6JGJ5;A6JGJ6;D3ZTY0	A0A8I6A331_RAT;A6JGJ4_RAT;A6JGJ5_RAT;A6JGJ6_RAT;D3ZTY0_RAT	Cnih4;RGD1559740_predicted		1	0	13457400	12210500	16073900	12421500	16708200	15435300	17153400	12823800	15374800
A0A8I6A335;A0A8I6ACN8;A0A8I6G9E6	A0A8I6A335_RAT;A0A8I6ACN8_RAT;A0A8I6G9E6_RAT	Naaladl2		12	7	17586300	19864600	21419900	19676600	17960800	19041300	18741200	19010300	17314400
A0A8I6A351;A0A8I6A0C2;A1L1I5	A0A8I6A0C2_RAT;A0A8I6A351_RAT;A1L1I5_RAT	Usp3		3	1	8355.98	5532.23	7452.44	6626.34	6010.31	8409.11	9581.81		9528
A0A8I6A354;A6IRJ8	A0A8I6A354_RAT;A6IRJ8_RAT	Umps		30	30	4772270	4797200	4828800	4772850	5105710	5138270	3746840	3734900	3834250
A0A8I6A364	A0A8I6A364_RAT	Crip1		4	0	18825600	19296500	17596600	12706400	11875800	11104800	13436400	16236600	15166600
A0A8I6A371;A6JF14	A0A8I6A371_RAT;A6JF14_RAT	Nmi		13	13	5311610	6046000	5890350	5070540	5327350	5547990	6252470	5802200	5799130
A0A8I6A394;A0A8I6ATN8;D3ZA21	A0A8I6A394_RAT;A0A8I6ATN8_RAT;D3ZA21_RAT	Plekhg3		4	1	129648	148170	144456	146480	168727	153922	123511	110007	128864
A0A8I6A397	A0A8I6A397_RAT	ENSRNOG00000067945		2	0	12879200	16528200	14616300	10757400	16544900	13352100	2539440	3871740	4076730
A0A8I6A3A7;A0A8I6GIM3;A6KJ39	A0A8I6A3A7_RAT;A0A8I6GIM3_RAT;A6KJ39_RAT	Ntpcr		8	4	1119170	1303180	1439490	1200300	1610650	1290500	851068	864818	821458
A0A8I6A3A8;Q32PX6	A0A8I6A3A8_RAT;Q32PX6_RAT	Rhog		12	11	25751100	26757900	27008400	22822400	24667700	19280200	15890100	19666500	20032800
A0A8I6A3C7;A0A8I6GJY7;B0BNM3	A0A8I6A3C7_RAT;A0A8I6GJY7_RAT;B0BNM3_RAT	Snx9		20	2	25134000	25681100	23556900	24298000	30889000	25139900	17186900	21033000	19505500
A0A8I6A3H8;A6KCU5	A0A8I6A3H8_RAT;A6KCU5_RAT	Pfdn5		8	3	14945500	16578500	16116900	16742800	15779500	15937900	14553300	14773600	15658300
A0A8I6A3K2	A0A8I6A3K2_RAT	Qars1		52	13	23858000	23573600	23152400	24230700	30385100	24746300	19342900	22171600	21634600
A0A8I6A3N4;A0A8I6ANM7;A0A8J8YMC5;D4A4P1;Q5HZA7;A0A8I6AU27	A0A8I6A3N4_RAT;A0A8I6ANM7_RAT;A0A8I6AU27_RAT;A0A8J8YMC5_RAT;D4A4P1_RAT;Q5HZA7_RAT	Bin1		16	14	18213500	15847300	18273600	14685800	14411500	13900900	10530900	10920800	12415100
A0A8I6A3N8;A0A8I6A3Y7;A0A8I6ADM2;M0R623	A0A8I6A3N8_RAT;A0A8I6A3Y7_RAT;A0A8I6ADM2_RAT;M0R623_RAT	Gtpbp4		1	0	38593	31706	46705	34373.2	32395.4	35159.8	35019.8	31179.6	21733.2
A0A8I6A3P9;A6K0V4	A0A8I6A3P9_RAT;A6K0V4_RAT	Fkbp14		13	13	4713560	4974100	5676470	4265060	3875060	4259950	4876560	5470020	4971370
A0A8I6A3Q6	A0A8I6A3Q6_RAT	Abr		15	14	6221220	5792260	5594840	5357420	6843970	6294100	5347670	5221520	4784240
A0A8I6A3T8;A0A8I5Y6T9	A0A8I5Y6T9_RAT;A0A8I6A3T8_RAT	Bltp3a		5	5	2135280	2962640	2710810	2464580	3580000	3199760	3581030	3126530	2119960
A0A8I6A3X8;A0A8I6A4D6;B1WBM5;Q0ZFS6	A0A8I6A3X8_RAT;A0A8I6A4D6_RAT;B1WBM5_RAT;Q0ZFS6_RAT	Ifrd2		2	2	214305	151933	236503	262495	242305	167088	221185	194180	239126
A0A8I6A411;A0A8I6AKI5;F1LNE2	A0A8I6A411_RAT;A0A8I6AKI5_RAT;F1LNE2_RAT	Unc5b		14	13	3908930	3860300	4251880	4278550	5409270	3936830	2614120	3338940	2926400
A0A8I6A416;A0A8I6A5M3;A6HMM1;A0A0G2K2K1;A0A8I5Y879;A6HMM2;A6HMM4	A0A0G2K2K1_RAT;A0A8I5Y879_RAT;A0A8I6A416_RAT;A0A8I6A5M3_RAT;A6HMM1_RAT;A6HMM2_RAT;A6HMM4_RAT	Pde1a		6	5	1268710	1321880	1470900	1421460	1633230	1459470	1232990	1240570	1146650
A0A8I6A420;A0A8I6APN6;A0A8I6ASA0;A0A8I6AT23;A0A8I6G9E5;A0A8I6GK77	A0A8I6A420_RAT;A0A8I6APN6_RAT;A0A8I6ASA0_RAT;A0A8I6AT23_RAT;A0A8I6G9E5_RAT;A0A8I6GK77_RAT	Bcas3		13	0	14869900	13910200	16097900	13279700	15831100	15053700	10085000	12272500	11811600
A0A8I6A421;A6JQ26;D3ZQQ1	A0A8I6A421_RAT;A6JQ26_RAT;D3ZQQ1_RAT	Aftph		1	1	1653870	1765950	2093980	963017	1439270
A0A8I6A458;A0A8I6G7J5;A6HDA0;A6HDA1;G3V9R0	A0A8I6A458_RAT;A0A8I6G7J5_RAT;A6HDA0_RAT;A6HDA1_RAT;G3V9R0_RAT	Luc7l		9	9	9013840	9327640	10515600	11246800	8584320	8258410	7449150	7832690	7027650
A0A8I6A461;B5DEI0	A0A8I6A461_RAT;B5DEI0_RAT	Pcyox1l		11	8	8914190	8235070	7948600	7754250	7953470	7955800	9388210	8638220	8921120
A0A8I6A486;A0A8I6AXD4;A0A8I6GLZ6;A6JLX0;D3ZL57;A6JLW9	A0A8I6A486_RAT;A0A8I6AXD4_RAT;A0A8I6GLZ6_RAT;A6JLW9_RAT;A6JLX0_RAT;D3ZL57_RAT	Usp6nl;Usp6nl_predicted		2	0	7279.66		8123.29	8191.62		8307.72
A0A8I6A4A2	A0A8I6A4A2_RAT	Vps13a		49	8	4679760	4580420	4869970	4680340	5526120	4860290	4531940	4723050	4737990
A0A8I6A4C2	A0A8I6A4C2_RAT	Nxn		12	12	1771550	1870080	1842710	1920400	1955510	1951780	1688270	1959340	1866610
A0A8I6A4C9	A0A8I6A4C9_RAT	Fxyd5		2	2	2831670	3087750	2438080	2603140	2165750	2402020	2607590	2476170	2770420
A0A8I6A4G5;A0A8I6AGJ5;A6I5E3;G3V9I9	A0A8I6A4G5_RAT;A0A8I6AGJ5_RAT;A6I5E3_RAT;G3V9I9_RAT	Srek1		8	8	2317850	2376790	2124350	2357260	2539530	2593430	2439520	2625250	2355980
A0A8I6A4H8	A0A8I6A4H8_RAT	Wdcp		2	0	24148.4		15067.9	11895.5	11303.5	7949.39
A0A8I6A4N9;A6HT82;D4AE65	A0A8I6A4N9_RAT;A6HT82_RAT;D4AE65_RAT	Rrp7a		1	1		437700			814951	449236
A0A8I6A4P1;A0A8I6GI53;D4A932	A0A8I6A4P1_RAT;A0A8I6GI53_RAT;D4A932_RAT	Plekhm2		10	4	4080170	3671860	3865670	3821420	4280240	3921680	3204280	4262290	3793040
A0A8I6A4P4;B2GV15;F7EMY8	A0A8I6A4P4_RAT;B2GV15_RAT;F7EMY8_RAT	Dbt		25	25	26729700	26912100	27125300	23452100	28430200	27598300	23396400	21070800	22703000
A0A8I6A4Q7	A0A8I6A4Q7_RAT	Eif3m		1	1						278303
A0A8I6A4W0;A6KE41;D3ZN63	A0A8I6A4W0_RAT;A6KE41_RAT;D3ZN63_RAT	Wdhd1		2	2		5842.85	5572.88	4750.72	6334.98				4781.36
A0A8I6A4W2	A0A8I6A4W2_RAT	Ktn1		88	88	46549700	47133800	48538100	47534500	44439200	46646400	47922400	50848800	49733600
A0A8I6A504;A6IGL1;A0A0G2K5R4	A0A0G2K5R4_RAT;A0A8I6A504_RAT;A6IGL1_RAT	Zfc3h1		3	2		96153.4	99841.3	82615.4	97518.7	85245.7	109143	84587.1	70390.4
A0A8I6A507	A0A8I6A507_RAT	Ctso		2	2	5264.48	7892.93	5316.55	2817.74	3910.6	6064.2	4623.16	6055.67	4743.43
A0A8I6A516;A6JUV9;A6JUW0;D4ACF5	A0A8I6A516_RAT;A6JUV9_RAT;A6JUW0_RAT;D4ACF5_RAT	Brd9		1	1	2030110	2087600	1768730		2403730	1853600	2047160	1313900	1196470
A0A8I6A522	A0A8I6A522_RAT	Rab2a		19	3	58150300	66077100	66345500	64361900	64253600	64095600	57894800	61197000	60647000
A0A8I6A547	A0A8I6A547_RAT	M6pr-ps1		4	0	9714240	8257970	9347480	10008600	8181700	9289490	9919650	9532730	10393800
A0A8I6A568;A0A8I6A9T9;A6HCD6;A6HCD7	A0A8I6A568_RAT;A0A8I6A9T9_RAT;A6HCD6_RAT;A6HCD7_RAT	Gphn		15	15	9790310	10063000	10325200	10281100	8297100	10464200	10190300	8604850	9722990
A0A8I6A596;A6K1T2;D3ZIV3	A0A8I6A596_RAT;A6K1T2_RAT;D3ZIV3_RAT	Mad1l1		20	3	7747390	8846260	7466660	8399710	8065300	8272750	8239220	7478660	7646600
A0A8I6A5D2	A0A8I6A5D2_RAT	Arhgap18		4	4	430870	307441	213493	248373	243925	259511	196664	271000	201373
A0A8I6A5E1;D4A510;A0A8I6AGR8	A0A8I6A5E1_RAT;A0A8I6AGR8_RAT;D4A510_RAT	Smarcc2		18	5	13682500	11408600	12638200	13793900	10982700	10864200	11675900	11384900	10243800
A0A8I6A5F1;A6KGX0;G3V7Z8	A0A8I6A5F1_RAT;A6KGX0_RAT;G3V7Z8_RAT	Pabpn1		8	7	6112290	6421130	6569510	5937480	5488800	6033700	7075580	6925250	6481910
A0A8I6A5F8;A0A9K3Y7A3;B5DEJ6	A0A8I6A5F8_RAT;A0A9K3Y7A3_RAT;B5DEJ6_RAT	Tpk1		4	4	448231	499975	391740	553418	525927	335166	433436	462724	557068
A0A8I6A5G5;A6I4E9	A0A8I6A5G5_RAT;A6I4E9_RAT	Ell2		2	2			1734.35			6859.66
A0A8I6A5I3;F1M9P0	A0A8I6A5I3_RAT;F1M9P0_RAT	Ap1ar		1	1	1147330	1149710	1506260	1216900	1347650	999580	735085	823149	723592
A0A8I6A5J1;A0A8I6A485;Q3SWT9	A0A8I6A485_RAT;A0A8I6A5J1_RAT;Q3SWT9_RAT	Nars2		4	1	197177	183721	161892	250438	226349	229317	327415	340956	235074
A0A8I6A5K5;D3ZMN5	A0A8I6A5K5_RAT;D3ZMN5_RAT	Snx29		4	3	65637.6	79098.3	66784.2	74910.6	83736.5	91290.4	76091.3	80313.1	63166.1
A0A8I6A5M1;A6KFG5	A0A8I6A5M1_RAT;A6KFG5_RAT	Fn1		3	0	21445200	20979700	23209700	22420000	22156400	20260500	24007100	25427700	23476800
A0A8I6A5U3;A6K2M3	A0A8I6A5U3_RAT;A6K2M3_RAT	Ap1s2		3	2	2298310	2068440	2989090	2350840	2748080	2506340	2775460	2476730	2300480
A0A8I6A5U6;B2RYP6	A0A8I6A5U6_RAT;B2RYP6_RAT	Luc7l2		16	10	7042310	7111670	7584100	6736350	6079950	6744170	5019650	5338540	5276040
A0A8I6A5X2	A0A8I6A5X2_RAT	Usp32		8	2	159851	214176	256236	195517	248541	245917	187402	197994	239121
A0A8I6A5Y0;A6JP73	A0A8I6A5Y0_RAT;A6JP73_RAT	Vta1		9	9	67323500	66749700	63222200	64927300	62978600	68447300	61832500	58214600	62151500
A0A8I6A614;A0A8I6A7A3;A0A8I6A8X1;A0A8I6GJE3;A6K4E0	A0A8I6A614_RAT;A0A8I6A7A3_RAT;A0A8I6A8X1_RAT;A0A8I6GJE3_RAT;A6K4E0_RAT	Mrtfb		1	1		4513960	6114800	3535520	3458610	2524720	1890360	2231600
A0A8I6A616;F6T071;Q68G33	A0A8I6A616_RAT;F6T071_RAT;Q68G33_RAT	Gorasp2		14	13	21762700	21617900	21486800	19672300	19093200	20501800	18774800	20853400	20586700
A0A8I6A632;D4A533;A6IJM8	A0A8I6A632_RAT;A6IJM8_RAT;D4A533_RAT	RGD1309656_predicted;Tapt1		6	0	3653690	4045000	3771330	3167170	4363600	4536190	3866990	3017000	3480390
A0A8I6A653;A0A8I6ACK9;A6K5Q8	A0A8I6A653_RAT;A0A8I6ACK9_RAT;A6K5Q8_RAT	Abcg3l3		19	8	6097660	6821030	7041960	6964450	8735600	7799020	7437120	7496950	7331340
A0A8I6A660;A6KDL4;D3ZJ32	A0A8I6A660_RAT;A6KDL4_RAT;D3ZJ32_RAT	Esyt2		43	17	24444700	25752600	25677200	23883500	26376100	24659800	25119800	23691300	24976200
A0A8I6A685;A0A8I6AVP7;D3ZV63	A0A8I6A685_RAT;A0A8I6AVP7_RAT;D3ZV63_RAT	Odr4		15	15	5156520	5115140	5021550	5170520	5239820	5519690	5734790	5907540	5834190
A0A8I6A691;A0A8I6A9B3;A6JI70;D3ZC55	A0A8I6A691_RAT;A0A8I6A9B3_RAT;A6JI70_RAT;D3ZC55_RAT	Hspa12a		5	3	36544.7	30781.5	47100	42682.1	61520.3	37756.9	45887	44131.3	41728.3
A0A8I6A6A2;A6JHQ8;A6JHQ9;G3V7I8	A0A8I6A6A2_RAT;A6JHQ8_RAT;A6JHQ9_RAT;G3V7I8_RAT	Slk		34	33	34194300	36174800	37131600	32491900	33378300	33120400	28800800	27728500	26765700
A0A8I6A6A9;F1M5T2	A0A8I6A6A9_RAT;F1M5T2_RAT	Dgkd		2	0	1001.12	3492.59	762.607					1676.4	691.167
A0A8I6A6B6	A0A8I6A6B6_RAT	Ppp1r12b		3	3	3252000	2928870	4461030	3114650	2718630	2327040	3267320	3013370	2821350
A0A8I6A6B7	A0A8I6A6B7_RAT	Tdrd3		7	4	3966320	3518330	3721300	3303580	4153380	3887460	3085500	3354840	2977550
A0A8I6A6E5	A0A8I6A6E5_RAT	Anxa5		2	2		162196	187658	158525	171548	126592	184715	140701	202388
A0A8I6A6G8;A6KHQ0	A0A8I6A6G8_RAT;A6KHQ0_RAT	Hm13		9	1	20707500	21343700	17252800	18422300	21650600	19750600	23269900	20128400	22031400
A0A8I6A6I2;A0A8I6AKV9;A0A8I6GEN3;A6IGG5;A6IGG9;A6IGH0;G3V6H9;A0A8I6A4K3	A0A8I6A4K3_RAT;A0A8I6A6I2_RAT;A0A8I6AKV9_RAT;A0A8I6GEN3_RAT;A6IGG5_RAT;A6IGG9_RAT;A6IGH0_RAT;G3V6H9_RAT	Nap1l1		14	10	63550100	66288800	67077800	61777400	63296500	61872400	56053400	52014400	62314700
A0A8I6A6J0;Q5XI39	A0A8I6A6J0_RAT;Q5XI39_RAT	Cryzl1		10	3	1449690	1473100	1789280	1935160	1949830	1935760	1620330	1789970	1840500
A0A8I6A6J5;A6HST7;D3ZTT7	A0A8I6A6J5_RAT;A6HST7_RAT;D3ZTT7_RAT	Sun2		18	14	21631100	20638100	22377200	20967900	20495700	19807000	19831200	19772400	19276900
A0A8I6A6K6;Q499R1	A0A8I6A6K6_RAT;Q499R1_RAT	Ppp2r5d		24	10	8319920	8790820	9629420	8819100	9344110	8636710	7692140	8088890	8038570
A0A8I6A6K8	A0A8I6A6K8_RAT	Tpd52		2	2				486379	354678	372360	264331	343726	353138
A0A8I6A6M3;A6JAE1;D4A234;A0A8I6AGP6	A0A8I6A6M3_RAT;A0A8I6AGP6_RAT;A6JAE1_RAT;D4A234_RAT	Uri1		4	4	913721	1578550	1441540	1337830	1201590	1102990	1279980	1086970	786874
A0A8I6A6V2	A0A8I6A6V2_RAT	Mapre3		1	1	98035.9	243185	115030	123533	191093	132973	77418.9	119939	105036
A0A8I6A6Y0;A0A8I6AJN4;A0A8I6GJW6;A6J400;D4A0D9	A0A8I6A6Y0_RAT;A0A8I6AJN4_RAT;A0A8I6GJW6_RAT;A6J400_RAT;D4A0D9_RAT	Bcl9l		2	2	13349.2	11282.1	24102.1	17115.6		18392.6	23913.4	17632.1
A0A8I6A726;A6K9P6	A0A8I6A726_RAT;A6K9P6_RAT	Eps15l1		32	32	19267400	19831100	18104400	18052200	17629800	18123200	17995500	17623000	18346800
A0A8I6A754;D3ZJG4	A0A8I6A754_RAT;D3ZJG4_RAT	Pacs2		11	2	14730300	11943700	13562700	13007000	12540300	10719300	9420660	9182930	9223380
A0A8I6A768;A6IQ10;M0R7V3	A0A8I6A768_RAT;A6IQ10_RAT;M0R7V3_RAT	Apoo		5	4	3954650	3914940	4182340	3478570	3485610	4145000	3385570	3158860	3237990
A0A8I6A795;A0A8I6AMK7;A0A8J8XB26;Q4KM38	A0A8I6A795_RAT;A0A8I6AMK7_RAT;A0A8J8XB26_RAT;Q4KM38_RAT	Srsf10		3	2	1046100	1822190	909075	1028330	867318	2306270	1260080	1017530	1249170
A0A8I6A7D1	A0A8I6A7D1_RAT	Rps6ka5		3	3	2594.72	2323	5310.74	3079.51				3431.97
A0A8I6A7I6;A6HBE0	A0A8I6A7I6_RAT;A6HBE0_RAT	Immp2l		1	1	6180.87				8859.68
A0A8I6A7J1;A6IGY5	A0A8I6A7J1_RAT;A6IGY5_RAT	Msrb3		8	8	6754000	6587780	6527330	7030100	6494710	6870400	7426770	6512750	6830160
A0A8I6A7Q5;B0BN20	A0A8I6A7Q5_RAT;B0BN20_RAT	Tspan6		8	8	25202600	26907100	27192300	28554700	27710400	29170300	32507600	31393300	31852600
A0A8I6A7Q7;Q8CHJ4	A0A8I6A7Q7_RAT;Q8CHJ4_RAT	Yy1		2	1	27207	46764.5	32568	28570.4	34079.9	24569.8	35882.6	45653.4	36899.4
A0A8I6A822;D3ZUD8	A0A8I6A822_RAT;D3ZUD8_RAT	Tm9sf3		22	5	21495100	20800000	21724000	19603800	22886900	20648700	24349200	22191100	20804200
A0A8I6A829;A0A8I6AIT9;A0A8I6AK46;A0A8I6GJ78;F1LPG2	A0A8I6A829_RAT;A0A8I6AIT9_RAT;A0A8I6AK46_RAT;A0A8I6GJ78_RAT;F1LPG2_RAT	Dock8		7	3	275239	242811	254351	320319	344666	264179	237592	297484	225119
A0A8I6A858;A6KST9;D4AD29	A0A8I6A858_RAT;A6KST9_RAT;D4AD29_RAT	Lamtor4		4	4	9094350	11786000	11167000	9711010	8970120	9322560	5542750	6427380	6127940
A0A8I6A883	A0A8I6A883_RAT	ENSRNOG00000063890		2	0	2281170	1973370	2604560	1402770	2867210	1962390	2202040	1715140	1473650
A0A8I6A896;A0A8I6AM43;A6K3M9	A0A8I6A896_RAT;A0A8I6AM43_RAT;A6K3M9_RAT	Ap4b1		7	7	195344	160082	181528	123222	201958	175378	182111	192607	196900
A0A8I6A8H6;F7EQI7;Q6MGC5	A0A8I6A8H6_RAT;F7EQI7_RAT;Q6MGC5_RAT	Ralgdsl2		8	8	2227140	2285600	2802690	2263560	3560440	2851780	1987080	2320070	2207440
A0A8I6A8I7;B5DF60	A0A8I6A8I7_RAT;B5DF60_RAT	Eif1ax		4	4	9103370	9125510	8680760	9767300	7967930	8249630	5316060	5710600	5885510
A0A8I6A8J6;A6JMG4;A0A0G2K8F7;Q6AXR9	A0A0G2K8F7_RAT;A0A8I6A8J6_RAT;A6JMG4_RAT;Q6AXR9_RAT	Ube2a		2	2	875650	726067	675961	813634	654393	696439	740275	876149	754743
A0A8I6A8K6;M0R7A6;A0A8I6AMD2;A0A8I6ASA9;A6HAI3	A0A8I6A8K6_RAT;A0A8I6AMD2_RAT;A0A8I6ASA9_RAT;A6HAI3_RAT;M0R7A6_RAT	Itsn2		17	3	898120	830596	923377	894497	874925	763579	993815	895412	956232
A0A8I6A8K7;A6IYL0;D4AB50	A0A8I6A8K7_RAT;A6IYL0_RAT;D4AB50_RAT	Arhgap10		25	25	6454440	7056940	6287650	6337320	6790440	6925530	5433750	6236240	6242570
A0A8I6A8L9	A0A8I6A8L9_RAT	Snx8		1	1	22690.7	17397.9	19496	58108.1	24025.3	19638.1		38167.5	23201
A0A8I6A8V9;A6IHL1;Q7TP42	A0A8I6A8V9_RAT;A6IHL1_RAT;Q7TP42_RAT	Sec62		10	9	7340520	7622760	7690230	7969940	7831280	7756360	5811680	5885360	6479260
A0A8I6A8X0	A0A8I6A8X0_RAT	Cox6b1		10	1	62092700	60569600	57243500	59996600	39378000	37823000	52088900	47595600	57685900
A0A8I6A8Y4;A0A8I6ARF0;A6K6W9;M0R7R2	A0A8I6A8Y4_RAT;A0A8I6ARF0_RAT;A6K6W9_RAT;M0R7R2_RAT	Mtres1		4	4	863643	790348	839656	1207190	888329	690786	1058300	926838	972186
A0A8I6A8Y6;A6HZ38;D3ZMS1	A0A8I6A8Y6_RAT;A6HZ38_RAT;D3ZMS1_RAT	Sf3b2		28	25	14091600	15058800	14549500	11035800	10215600	9505040	8607320	8566020	8588960
A0A8I6A8Z6;A6KR89	A0A8I6A8Z6_RAT;A6KR89_RAT	Trim26		1	0							1907.79
A0A8I6A965;A6K1X1;F1LXF5	A0A8I6A965_RAT;A6K1X1_RAT;F1LXF5_RAT	Get4		8	8	3022930	3205800	3347990	3418510	3477060	3565160	3367320	3438240	3369450
A0A8I6A968;A6KPY1;A0A8I6AAD0;D4AA38	A0A8I6A968_RAT;A0A8I6AAD0_RAT;A6KPY1_RAT;D4AA38_RAT	Hlcs		4	4	2408100	2472760	2401970	2607750	2253910	1956240	2170220	2279420	1309980
A0A8I6A982;D3ZZA1	A0A8I6A982_RAT;D3ZZA1_RAT	Ftsj1		3	0	843729	1410490	1327970	1232980	1336120	1389900	730584	1050400	1156600
A0A8I6A998;A0A8J8XFV7;A6KSM0;Q566D8	A0A8I6A998_RAT;A0A8J8XFV7_RAT;A6KSM0_RAT;Q566D8_RAT	Lig1		7	7	121867	110832	193917	120746	124077	137815	132760	114616	105781
A0A8I6A9E4;A0A0G2KA82;A0A8I6A9F2;A0A9K3Y7R4;A6HB73;Q66H18	A0A0G2KA82_RAT;A0A8I6A9E4_RAT;A0A8I6A9F2_RAT;A0A9K3Y7R4_RAT;A6HB73_RAT;Q66H18_RAT	Sypl1		4	1	12241200	12767300	10562300	11877800	13877500	12379100	9719440	10371900	10012500
A0A8I6A9E8	A0A8I6A9E8_RAT	Prkg1		2	0	2291740	2048710		1887870		2663920	1983370	1445560	1349810
A0A8I6A9F0;D3ZJW0	A0A8I6A9F0_RAT;D3ZJW0_RAT	Erf		1	1	1185260	2267170							368049
A0A8I6A9F6;A6JF67;G3V917	A0A8I6A9F6_RAT;A6JF67_RAT;G3V917_RAT	Tanc1		16	16	2284530	2501520	2135030	2167500	2584270	2746860	1918170	2389130	2284610
A0A8I6A9F9;A0A8I6AJL5;D4A206;A0A8I6AAL0;A6IXE0;A6IXE3;A6IXE4;A6IXE5	A0A8I6A9F9_RAT;A0A8I6AAL0_RAT;A0A8I6AJL5_RAT;A6IXE0_RAT;A6IXE3_RAT;A6IXE4_RAT;A6IXE5_RAT;D4A206_RAT	Tcof1;Tcof1_predicted		14	0	2893130	3093500	3146260	2413170	2588930	1719840	1779970	1852000	1639520
A0A8I6A9H5;M0RC54	A0A8I6A9H5_RAT;M0RC54_RAT	Bod1l1		5	1	906281	678315	650577	509294	610988	511564
A0A8I6A9I8;A0A8I6G7S6;A0A8I5ZYC7	A0A8I5ZYC7_RAT;A0A8I6A9I8_RAT;A0A8I6G7S6_RAT	Apbb2		7	6	6153320	6518130	6324230	6972990	4900590	5943880		4863930	4339780
A0A8I6A9L3;A6K2J0;A0A8I6GM14;A6K2I9;E9PSV8	A0A8I6A9L3_RAT;A0A8I6GM14_RAT;A6K2I9_RAT;A6K2J0_RAT;E9PSV8_RAT	Gpm6b		2	2	4554540	4522720	5369620	3889180	3715960	4477810	5776130	4981640	3823430
A0A8I6A9R8;A6KA61;A6KA59	A0A8I6A9R8_RAT;A6KA59_RAT;A6KA61_RAT	Cope		16	2	19576200	19383400	19890200	20116400	21610700	19873800	19648700	20786200	20203100
A0A8I6A9T1;B1WBW7;F7FIY6	A0A8I6A9T1_RAT;B1WBW7_RAT;F7FIY6_RAT	Traf7		7	2	251298	254673	258279	265014	272274	269513	278801	262105	256212
A0A8I6A9V7;A6KPW1;E9PU42	A0A8I6A9V7_RAT;A6KPW1_RAT;E9PU42_RAT	Dscr3_predicted;Vps26c		9	0	3068780	2754860	2817280	3356200	3447340	3075630	2886480	3131560	3458890
A0A8I6A9W5;A0A0G2K7J6;A0A8I6AAF1;A6J6X4;D3ZPP9	A0A0G2K7J6_RAT;A0A8I6A9W5_RAT;A0A8I6AAF1_RAT;A6J6X4_RAT;D3ZPP9_RAT	Card19		6	6	549368	506338	517462	617642	686179	522933	513314	564527	568729
A0A8I6A9X3;A0A8I6AAZ1;M0RD05	A0A8I6A9X3_RAT;A0A8I6AAZ1_RAT;M0RD05_RAT	Ap1s3		2	2		95218.3					99023.6	105360
A0A8I6A9Y2	A0A8I6A9Y2_RAT	Apba1		2	1		53987.5	57793.3	43848.3		56556.7	71341.6	64301.5	62941.2
A0A8I6A9Z8;A6IQ83;A6IQ85	A0A8I6A9Z8_RAT;A6IQ83_RAT;A6IQ85_RAT	Pdzd11;Pdzd11_predicted		2	0	667636	802784	801560	928122	585219	491516	659225	693657	809703
A0A8I6AA03;A6KI53;F7FAW8	A0A8I6AA03_RAT;A6KI53_RAT;F7FAW8_RAT	Edem2		3	3	1488170	1360700	1130060			1673890	1160020
A0A8I6AA04;A0A8I6AMV0;F1M2D4	A0A8I6AA04_RAT;A0A8I6AMV0_RAT;F1M2D4_RAT	Arhgap23		4	3	285952	397506	498785	333841		289251	288144	347350	302212
A0A8I6AA32;A0A8I6GKN2;A6I2B6	A0A8I6AA32_RAT;A0A8I6GKN2_RAT;A6I2B6_RAT	Copb2		61	61	29742600	30194600	30373700	30422300	36205500	30961800	28010900	30733800	29011800
A0A8I6AA44;A6JU77;M0R401	A0A8I6AA44_RAT;A6JU77_RAT;M0R401_RAT	Fpgs		3	3	199949	241849	198381	178416	256836	165321		146963	155164
A0A8I6AA61;A6HEY4;A6HEY6;D3ZF99	A0A8I6AA61_RAT;A6HEY4_RAT;A6HEY6_RAT;D3ZF99_RAT	Mrpl55		6	6	2287490	1856230	1935420	2140880	1970400	2056840	1877820	1726130	1952370
A0A8I6AA70;A0A8I6AEC5;A0A8I6ATH2	A0A8I6AA70_RAT;A0A8I6AEC5_RAT;A0A8I6ATH2_RAT	Sec61a2		3	1	60044.8	62135.9	59464.1	42504.4	80677.9	61263.9	53243.1	70584.9	46136.9
A0A8I6AAC9;A0A8I6AMX3;A6ID57;B2RYT4;F7F3Q8	A0A8I6AAC9_RAT;A0A8I6AMX3_RAT;A6ID57_RAT;B2RYT4_RAT;F7F3Q8_RAT	Mrps14;Mrps14_predicted		4	0	10199200	12825900	12978200	10087600	10666300	11153500	10690400	9856570	12752700
A0A8I6AAE1	A0A8I6AAE1_RAT	Ahnak2		114	89	324850000	339061000	348342000	173646000	180129000	164665000	55311900	62490700	65287700
A0A8I6AAH7;Q06C60	A0A8I6AAH7_RAT;Q06C60_RAT	Bola1		6	6	6293790	7008810	7769850	6916980	5703850	6362600	6449210	6351010	6833950
A0A8I6AAM0	A0A8I6AAM0_RAT	Fastkd5		1	1	15725.3		15068.6	18162.7	12130.3		9997.02	12365.9
A0A8I6AAM1	A0A8I6AAM1_RAT	Pdxkl1		2	2	165549	264807	318511	291980	242476	222408	307956	244519	304825
A0A8I6AAN5;A0A0G2JY81;A6HTD8	A0A0G2JY81_RAT;A0A8I6AAN5_RAT;A6HTD8_RAT	Fbln1		4	4	2674660	2567050	2539410	2542600	2784050	2454100	2589880	2687810	2673990
A0A8I6AAN7;A6JHY8;A6JHY9	A0A8I6AAN7_RAT;A6JHY8_RAT;A6JHY9_RAT	Acsl5		29	26	35821100	41337400	39018700	37340500	44969100	42067100	29985000	31178700	29744300
A0A8I6AAP2	A0A8I6AAP2_RAT	ENSRNOG00000063112		17	17	59608200	56358100	63387600	56328600	73880200	57789300	44014000	59773200	53897500
A0A8I6AAR8;A6IBD8	A0A8I6AAR8_RAT;A6IBD8_RAT	Slc25a26		2	1	72982.9			55573.3	49717.7
A0A8I6AAR9;A0A8I6AL58	A0A8I6AAR9_RAT;A0A8I6AL58_RAT	Ankrd17		35	21	15373900	16721000	15776300	13655600	15215800	14422600	13672400	12583100	13337500
A0A8I6AAS9;A6IPK0;A0A8I5YBG1;A0A8I5ZL06;D3ZYT8	A0A8I5YBG1_RAT;A0A8I5ZL06_RAT;A0A8I6AAS9_RAT;A6IPK0_RAT;D3ZYT8_RAT	Pikfyve		14	14	9208380	10249000	8418600	9724370	9784790	8661500	7862550	8689780	9584700
A0A8I6AAU2;A0A8I6GHZ3;A6HT26;B2RZB0;F7FCX9	A0A8I6AAU2_RAT;A0A8I6GHZ3_RAT;A6HT26_RAT;B2RZB0_RAT;F7FCX9_RAT	Polr3h;Polr3h_predicted		1	0	25489.3		42078.2	26370.6	21443.5		36076.3	36379.9	21495.6
A0A8I6AAW1;A6JBN1	A0A8I6AAW1_RAT;A6JBN1_RAT	Tars3		5	5	1903210	1918350	1813870	2102320	2472980	1449950	2114660	1251410	1416420
A0A8I6AAX9;A6IDL5;D4ADS4	A0A8I6AAX9_RAT;A6IDL5_RAT;D4ADS4_RAT	Mgst3		3	1	105863	98736.5	117769	61305.9	79619.5	97462.9	116288	97947.9	84899.3
A0A8I6AAY6;A0A8I6AEF2;A0A8I6ATG9;A0A8I6B2N1;A0A8I6GKH9;A6IRK3;F1M9I4	A0A8I6AAY6_RAT;A0A8I6AEF2_RAT;A0A8I6ATG9_RAT;A0A8I6B2N1_RAT;A0A8I6GKH9_RAT;A6IRK3_RAT;F1M9I4_RAT	Heg1		1	1	47876.4	39323.8	40451.5	27302.7	28985.3	15838.9	10304.6	11644.1	14978.5
A0A8I6AAY8;A6IFI4;F1M570	A0A8I6AAY8_RAT;A6IFI4_RAT;F1M570_RAT	Glt8d2		3	0	109311	114594	132626	112628	95264.2	93254	137772	139083	95754.9
A0A8I6AB18;A0A8I6ADK7;F1MAQ6	A0A8I6AB18_RAT;A0A8I6ADK7_RAT;F1MAQ6_RAT	Tmtc4		4	0	112468	144707	147989	126179	128525	198471	174454	119182	109597
A0A8I6AB28;A0A8I6GGV4;A6KAR2;F7EL80	A0A8I6AB28_RAT;A0A8I6GGV4_RAT;A6KAR2_RAT;F7EL80_RAT	Ddx41		1	1	4283.99			7372.56	5556.43		6712.98		3629.84
A0A8I6AB29;D3ZRG7	A0A8I6AB29_RAT;D3ZRG7_RAT	Rbm26		17	9	5635030	6561340	5312310	5197570	4131740	4442830	3601150	4785010	4662050
A0A8I6AB48	A0A8I6AB48_RAT	Zmat2		14	0	6782340	6301300	7560600	6801600	8337540	6967840	6209870	6943450	6303020
A0A8I6AB63;A6J0M1;F7FB90	A0A8I6AB63_RAT;A6J0M1_RAT;F7FB90_RAT	Tyw1		12	5	5026000	4559480	5111950	5206240	5220970	4919610	4609340	5546590	4649130
A0A8I6AB70	A0A8I6AB70_RAT	Slc7a11		3	1	665687	1204780	649197	893276	641925	771218	843918	833336	537695
A0A8I6AB74;A0A8I6AD58;A0A8I6GDC5;A6IEU5;D3ZZP1	A0A8I6AB74_RAT;A0A8I6AD58_RAT;A0A8I6GDC5_RAT;A6IEU5_RAT;D3ZZP1_RAT	Slc37a3		2	2	1563310	1450860	1879170	1541770	1851060	1789500	1205450	1135800	850601
A0A8I6AB87;A0A9K3Y6P1;B5DFC6	A0A8I6AB87_RAT;A0A9K3Y6P1_RAT;B5DFC6_RAT	Gnpda1		13	3	11852900	12102500	12856500	11555900	10911300	11243900	12871800	12713300	12472300
A0A8I6AB98;A0A8I6AKV2;F1M842	A0A8I6AB98_RAT;A0A8I6AKV2_RAT;F1M842_RAT	Tp53bp1		3	0	1811500		4370070	4337360		4883770
A0A8I6ABA8;A6J0M5;A6J0M6;G3V631	A0A8I6ABA8_RAT;A6J0M5_RAT;A6J0M6_RAT;G3V631_RAT	Rabgef1		15	15	4899090	5497210	5404020	5384430	5550740	4878280	4358300	5081000	4552920
A0A8I6ABE4;A6HY34;A6HY35;D3ZLX3	A0A8I6ABE4_RAT;A6HY34_RAT;A6HY35_RAT;D3ZLX3_RAT	Mob2		6	3	5080810	6003900	6017060	5499480	5537860	5376050	4105510	4850750	4221720
A0A8I6ABE7;A0A8I6ADR6;A0A8I6GL93;A6ICY8	A0A8I6ABE7_RAT;A0A8I6ADR6_RAT;A0A8I6GL93_RAT;A6ICY8_RAT	Xpr1		5	5	1979000	1777100	1600270	1540440	2063520	2043610		1343310	1990970
A0A8I6ABF2;A6HD36;D3ZF16	A0A8I6ABF2_RAT;A6HD36_RAT;D3ZF16_RAT	Lmf1;rCG_34458		8	0	2310660	2239710	2202410	2413810	2816360	2535770	2646690	2449710	2204870
A0A8I6ABG6	A0A8I6ABG6_RAT	Tln1		176	37	206527000	216866000	218773000	221316000	209085000	213683000	186122000	198416000	200359000
A0A8I6ABI3;Q6AY21	A0A8I6ABI3_RAT;Q6AY21_RAT	G3bp2		1	1	4015.87	8318.24	7182.02	3028.87	4717.08	4033.67	2046.76	4251.1	4301.28
A0A8I6ABI5;F1LZB0	A0A8I6ABI5_RAT;F1LZB0_RAT	R3hcc1		3	1	700322	504397	481719	293507	503276	346283	415804	356366	665422
A0A8I6ABJ3;A6J7I2	A0A8I6ABJ3_RAT;A6J7I2_RAT	Serpinb6a		20	19	14087600	13986500	15493900	13607800	14541300	13389600	17603600	15513400	14546200
A0A8I6ABJ7;A0A8I5XW27;A6JQ79;F1M5R1	A0A8I5XW27_RAT;A0A8I6ABJ7_RAT;A6JQ79_RAT;F1M5R1_RAT	Rel;Rel_predicted		2	0			4438.31		6334.84		7103.13		4946.17
A0A8I6ABM0;A6J699;A6J6A2	A0A8I6ABM0_RAT;A6J699_RAT;A6J6A2_RAT	Rit1		4	4	2718910	2230860	2009670	2054890	1540280	1980710	1821360	2245400	1963110
A0A8I6ABQ1	A0A8I6ABQ1_RAT	Naga		12	4	6702800	6357600	6234750	6712320	6207500	6889430	6276810	7332880	7317310
A0A8I6ABQ2;D3ZT71	A0A8I6ABQ2_RAT;D3ZT71_RAT	Bcl2l13		6	1	3912520	3583230	3913360	2980280	3410030	2921070	2205310	2251000	2394060
A0A8I6ABU1;A6HTK2;D3ZZM0	A0A8I6ABU1_RAT;A6HTK2_RAT;D3ZZM0_RAT	Slc39a14		6	6	2153430	2981150	2454950	2580060	2453630	2152340	2617130	1987080	2186410
A0A8I6ABZ0;A0A8J8YBF1;B2RZA8	A0A8I6ABZ0_RAT;A0A8J8YBF1_RAT;B2RZA8_RAT	Slc30a6		3	3	611046	559960	731784	746015	776439	990866	806016	780089	598093
A0A8I6ABZ7;A6ICV0;D4A9D6	A0A8I6ABZ7_RAT;A6ICV0_RAT;D4A9D6_RAT	Dhx9		29	29	129114000	109830000	120168000	107545000	117403000	93887500	95743800	112609000	98148200
A0A8I6AC18;A6HZT6;A6HZT7;A6HZT8;D3ZRN1	A0A8I6AC18_RAT;A6HZT6_RAT;A6HZT7_RAT;A6HZT8_RAT;D3ZRN1_RAT	Tmem179b;rCG_48101		2	0	150658	164191	228804	130101		169714	84403.2	137106	105426
A0A8I6AC46;A6HIQ7	A0A8I6AC46_RAT;A6HIQ7_RAT	Med1		7	5	1605740	2001560	1925740	2448490	2661810	1911220	1612140	1295410	1964320
A0A8I6ACH7;A6IUH5	A0A8I6ACH7_RAT;A6IUH5_RAT	Acot7		18	18	49397800	49678900	55667400	53302500	56423500	54531900	43606400	50601300	48093400
A0A8I6ACI9;A6HUI1;A6HUI2;A6HUI3	A0A8I6ACI9_RAT;A6HUI1_RAT;A6HUI2_RAT;A6HUI3_RAT	Mbnl2;rCG_36862		1	0	4137940	3141560	3494440	1781550	2414130	1778200	614621	451860	592787
A0A8I6ACJ4	A0A8I6ACJ4_RAT	P4ha2		23	2	31767600	32625100	33323100	33449700	32951700	33445300	19400200	23172800	22525000
A0A8I6ACJ8;B0BN39	A0A8I6ACJ8_RAT;B0BN39_RAT	Med18		2	2	3333970	3854690	5117750	4042170	3282260	3297820	3349500	3129230	1876500
A0A8I6ACK5;A6HL41;D4A5W8	A0A8I6ACK5_RAT;A6HL41_RAT;D4A5W8_RAT	Pgs1		15	15	3521240	3617780	4033260	3951470	4779840	3846540	3229150	3748970	3386230
A0A8I6ACN2;A6HI62;A6HI63;D3ZTW8	A0A8I6ACN2_RAT;A6HI62_RAT;A6HI63_RAT;D3ZTW8_RAT	Mrpl27		3	3	6579080	7108050	7624710	7213270	6421720	6275540	4291560	4796350	5096240
A0A8I6ACP1;A0A0H2UH90	A0A0H2UH90_RAT;A0A8I6ACP1_RAT	Vwa5a		32	4	8216030	8714890	8914340	11010600	10550800	10311400	10182500	10877400	9831910
A0A8I6ACP7;A6J795;D4AAG3	A0A8I6ACP7_RAT;A6J795_RAT;D4AAG3_RAT	Slc35b3		1	1									48661500
A0A8I6ACQ5	A0A8I6ACQ5_RAT	Fubp3		17	17	22399900	24249400	22747900	22788900	21200900	22131500	17819200	19168700	19057700
A0A8I6ACS2;A0A8I6AH92;A6HM21;F7FK94;Q66HM7	A0A8I6ACS2_RAT;A0A8I6AH92_RAT;A6HM21_RAT;F7FK94_RAT;Q66HM7_RAT	Ssb		25	9	13996400	13385700	13466300	13768300	12662300	13654200	15025500	15673000	15060300
A0A8I6ACV4;A0A8I6GIC7;A6KIB5;G3V927;A0A8I6A541	A0A8I6A541_RAT;A0A8I6ACV4_RAT;A0A8I6GIC7_RAT;A6KIB5_RAT;G3V927_RAT	Dlgap4		8	8	2555360	2825770	2786720	2371490	2398570	2810490	2237120	2680570	2455030
A0A8I6ACW0;A0A8I5ZM29;A6INF6;F1M5G8	A0A8I5ZM29_RAT;A0A8I6ACW0_RAT;A6INF6_RAT;F1M5G8_RAT	Tmem131		2	2		42374.5	63103.4	66898.7	59443.9	58419.8	62981.3	52383.4	42095.8
A0A8I6ACX1;D3ZWS2	A0A8I6ACX1_RAT;D3ZWS2_RAT	C1h19orf12		5	1	2567680	2478970	2222210	2395650	2151110	1925300	1722250	1939450	1850280
A0A8I6ACX4;A0A8I6GKM3;F1M589	A0A8I6ACX4_RAT;A0A8I6GKM3_RAT;F1M589_RAT	Pml		9	5	1130410	1022980	951503	1167380	904010	1101460	876751	1001010	934683
A0A8I6ACY3;A0A8I6GIL4;D4A017	A0A8I6ACY3_RAT;A0A8I6GIL4_RAT;D4A017_RAT	Tmem87a		8	8	2105460	2023910	1979290	1560490	2255920	2105280	1102220	1360310	1222870
A0A8I6AD02	A0A8I6AD02_RAT	ENSRNOG00000069655		1	1	35708600	34320700	29863700	25960100	24954000	23622700	6124320	10066700	7675770
A0A8I6AD03;A6J9X4;B1WBV6;F1LRS5	A0A8I6AD03_RAT;A6J9X4_RAT;B1WBV6_RAT;F1LRS5_RAT	Aplp1		1	1			341301			304445	420024		446427
A0A8I6AD19;A6J6F7;D4A4P4	A0A8I6AD19_RAT;A6J6F7_RAT;D4A4P4_RAT	Flad1;rCG_62600		11	0	688648	791837	732978	710269	958210	1021020	611504	823705	720817
A0A8I6AD51;M0RAP5	A0A8I6AD51_RAT;M0RAP5_RAT	Sbf1		33	15	3402590	3473880	3051490	3075130	3863350	3287170	2520350	2868470	2864020
A0A8I6AD54;A6J222;F6T7Z2	A0A8I6AD54_RAT;A6J222_RAT;F6T7Z2_RAT	Tmem119		6	6	6088890	5911440	6277600	5871710	5277610	6236670	5659520	6033500	5108500
A0A8I6AD55;A0A8I6AGG9;A6IEK5	A0A8I6AD55_RAT;A0A8I6AGG9_RAT;A6IEK5_RAT	Chchd3		11	3	34605500	36221600	35503300	38570500	41916900	34964700	26626800	21057700	25450800
A0A8I6ADA4;A6KD33;F1M5J3	A0A8I6ADA4_RAT;A6KD33_RAT;F1M5J3_RAT	Nipa1		1	1	31943300		38174400	29790900	29704200	30007600
A0A8I6ADE0	A0A8I6ADE0_RAT	AABR07041140.1		13	0	16427800	16906300	17910800	17094200	15566700	16220300	14678700	16756600	15742000
A0A8I6ADL4;A0A8I6GKX3;A8WCF9;Q5U2V2	A0A8I6ADL4_RAT;A0A8I6GKX3_RAT;A8WCF9_RAT;Q5U2V2_RAT	Serinc3		5	5	888739	1034940	1141860	955781	936872	955205	616861	549356	488264
A0A8I6ADN8;A0A8I6AIC2;A0A8I6G204;A0A8I5ZNM2;A0A8I5ZZI3;A6JW89	A0A8I5ZNM2_RAT;A0A8I5ZZI3_RAT;A0A8I6ADN8_RAT;A0A8I6AIC2_RAT;A0A8I6G204_RAT;A6JW89_RAT	Dock10		4	4	7851.95	6895.94	6229.59	6958.06	5267.3	4407.64			4096.57
A0A8I6ADQ7	A0A8I6ADQ7_RAT	ENSRNOG00000063280		3	2	117883000	136810000	122915000	115097000	125361000	113219000	122729000	132437000	143514000
A0A8I6ADR8;A6HRQ5;D4ADS9	A0A8I6ADR8_RAT;A6HRQ5_RAT;D4ADS9_RAT	Efr3a		15	14	1983810	1996460	2228260	2098420	2421570	2098760	1384230	1784570	1556800
A0A8I6ADT5;A6HN86;A6HN87;D3ZG43	A0A8I6ADT5_RAT;A6HN86_RAT;A6HN87_RAT;D3ZG43_RAT	Ndufs3		17	7	14482100	14629600	15339700	14913800	16642700	14899300	11667900	12464400	12393700
A0A8I6ADU4;A0A9K3Y7D6;B1WBZ7	A0A8I6ADU4_RAT;A0A9K3Y7D6_RAT;B1WBZ7_RAT	Gpn1		3	3	2788180	1572560	1627130	1283700	1343170	3724360	2195780		2540390
A0A8I6ADU8	A0A8I6ADU8_RAT	Prune2		14	3	10333500	10359400	10074700	11183800	11033300	11430100	9238980	9130370	7287820
A0A8I6ADY9;A6KTC8;F7ESC7	A0A8I6ADY9_RAT;A6KTC8_RAT;F7ESC7_RAT	Fig4		8	8	189459	274558	209623	188171	237851	165716	177107	225747	205685
A0A8I6AE14	A0A8I6AE14_RAT	Fkbp7		16	8	37424200	42062000	41068600	34864300	29578700	31445900	39001700	45766500	45158000
A0A8I6AE33;A0A8I6GF74	A0A8I6AE33_RAT;A0A8I6GF74_RAT	Wdr37		7	7	4693630	5581070	4812600	4078770	5909310	5124870	3524880	3773280	4503020
A0A8I6AE46;A6K3N7	A0A8I6AE46_RAT;A6K3N7_RAT	Magi3;rCG_51981		2	0	12481	7805.13	8725.16		8665.36		8519.38	6541.94
A0A8I6AE50;A0A8I6AE68;A6JNZ9;D4A0V6;M0R9N8;M0RDG0	A0A8I6AE50_RAT;A0A8I6AE68_RAT;A6JNZ9_RAT;D4A0V6_RAT;M0R9N8_RAT;M0RDG0_RAT	Anln;Anlnl1;rCG_31815		4	0	16946.9	22477	20600.4		21399.2	16198	16537.8		17575.8
A0A8I6AE53	A0A8I6AE53_RAT	Luc7l3		8	8	4774850	5485010	4897370	3661150	4077820	4052700	2953560	2513420	2836250
A0A8I6AE61;B2RYN3	A0A8I6AE61_RAT;B2RYN3_RAT	Eef1e1		8	8	12672700	12988200	12317500	10736400	11180200	11056500	10659600	11176300	10299600
A0A8I6AE77;A6HFM6;D4A261	A0A8I6AE77_RAT;A6HFM6_RAT;D4A261_RAT	Ctc1		7	6	3190490	3668760	3777600	3549630	4027350	4851150	3261200	3353980	2723110
A0A8I6AE83	A0A8I6AE83_RAT	Spats2		15	3	14136100	13552000	13076300	14857100	13627500	14174900	11783400	10642500	11914000
A0A8I6AE84;A6II83	A0A8I6AE84_RAT;A6II83_RAT	Cibar1		3	1	147677	51581.3	125386		153755			127957	266931
A0A8I6AE85	A0A8I6AE85_RAT	Peg10		4	2	2471100	2416350	2479720	2475700	2634900	2371280	2465690	2341770	2400970
A0A8I6AE91;A6I8V4;G3V8F7;A0A8I5Y125	A0A8I5Y125_RAT;A0A8I6AE91_RAT;A6I8V4_RAT;G3V8F7_RAT	Gga2		10	9	1234860	1544840	1538390	1450120	1364440	1327320	1076570	1164510	1218800
A0A8I6AED5;A6HSF3	A0A8I6AED5_RAT;A6HSF3_RAT	Rbfox2		1	1	4911.84	4253.94	5250.56
A0A8I6AEF5	A0A8I6AEF5_RAT	Ankh		12	2	3814110	3710090	3915430	3620400	4378610	3752170	4186010	4074900	4156000
A0A8I6AEG4;A6JJZ9;G3V644;O54755	A0A8I6AEG4_RAT;A6JJZ9_RAT;G3V644_RAT;O54755_RAT	Ndufv3		13	13	25677900	26203800	23441400	16603900	16256500	16738700	8941750	9348310	8661430
A0A8I6AEG8;A0A8I6AKK0;F7FBH3	A0A8I6AEG8_RAT;A0A8I6AKK0_RAT;F7FBH3_RAT	Tns2		28	12	7355060	7556590	7470230	6789750	6736170	6248970	5378750	5807730	5292490
A0A8I6AEH8;A6K0C9;G3V6T7	A0A8I6AEH8_RAT;A6K0C9_RAT;G3V6T7_RAT	Pdia4		61	61	75564300	77524700	74608500	78864000	80014800	78230500	81969700	77596400	82480500
A0A8I6AEI3	A0A8I6AEI3_RAT	Wwox		10	10	784894	924649	729326	671176	949269	839509	819436	844642	812246
A0A8I6AEK2;A0A8I5XVT7;D3ZU50	A0A8I5XVT7_RAT;A0A8I6AEK2_RAT;D3ZU50_RAT	Fbxl18;Fbxl18l1		3	0	507951	377454	561344	618962	605732	578459	306442	482394	537676
A0A8I6AEK9;Q6YDN8	A0A8I6AEK9_RAT;Q6YDN8_RAT	Gid8		10	9	64796900	60420200	64311000	64783100	61086000	67034100	63341100	75825100	72271500
A0A8I6AEL5;A6JKU7;A0A8I6GGM4;A6JKU8	A0A8I6AEL5_RAT;A0A8I6GGM4_RAT;A6JKU7_RAT;A6JKU8_RAT	Arid5b		3	3				4750500					4569830
A0A8I6AEP5;A6HXH1	A0A8I6AEP5_RAT;A6HXH1_RAT	Paox		9	4	4325740	4928380	5649340	5703500	5223180	5500440	5836540	5358330	5092500
A0A8I6AES7;A0A8I6B2Z5;A6K8N6	A0A8I6AES7_RAT;A0A8I6B2Z5_RAT;A6K8N6_RAT	Ndufs7		10	10	14741800	12938300	13704900	13239600	16756700	12895500	10350100	12432900	11966400
A0A8I6AES9;A0A8I5ZQ01;A0A8I6AK92;A0A8J8XEJ8;A6JJN4;Q2M1K7;A6JJN5	A0A8I5ZQ01_RAT;A0A8I6AES9_RAT;A0A8I6AK92_RAT;A0A8J8XEJ8_RAT;A6JJN4_RAT;A6JJN5_RAT;Q2M1K7_RAT	Ilrun;rCG_60710		2	0	5029.59					5282.06
A0A8I6AEV8;A6I9B6;D4A9P7	A0A8I6AEV8_RAT;A6I9B6_RAT;D4A9P7_RAT	Bola2;Bola2l2		8	0	35033900	39085400	36786100	37771900	35048300	36521800	34038800	36351500	32733700
A0A8I6AEW5;A0A8I5ZMN7;A0A8I5ZU07;B1H227;M0R942	A0A8I5ZMN7_RAT;A0A8I5ZU07_RAT;A0A8I6AEW5_RAT;B1H227_RAT;M0R942_RAT	Rcc1		10	10	10842400	11695600	11132900	11199200	9977960	10480500	8847350	8317930	7454610
A0A8I6AEY5;A6JU95	A0A8I6AEY5_RAT;A6JU95_RAT	Lrsam1		13	13	2875040	3510180	3807680	3776950	3642850	3642850	2778500	3124770	2848640
A0A8I6AF07;F7FIZ4;Q5XIJ7	A0A8I6AF07_RAT;F7FIZ4_RAT;Q5XIJ7_RAT	Cab39l		5	0	578057	482896	525152	642702	677756	662246	575348	690037	454757
A0A8I6AF23	A0A8I6AF23_RAT	Raph1		23	18	9199830	11452800	10522200	8427860	9729720	9492460	9658790	8218090	10270400
A0A8I6AF38;A6KJE4	A0A8I6AF38_RAT;A6KJE4_RAT	ENSRNOG00000068816;Mrpl50		8	0	45340900	40983400	42557700	40633200	41759200	38143700	37987800	35164300	42470600
A0A8I6AF49;Q68FS8	A0A8I6AF49_RAT;Q68FS8_RAT	Rtca		23	23	8704240	9209230	9494810	8323450	9864600	8512960	5171470	6472200	5742560
A0A8I6AF61	A0A8I6AF61_RAT	Dusp3		9	7	8522820	9074310	8937110	8597130	8373750	8381230	5184880	6370280	5990510
A0A8I6AF68;A6HQB0;D3ZVN5	A0A8I6AF68_RAT;A6HQB0_RAT;D3ZVN5_RAT	Dnaaf9		4	4	17161.6	12541.1	9514.8	12673.7	17052.1	14654.5	17496.6	13976.9	15777.1
A0A8I6AF73;A6HVQ9;D3ZW15	A0A8I6AF73_RAT;A6HVQ9_RAT;D3ZW15_RAT	Sec24b		31	29	13571500	14589200	13958300	14518900	18056500	15395200	11053300	13901700	12492300
A0A8I6AF80;B4F7B4;F1LMK2	A0A8I6AF80_RAT;B4F7B4_RAT;F1LMK2_RAT	Trim41		2	0	1662840	998787	1498310	1366760	1420920	1813920	1237020	1000920	1682840
A0A8I6AF92;A0A8I6AI25;A6JNZ0;D4AEE9	A0A8I6AF92_RAT;A0A8I6AI25_RAT;A6JNZ0_RAT;D4AEE9_RAT	Elof1		1	1	8869.91		10399.5	12262.6	8684.64	9143.04
A0A8I6AF96	A0A8I6AF96_RAT	Heatr5a		46	16	7905250	7804660	7748090	7356520	9179320	8396210	8280960	8282120	8075640
A0A8I6AFB2;A6IMX1;D3ZXB8	A0A8I6AFB2_RAT;A6IMX1_RAT;D3ZXB8_RAT	Etnk1		2	2	264101		185594	240719	254870	276995	187393
A0A8I6AFB4;A0A8I6B1A6;A0A8I6GKK6;A6JST6;E9PTA5	A0A8I6AFB4_RAT;A0A8I6B1A6_RAT;A0A8I6GKK6_RAT;A6JST6_RAT;E9PTA5_RAT	Pign		7	7	1232900	1501250	1171400	1147160	1492530	1738490	1461530	1059310	1409820
A0A8I6AFC5;A6KIS6;D3ZMN2;A6KIS9	A0A8I6AFC5_RAT;A6KIS6_RAT;A6KIS9_RAT;D3ZMN2_RAT	Hpf1;RGD1311747_predicted		4	0			326549	522497		354185		294860
A0A8I6AFH0;A0A8I6GLJ4;F7F288;Q5XIU4	A0A8I6AFH0_RAT;A0A8I6GLJ4_RAT;F7F288_RAT;Q5XIU4_RAT	Bcap29		7	7	3715510	2973220	3621130	3249480	3394350	3401740	3778810	2865420	3089310
A0A8I6AFH7;F1M866;A0A8I6ASS7	A0A8I6AFH7_RAT;A0A8I6ASS7_RAT;F1M866_RAT	Sorbs1		25	3	7418050	7311470	7500990	6625770	6201960	6681560	5325930	5184670	5516320
A0A8I6AFH8;B2RZ66	A0A8I6AFH8_RAT;B2RZ66_RAT	Srp19		9	1	6271360	5669030	6062590	6907990	6786320	6268900	3464450	4257690	3772320
A0A8I6AFI8;D3ZAQ0;A0A8I6A167;A6KNC4	A0A8I6A167_RAT;A0A8I6AFI8_RAT;A6KNC4_RAT;D3ZAQ0_RAT	Fundc2;RGD1560916_predicted		3	0	6356810	6044980	6593470	6617520	5545890	5835900	4520930	5518420	4331750
A0A8I6AFJ7	A0A8I6AFJ7_RAT	Dnajc13		85	85	12805900	12950100	12498300	12258600	16162800	13138300	11170700	13064300	12739900
A0A8I6AFK0;A0A8I6AGR5;A6HI54	A0A8I6AFK0_RAT;A0A8I6AGR5_RAT;A6HI54_RAT	Rsad1		2	2		3143.46			7049.18
A0A8I6AFK2;D3ZNI3;A0A8I6AB17	A0A8I6AB17_RAT;A0A8I6AFK2_RAT;D3ZNI3_RAT	Pdcd11		2	2		6548.71		6622.77		12412.6	4672.49	14652.4	9374.62
A0A8I6AFL5	A0A8I6AFL5_RAT	Tdp1		1	1			30137.9	14369.7	22021.2	22634	21207.7	23175.8	14771.3
A0A8I6AFP3	A0A8I6AFP3_RAT	Atp11c		10	6	2643710	2891100	3057830	3293960	3312730	2896180	2540720	2990320	2673480
A0A8I6AFR4;A6IFV9	A0A8I6AFR4_RAT;A6IFV9_RAT	Tmpo		27	27	20816000	19961300	21242600	20494000	21397000	17778200	16579200	18942300	17759300
A0A8I6AFV0;A6HA05;D3ZFF4	A0A8I6AFV0_RAT;A6HA05_RAT;D3ZFF4_RAT	Lclat1		13	13	10769600	10960700	10922900	10060400	12379300	10109000	4728130	6425470	5605520
A0A8I6AFV4;B5DFI1;F1LND1	A0A8I6AFV4_RAT;B5DFI1_RAT;F1LND1_RAT	Cog1		24	4	5207890	5267820	4828930	4695760	5537740	5223710	4260180	4468950	4254340
A0A8I6AFW3;A6JCH9;A6JCI3;A6JCI1	A0A8I6AFW3_RAT;A6JCH9_RAT;A6JCI1_RAT;A6JCI3_RAT	C1h15orf40		3	1	11858.2	17379.5	19953.5	13155.3	13906.7	12563		5856.62
A0A8I6AFW4;F7ETB4;Q6VEU8	A0A8I6AFW4_RAT;F7ETB4_RAT;Q6VEU8_RAT	Ddx24		3	3	168517	118244	206639	170795	80229.8
A0A8I6AFX5;B2GV35;B5DEK9;F7FLQ5	A0A8I6AFX5_RAT;B2GV35_RAT;B5DEK9_RAT;F7FLQ5_RAT	B3gat3		5	2	657138	565344	728501	594122	697005	711842	795800	691127	676168
A0A8I6AG23	A0A8I6AG23_RAT	Mthfs		1	1	225053	210327	208305	235289	254274	236321	239796	181846	174796
A0A8I6AG33	A0A8I6AG33_RAT	Tnpo1		29	25	31335500	33902700	34424400	32465100	34223300	32933700	25994600	27849400	27891000
A0A8I6AG47;A6JD91;D3ZHF8	A0A8I6AG47_RAT;A6JD91_RAT;D3ZHF8_RAT	Guf1		4	4	203349	316223	325923	338572	420332	354392	277449	395632	474938
A0A8I6AG52	A0A8I6AG52_RAT	Rps20l3		5	1	105223000	109353000	107882000	135595000	152185000	137032000	59842600	65153500	58576000
A0A8I6AG85;A0A8I6AKI3;A6K6N6;F7FMM7;Q66HQ4;Q8VBW4	A0A8I6AG85_RAT;A0A8I6AKI3_RAT;A6K6N6_RAT;F7FMM7_RAT;Q66HQ4_RAT;Q8VBW4_RAT	Bnip3l		2	1	1321.43	3514.07	2454.87		888.991	2893.66
A0A8I6AG94;A6HZC2;Q7TP77	A0A8I6AG94_RAT;A6HZC2_RAT;Q7TP77_RAT	Mrpl49		6	6	1697590	2923420	2032510	2301370	2326800	2153160	2762730	1917220	2836530
A0A8I6AGE0	A0A8I6AGE0_RAT	Plcd3		19	12	5454000	6428770	5208800	5368740	6507940	5809630	6024920	6129900	6315150
A0A8I6AGF4	A0A8I6AGF4_RAT	Nudcd1		22	22	3905740	4485110	4413730	4267240	4092480	4451400	4073250	4195770	3718060
A0A8I6AGP2;A0A8I6ANB2;A0A8I6ATF2	A0A8I6AGP2_RAT;A0A8I6ANB2_RAT;A0A8I6ATF2_RAT	Ppfibp1		40	38	45642400	46294700	46247200	44981900	49076900	43589900	44771800	46649500	45743200
A0A8I6AGQ6;A6HX44;F1M9Z9	A0A8I6AGQ6_RAT;A6HX44_RAT;F1M9Z9_RAT	Adam12		13	3	6237250	6655950	6384880	5831650	6337730	6067490	6166520	7310650	5447460
A0A8I6AGR2;A6IG28	A0A8I6AGR2_RAT;A6IG28_RAT	Cradd;Cradd_predicted		2	0		18220.4	10817.2	17054.9	16810.5	11179.4	10522.7	13129.9	9065.65
A0A8I6AGS7;A6HAB2	A0A8I6AGS7_RAT;A6HAB2_RAT	Emilin1		21	3	3802160	3562300	3919430	3780830	3987750	3641940	3608230	3365380	3518480
A0A8I6AGU0;A6HHA9	A0A8I6AGU0_RAT;A6HHA9_RAT	Rhot1		1	1	309583	590569	332937	324673	640022	405150	552544	668835	465376
A0A8I6AGU4;A6HFT2;Q3MID8	A0A8I6AGU4_RAT;A6HFT2_RAT;Q3MID8_RAT	Senp3		1	1	119741		134084	102920	76928.6		34285.6
A0A8I6AGW0;Q6AYF8	A0A8I6AGW0_RAT;Q6AYF8_RAT	Serpinb9		27	22	35675300	39012400	39859700	33309500	38039800	32664600	20001500	24279600	20642800
A0A8I6AGW9;A6IB60;D3Z981	A0A8I6AGW9_RAT;A6IB60_RAT;D3Z981_RAT	Plxna1		36	28	11630300	13954900	12708500	15479000	16367500	13849900	12150400	13319000	13441500
A0A8I6AGX2	A0A8I6AGX2_RAT	Rtf1		7	0	6878390	7132270	7164130	5570780	6273530	6085520	6966280	5386200	5947670
A0A8I6AGY8;A6JTQ1	A0A8I6AGY8_RAT;A6JTQ1_RAT	Gtf3c4		11	11	4560950	4869070	5078110	5685010	4908360	5137040	4959960	5423320	5369290
A0A8I6AH08	A0A8I6AH08_RAT	Fnbp1		25	25	8849840	8375660	8533070	7693060	9146890	8156180	6477930	7211290	6574880
A0A8I6AH33;A6JC26;D4A040	A0A8I6AH33_RAT;A6JC26_RAT;D4A040_RAT	Mrps11		4	4	1540180	1415360	1655710	1297070	1705880	1581060	936152	867137	970434
A0A8I6AH39;A6KH07;B2RYG2;F1LQJ7	A0A8I6AH39_RAT;A6KH07_RAT;B2RYG2_RAT;F1LQJ7_RAT	Pck2;Pck2_predicted		41	0	58764500	59357300	63537100	55784700	73491800	56404900	23545800	35736300	30233800
A0A8I6AH44;A6J457	A0A8I6AH44_RAT;A6J457_RAT	Rnf214		8	2	5421280	4969660	5601930	5472370	4782150	5466440	4559310	4669660	5035990
A0A8I6AH81	A0A8I6AH81_RAT	Ecpas		78	41	50227200	47089000	46971000	45978300	57031700	48537700	37985600	39209200	38844800
A0A8I6AH91	A0A8I6AH91_RAT	Pcbp1		17	12	91110200	96849500	92809400	78035000	83898500	77119500	51890400	57051000	54694300
A0A8I6AHB0;A6K120	A0A8I6AHB0_RAT;A6K120_RAT	Nt5c3a		13	13	3074210	3002660	3176970	3049420	3315310	2916330	2875350	2706680	2609850
A0A8I6AHE4;A6J5Y1;A6J5Y2;M0R4L6	A0A8I6AHE4_RAT;A6J5Y1_RAT;A6J5Y2_RAT;M0R4L6_RAT	Gatb		3	3	482365	525707	606618	460555	579501	678762	819686	479547	494068
A0A8I6AHF8	A0A8I6AHF8_RAT	Pgm5		42	42	68084600	68829600	68671900	71380900	84932500	71696100	50742300	66998200	61749000
A0A8I6AHG2;A0A8J8XJY2;Q6ZXZ0	A0A8I6AHG2_RAT;A0A8J8XJY2_RAT;Q6ZXZ0_RAT	St6galnac4		7	7	876624	894201	1029080	996822	1130650	873963	896106	884939	921737
A0A8I6AHH7	A0A8I6AHH7_RAT	Fmn1		4	3	57871.5	51778.5	74058.4	61834.7	67212.2				47229.7
A0A8I6AHK0;A6JVB5;D3ZAF5	A0A8I6AHK0_RAT;A6JVB5_RAT;D3ZAF5_RAT	Postn		27	3	54083400	56062700	58851600	59473000	59675200	59491400	67297200	61154600	60796700
A0A8I6AHK2;A6HFE9;G3V6F5	A0A8I6AHK2_RAT;A6HFE9_RAT;G3V6F5_RAT	Elac2		21	21	15999400	14171300	15177800	14454500	14572300	13660100	13616700	11268900	14503800
A0A8I6AHK5	A0A8I6AHK5_RAT	Vps35l		1	0	284750	281582	418976	328624	482240	297686	374215	411327	458609
A0A8I6AHK9	A0A8I6AHK9_RAT	Urod		11	11	23108100	25488700	24682200	25865300	24119600	25046600	22434500	20040200	21322500
A0A8I6AHL1;A0A8I6AVA2;A6IAH1;D4A3Z4	A0A8I6AHL1_RAT;A0A8I6AVA2_RAT;A6IAH1_RAT;D4A3Z4_RAT	Gcfc2		2	2	18891.7		45671.8		20394.3
A0A8I6AHL3;Q6IN24	A0A8I6AHL3_RAT;Q6IN24_RAT	Lgals8		8	8	3077360	3149720	3475250	3280960	3250820	3194650	3369140	3211140	3339110
A0A8I6AHM9	A0A8I6AHM9_RAT	Ncoa5		2	2	5947540	4335180	4502900	4155390	5310350	4181310	5748500	4734890	3226380
A0A8I6AHP3	A0A8I6AHP3_RAT	Tatdn1		15	8	8885340	11346400	10837800	11902000	9634170	12494500	12042000	11214000	11466900
A0A8I6AHQ9	A0A8I6AHQ9_RAT	Xpot		26	5	6271720	5415740	5236550	5340850	5591270	5408520	5760990	5932470	5849420
A0A8I6AHR3;A0A8I5ZS80	A0A8I5ZS80_RAT;A0A8I6AHR3_RAT	Rprd2		3	1	233017	220864	169941	193624	193738	118488
A0A8I6AHV7	A0A8I6AHV7_RAT	Fam185a		4	3	186614	208041	187807	170258	175466	202621	111476	179148	103853
A0A8I6AHX5;A6HP55;A0A8I5ZPL1;A0A8I6G485;A6HP56;A6HP57;D3Z853	A0A8I5ZPL1_RAT;A0A8I6AHX5_RAT;A0A8I6G485_RAT;A6HP55_RAT;A6HP56_RAT;A6HP57_RAT;D3Z853_RAT	Aven		3	3	8761.81	7665.16	9908.57	6893.03		3017.58
A0A8I6AI04	A0A8I6AI04_RAT	Ahnak		14	14	29089900	28877700	31481300	20069500	21880400	17976100	7757540	9491040	11521100
A0A8I6AI35;F1LM66	A0A8I6AI35_RAT;F1LM66_RAT	Eftud2		41	41	25234200	25047200	24605600	23850200	22866900	23534900	23060600	23072500	22845400
A0A8I6AI37;A0A8I6AKJ4;A6JKJ9;M0R907	A0A8I6AI37_RAT;A0A8I6AKJ4_RAT;A6JKJ9_RAT;M0R907_RAT	Snrpd3		8	7	16003700	19655200	20530700	20579000	19434300	19126200	20406000	19909200	19323600
A0A8I6AI55;A0A8I6GLL6;A6KJW4;G3V824	A0A8I6AI55_RAT;A0A8I6GLL6_RAT;A6KJW4_RAT;G3V824_RAT	Igf2r		75	75	36205500	37134000	37212300	39165800	40536800	39189800	41480000	40197600	41075400
A0A8I6AI65	A0A8I6AI65_RAT	Nr2c2ap		5	5	8616090	8969320	10157900	9748730	9920110	7665680	10787200	11061800	10631900
A0A8I6AI75;A6IVT6;F1LTH9	A0A8I6AI75_RAT;A6IVT6_RAT;F1LTH9_RAT	Wrn		1	1	10211.9	14755	12705.9	8957.75	9552.75	13217.2	6116.77	11025.6	10502.6
A0A8I6AI88;A6K535	A0A8I6AI88_RAT;A6K535_RAT	Chpf2		20	12	20021800	21152300	20014000	20419200	22940000	23015800	18905500	18798800	15902200
A0A8I6AI97;A0A8I6GCT2;A6HSA4;F7FKA4;Q793I4;Q8BHI5	A0A8I6AI97_RAT;A0A8I6GCT2_RAT;A6HSA4_RAT;F7FKA4_RAT;Q793I4_RAT;Q8BHI5_RAT	Dgat1;rCG_59622		4	0	8487850	9368690	10526800	8175600	12608500	7710420	8220240	7732500	8634060
A0A8I6AIB5;A6KKL5	A0A8I6AIB5_RAT;A6KKL5_RAT	ENSRNOG00000070657;Saysd1		1	0	7883.41	6942.81	5527.84
A0A8I6AIC8	A0A8I6AIC8_RAT	Zwilch		7	7	5321900	4867660	5959640	5318880	7180790	5922230	5343880	5700530	7370310
A0A8I6AIE0;A6JD58;G3V6A2	A0A8I6AIE0_RAT;A6JD58_RAT;G3V6A2_RAT	Slain2		4	4	322609	367737	439318			215612
A0A8I6AIE4;A0A8I6AU03;A6JZH6	A0A8I6AIE4_RAT;A0A8I6AU03_RAT;A6JZH6_RAT	Med8;Med8_predicted		2	0		92339.5	66788.5		55648.6	70001.4	22797.4
A0A8I6AII4;A6HLH3	A0A8I6AII4_RAT;A6HLH3_RAT	Pycr1		15	15	14215700	14199100	15046600	13050600	16195600	14095700	7479930	10786400	9567390
A0A8I6AII6;A1L1J8;F7F3T1	A0A8I6AII6_RAT;A1L1J8_RAT;F7F3T1_RAT	Rab5b		5	3	18570800	23470300	21519000	28258600	22902100	25324000	21381200	21437000	21707000
A0A8I6AIK0;A6HY44;F7F3R8	A0A8I6AIK0_RAT;A6HY44_RAT;F7F3R8_RAT	Ctsd		1	1	2158220	725568	1105870	854871	1288240	1794560	521385	849735	431757
A0A8I6AIM0	A0A8I6AIM0_RAT	Ctif		20	20	6590710	7087140	6533920	7176090	6057800	7045840	5832670	5262490	6012830
A0A8I6AIN4	A0A8I6AIN4_RAT	Fbxl20		8	7	1128590	1374500	1320080	1334250	1403730	1317940	1331450	1285400	1376450
A0A8I6AIN6;F1LUA1;A0A0G2K051;A0A8I5ZV67;A6IG51	A0A0G2K051_RAT;A0A8I5ZV67_RAT;A0A8I6AIN6_RAT;A6IG51_RAT;F1LUA1_RAT	Eea1		93	93	40095500	39980200	41493900	40481800	38660600	42007500	42820600	44500300	44177500
A0A8I6AIT0;A0A9K3Y8E4;Q5RKH9	A0A8I6AIT0_RAT;A0A9K3Y8E4_RAT;Q5RKH9_RAT	Derl1		4	2	5727350	6868580	5377970	5851920	7128860	7444080	5624210	4707800	5194030
A0A8I6AIV9;A0A9K3Y730;B1WC09	A0A8I6AIV9_RAT;A0A9K3Y730_RAT;B1WC09_RAT	Ddr2		23	21	3952210	4804690	4316140	4718630	4430620	4671600	4708590	4594460	4367220
A0A8I6AIW6;A6ISW3;B0BNM0;F7FIL2	A0A8I6AIW6_RAT;A6ISW3_RAT;B0BNM0_RAT;F7FIL2_RAT	Tmem222		3	3	537441	1021430	729230	717611	783947	469647	599602	247521	496833
A0A8I6AIY8;A6ILX2	A0A8I6AIY8_RAT;A6ILX2_RAT	Tigar		6	6	4500500	4498100	4931040	4114140	4954150	4250380	4814020	4948640	4830320
A0A8I6AJ04;A6IT92	A0A8I6AJ04_RAT;A6IT92_RAT	Pithd1		12	2	3233170	2555270	2785030	3193300	3278450	3123140	2720950	2914820	3395570
A0A8I6AJ14	A0A8I6AJ14_RAT	Gsn		31	31	27907000	30787900	28599000	29107500	27683000	29234100	29767500	29041300	28508300
A0A8I6AJ23;A6I0I1	A0A8I6AJ23_RAT;A6I0I1_RAT	Gnaq		19	14	17038200	17762200	17743600	17758400	22326500	18115600	17902700	19647500	18358800
A0A8I6AJ28	A0A8I6AJ28_RAT	Hk1		64	56	53472000	53895400	53649000	54368600	64214500	58691200	48858900	55778800	53632400
A0A8I6AJ82;A0A8I6ARG8;D3ZHQ5;A0A8I5Y144;A0A8I5Y841	A0A8I5Y144_RAT;A0A8I5Y841_RAT;A0A8I6AJ82_RAT;A0A8I6ARG8_RAT;D3ZHQ5_RAT	Glb1l2		3	1	1539100	2012740	2459960	2193280	2082620	2496210	2722840	2638160	1989330
A0A8I6AJ85	A0A8I6AJ85_RAT	Eif2d		12	2	3623280	3521940	4393070	3781030	3733050	3686740	2738510	2982150	3162130
A0A8I6AJ97;B2RYM6	A0A8I6AJ97_RAT;B2RYM6_RAT	Zc3hc1		6	2	35140.7	37462.8	44768.8	32387.7	34656.3	39706.1	46224.3	42224.3	50207.7
A0A8I6AJB1;A6J4L0;A6J4L1;G3V8X4	A0A8I6AJB1_RAT;A6J4L0_RAT;A6J4L1_RAT;G3V8X4_RAT	Gldn		1	1		46543		48915	89392.9	37656.8	44148.9	71083.5	47043.2
A0A8I6AJB8;D3ZUD3	A0A8I6AJB8_RAT;D3ZUD3_RAT	Wipf2		2	1	11558.9	10014	8129.72		6759.82
A0A8I6AJE2	A0A8I6AJE2_RAT	Arid1a		10	7	755275	705930	776482	771839	676069	711960	595184	634293	598612
A0A8I6AJE9;A0A8I6G9S4;A6HM55;A6HM56;G3V667;A6HM57	A0A8I6AJE9_RAT;A0A8I6G9S4_RAT;A6HM55_RAT;A6HM56_RAT;A6HM57_RAT;G3V667_RAT	Itga6		9	9	721825	517461	642537	515711	579030	639030	790368	677735	805348
A0A8I6AJG2;B2RZD0	A0A8I6AJG2_RAT;B2RZD0_RAT	Mrpl57		3	3	617658	772111	624922	738422	775172	587473	724856	609811	628750
A0A8I6AJG9;A6JJP3	A0A8I6AJG9_RAT;A6JJP3_RAT	Anks1a		9	9	4295910	4076370	5118260	4068000	4098370	3654130	5010260	4126020	4641160
A0A8I6AJL0;A0A8I6A6I4	A0A8I6A6I4_RAT;A0A8I6AJL0_RAT	Atp11b		10	7	637725	587299	587751	488212	577129	501578	541350	486861	476585
A0A8I6AJP4;A0A8I6AZ06	A0A8I6AJP4_RAT;A0A8I6AZ06_RAT	Phactr4		4	2	23210.7	27283	29944.3	28149.5	27291.2	25673.7	24779.2	20807.1	19390.7
A0A8I6AJQ8;A6K8Y9;A6K8Z0;D4A453	A0A8I6AJQ8_RAT;A6K8Y9_RAT;A6K8Z0_RAT;D4A453_RAT	Cdc34		3	2	182698	170932	157998	186810	165683	153571	150668	174813	120263
A0A8I6AJS1	A0A8I6AJS1_RAT	Nagk		14	4	25309200	24069600	25837900	26355200	26375100	27399200	25836400	26594500	25472900
A0A8I6AJW8;A6KCU9;D3ZNS8;A0A8I5YCH6	A0A8I5YCH6_RAT;A0A8I6AJW8_RAT;A6KCU9_RAT;D3ZNS8_RAT	Aaas		10	10	13026900	11747300	13123500	11695200	14223600	11521000	8661540	10452900	9502730
A0A8I6AK10;A6K1N2	A0A8I6AK10_RAT;A6K1N2_RAT	Fscn1		27	19	19247400	17844500	19026600	20142000	19000400	19678600	17952800	17198700	17283000
A0A8I6AK18;A6HCA2;F1LPP6	A0A8I6AK18_RAT;A6HCA2_RAT;F1LPP6_RAT	Akap5		12	12	6881360	6741840	6472620	4726440	4901960	4934280	4047140	4298230	4171190
A0A8I6AK33;A6IJF3;D4A5X1	A0A8I6AK33_RAT;A6IJF3_RAT;D4A5X1_RAT	Stim2		6	5	656007	714781	666073	656217	644998	692623	722594	612715	619641
A0A8I6AK96;A6K1B1	A0A8I6AK96_RAT;A6K1B1_RAT	Polr1d;rCG_42593		6	0	8634580	11310100	10200700	10617600	9049930	7461510	8291330	7853440	7362090
A0A8I6AKC8	A0A8I6AKC8_RAT	Mbnl2		4	1	10220400	12605800	13620600	8900950	8298930	7162740	5976900	5781750	6499410
A0A8I6AKC9;A0A8I5ZS95;A0A8I5ZVI9;A0A8I6ANL6;A6KQV8;A6KQV9;M0R5Q3;M0RD63;A6KQV7;A6KQW1;M0R920	A0A8I5ZS95_RAT;A0A8I5ZVI9_RAT;A0A8I6AKC9_RAT;A0A8I6ANL6_RAT;A6KQV7_RAT;A6KQV8_RAT;A6KQV9_RAT;A6KQW1_RAT;M0R5Q3_RAT;M0R920_RAT;M0RD63_RAT	Ranbp3		9	1	37237400	33356200	39175800	38049300	35989700	38296800	38688800	38323900	33426800
A0A8I6AKF5	A0A8I6AKF5_RAT	Synpo		17	17	8641650	8314090	8462740	5119270	5575490	5166650			5285780
A0A8I6AKJ1;A0A8I5ZSI9;A0A8I6A4I8;A0A8I6ADV7;A1A5P4;F7EXA8;A6JY25;A6JY26	A0A8I5ZSI9_RAT;A0A8I6A4I8_RAT;A0A8I6ADV7_RAT;A0A8I6AKJ1_RAT;A1A5P4_RAT;A6JY25_RAT;A6JY26_RAT;F7EXA8_RAT	Kifc3;rCG_39031		5	0	711159	566103	675113	636680	763931	484387	461490	508531	510823
A0A8I6AKK1;F7EWX3;Q6PDW1	A0A8I6AKK1_RAT;F7EWX3_RAT;Q6PDW1_RAT	Rps12;Rps12l9		2	0	63902900	81834100	85580500	78541300	91503100	75003700	38799400	41000000	33360500
A0A8I6AKL7	A0A8I6AKL7_RAT	Irak1bp1		1	1							4705850
A0A8I6AKL8;D3ZQE8	A0A8I6AKL8_RAT;D3ZQE8_RAT	Xpo5		31	3	7049940	7294490	7011660	7506290	7318290	7316690	6972940	6679520	7073120
A0A8I6AKM8;A6JB99;D3ZSD8	A0A8I6AKM8_RAT;A6JB99_RAT;D3ZSD8_RAT	Tmem143		6	6	417573	370540	529841	479604	483452	437958	428876	384324	402871
A0A8I6AKN3;A0A8I6ALM9	A0A8I6AKN3_RAT;A0A8I6ALM9_RAT	Ptk7		34	8	45745000	42022700	46123000	44209700	49034100	45271200	45015400	42790800	45464700
A0A8I6AKP6	A0A8I6AKP6_RAT	Rnf213		37	10	6471300	6769760	6466380	6399250	7987100	7249120	6134310	6955020	7153520
A0A8I6AKY3;D4AB70	A0A8I6AKY3_RAT;D4AB70_RAT	Edem3		20	5	5050600	5665800	5979580	6249290	6242900	6238270	6674250	5621980	5787210
A0A8I6AL00;B0BNE6;F7FGW7	A0A8I6AL00_RAT;B0BNE6_RAT;F7FGW7_RAT	Ndufs8		9	6	7930560	8138980	9451920	10576100	9986710	11225800	5054650	6555200	5882420
A0A8I6AL11;A6JBC2;D3ZN16;A0A8I6A4R2	A0A8I6A4R2_RAT;A0A8I6AL11_RAT;A6JBC2_RAT;D3ZN16_RAT	Sergef		2	2								4413.87
A0A8I6AL43	A0A8I6AL43_RAT	Ate1		17	17	13322600	13556200	10935600	12110300	12576200	12043700	13219600	10681500	10602400
A0A8I6AL60	A0A8I6AL60_RAT	Arf4		10	7	171762000	162707000	180784000	169134000	184863000	184356000	170527000	177482000	178696000
A0A8I6AL93;B2RYS2;K3W4V0	A0A8I6AL93_RAT;B2RYS2_RAT;K3W4V0_RAT	Uqcrb		10	0	10819100	10324700	10903100	10677800	9597840	10407700	11010400	11264800	10539000
A0A8I6AL97;A0A8I6GB30;A6KNH0;G3V7K5	A0A8I6AL97_RAT;A0A8I6GB30_RAT;A6KNH0_RAT;G3V7K5_RAT	Npc1		13	10	23358900	21565500	22800400	20764100	24178800	20036700	23834200	23975700	22931800
A0A8I6ALA1;A6IAC1;A6IAC2	A0A8I6ALA1_RAT;A6IAC1_RAT;A6IAC2_RAT	Mat2a;Mat2al1;rCG_56483		17	0	13035500	14055700	14606900	12314000	13939800	11881900	8271160	9024340	8154770
A0A8I6ALB1;A0A8I6GB38;A6HNC8;F1M949	A0A8I6ALB1_RAT;A0A8I6GB38_RAT;A6HNC8_RAT;F1M949_RAT	Ckap5		79	79	17835400	18408400	18931600	17714800	19184300	17803500	14454100	15645400	15773500
A0A8I6ALB6	A0A8I6ALB6_RAT	Tbc1d2b		17	17	1527350	1488060	1804300	1590490	1607170	1722980	1160960	1518200	1463350
A0A8I6ALC2;A6J0E2	A0A8I6ALC2_RAT;A6J0E2_RAT	Baz1b		1	1		749700	788489	1023400		326476
A0A8I6ALF5;Q5XIH3	A0A8I6ALF5_RAT;Q5XIH3_RAT	Ndufv1		29	29	19699200	20576300	20478500	19987500	18964700	19435800	16190000	17248000	17626500
A0A8I6ALI1;A6ISV3;D3ZEU8	A0A8I6ALI1_RAT;A6ISV3_RAT;D3ZEU8_RAT	Fam76a		2	2	56313.5	69647.5	85111.4	90623.3	83355.5	92223.5	93804.1	113027	108036
A0A8I6ALI7;A6IAZ7;D3ZA85	A0A8I6ALI7_RAT;A6IAZ7_RAT;D3ZA85_RAT	Nfu1		7	4	5792140	4440550	4410810	4024470	3786390	3843150	2375560	2734980	2769440
A0A8I6ALM7;F1M0M3	A0A8I6ALM7_RAT;F1M0M3_RAT	Uevld		12	4	4250670	4538270	5043760	5285330	5608710	5158970	5085760	5306630	4712100
A0A8I6ALN2	A0A8I6ALN2_RAT	Spin1		6	1	1723430	1741480	1465230	1880920	1960510	1610580	1682430	1947650	1532620
A0A8I6ALQ2;A6IGI0;F7FJ71	A0A8I6ALQ2_RAT;A6IGI0_RAT;F7FJ71_RAT	Krr1		1	1	127748	174387	165172	110093	191962		113891	252352	69380.7
A0A8I6ALS8;A0A8I6APU5;D3ZYG0	A0A8I6ALS8_RAT;A0A8I6APU5_RAT;D3ZYG0_RAT	Vav2		3	3	10211.3	4472.78		6325	7969.72		8203.27	6684.64
A0A8I6ALU7;A6INV6	A0A8I6ALU7_RAT;A6INV6_RAT	Inpp1		9	9	7160670	6195770	7833970	7371460	8022540	8770670	5856040	6926120	7193210
A0A8I6AM03;A0A8I6GBZ3;A6IHT2	A0A8I6AM03_RAT;A0A8I6GBZ3_RAT;A6IHT2_RAT	Fxr1		31	19	10191100	11071100	10764300	10765200	11981700	10945300	9643920	9602590	9488650
A0A8I6AM23;A6JRN2;G3V9W2	A0A8I6AM23_RAT;A6JRN2_RAT;G3V9W2_RAT	Jak1		34	33	66904600	59212200	62941400	58430300	71863600	64599700	45333400	49875400	54985700
A0A8I6AM24;B5DFK6;F7F0K5;A0A8I6GAS3	A0A8I6AM24_RAT;A0A8I6GAS3_RAT;B5DFK6_RAT;F7F0K5_RAT	Ap3d1		40	40	231956000	229028000	240559000	223533000	269723000	213938000	204264000	214015000	203301000
A0A8I6AM26	A0A8I6AM26_RAT	Srrt		31	16	9988620	9594740	10228000	9595770	10798500	8559810	6258290	7594330	7668250
A0A8I6AM38;F1LW74	A0A8I6AM38_RAT;F1LW74_RAT	Iqgap2		1	1		189281	216304				98268.8	154042
A0A8I6AM39;A6IPB4;F1LQC5	A0A8I6AM39_RAT;A6IPB4_RAT;F1LQC5_RAT	Bmpr2		8	7	30336900	27470100	28323900	23407300	30414100	24621300	21773100	20630900	17254200
A0A8I6AM69;E9PT59;A6IFA5	A0A8I6AM69_RAT;A6IFA5_RAT;E9PT59_RAT	Arhgef5		7	7	946321	974784	934666	640359	1229930	1050140	596334	1076950	1046780
A0A8I6AM73;A6IF83;D3ZEW3;M0RBL7	A0A8I6AM73_RAT;A6IF83_RAT;D3ZEW3_RAT;M0RBL7_RAT	Tcaf2c;rCG_28269		4	0	658948	529772	500910	532240	599111	528774	487610	573983	561146
A0A8I6AMD6;A6KDR6;D4AE08	A0A8I6AMD6_RAT;A6KDR6_RAT;D4AE08_RAT	Abitram		3	3	1744040	1524260	2348770	2513320	1558420	1396620	2051580	2033550
A0A8I6AMJ9;A6IGS7;A6IGS9;D3ZPL1	A0A8I6AMJ9_RAT;A6IGS7_RAT;A6IGS9_RAT;D3ZPL1_RAT	Cpsf6		12	12	22101900	20944100	22239800	22645100	19655400	21346500	20179300	20855800	21121400
A0A8I6AMK1;A6JSV0;D3Z9P1	A0A8I6AMK1_RAT;A6JSV0_RAT;D3Z9P1_RAT	Kdsr		10	10	13654000	14770700	14693900	14217700	14542100	13413800	10731000	12005000	11288600
A0A8I6AMK3;A6ISA0;D4A644	A0A8I6AMK3_RAT;A6ISA0_RAT;D4A644_RAT	Map7d1		11	11	4629550	4851290	4913250	4418370	5164530	4112660	2710050	2906660	3432460
A0A8I6AML7;F1LNK6	A0A8I6AML7_RAT;F1LNK6_RAT	Prim1		4	4	232638	251426	216433	191108	303279	260694	242648	206899	182227
A0A8I6AMP1;F7FFW7;Q5M7T6	A0A8I6AMP1_RAT;F7FFW7_RAT;Q5M7T6_RAT	Atp6v0d1		20	20	27579900	28211300	30600200	30878500	35028400	29005900	28759900	31727400	32624700
A0A8I6AMR5;A0A8I6GJ42;A6HK83;D4ADZ6	A0A8I6AMR5_RAT;A0A8I6GJ42_RAT;A6HK83_RAT;D4ADZ6_RAT	Helz;Helz_predicted		8	0	5850260	7603440	8607620	9599120	10642000	9920950	9740540	10180300	11949900
A0A8I6AMS6;A6HT14	A0A8I6AMS6_RAT;A6HT14_RAT	Rangap1		29	17	10989000	12107200	11389000	10740800	11535600	11320400	11010700	10534000	11276400
A0A8I6AMT6;D3ZDR5	A0A8I6AMT6_RAT;D3ZDR5_RAT	Prmt9		4	3	22332.5	22396	48027.2		51122.9	43753.3	20459.5	22348.3	32005.5
A0A8I6AMV1	A0A8I6AMV1_RAT	Phldb1		24	24	8530080	8581830	8720370	7894550	7070630	7561930	4375880	4334570	4414390
A0A8I6AMY4;A0A8I6GHZ4;A6KH62;A6KH63;A6KH64;D3ZYY0	A0A8I6AMY4_RAT;A0A8I6GHZ4_RAT;A6KH62_RAT;A6KH63_RAT;A6KH64_RAT;D3ZYY0_RAT	RGD1309307_predicted;Sdr39u1		5	0	483447	706553	596279	773801	777862	538304	625368	639811	754876
A0A8I6AMZ0;A6JMK4	A0A8I6AMZ0_RAT;A6JMK4_RAT	Lamp2		8	8	52941300	52256800	58448800	54650200	47260900	53813800	50709800	58356200	50763000
A0A8I6AN02;F1LSP9;A0A8I5ZW74	A0A8I5ZW74_RAT;A0A8I6AN02_RAT;F1LSP9_RAT	Fggy		9	9	23448400	19375100	20881400	22353700	23243800	22723400	17825800	20234900	19012000
A0A8I6AN05;D3ZTA8	A0A8I6AN05_RAT;D3ZTA8_RAT	Rbm33		2	1		2989.6	2274	3893.82		3738.61	1031.05	1324.73	2186.1
A0A8I6AN27	A0A8I6AN27_RAT	Tpt1l2		1	1				1054800	1096930	950252	3938180	4957200	4477230
A0A8I6AN30;D4AA31	A0A8I6AN30_RAT;D4AA31_RAT	Prcp		10	5	8437790	8052840	8279750	7891390	8151220	7888030	7029330	6922270	7122860
A0A8I6AN40;A6IAQ3;D4A0U3	A0A8I6AN40_RAT;A6IAQ3_RAT;D4A0U3_RAT	Zfml_predicted;Zfp638		2	0	250454	216940	349634	203529	256250	158082	186948	138754	288680
A0A8I6AN59;A0A8I6AND6;A6INB3	A0A8I6AN59_RAT;A0A8I6AND6_RAT;A6INB3_RAT	Plekhb2		6	0	2458560	2239900	2713390	2972360	2684850	3058800	2883350	3307390	2934410
A0A8I6AN81;D4ADT5	A0A8I6AN81_RAT;D4ADT5_RAT	Rig1		17	9	12547200	13315300	16096900	15665000	15156500	15251800	13520400	12968500	13198500
A0A8I6ANA0	A0A8I6ANA0_RAT	Mfsd8		1	1		2101100	1496690	1937840	2647000		1227560	1393120	1331040
A0A8I6ANC4;A6J220;G3V624	A0A8I6ANC4_RAT;A6J220_RAT;G3V624_RAT	Coro1c		22	21	13472200	14588800	15811400	15572300	14471500	13958400	14937900	14648100	13830700
A0A8I6AND7;A6HD58;G3V8L0	A0A8I6AND7_RAT;A6HD58_RAT;G3V8L0_RAT	Wdr24		3	3	1170100	1059340	808981		1130700	1073940	893907
A0A8I6ANF6	A0A8I6ANF6_RAT	Iqsec1		13	10	1193830	1137240	1289600	1341610	1315360	1451200	1310350	1384020	1289370
A0A8I6ANG1;A6JU06	A0A8I6ANG1_RAT;A6JU06_RAT	Asb6		3	3	1378830				2368810	1170090	970718	1126820	1216240
A0A8I6ANI0;A6JY77;D4ACB4;A0A8I6A1K6	A0A8I6A1K6_RAT;A0A8I6ANI0_RAT;A6JY77_RAT;D4ACB4_RAT	Ogfod1		3	3	510134	422614	409995	614268	667619	613436	686655	736059	527195
A0A8I6ANN7;A0A8I6GL26;A6K8L1;A6K8L3;B2RZ64;A6K8L5;F7EY92	A0A8I6ANN7_RAT;A0A8I6GL26_RAT;A6K8L1_RAT;A6K8L3_RAT;A6K8L5_RAT;B2RZ64_RAT;F7EY92_RAT	Mbd3;Mbd3_predicted		4	0	17461400	19557100	17638300	14776600		13689800	11479700		10238200
A0A8I6ANR6;A6JHE8;B5DF32;G3V926;A0A8I5ZSH4	A0A8I5ZSH4_RAT;A0A8I6ANR6_RAT;A6JHE8_RAT;B5DF32_RAT;G3V926_RAT	Chuk		12	12	701279	766945	675412	800091	818446	777177	594186	869951	869659
A0A8I6ANT4	A0A8I6ANT4_RAT	Ugp2		2	2	1411580	885281	2032030	849352	956653	1979280		677321	1003400
A0A8I6ANT5	A0A8I6ANT5_RAT	Tpt1-ps1		6	3	75656500	76896100	75509200	88615600	89037500	75873800	71401500	74339600	79293600
A0A8I6ANU2;A0A8I6G4Q3;D3ZGM1	A0A8I6ANU2_RAT;A0A8I6G4Q3_RAT;D3ZGM1_RAT	Ptcd3		27	7	10954000	11286800	10883600	10383100	12798900	10697500	11345000	11807100	12643200
A0A8I6ANU5;A6JGL8;F1M5H6	A0A8I6ANU5_RAT;A6JGL8_RAT;F1M5H6_RAT	Tp53bp2		7	6	336870	341907	436517	325009	338313	428644	359929	456881	331496
A0A8I6ANY1;A6IKH1;D3ZPJ9	A0A8I6ANY1_RAT;A6IKH1_RAT;D3ZPJ9_RAT	Ascc2		9	9	786131	675112	852689	685734	757710	764094	545373	700389	531948
A0A8I6ANY9;A6I5B5;D3ZY54	A0A8I6ANY9_RAT;A6I5B5_RAT;D3ZY54_RAT	Slc30a5		4	4	323859	393351	386582	345505	409781	345699	275526	361946	277351
A0A8I6ANZ0;F7EK71;Q4KLH7	A0A8I6ANZ0_RAT;F7EK71_RAT;Q4KLH7_RAT	Rad21		7	6	1793710	1780910	1964670	1686340	2254610	1990380	1716590	2036230	1880280
A0A8I6AP01	A0A8I6AP01_RAT	Ints6		6	6	2210000	2274710	2769930	3331590	3969300	2020120	1780650	2094330
A0A8I6AP58;A0A8I5ZSA1;A0A8I5ZZJ8;A0A8I6A6B9;A0A8I6AKU3;F1LM09	A0A8I5ZSA1_RAT;A0A8I5ZZJ8_RAT;A0A8I6A6B9_RAT;A0A8I6AKU3_RAT;A0A8I6AP58_RAT;F1LM09_RAT	Usp7		45	45	7835800	7894960	8336100	8463940	8796680	8841910	9450760	8720160	8918080
A0A8I6AP66;A6IV71;G3V6A6	A0A8I6AP66_RAT;A6IV71_RAT;G3V6A6_RAT	Chmp1b2		3	2	72472700	90635300	67699600	68196400	77920900	69680900	88495400	81068800	90852300
A0A8I6AP78;Q5XIR5	A0A8I6AP78_RAT;Q5XIR5_RAT	Bag4		2	2	10478.5	9047.04	12633.5	13525.1	15575	10336.7	18533.3	15090.7	12360.4
A0A8I6AP88;A0A8J8Y4W9;A6I0Q1;Q3ZB99	A0A8I6AP88_RAT;A0A8J8Y4W9_RAT;A6I0Q1_RAT;Q3ZB99_RAT	Tjp2		27	1	5772510	5547500	5621890	6923930	5041840	5332820	5025010	4576830	5003850
A0A8I6AP98;A6J0G7;A0A8I5ZPD6	A0A8I5ZPD6_RAT;A0A8I6AP98_RAT;A6J0G7_RAT	Mettl27		4	1	4579650	3766250	2187840	4061130	4250250	3192110	4039700	3746630	4521550
A0A8I6APE8;A0A8I6GBK1;A6IK31;D3ZIG8	A0A8I6APE8_RAT;A0A8I6GBK1_RAT;A6IK31_RAT;D3ZIG8_RAT	Fam193a		2	2	1970.37		4737.39	6015.43	5596.55
A0A8I6APH0	A0A8I6APH0_RAT	Cic		4	3	527254	798832	438682	571170	489689	481211	438769	458295
A0A8I6APK7	A0A8I6APK7_RAT	Fam114a2		23	15	10004800	8808970	9006840	6671670	6969070	7175100	5065800	5016150	5291700
A0A8I6APM8	A0A8I6APM8_RAT	Nrip2		2	1	21563.2	25089.3	18912.6	17553.5		21653.2	17621.9	17062.5	24453.7
A0A8I6APN3;A6J7A3;D3ZZC1	A0A8I6APN3_RAT;A6J7A3_RAT;D3ZZC1_RAT	Txndc5		22	22	112189000	113548000	112055000	117306000	114457000	112843000	121621000	122351000	114504000
A0A8I6APN7	A0A8I6APN7_RAT	ENSRNOG00000067395		1	1						4197150
A0A8I6APT7;A0A8I6G2C1;A6K3C4	A0A8I6APT7_RAT;A0A8I6G2C1_RAT;A6K3C4_RAT	Pde4dip		3	0	44884.1	52995.9	34568.2		37487.2	45131.8			20563.3
A0A8I6APV3;F7FAZ7;Q5U1Z9	A0A8I6APV3_RAT;F7FAZ7_RAT;Q5U1Z9_RAT	Mtx2		12	12	42539500	39134300	35057800	37487700	42613200	40487500	29822700	34209400	31545000
A0A8I6APW9;A0A8I6GKM8;A0JN30	A0A8I6APW9_RAT;A0A8I6GKM8_RAT;A0JN30_RAT	Cnpy2		15	15	47021600	45953600	45859400	46251800	45494400	42979600	40593200	38662100	40376900
A0A8I6APX7;A6JI26;D3ZLM5	A0A8I6APX7_RAT;A6JI26_RAT;D3ZLM5_RAT	Nhlrc2		15	15	5994970	5344920	5845410	5244970	6627430	5892990	3596680	3612260	3863260
A0A8I6APY3;D4AE80	A0A8I6APY3_RAT;D4AE80_RAT	Dcp1a		9	2	3659090	3827010	4103630	3843750	3843300	3705310	3852470	3728050	4311140
A0A8I6AQ75;A6HL97;D3ZDR2	A0A8I6AQ75_RAT;A6HL97_RAT;D3ZDR2_RAT	Chmp6		6	6	4595620	4900930	4529000	4282470	4250510	4788800	4838230	4710690	5098510
A0A8I6AQA1;F1LM60	A0A8I6AQA1_RAT;F1LM60_RAT	Arap1		39	6	11766700	12737100	12286400	12124500	14825000	12972300	12849100	13285900	12035900
A0A8I6AQB7;A0A8I6AQX4	A0A8I6AQB7_RAT;A0A8I6AQX4_RAT	Opa3		2	2	469507	519991	434841	523939	511405	497064	371315	441190
A0A8I6AQG5;Q5BJZ3	A0A8I6AQG5_RAT;Q5BJZ3_RAT	Nnt		42	42	43283000	43297200	43204500	41689200	47463100	42070800	27192400	32197900	29478000
A0A8I6AQI0;A6ISI2;F7EQ75	A0A8I6AQI0_RAT;A6ISI2_RAT;F7EQ75_RAT	Rbbp4;Rbbp7		10	0	6599780	6693890	7166730	7072190	6074810	6069030	6058780	6480360	5568590
A0A8I6AQI9	A0A8I6AQI9_RAT	AABR07021465.2		1	0	739040000	732939000	775493000	550973000	651072000	509989000	240548000	220332000	215338000
A0A8I6AQJ5	A0A8I6AQJ5_RAT	Aldh9a1		34	34	80191700	86051100	88591000	84211500	84227300	84959500	45984100	55224100	50858100
A0A8I6AQL7;A6JE24	A0A8I6AQL7_RAT;A6JE24_RAT	Nek9		29	29	3619990	3850770	3553990	3799910	4371930	3882450	3140440	3312320	3211880
A0A8I6AQM3;A6HS29	A0A8I6AQM3_RAT;A6HS29_RAT	Eef1d		1	1	12407700	10744800	15672300	23115500	16837900	15050400	34188800	42299000	42651200
A0A8I6AQR1;A6IDY9	A0A8I6AQR1_RAT;A6IDY9_RAT	Ndufa4		7	1	42653700	42566500	44713400	42525900	35247900	30444500	23747700	24558400	28539600
A0A8I6AQR3	A0A8I6AQR3_RAT	Tmem263		6	6	5322300	5821200	5875730	3482580	3960980	2751650	1902370	1288120	2509000
A0A8I6AQS2;A6J7V3	A0A8I6AQS2_RAT;A6J7V3_RAT	Hdhd3		10	10	3254750	3433640	4031970	3469400	3908550	3495640	3375600	3158920	3457510
A0A8I6AQT4;A6IGT7;F1LSL2	A0A8I6AQT4_RAT;A6IGT7_RAT;F1LSL2_RAT	Nup107		23	23	9482380	8283970	8440830	8265930	9793300	9175370	8484150	7987060	9243750
A0A8I6AQT8;A0A8I5ZZR5;A6IPC4	A0A8I5ZZR5_RAT;A0A8I6AQT8_RAT;A6IPC4_RAT	Nbeal1		37	37	19537700	20117000	20282400	19857700	26044200	20532700	16643400	17656600	17472000
A0A8I6AQW6;A6KGS2;A6KGS3;D3ZRH1	A0A8I6AQW6_RAT;A6KGS2_RAT;A6KGS3_RAT;D3ZRH1_RAT	Oxa1l		4	1	352342	415314	372523	167089	455776	349756	434077	346184	367228
A0A8I6AQW7;A0A8I6GG20	A0A8I6AQW7_RAT;A0A8I6GG20_RAT	Msi2		10	5	4560820	4311620	4799970	4550290	3717090	4108250	5218440	4906310	4819490
A0A8I6AR28	A0A8I6AR28_RAT	Traf5		14	11	1200950	1027290	1277080	1298970	1412380	1203020	1281410	1147390	1330770
A0A8I6AR84	A0A8I6AR84_RAT	Nfia		4	0	6044290	5891930	6474380	5952190	6199150	5653540	5839460	7099430	6406030
A0A8I6ARC8;D3ZFQ3	A0A8I6ARC8_RAT;D3ZFQ3_RAT	Nubpl		5	3	1149510	1220060	1173760	1185900	1417990	1262080		575469
A0A8I6ARL9;A0A8I6AS21;A6JEI6	A0A8I6ARL9_RAT;A0A8I6AS21_RAT;A6JEI6_RAT	Ppp4r3a		10	6	9566520	9986060	9966370	8912680	11085700	8783440	8431900	8366210	7527370
A0A8I6ARM7;A0A8I6AS20;A6IN78;D3ZKI5	A0A8I6ARM7_RAT;A0A8I6AS20_RAT;A6IN78_RAT;D3ZKI5_RAT	Phf3		3	3	66034.1	58761.3	151895	99675.3	91373.8	145596	134852	112912	71597.8
A0A8I6ARP1;D3ZV40	A0A8I6ARP1_RAT;D3ZV40_RAT	Unk		3	2	2221150	2056740	2415460	2654830	2173720	1596230	2875980	2773890	2348600
A0A8I6ART4	A0A8I6ART4_RAT	Fmnl3		28	4	8395300	8603550	9503970	9453880	10761000	9394460	7513720	8544640	7572150
A0A8I6ARU6;F7EZK6;Q5RKH2	A0A8I6ARU6_RAT;F7EZK6_RAT;Q5RKH2_RAT	Galk1		20	20	14783900	15672300	15387200	11558100	14285300	12971700	6487870	8065120	7836400
A0A8I6ARV9;A6JXC2;A6JXC3;F7EU44	A0A8I6ARV9_RAT;A6JXC2_RAT;A6JXC3_RAT;F7EU44_RAT	Ctsa		19	5	36465200	38338800	40006100	38826500	39179400	40383000	33115100	33239600	34386900
A0A8I6ARW3;A6IXQ3;D4A980	A0A8I6ARW3_RAT;A6IXQ3_RAT;D4A980_RAT	Malt1		2	2	18838.2	31923.4	35259.3		36641.3	29197.2	22314		21780.2
A0A8I6ARY2;A6JAS9	A0A8I6ARY2_RAT;A6JAS9_RAT	Tbc1d17		11	11	3402950	3660970	3995500	3497520	3978320	4143700	3963900	3532400	3578900
A0A8I6ARY7	A0A8I6ARY7_RAT	AABR07021465.2		22	2	870984000	943612000	966489000	908778000	982867000	864356000	654344000	700573000	683285000
A0A8I6AS14;A0A8I6A991;A6JJ07;A6JJ08;A0A8I5YBB9;F1LY08	A0A8I5YBB9_RAT;A0A8I6A991_RAT;A0A8I6AS14_RAT;A6JJ07_RAT;A6JJ08_RAT;F1LY08_RAT	Supt3h		1	1	4439.59		4862.17	4315.06			6276.07	4807.88
A0A8I6AS52;A6IA59;D4A7L6	A0A8I6AS52_RAT;A6IA59_RAT;D4A7L6_RAT	Rpia		8	8	9524100	11742300	10249600	12376000	11213500	12402000	11547600	9702490	9629900
A0A8I6AS59	A0A8I6AS59_RAT	Fbxo45		1	0		16252	13248.2		16042.4	15838.9		19100.7	20492.4
A0A8I6AS90;A6KAY8;A6KAY9;M0RBH4	A0A8I6AS90_RAT;A6KAY8_RAT;A6KAY9_RAT;M0RBH4_RAT	Arl10		4	4	1170630	1397110	1686290	1364920	1533020	1217600	1677750	1498680	1094510
A0A8I6ASB9	A0A8I6ASB9_RAT	Myo1c		1	1	100174	151674	128813	48936.4	151259	86642.8	80181.9	115723	74102.1
A0A8I6ASE2;D4A5A6	A0A8I6ASE2_RAT;D4A5A6_RAT	Polr2a		30	18	4618380	4652580	4487340	4445860	4864680	4406770	3509380	4218680	3813330
A0A8I6ASM7;A6IW01;D3ZTV7	A0A8I6ASM7_RAT;A6IW01_RAT;D3ZTV7_RAT	Ash2l		7	7	2681820	2729300	2220800	2414410	1908330	2438160	2039160	2492680	2701430
A0A8I6ASM9;A6HT67	A0A8I6ASM9_RAT;A6HT67_RAT	Smdt1		3	2	3275380	2721020	2887850	2571150	2265770	1946720	3192860	2232930	3056330
A0A8I6ASN1;F7EW23;Q3B8R7	A0A8I6ASN1_RAT;F7EW23_RAT;Q3B8R7_RAT	Mrpl47		9	9	3091530	3262100	2834460	2838680	2986860	2979150	2725210	2791180	3315710
A0A8I6ASQ1;A6JIZ5;F7FL44;Q6P780	A0A8I6ASQ1_RAT;A6JIZ5_RAT;F7FL44_RAT;Q6P780_RAT	Nfkbie;Slc35b2		1	0		5635.51	4131.97	5906.35	5775.67		5912.96	6243.46
A0A8I6ASS6	A0A8I6ASS6_RAT	AC098459.1		3	3	225566000	228288000	246464000	227121000	269447000	229992000	68214600	153133000	96884200
A0A8I6AST8;A6J5H6;F7EXH6	A0A8I6AST8_RAT;A6J5H6_RAT;F7EXH6_RAT	Ciao2a		2	1	12617100	12900400	12932400	12602600	14722900	14116700	11015000	12491700	9346510
A0A8I6ASU1;A6K3U5	A0A8I6ASU1_RAT;A6K3U5_RAT	P4ha1		2	2	46802800	49896900	46548500	41374900	45616300	43237000	14144200	21240700	18507900
A0A8I6ASY6;A6J051;B5DFI3	A0A8I6ASY6_RAT;A6J051_RAT;B5DFI3_RAT	Ap1s1;Ap1s1_predicted		5	0	36109200	36652300	40426100	31927900	44489500	38362300	31306200	31468500	27873300
A0A8I6ATI0;A0A8I6B374;D4A1D3	A0A8I6ATI0_RAT;A0A8I6B374_RAT;D4A1D3_RAT	Sacs		36	31	10675100	13180600	11504700	11548900	13520600	14631900	9373220	11768600	10964400
A0A8I6ATK0;A0A8I6G5J7;D3ZZQ6	A0A8I6ATK0_RAT;A0A8I6G5J7_RAT;D3ZZQ6_RAT	Ints4		12	6	8083030	8419930	6426320	8723200	10125100	7682850	7656100	8776690	7599560
A0A8I6ATL8	A0A8I6ATL8_RAT	Macf1		322	318	113979000	114295000	116044000	115031000	124726000	117374000	115222000	118810000	110792000
A0A8I6ATM0;A0A8I6AIP7;Q76IJ9;F7F578	A0A8I6AIP7_RAT;A0A8I6ATM0_RAT;F7F578_RAT;Q76IJ9_RAT	Elavl3		1	0		8838.78			5957.75
A0A8I6ATM1	A0A8I6ATM1_RAT	Prkg1		30	21	40737800	39180700	41604300	42548500	44611200	40955500	44010700	43907700	42759100
A0A8I6ATX5	A0A8I6ATX5_RAT	Stard7		2	1	5150690			5526510	4513990		5448870	5409130	4028570
A0A8I6ATX8;A6IFN5;D3ZKX1	A0A8I6ATX8_RAT;A6IFN5_RAT;D3ZKX1_RAT	Washc3		7	3	3487320	4017880	4567990	3561190	2377420	3005810	2511950	1982450	2703990
A0A8I6AU33;A0A8I6AUV0;A6K3A0;A6K3A1;F1LTD0	A0A8I6AU33_RAT;A0A8I6AUV0_RAT;A6K3A0_RAT;A6K3A1_RAT;F1LTD0_RAT	Gpr89_predicted;Gpr89b		4	0	1024520	944088	991663	899113	882066	756840	899086	846354	913068
A0A8I6AU35;A6IB10;F6Q5G6	A0A8I6AU35_RAT;A6IB10_RAT;F6Q5G6_RAT	Aplf		2	2	209213	614661	422503			499851	320896		422362
A0A8I6AU50;A0A8I5Y5F2;E9PST5	A0A8I5Y5F2_RAT;A0A8I6AU50_RAT;E9PST5_RAT	Acin1		7	7	8800080	8021930	7373710	7726290	7997600	5664010	3990230	3887140	5712700
A0A8I6AUE8;A6I9N8	A0A8I6AUE8_RAT;A6I9N8_RAT	Sephs2;rCG_40148		3	0	3257370			3683070	5207590	8513320	4464790	4023560
A0A8I6AUH0;A6JLY7;F1LVR4	A0A8I6AUH0_RAT;A6JLY7_RAT;F1LVR4_RAT	Camk1d		1	1	61730.3	92291.9	82387.9	96515.1	62230.7	73219.4	98201	64025.3
A0A8I6AUH3	A0A8I6AUH3_RAT	Ddx50		9	5	5345810	4170180	4021140	5192290	5327780	4839440	4417800	3633200	3107180
A0A8I6AUI4;A0A0G2K4I2;A6KN12;D3ZF45	A0A0G2K4I2_RAT;A0A8I6AUI4_RAT;A6KN12_RAT;D3ZF45_RAT	Larp4b		15	15	10217800	9431340	9912430	8349110	8689400	7563310	7669400	7072780	7257430
A0A8I6AUK2;A6K780;B2RZ44;F7FBG0	A0A8I6AUK2_RAT;A6K780_RAT;B2RZ44_RAT;F7FBG0_RAT	Naa20		7	2	9523750	5713790	7040990	6768380	8358060	6244560	4461160	6013490	6754160
A0A8I6AUM0	A0A8I6AUM0_RAT	Ddhd2		16	1	13706800	14696700	14624900	13772200	13666000	14184800	11145600	11924900	13279600
A0A8I6AUP1;A6JNK8;A9UMW0	A0A8I6AUP1_RAT;A6JNK8_RAT;A9UMW0_RAT	LOC500954;Ubl5		4	0	2065060	2107320	2142260	2377380	2049170	2224780	1728300	2157810	1956230
A0A8I6AUQ0;A6I8J9;A6I8K0;M0R963	A0A8I6AUQ0_RAT;A6I8J9_RAT;A6I8K0_RAT;M0R963_RAT	Knop1;RGD1565096_predicted		2	0					1402210
A0A8I6AUR8;A0A8I6G597	A0A8I6AUR8_RAT;A0A8I6G597_RAT	Palm		1	1				483861			2152570	2382370	2469540
A0A8I6AUY4;A6I5U6;D4A833	A0A8I6AUY4_RAT;A6I5U6_RAT;D4A833_RAT	Mrps30		11	9	1476930	1333560	1356430	1313230	1438950	1276310	1283390	1315600	1300880
A0A8I6AV69;A6KCH5;B2RYI9;D4AA91	A0A8I6AV69_RAT;A6KCH5_RAT;B2RYI9_RAT;D4AA91_RAT	Cers5		6	5	5493430	6559930	6454500	6510520	5547450	6127150	6315080	6425940	6347020
A0A8I6AVJ0	A0A8I6AVJ0_RAT	Skic2		39	2	14566700	15154600	15765500	15251900	18410900	15133100	10995100	12734300	12500700
A0A8I6AVL2	A0A8I6AVL2_RAT	Acad10		39	2	96068600	99710100	98578200	94869900	97775900	96121900	77258600	81178500	79225300
A0A8I6AVM0;A6HRK7	A0A8I6AVM0_RAT;A6HRK7_RAT	Tmem65		8	7	28571800	31454800	31655900	29266900	26568000	32065100	33617000	24864800	26214300
A0A8I6AVM8;A6HMC2	A0A8I6AVM8_RAT;A6HMC2_RAT	Lnpk		14	5	9231710	10948100	10219400	7138080	8433290	8014910	6382880	6059770	6222360
A0A8I6AVQ5;A0A8I5ZPI4;A0A8I6A020;A0A8I6G377;A0A8I6GLI1	A0A8I5ZPI4_RAT;A0A8I6A020_RAT;A0A8I6AVQ5_RAT;A0A8I6G377_RAT;A0A8I6GLI1_RAT	Sash1		4	0	152480	153816	95615.2	131983	115807	90103.3	139824	166832
A0A8I6AVS1;F7EPX8;Q6AY49	A0A8I6AVS1_RAT;F7EPX8_RAT;Q6AY49_RAT	Tusc3		8	8	17021200	17758500	20205400	18876400	19461200	19610500	23482300	20555200	19885700
A0A8I6AVU1;A6KEV3;D3ZGE0	A0A8I6AVU1_RAT;A6KEV3_RAT;D3ZGE0_RAT	Bnip2		5	2	1928010	1955430	2382550	2081630	1447310	1551720	1783700	2252920	1840960
A0A8I6AVZ7;A0A8I5ZM19;D4A5D4;A6KF55	A0A8I5ZM19_RAT;A0A8I6AVZ7_RAT;A6KF55_RAT;D4A5D4_RAT	Mtcl1;RGD1308319_predicted		2	0		7206.94						9080.29
A0A8I6AW11;A6KGE1;D3ZBZ9	A0A8I6AW11_RAT;A6KGE1_RAT;D3ZBZ9_RAT	Ttc33		2	1	2365.67	4810.86	2303.77	6144.86	2962.01	3254.16	7099.31	3450.67
A0A8I6AW14	A0A8I6AW14_RAT	St3gal4		17	6	4567690	4361960	4404800	4468050	4480120	4499760	4808100	4990000	4287400
A0A8I6AW27;A6HUK7;F1LQF5	A0A8I6AW27_RAT;A6HUK7_RAT;F1LQF5_RAT	Ubac2		4	4	4622600	4327700	4286740	2934520	5606500	4588010	2563880	3458250
A0A8I6AW46	A0A8I6AW46_RAT	Qrich1		6	6	3353730	2827650	2343260	2454260	2567120	2287550		1874420	2038300
A0A8I6AW91;F7FFH0	A0A8I6AW91_RAT;F7FFH0_RAT	Srp72		39	1	62520700	65476700	71104700	62630100	65969400	60095000	51200000	56042900	58215400
A0A8I6AWV0	A0A8I6AWV0_RAT	Hba-a1		5	0	10865100	11887900	12794600	11900200	9121350	9617580	13867200	11060900	11440400
A0A8I6AX14	A0A8I6AX14_RAT	Eif4e2		4	1	4649990	4387250	5522230	5270060	6259170	5495000	5861750	5804730	7940000
A0A8I6AX32;A6HJW1	A0A8I6AX32_RAT;A6HJW1_RAT	Cdc27		1	1	179521		327888	334835	368870	382653		265500	253175
A0A8I6AX58;A0A8I5ZW56;A0A8I5ZW58;A0A8I6A199;A0A8I6ASQ2	A0A8I5ZW56_RAT;A0A8I5ZW58_RAT;A0A8I6A199_RAT;A0A8I6ASQ2_RAT;A0A8I6AX58_RAT	Clec16a		1	1	374912					411550	335646
A0A8I6AXC3;A0A8I5Y907;A0A8I6A113;A6IK16;G3V9P7	A0A8I5Y907_RAT;A0A8I6A113_RAT;A0A8I6AXC3_RAT;A6IK16_RAT;G3V9P7_RAT	Htt		38	38	5075260	5258380	4886780	5036990	5739110	5370030	5010700	5196920	4886010
A0A8I6AXC7	A0A8I6AXC7_RAT	Spag9		1	1	2485680	3061810	3511260
A0A8I6AXK2;A0A8I5ZUD8;A6JDA5;D3ZWW5	A0A8I5ZUD8_RAT;A0A8I6AXK2_RAT;A6JDA5_RAT;D3ZWW5_RAT	Slc30a9		8	8	2173040	2566030	2979730	2821790	3090830	3154830	2361180	2304090	2287060
A0A8I6AXU9;A0A8I5ZVT2;A0A8I6A5F5;A0A8I6AMX6	A0A8I5ZVT2_RAT;A0A8I6A5F5_RAT;A0A8I6AMX6_RAT;A0A8I6AXU9_RAT	Fndc3a		19	19	4635310	4538400	4912340	4979560	4886220	4499320	4622020	5135410	4808340
A0A8I6B0E2	A0A8I6B0E2_RAT	ENSRNOG00000069260		1	1	18006900	20939700	22947400	18903200	20074300	22802700	20919400	23411600	17446300
A0A8I6B0P9;A0A8I6A2G7;A0A8I6AIB0;F1LWM1	A0A8I6A2G7_RAT;A0A8I6AIB0_RAT;A0A8I6B0P9_RAT;F1LWM1_RAT	Ssh1		2	1				17231.7	16250.2	15565.3	13170.6	14295.3	7198.67
A0A8I6B124	A0A8I6B124_RAT	Zswim8		19	19	2876030	3098040	3461130	3261760	3313570	3325260	2602000	2808190	2763090
A0A8I6B288;A6HQW5;A6HQW4;D4A4F4	A0A8I6B288_RAT;A6HQW4_RAT;A6HQW5_RAT;D4A4F4_RAT	Nab2		5	4	4076250	4718270	4819280	4998640	4217080	3320060	3360990	3513200	3817130
A0A8I6B2M4;A6JBK9;G3V810	A0A8I6B2M4_RAT;A6JBK9_RAT;G3V810_RAT	Mtmr10		6	6	629908	729915	684376	776461	975381	657877	536821	618426	675255
A0A8I6B3C5;A6JY67;F7F5G8;Q6P739	A0A8I6B3C5_RAT;A6JY67_RAT;F7F5G8_RAT;Q6P739_RAT	Herpud1		2	2	290192	252807	261866	306581	418509	404068	324123	183757	75634.1
A0A8I6B3E6;A0A0G2JUQ8;F1M9B3	A0A0G2JUQ8_RAT;A0A8I6B3E6_RAT;F1M9B3_RAT	Usp48		8	5	5215160	5055500	4634820	4909450	5987040	4267980	4326710	4163620	4437990
A0A8I6B3G2	A0A8I6B3G2_RAT	Myo1f		1	1	10368.6	11479.9	11642.2	3015.24			5099.68	4491.28	4238.55
A0A8I6B3I0;A6K3C8;G3V8G9	A0A8I6B3I0_RAT;A6K3C8_RAT;G3V8G9_RAT	Notch2		1	1	4587.97		1230.41		3150.27	3215.08	2373.35		1048.26
A0A8I6B3N3;B2GUV5	A0A8I6B3N3_RAT;B2GUV5_RAT	Atp6v1g1		5	1	8221410	7867120	7952820	8251250	8564220	7696430	4769800	5765230	4935050
A0A8I6B4N3;A1L1L5	A0A8I6B4N3_RAT;A1L1L5_RAT	Ccnk		4	3	1123000	996495	1288460	1012950	1059690	1100790	810882	932623	1059750
A0A8I6B4T5;F1M771	A0A8I6B4T5_RAT;F1M771_RAT	Rybp		1	1	12425900	15283700	17450000	9750010	7803360	7294810
A0A8I6B4V4;A0A8I6GLJ2;A6JSK9;F1MAK9	A0A8I6B4V4_RAT;A0A8I6GLJ2_RAT;A6JSK9_RAT;F1MAK9_RAT	Smpd4		18	18	9185860	9765830	10311800	10125700	11798900	10123000	9385280	9677770	9155830
A0A8I6B588;A6H9C0;F1LYZ8	A0A8I6B588_RAT;A6H9C0_RAT;F1LYZ8_RAT	Ppp1r21		23	20	6037260	6450540	6262910	5779520	5835140	5594640	5488080	5586090	5341210
A0A8I6B5A8;A6JMK5;D3ZK73	A0A8I6B5A8_RAT;A6JMK5_RAT;D3ZK73_RAT	Cul4b		10	10	5936450	5022890	7077330	6411220	9325430	7057300	8197750	7371550	6970810
A0A8I6B5Y3;A6KL31;M0RAI9	A0A8I6B5Y3_RAT;A6KL31_RAT;M0RAI9_RAT	Nelfcd		9	9	5859590	4689440	5819220	4937830	6059100	5122150	5715770	4974040	5330930
A0A8I6G1H3;D4A7K4	A0A8I6G1H3_RAT;D4A7K4_RAT	Irak4		10	8	3601430	2870860	2990040	2849930	3829700	2872680	2685610	2986690	2588680
A0A8I6G2G6;D3ZE16	A0A8I6G2G6_RAT;D3ZE16_RAT	Idua		7	2	812533	821891	789905	908516	887082	769714	786442	865203	793764
A0A8I6G2K8;B3STT9;A0A0G2K736;A6ITB7	A0A0G2K736_RAT;A0A8I6G2K8_RAT;A6ITB7_RAT;B3STT9_RAT	Kdm1a		12	12	744919	954876	876798	839134	886233	820559	549346	770944	625997
A0A8I6G2L5;F1M8G8	A0A8I6G2L5_RAT;F1M8G8_RAT	Sipa1l2		6	5	2028030	2688140	2315070	1932820	2572140	1481740	1106370	1546210	943986
A0A8I6G2N0	A0A8I6G2N0_RAT	Celf2		15	13	2566060	2611700	2803460	3091300	2914030	3076580	3423310	2976040	3148170
A0A8I6G2Q6;A6JH01;F1LTX8	A0A8I6G2Q6_RAT;A6JH01_RAT;F1LTX8_RAT	Lpgat1		8	1	1574470	1473670	1611320	1258430	1842450	1697130	1325520	1522150	1558790
A0A8I6G2S6;A6I5H7;B0BN90	A0A8I6G2S6_RAT;A6I5H7_RAT;B0BN90_RAT	Dimt1		6	6	28166700	25919600	28146900	22608600	33150000	28307000	24670600	23581200	25626500
A0A8I6G302;A6I5F6;D3ZVP6	A0A8I6G302_RAT;A6I5F6_RAT;D3ZVP6_RAT	Ppwd1		9	9	663156	598563	390213	572981	526844	506644	489865	683528	516209
A0A8I6G338;A6HUB6;A6HUB7;F1M1W4	A0A8I6G338_RAT;A6HUB6_RAT;A6HUB7_RAT;F1M1W4_RAT	Ndfip2;Ndfip2_predicted		1	0	2596650	3041450	3009420	2210910	2495470	2241570	1737130	1626920	1737150
A0A8I6G3H2;A6K758;D3ZQ56	A0A8I6G3H2_RAT;A6K758_RAT;D3ZQ56_RAT	Polr3f		4	1	464436	559115	600500	572212		713164	274325		281065
A0A8I6G3H9;D3ZAQ4	A0A8I6G3H9_RAT;D3ZAQ4_RAT	Psmg2		9	8	2577980	2679830	2507870	2206940	2491970	2105150	2427910	2700230	2561380
A0A8I6G3J3;B0BNG5;F7F9I0	A0A8I6G3J3_RAT;B0BNG5_RAT;F7F9I0_RAT	Hif1an		2	2	9068.3	10458.4	5779.08	7723.84	12070.3	8120.25	7342.65	11227.5	8999.28
A0A8I6G3Q5	A0A8I6G3Q5_RAT	Uprt		11	11	5749810	6234400	6642350	6095850	7905620	6737030	7315570	6486140	7275500
A0A8I6G3R2	A0A8I6G3R2_RAT	Cbl		16	2	3909330	3984180	3995590	3333710	3446480	3190360	3306690	3137750	3084750
A0A8I6G3S1;A6IZD1;A6IZD2;D4A0L1	A0A8I6G3S1_RAT;A6IZD1_RAT;A6IZD2_RAT;D4A0L1_RAT	Mon1b;Mon1b_predicted		3	0	12632.5	18964	9045.03	17189.4	22259.8	24665.6	14181.7	16344.6	13409.1
A0A8I6G419;A6JHN0	A0A8I6G419_RAT;A6JHN0_RAT	Sfxn2		8	8	1805760	1592890	1414480	1161380	1737750	1263120	1125810	1479110	1426590
A0A8I6G4G4;Q6IMZ3	A0A8I6G4G4_RAT;Q6IMZ3_RAT	Anxa6		2	0	2913360	2470620	2790140	3378960		5251730	3510430	2793360	3293240
A0A8I6G4T5;A6HA35;D3ZVU4	A0A8I6G4T5_RAT;A6HA35_RAT;D3ZVU4_RAT	Rbks		2	1	219332	282828	378274	298073	236303	228567		297444	243093
A0A8I6G4Z3;A6I3N5;D3ZUM4	A0A8I6G4Z3_RAT;A6I3N5_RAT;D3ZUM4_RAT	Glb1		24	23	15871300	15884900	16098400	16281300	15229700	16011300	17111300	17888700	16528200
A0A8I6G5D2;A6KQE1	A0A8I6G5D2_RAT;A6KQE1_RAT	Prxl2c		2	0	5612.73		2015.32	3484.07	2486.67
A0A8I6G5P0;A6KI11;F7FE42	A0A8I6G5P0_RAT;A6KI11_RAT;F7FE42_RAT	Eif2s2		24	24	24314900	22937900	25383800	23337200	26374100	23710500	15251500	17020200	16920600
A0A8I6G5T8;A6JXB2;D3ZUW6;A0A8I6A5K3	A0A8I6A5K3_RAT;A0A8I6G5T8_RAT;A6JXB2_RAT;D3ZUW6_RAT	Ube2c		1	1	7445.25	8248.19	7582.46				6833.46
A0A8I6G5U2;A6H9U4;D4A229	A0A8I6G5U2_RAT;A6H9U4_RAT;D4A229_RAT	Prkd3;rCG_61662		4	0	583695	688753	653375	588655	715812	718083	804372	641393	653080
A0A8I6G5W4;B2RZ74;F7FIU1	A0A8I6G5W4_RAT;B2RZ74_RAT;F7FIU1_RAT	Snrnp70		14	1	31610000	31620600	30840700	30031700	30209400	30266600	30503000	26716800	27930000
A0A8I6G5X8;A6HE17;G3V9Q3	A0A8I6G5X8_RAT;A6HE17_RAT;G3V9Q3_RAT	Hnrnph1		8	4	29502500	28434100	25513700	24891200	22336900	19075800	17855100	17233700	18058900
A0A8I6G5Z7;Q6AXX5;Q6TUD3	A0A8I6G5Z7_RAT;Q6AXX5_RAT;Q6TUD3_RAT	Rdh11		10	4	6983380	7085680	7218700	7801540	8653780	7481970	7735110	8303580	7891980
A0A8I6G683;Q5EB90	A0A8I6G683_RAT;Q5EB90_RAT	Polr2c		7	7	1430540	1193110	1499400	1328730	1285590	1207890	1367970	1265820	1151620
A0A8I6G699;F7ERM0	A0A8I6G699_RAT;F7ERM0_RAT	Fermt2		1	1	256173	349296	312828	267293	316051	239874
A0A8I6G6E2	A0A8I6G6E2_RAT	Ate1		4	4	6364100	6006850	6144090	6720750	7287860	7369980	6410110	6580930	7142170
A0A8I6G6W8;A0A8I6ANU8	A0A8I6ANU8_RAT;A0A8I6G6W8_RAT	Prrc2c		29	4	2874780	2756730	3238250	2524770	2721330	2001310	1036150	1626390	1177450
A0A8I6G6Z5	A0A8I6G6Z5_RAT	C11h3orf38		1	0	23317.1		36354.4	22913.8	26880		29492.6
A0A8I6G705	RBPMS_RAT	Rbpms		9	2	12367000	14424800	14021500	13639100	12625900	12028700	10253100	11825700	11005100
A0A8I6G706;A6KSC7;D4ACT4	A0A8I6G706_RAT;A6KSC7_RAT;D4ACT4_RAT	Ankrd52;Ankrd52_predicted		3	0	522466	718105	744743		734533	786952	782354	398505	482677
A0A8I6G714	A0A8I6G714_RAT	AABR07018244.2		2	2	303413	303010	290203	258613	409815	378633	451031	462189	285831
A0A8I6G718;A6I622;A6I624;A6I625;Q498N4;Q66WT9	A0A8I6G718_RAT;A6I622_RAT;A6I624_RAT;A6I625_RAT;Q498N4_RAT;Q66WT9_RAT	Picalm		1	1	2304730	2653490	2332520	244770	201457	139901	109864
A0A8I6G746;D3ZVW3	A0A8I6G746_RAT;D3ZVW3_RAT	Zc3h4		3	3	397949	361614	336361	259946	303792	307616	182559	187345	125644
A0A8I6G7D8;A6KI66;M0RAB6;Q32Q54	A0A8I6G7D8_RAT;A6KI66_RAT;M0RAB6_RAT;Q32Q54_RAT	Uqcc1;rCG_37273		8	0	3141290	2161980	2981320	2837090	2739860	2858350	2983860	2894310	2331090
A0A8I6G7L6;A6IY75;A6IY76	A0A8I6G7L6_RAT;A6IY75_RAT;A6IY76_RAT	Nfix		11	6	4119150	3755060	3849700	3621940	4341570	3624950	3577640	3908990	3671410
A0A8I6G7T1;A6K277;B5DF47;G3V8Z6	A0A8I6G7T1_RAT;A6K277_RAT;B5DF47_RAT;G3V8Z6_RAT	Krit1		7	7	837368	1065410	957497	885519	897213	924037	608292	752074	642525
A0A8I6G807	A0A8I6G807_RAT	Rps12l11		10	0	93713800	99436400	106286000	102992000	111223000	94933300	86232600	88902500	90763100
A0A8I6G8A4;A6KBX1;D4A1D4	A0A8I6G8A4_RAT;A6KBX1_RAT;D4A1D4_RAT	Nudt14		6	6	3735000	3005470	2833360	3248880	3468330	3554090	3494390	3731090	2615760
A0A8I6G8B7;A6HQW7;F7EXG8;M0R7R7	A0A8I6G8B7_RAT;A6HQW7_RAT;F7EXG8_RAT;M0R7R7_RAT	Nemp1		2	2	772537	803001	993015	771739	1088480	1062040	731747	894441	704444
A0A8I6G8D1;A6J044	A0A8I6G8D1_RAT;A6J044_RAT	Trim56		28	28	16174600	15639300	14653100	15268700	16966100	14870900	13463600	15936000	15415400
A0A8I6G8I6	A0A8I6G8I6_RAT	Cul2		30	5	3716140	4037430	4218810	4285680	4593710	4574060	4015910	4491660	4341280
A0A8I6G902;Q6P2A5	A0A8I6G902_RAT;Q6P2A5_RAT	Ak3		18	18	28049900	28972200	30588500	29777200	37144700	30326800	20494100	23660100	21424500
A0A8I6G926	A0A8I6G926_RAT	Ints3		14	1	40115100	31118300	36710300	34935400	40124600	39088300	37215700	43593000	33463600
A0A8I6G9C0	A0A8I6G9C0_RAT	Rabgap1l		13	11	1691600	1764150	1867470	1873960	2167680	1837780	1727720	1713980	1886100
A0A8I6G9F5;A6I2N3;A0A8I5Y5G2;A0A8I6A662;A0A8I6A6R2;A0A8I6GM06;A6I2N4;F1M9B5	A0A8I5Y5G2_RAT;A0A8I6A662_RAT;A0A8I6A6R2_RAT;A0A8I6G9F5_RAT;A0A8I6GM06_RAT;A6I2N3_RAT;A6I2N4_RAT;F1M9B5_RAT	Atp2c1		19	19	8365170	7373900	7872470	6989510	9360510	7865870	6659660	6586280	6793640
A0A8I6G9F8;D3ZGZ9	A0A8I6G9F8_RAT;D3ZGZ9_RAT	Wdr59		6	3	180440	120238	116262	139567	174328	92901.6	143490	116736	119383
A0A8I6G9X6	A0A8I6G9X6_RAT	Kntc1		11	11	1101080	914528	1064360	1117600	1269250	1019560	866646	1071260	969373
A0A8I6G9Y3;A6J2G6;F1M9W9	A0A8I6G9Y3_RAT;A6J2G6_RAT;F1M9W9_RAT	Trappc8		38	35	5084570	5116500	5110990	5229490	6037990	5415090	3634340	4387840	4223070
A0A8I6GA23;B5DF95	A0A8I6GA23_RAT;B5DF95_RAT	Zc2hc1a		13	13	7984370	8799820	7870330	8612550	7948880	7145820	7658940	7761800	8337400
A0A8I6GA32;A6HPS8;A6HPS9;D3ZEH0;D3ZEJ5	A0A8I6GA32_RAT;A6HPS8_RAT;A6HPS9_RAT;D3ZEH0_RAT;D3ZEJ5_RAT	Duoxa1;Duoxa2;RGD1560628_predicted		1	0	21901.8				35214				25900
A0A8I6GA68	A0A8I6GA68_RAT	Col5a1		34	32	24165200	24089700	24406300	24339200	21092900	23319400	23954800	22192200	23781700
A0A8I6GA79;A6J290;D3ZMG0	A0A8I6GA79_RAT;A6J290_RAT;D3ZMG0_RAT	Ulk1		1	1		13262.4		12280.9
A0A8I6GAD6;A0A8I6GII5;Q3SWT7	A0A8I6GAD6_RAT;A0A8I6GII5_RAT;Q3SWT7_RAT	Nrbp1		10	10	5991970	5658580	4947860	5325050	5621380	6026790	4871990	4242610	4239390
A0A8I6GAM2;B5DEQ4;F7EX25	A0A8I6GAM2_RAT;B5DEQ4_RAT;F7EX25_RAT	Snrpb2		5	2	2923960	2467210	2471370	2710060	2626200	3197570	1566530	2326770	2177080
A0A8I6GAR6;Q6P3V9	A0A8I6GAR6_RAT;Q6P3V9_RAT	Rpl4		5	0	19736300	23050100	20506600	19318300	22284600	19821600	17275400	20322800	23108000
A0A8I6GAW9;A0A8I6GKR7;F1M8V2	A0A8I6GAW9_RAT;A0A8I6GKR7_RAT;F1M8V2_RAT	Ube4b		32	19	20258100	20820200	19753900	20049800	22709800	19826900	17521100	19536300	18803800
A0A8I6GAY3;A6KF41;G3V6P8	A0A8I6GAY3_RAT;A6KF41_RAT;G3V6P8_RAT	Gng12		6	6	38949100	36831100	40578100	40901700	33680600	31942900	36800600	21833500	34878900
A0A8I6GB26	A0A8I6GB26_RAT	Mxra7		5	5	2657720	2211030	2234780	1812850	3252920	2217820	950596	942403	1032770
A0A8I6GB94;M0R991	A0A8I6GB94_RAT;M0R991_RAT	Nktr		2	2	2992550	5381530	6202080	4203870	2506990	3857890	9373290	5217480	6335380
A0A8I6GBB8	A0A8I6GBB8_RAT	Ttc21b		5	2	2808160	2538380	2464440	2528940	3910090	3210210		2602410	2497000
A0A8I6GBE0;A0A8I6G9M9;M0R781	A0A8I6G9M9_RAT;A0A8I6GBE0_RAT;M0R781_RAT	Dpp9		31	25	46376900	44057900	44403200	45346300	48968000	44143500	35953000	44112900	40274300
A0A8I6GBW9;A0A0G2JUT7	A0A0G2JUT7_RAT;A0A8I6GBW9_RAT	B3glct		17	17	4305470	4458130	4923760	4704510	5233420	5573780	4261090	4808480	4574470
A0A8I6GC73;A6KRT5;A6KRT6	A0A8I6GC73_RAT;A6KRT5_RAT;A6KRT6_RAT	Naa10		1	1	792222	941226	952641	967770	999511	1129700	634710	928658	895439
A0A8I6GCB5	A0A8I6GCB5_RAT	Bax		4	0	10332800	9626070	7439480	5760200	4430280	5604820	1539970	1830840	1815700
A0A8I6GCE4	A0A8I6GCE4_RAT	Rpn1		1	1							12139.8
A0A8I6GCL3	A0A8I6GCL3_RAT	Cald1		50	50	122003000	136694000	130470000	87402300	91247700	76689900	49247100	53288900	54146600
A0A8I6GCX1;A6IIR1;D3ZZ21	A0A8I6GCX1_RAT;A6IIR1_RAT;D3ZZ21_RAT	Ndufb6		8	8	5704010	4896140	5432350	5249950	5526370	5364360	4997330	4108510	4416240
A0A8I6GD86	A0A8I6GD86_RAT	Tmem181		3	1	1041270	916765	1163910	796769	847905	777848	480884	670384	665672
A0A8I6GDX4;A6IL30;Q80YV8;Q9QZD1	A0A8I6GDX4_RAT;A6IL30_RAT;Q80YV8_RAT;Q9QZD1_RAT	Cxcl12		2	2	2378390	1993650	1908420	2485790	1790970	2198960	2499850	1761230	1931500
A0A8I6GDZ5;A6HJX3	A0A8I6GDZ5_RAT;A6HJX3_RAT	Mettl2		4	4	385477	613468	462574	423602	443821	445113	385365	324764	386332
A0A8I6GE00;A0A8I6GKH2;A6KAG4;D3ZKR9	A0A8I6GE00_RAT;A0A8I6GKH2_RAT;A6KAG4_RAT;D3ZKR9_RAT	Tut7		12	3	4271790	4049830	3927430	3343300	4142380	3602040	4280340	3423820	3684320
A0A8I6GE40;A0A8J8Y776;A6JCE0;A6JCE3;Q6P9X2	A0A8I6GE40_RAT;A0A8J8Y776_RAT;A6JCE0_RAT;A6JCE3_RAT;Q6P9X2_RAT	Sec11a;rCG_24868		5	0	19820500	23512400	19885400	22848000	22316300	25815400	19458100	20464200	23544600
A0A8I6GE44;A0A8I6GGV9;A6HEC4;D3ZSX2	A0A8I6GE44_RAT;A0A8I6GGV9_RAT;A6HEC4_RAT;D3ZSX2_RAT	Aff4		2	2		168819			224732	192824
A0A8I6GE99;A6HUT5;A6HUT6;D3ZF11	A0A8I6GE99_RAT;A6HUT5_RAT;A6HUT6_RAT;D3ZF11_RAT	Hbxip_predicted;Lamtor5		2	0	5497370	4647350	4615450	5441390	4246850	3072520	2206670	2347040	2926820
A0A8I6GEF9	A0A8I6GEF9_RAT	Mrpl58		6	6	22475600	22410900	23332600	25377100	20832400	24446300	19260100	19139600	20986200
A0A8I6GEG4;F7EVX2;Q6IRS8	A0A8I6GEG4_RAT;F7EVX2_RAT;Q6IRS8_RAT	Eif2b2		10	10	4704670	4849850	4781890	4339720	5976460	4593520	3199290	3532150	3376940
A0A8I6GES0;A0A8I6GLW2;A6KSC0;G3V936	A0A8I6GES0_RAT;A0A8I6GLW2_RAT;A6KSC0_RAT;G3V936_RAT	Cs;rCG_42519		23	0	135133000	134477000	133509000	132521000	120286000	133142000	150712000	149281000	145383000
A0A8I6GEX8;A6INT3;A0A8I6AII1;F1LQ00	A0A8I6AII1_RAT;A0A8I6GEX8_RAT;A6INT3_RAT;F1LQ00_RAT	Col5a2		42	41	42713000	43134800	43368000	39337700	37812000	39337700	37730400	37830600	38380700
A0A8I6GF99	A0A8I6GF99_RAT	Tmpo		19	0	158980000	171546000	168951000	162188000	191087000	153137000	109590000	129770000	111862000
A0A8I6GFC7	A0A8I6GFC7_RAT	Ubp1		5	4	29717600	19803400	25992900	31048500	26241000	20637000	25966300	29591700	30264300
A0A8I6GFE7;A0A8I5ZY40;A0A8I5ZZM1;A0A8I6ABZ8;F1LNB3	A0A8I5ZY40_RAT;A0A8I5ZZM1_RAT;A0A8I6ABZ8_RAT;A0A8I6GFE7_RAT;F1LNB3_RAT	Akap10		8	0	47280900	43539400	46432800	50659500	53058100	53221000	45044200	42896000	41322200
A0A8I6GFL3;A6HZX3;D3ZAN3	A0A8I6GFL3_RAT;A6HZX3_RAT;D3ZAN3_RAT	Ganab;Ganab_predicted		36	0	78736400	83969600	87553700	83049700	86475500	87394400	87841200	102911000	85723800
A0A8I6GFS9	A0A8I6GFS9_RAT	Atp6v1e1		17	12	62077100	63708300	63124600	63760000	57172700	64194000	42870600	52971100	45707100
A0A8I6GFU3;A0A8I5ZKD0;A0A8I5ZT25;A0A8I6A8S3;A0A8I6AHH0;A0A8I6AQK9;A0A8I6AVE6;D3ZEZ9;F1M155	A0A8I5ZKD0_RAT;A0A8I5ZT25_RAT;A0A8I6A8S3_RAT;A0A8I6AHH0_RAT;A0A8I6AQK9_RAT;A0A8I6AVE6_RAT;A0A8I6GFU3_RAT;D3ZEZ9_RAT;F1M155_RAT	Svil		8	4	293637	386576	285343	336041	273785	356762	309301	317564	329893
A0A8I6GFV1	A0A8I6GFV1_RAT	Casp12		14	14	2321250	2125790	2275570	2121890	2339490	2191150	1968930	1922760	2012380
A0A8I6GFX3	A0A8I6GFX3_RAT	Tut4		8	7	382465	436030	502782	447135	459687	378744	393855	451695	452061
A0A8I6GG35;A6JN80;A0A8I6AI20	A0A8I6AI20_RAT;A0A8I6GG35_RAT;A6JN80_RAT	Fam76b		2	2	1302980	1173590	1264650	1136990	833606	936690	1022840	957817	877615
A0A8I6GGL9;D4A105;A0A8I5ZKC7	A0A8I5ZKC7_RAT;A0A8I6GGL9_RAT;D4A105_RAT	Tmem63b		2	2	243989	292825	357452	248557	320791	319298	285617	268339	251603
A0A8I6GGS4	A0A8I6GGS4_RAT	ENSRNOG00000068437		7	1	61717900	61847500	66027900	64748300	79833900	60428100	54415500	72515600	68493300
A0A8I6GH74	A0A8I6GH74_RAT	Arb2a		9	9	3826600	3771760	4094420	4165090	3813790	3457060	3229920	3540630	3735140
A0A8I6GHJ9;A0A8I6ATU9;F1M049;A0A8I5ZRB2	A0A8I5ZRB2_RAT;A0A8I6ATU9_RAT;A0A8I6GHJ9_RAT;F1M049_RAT	Atxn2		16	12	9108460	10558800	9941570	8610820	8920020	9984380	8349870	9393750	9053280
A0A8I6GHR3	A0A8I6GHR3_RAT	Nf2		6	6	2503630	3062900	3324190	2748470	2387450	3034940	3355800	2429340	2621690
A0A8I6GHU8;A6I6A6;D3ZZQ4	A0A8I6GHU8_RAT;A6I6A6_RAT;D3ZZQ4_RAT	Aamdc		3	1	962931	3228480	3254900	2666020	2587020	2945950	2295920	1762150	2221100
A0A8I6GHX2;B2RYT5	A0A8I6GHX2_RAT;B2RYT5_RAT	Cox7a2l		5	0	4292880	4759590	4452290	2724860	4244330	3005400	969355	1119850	1600690
A0A8I6GI11;A6J9J2;F1M8F4	A0A8I6GI11_RAT;A6J9J2_RAT;F1M8F4_RAT	Gmfg		4	4	154814	250379	235368	246019	274874	176581			145859
A0A8I6GI25;Q4KLJ4	A0A8I6GI25_RAT;Q4KLJ4_RAT	Fkrp		5	5	1000020	1117460	1119290	1399680	1425280	967923	816075	1457300	1286370
A0A8I6GI80;A0A8I6GMM6;B1WC31	A0A8I6GI80_RAT;A0A8I6GMM6_RAT;B1WC31_RAT	Meis1		9	5	1649710	1338570	1563050	1095190	1316180	1175370	927136	1001210	986806
A0A8I6GIB4;A6HGB7;A6HGB8;A0A8I6AMH0;A6HGB5	A0A8I6AMH0_RAT;A0A8I6GIB4_RAT;A6HGB5_RAT;A6HGB7_RAT;A6HGB8_RAT	Derl2;rCG_34415		2	0	2916850	3097550	3809890	2659390	3787190	3256670	2326520	2522710	2645370
A0A8I6GIE6;A6KAM1;F1LQF7;A0A8I6ATX7;A0A8I6GIF7;Q99N76;Q99N77;Q99N78;F7EUD8;A7L635	A0A8I6ATX7_RAT;A0A8I6GIE6_RAT;A0A8I6GIF7_RAT;A6KAM1_RAT;A7L635_RAT;F1LQF7_RAT;F7EUD8_RAT;Q99N76_RAT;Q99N77_RAT;Q99N78_RAT	Trpc6;Trpc7;trp6C		1	0	17341	15896.7	17167.4	15110	16442.8	12150.3	20119.4	16147.6	26523.1
A0A8I6GIE7;A6IKY9;F7EMI5;Q5XI23	A0A8I6GIE7_RAT;A6IKY9_RAT;F7EMI5_RAT;Q5XI23_RAT	Mkrn2		7	7	997461	1312090	1215160	1152200	1032710	1049160	1108040	979481	1048630
A0A8I6GIQ1;A0A8J8XSG2;A6IT39;B1WBU7	A0A8I6GIQ1_RAT;A0A8J8XSG2_RAT;A6IT39_RAT;B1WBU7_RAT	Tmem50a		1	1	7184.65	3687.64	6282.96			10406.6	5664.43
A0A8I6GIT0;A0A0G2JSQ0;A0A8I6ADC2;A0A8I6AVG4;A0A8I6GJZ8	A0A0G2JSQ0_RAT;A0A8I6ADC2_RAT;A0A8I6AVG4_RAT;A0A8I6GIT0_RAT;A0A8I6GJZ8_RAT	Ppp2r2d		5	5	6724910	5164160	5983100	5791130	6762710	6614490	4402590	5835880	5582940
A0A8I6GIU6;A6IA03	A0A8I6GIU6_RAT;A6IA03_RAT	Tial1		16	11	8818950	8514020	8560090	9024810	7939300	9065500	10106400	9448990	8704100
A0A8I6GJ11;A6KI41;G3V9U0	A0A8I6GJ11_RAT;A6KI41_RAT;G3V9U0_RAT	Acss2		16	16	16365700	17418400	19101700	17519600	22303800	17625300	14299800	18523600	17164100
A0A8I6GJ57;Q5FVM2	A0A8I6GJ57_RAT;Q5FVM2_RAT	Psme3		3	0	717279	535292	587116	439760	630288	528837		246023
A0A8I6GJ60;Q5XHZ8	A0A8I6GJ60_RAT;Q5XHZ8_RAT	Cog3		25	4	11986800	11801300	13666800	12338100	14324000	12552500	8194480	10528900	10225800
A0A8I6GJ66;A0A9K3Y7J8;A6HQ50;B0BMY5	A0A8I6GJ66_RAT;A0A9K3Y7J8_RAT;A6HQ50_RAT;B0BMY5_RAT	Chchd5		3	2	163798	168030	129183	123585	152810	122383	181026	227203	178990
A0A8I6GJ92	A0A8I6GJ92_RAT	Eprs1		118	0	78424700	83270600	80413400	76639800	91227000	79189700	66345500	69705300	67423500
A0A8I6GJC0;A6I1D5;F7F0R0	A0A8I6GJC0_RAT;A6I1D5_RAT;F7F0R0_RAT	Tmod3		13	12	17724300	22703600	20102700	20712900	17926300	19347700	21848600	20363000	21201900
A0A8I6GJC3	A0A8I6GJC3_RAT	Larp1		39	4	21074900	22829700	22027400	17136600	20454800	19873000	15745400	16148600	16638900
A0A8I6GJH3	A0A8I6GJH3_RAT	Eef1d		3	2	38738300	37102900	36181400	32972100	29677100	29541200	12022800	11071100	12724500
A0A8I6GJH7;A6IIE6;G3V8W9;Q3SWT2	A0A8I6GJH7_RAT;A6IIE6_RAT;G3V8W9_RAT;Q3SWT2_RAT	Tstd3		5	5	4446960	5470180	5583970	5785770	4808400	5575280	5343660	4969480	5015710
A0A8I6GJQ5	A0A8I6GJQ5_RAT	Heatr5b		24	18	18064600	22003200	22455100	22836000	27435100	21523100	20445300	23216600	19104000
A0A8I6GJT5;F7FAR8;Q5U2S8	A0A8I6GJT5_RAT;F7FAR8_RAT;Q5U2S8_RAT	Ltbr		2	2	452717	659306	540011	563413	571337	503678	565922	678130	566277
A0A8I6GJU1	A0A8I6GJU1_RAT	Farp2		3	3	1511980	2113770	1579560	422324	925570	878739
A0A8I6GJU4;A6I0J6	A0A8I6GJU4_RAT;A6I0J6_RAT	Rfk		1	1	1409890	1172990	1773880	1594690	1234810	1771340	919763	1077920	1017150
A0A8I6GK03;A6HPM6	A0A8I6GK03_RAT;A6HPM6_RAT	Tubgcp4		7	4	1136840	917625	1061260	1056210	1130600	1209180	737390	1077900	1004280
A0A8I6GK09	A0A8I6GK09_RAT	ENSRNOG00000068651		2	1	3352060		2378140	1648120	989856		1452480	2708370
A0A8I6GK29;A6J2P7	A0A8I6GK29_RAT;A6J2P7_RAT	Lims2		13	7	14924700	16093100	16393200	16293800	17543300	15871900	17477300	17572500	18969900
A0A8I6GK43;A6IHJ4;D3ZSF9;F7EY34	A0A8I6GK43_RAT;A6IHJ4_RAT;D3ZSF9_RAT;F7EY34_RAT	Rpl22l1;Rpl22l2		5	0	8065750	8183430	7346570	8073200	9065110	7897750	5101170	5780810	5614210
A0A8I6GK55	A0A8I6GK55_RAT	Cast		29	29	10054600	10117200	10702200	6339090	7259540	6223840	4587890	4724060	5021320
A0A8I6GK62	A0A8I6GK62_RAT	Lemd3		14	7	2856600	2782340	3084250	2603540	3106730	2887180	1615650	2180510	2138950
A0A8I6GK63	A0A8I6GK63_RAT	Smc4		30	2	12760800	12005900	13300100	12607000	15457400	11131700	13408800	14157900	12042100
A0A8I6GK73;A6KD05	A0A8I6GK73_RAT;A6KD05_RAT	Copz1		9	9	23934200	23616700	24005500	19274300	24408600	21586000	11186100	11704400	12395200
A0A8I6GKA0	A0A8I6GKA0_RAT	Tpt1l3		9	1	123503000	136050000	137053000	110461000	115693000	118298000	69886000	78286200	79665500
A0A8I6GKB1;A6JIC9	A0A8I6GKB1_RAT;A6JIC9_RAT	Mocs1		6	5	982019	1114270	1002360	1084390	1180230	1220810	944573	1046190	962668
A0A8I6GKB3;A6J030;M0RDA4;A0A8I6AIK2	A0A8I6AIK2_RAT;A0A8I6GKB3_RAT;A6J030_RAT;M0RDA4_RAT	Ephb4		15	14	1775510	1852040	2128250	2080520	2282950	2331430	1978420	2056260	1943580
A0A8I6GKD2;A6HQI5;G3V912	A0A8I6GKD2_RAT;A6HQI5_RAT;G3V912_RAT	Tmx4		10	10	2786260	2781570	3074400	2502810	2768070	2673900	2635370	2460940	2289810
A0A8I6GKI8;A6IQE1;M0RCP9	A0A8I6GKI8_RAT;A6IQE1_RAT;M0RCP9_RAT	Pin4		5	2	4359700	4908020	4669810	5042920	4245790	4476180	5093920	4850800	5069180
A0A8I6GKJ1;A6KJ65	A0A8I6GKJ1_RAT;A6KJ65_RAT	Itgb1		42	42	132171000	143764000	140515000	137128000	141597000	140844000	136697000	132316000	137201000
A0A8I6GKJ4;A6J7K0	A0A8I6GKJ4_RAT;A6J7K0_RAT	Foxc1		1	0	3083490			4575390					3572100
A0A8I6GKJ7	A0A8I6GKJ7_RAT	Gm56451		3	3	1072250	1215970	1242400	787221	755659	568121			572973
A0A8I6GKW1;A6KSI5;A6KSI6;D3ZGY1	A0A8I6GKW1_RAT;A6KSI5_RAT;A6KSI6_RAT;D3ZGY1_RAT	Pym1		8	8	5390780	5498050	4994010	4083740	4482910	4857320	4104970	4074730	4839310
A0A8I6GKX8;A0A8I5Y7S8;A0A0G2JZX5;A0A8I6APH1;A6KLB4	A0A0G2JZX5_RAT;A0A8I5Y7S8_RAT;A0A8I6APH1_RAT;A0A8I6GKX8_RAT;A6KLB4_RAT	Iqsec2;rCG_64203		5	0	347953	574272	444376	345737	434125	450074	446236	393305	516388
A0A8I6GKY5;A6IF73;D4A7U1	A0A8I6GKY5_RAT;A6IF73_RAT;D4A7U1_RAT	Zyx		26	26	93410200	107851000	102564000	75726600	78561700	64574700	55576700	57559900	53130400
A0A8I6GKZ9;A6J3X0;F7EMK2;Q6P4Z8	A0A8I6GKZ9_RAT;A6J3X0_RAT;F7EMK2_RAT;Q6P4Z8_RAT	Dpagt1		2	2	8391.82	3989.24	3237.71	12860.5	10521.1	4387.85	16236.5	22706.2	10668.6
A0A8I6GL10;A6ICP4;Q5HZY3	A0A8I6GL10_RAT;A6ICP4_RAT;Q5HZY3_RAT	Uchl5		1	1	121035	220398	336562	566139	424235	450117	453923	218016
A0A8I6GL14;Q4KMA3	A0A8I6GL14_RAT;Q4KMA3_RAT	Ns5atp4		1	1		408466	541451	285957	344363	292548	345357	105868	382654
A0A8I6GL39;A6J4W2;Q5U2U4;Q9ERM7	A0A8I6GL39_RAT;A6J4W2_RAT;Q5U2U4_RAT;Q9ERM7_RAT	Scamp2		3	3	8884730	7246960	6976120	7218200	8024510	7466710	4714330	5209410	5621480
A0A8I6GL48;A0A8J8Y9Q4;Q499R6	A0A8I6GL48_RAT;A0A8J8Y9Q4_RAT;Q499R6_RAT	Zfyve19		2	2	30846	48740.3	56066.2	36486.6
A0A8I6GL66;B2RZ47;F1LSX7	A0A8I6GL66_RAT;B2RZ47_RAT;F1LSX7_RAT	Exosc5		6	5	2313750	2011040	1924030	2106780	1997940	2349100	1843560	1569130	1805750
A0A8I6GL69;A6HL38;M0R6H1	A0A8I6GL69_RAT;A6HL38_RAT;M0R6H1_RAT	Tha1		2	2			1795730	1637800	1354860	1410920	1022300	1523060	1246310
A0A8I6GLA4;B0K013	A0A8I6GLA4_RAT;B0K013_RAT	Coa4		2	2	363957	339797	324682	454067	536109	358732	255008	309753	362954
A0A8I6GLC2;A6HL61;D4AE03	A0A8I6GLC2_RAT;A6HL61_RAT;D4AE03_RAT	Engase		7	7	13192100	11838600	10335600	12365800	13518500	12301600	12251500	11286800	13683800
A0A8I6GLD8;A6IHI6	A0A8I6GLD8_RAT;A6IHI6_RAT	Tnik		5	5	3575310	3861840	4226230	2690320	4317830	3529430		3957590	3966700
A0A8I6GLE9;D4A9B0	A0A8I6GLE9_RAT;D4A9B0_RAT	Srbd1		8	8	2479360	2718510	2925720	2585130	3299040	2488790	3355960	2934360	2878890
A0A8I6GLG0;A0A0G2KAP1;A0A8I5YBH6	A0A0G2KAP1_RAT;A0A8I5YBH6_RAT;A0A8I6GLG0_RAT	Ero1b		5	3	8298730	9930320	9915510	11635200	7807390	9745910	10128700	10992200	9446600
A0A8I6GLG5;M0RA44	A0A8I6GLG5_RAT;M0RA44_RAT	Rnpepl1		2	1	38202.6	82265.6	78468.9	93780.9	69629.4	66509.2		39923.1	45467.5
A0A8I6GLL3;A0A0G2K3R1;A0A8I5ZUS1;A0A8I5ZTM8	A0A0G2K3R1_RAT;A0A8I5ZTM8_RAT;A0A8I5ZUS1_RAT;A0A8I6GLL3_RAT	Map3k4		4	4	613212	305678		265404			222629	243436
A0A8I6GLN6;A6HRH8;D3ZWC6	A0A8I6GLN6_RAT;A6HRH8_RAT;D3ZWC6_RAT	Sntb1		34	30	80792600	84458400	85848400	70989100	79308700	75032700	58673100	62169500	64547700
A0A8I6GLQ3;A6KS26	A0A8I6GLQ3_RAT;A6KS26_RAT	Prpf31		11	11	3117750	2824520	2895070	2986360	3356280	3025360	2117880	2341830	2229400
A0A8I6GLU0;A0A8I6A4L5;A6IXP5;D7NIW0	A0A8I6A4L5_RAT;A0A8I6GLU0_RAT;A6IXP5_RAT;D7NIW0_RAT	Nedd4l		20	15	17745300	14769300	14559800	17939500	17287300	17421800	18394000	18315000	20118800
A0A8I6GLU4;A6HAV6	A0A8I6GLU4_RAT;A6HAV6_RAT	Itgb1bp1		2	0	408983	473889	689163	543716	902234	580014		642036	835110
A0A8I6GLU7;A6JDN3;F7FE45;A6JDN4	A0A8I6GLU7_RAT;A6JDN3_RAT;A6JDN4_RAT;F7FE45_RAT	Med6;Med6_predicted		2	0	3587.25	3480.49		2462.94	2526.18
A0A8I6GLU8;A6IU84	A0A8I6GLU8_RAT;A6IU84_RAT	Tardbp		14	14	16042300	20289700	18162700	19708000	16549800	18114400	18556900	18607000	17599400
A0A8I6GLX9;A6J6B2;F7EZZ0;Q5U2T0	A0A8I6GLX9_RAT;A6J6B2_RAT;F7EZZ0_RAT;Q5U2T0_RAT	Dap3		17	17	9724120	8864560	9633950	9220270	11016700	9518950	7804710	8606180	7862010
A0A8I6GLY6	A0A8I6GLY6_RAT	Gga1		14	6	3549820	3208000	3378320	3436480	3259520	3159660	2702190	3138220	3087860
A0A8I6GM04	A0A8I6GM04_RAT	Daam1		34	31	6840040	7033160	7184800	6553430	8467800	7617260	5091050	5965280	4741290
A0A8I6GM09;Q499Q1	A0A8I6GM09_RAT;Q499Q1_RAT	Rnf126		2	2	40358.5	23873.8	35126.1	25114.7	27988.7	20260.8		19296	17715.7
A0A8I6GM11;A6HJG9;A6HJH0;D4A8G0	A0A8I6GM11_RAT;A6HJG9_RAT;A6HJH0_RAT;D4A8G0_RAT	Lsm12		5	5	7786930	8902040	7858030	8307810	7065870	8476930	5800250	7053010	7066270
A0A8I6GM33;D4A518	A0A8I6GM33_RAT;D4A518_RAT	Dennd4a		4	3	15816.9	13034.8	11057.1	6693.9	10317	8199.41		6763.52	7049.92
A0A8I6GM43;A6IV25;B2RYV5	A0A8I6GM43_RAT;A6IV25_RAT;B2RYV5_RAT	Pbdc1;RGD1562502		12	0	16704900	16001900	15448900	16294700	16067700	15993400	16749200	17091000	16098100
A0A8I6GM52	A0A8I6GM52_RAT	Phldb2		19	3	13591700	14369600	15204300	12559900	12412400	13114600	10746500	10682900	10097400
A0A8I6GM60	A0A8I6GM60_RAT	Uggt2		7	7	2939320	3103070	3002870	3513610	3710360	3416430	3271380	3517610	3264620
A0A8I6GMB2;A6IYM1	A0A8I6GMB2_RAT;A6IYM1_RAT	Cbfb		9	9	3448930	2969620	3578180	3664550	3496400	3250240	3477810	4137600	3439670
A0A8I6GMC1;A6IZY5;B5DEY1;D3ZZ20	A0A8I6GMC1_RAT;A6IZY5_RAT;B5DEY1_RAT;D3ZZ20_RAT	Afg3l1;Afg3l1_predicted		18	0	1525060	1504150	1636820	1434360	1512800	1502980	977494	1145760	1033380
A0A8I6GMF8;A6JJQ8;F7EPU7;Q4KLN9;Q5U2N6;A0A8I6A176	A0A8I6A176_RAT;A0A8I6GMF8_RAT;A6JJQ8_RAT;F7EPU7_RAT;Q4KLN9_RAT;Q5U2N6_RAT	Tead3		3	3	4018360	4712990	3615180	3591020	4365670	3499600	3632070	3635300	3172080
A0A8I6GMG2;D3ZSX6	A0A8I6GMG2_RAT;D3ZSX6_RAT	Paxip1		1	1	1902.87
A0A8I6GML0;A0A8I6AL84;D4AE58	A0A8I6AL84_RAT;A0A8I6GML0_RAT;D4AE58_RAT	Kank1		21	4	2408710	2874360	2577840	2556620	2802710	2551290	2164890	2149850	2048480
A0A8I6GML2;A6JL60;D4ACQ9	A0A8I6GML2_RAT;A6JL60_RAT;D4ACQ9_RAT	Gabpa		11	11	999034	1161170	1122900	985585	1012630	1082800	1029770	825599	736189
A0A8I6GMR8;A6HHW7;D4A9L2	A0A8I6GMR8_RAT;A6HHW7_RAT;D4A9L2_RAT	Srsf1		20	0	31222700	30329500	29530000	30404000	26037000	27623400	27012100	24275800	30139100
A0A8J8XD91;A6KP64;D4ACA5	A0A8J8XD91_RAT;A6KP64_RAT;D4ACA5_RAT	Timm17b		3	3	2821680	3096130	2802550	3283240	3361590	2590830	1464840	1944560	1522840
A0A8J8XF56;Q4KLZ3	A0A8J8XF56_RAT;Q4KLZ3_RAT	Dazap1		11	6	29705000	27467900	27055200	29158700	26186300	24351100	20948900	23920700	23350600
A0A8J8XFB5;A6JA91	A0A8J8XFB5_RAT;A6JA91_RAT	Garre1		18	18	9212730	11711000	10954100	11028900	10993100	11202400	8668540	9013340	9915720
A0A8J8XGC4;A6IS26;G3V9N0	A0A8J8XGC4_RAT;A6IS26_RAT;G3V9N0_RAT	Pabpc4		23	5	10496800	10154000	10227100	10239800	10642500	10185000	11326200	10530500	10435400
A0A8J8XIU8;Q5BJP4	A0A8J8XIU8_RAT;Q5BJP4_RAT	Rbm39		19	18	11557400	12511700	12047600	11349900	10883000	11407600	9165000	9375630	8866150
A0A8J8XLC6;Q6P136	A0A8J8XLC6_RAT;Q6P136_RAT	Hyou1		56	56	54716000	59431100	59049800	50766100	56039700	51458600	31579600	34169800	31713400
A0A8J8XNH3;A6KFB6	A0A8J8XNH3_RAT;A6KFB6_RAT	Yes1		27	16	22739700	24412500	22980900	22702600	24827600	24769800	25911500	23600200	22194100
A0A8J8XPQ6;Q3B8P4;Q5EBD4	A0A8J8XPQ6_RAT;Q3B8P4_RAT;Q5EBD4_RAT	Dcps		3	3	2239590	1625300	2056460	2214360	2534850	2181020	2250960	2621740	1876310
A0A8J8XSR6;A6I1E6	A0A8J8XSR6_RAT;A6I1E6_RAT	Lysmd2		2	2	821597	753756	697258	400222	467403	620513	711127	774435	797616
A0A8J8XT82	A0A8J8XT82_RAT	Pgm2		32	32	13618200	15181700	13948800	14001400	17785000	14899800	9974970	12322800	11181000
A0A8J8XXQ6;A6HE59;F7F9P3;F7F9X0;O88311;Q6NYB6;Q9QX80;Q9Z0U8	A0A8J8XXQ6_RAT;A6HE59_RAT;F7F9P3_RAT;F7F9X0_RAT;O88311_RAT;Q6NYB6_RAT;Q9QX80_RAT;Q9Z0U8_RAT	Hnrnpab;pRM10		14	0	33157600	29530000	32343500	30698700	27218400	28403600	29333600	33490300	33751600
A0A8J8XYP8;B3DMA1	A0A8J8XYP8_RAT;B3DMA1_RAT	Atxn2l		25	2	6282060	6842560	6498690	5660180	5614850	5699500	4467660	5153120	4936740
A0A8J8Y1B9;B5DFL0	A0A8J8Y1B9_RAT;B5DFL0_RAT	Snta1		10	10	1654730	1619160	1804930	1840840	1768430	1716970	1102520	1288550	1166350
A0A8J8Y1V6;A6QR73	A0A8J8Y1V6_RAT;A6QR73_RAT	Gpr39		3	3	303175	340895	583308	314166	349044	230499	230924	249135	299550
A0A8J8Y394;D4AB65	A0A8J8Y394_RAT;D4AB65_RAT	Cyp4f17		4	0	645471	719129	744873	721432	935558	722992	435819	745635	502264
A0A8J8Y6U2;Q68FX3	A0A8J8Y6U2_RAT;Q68FX3_RAT	Ddx19a		30	2	130486000	142262000	136684000	116641000	141058000	121966000	96609400	107719000	100020000
A0A8J8Y893;Q496Z1;Q712J3	A0A8J8Y893_RAT;Q496Z1_RAT;Q712J3_RAT	Bicd2		31	28	24663800	24030300	24570300	23575600	23160000	24829700	20843300	19345400	20731600
A0A8J8Y8J8;Q4QQU9	A0A8J8Y8J8_RAT;Q4QQU9_RAT	Ostm1		4	1	3751510	3754650	4040050	4344030	4437230	3967260	3792870	3733910	4507410
A0A8J8YB99;A0A8I6ACB6;A0A8I6G6V6;A0A8I6GF94;A6IQI5;B1WC73	A0A8I6ACB6_RAT;A0A8I6G6V6_RAT;A0A8I6GF94_RAT;A0A8J8YB99_RAT;A6IQI5_RAT;B1WC73_RAT	Arl6		7	7	4935460	4069990	4938950	5209110	5383620	4803820	4349400	4678930	4516090
A0A8J8YF16	A0A8J8YF16_RAT	Entpd7		2	2	1098660	1209770	897600	1047780	1053900	563141	601455	814920	1003720
A0A8J8YGA4;Q5EBA5	A0A8J8YGA4_RAT;Q5EBA5_RAT	Lpin3		7	7	496275	705833	452301	693446	435795	724095	335935	371045	476466
A0A8J8YGQ6;B2RZ76	A0A8J8YGQ6_RAT;B2RZ76_RAT	Dhrsx		6	2	1848710	1802310	1389290	1858490	2085470	1997770	1339570	1681290	1605520
A0A8J8YHW4;A0A8I6GC12;A6J6C4;E9PTW1	A0A8I6GC12_RAT;A0A8J8YHW4_RAT;A6J6C4_RAT;E9PTW1_RAT	Clk2;Scamp3		7	0	182807000	193005000	187680000	139844000	178395000	145336000	45997000	71932200	63342800
A0A8J8YIL8;F1LM54;Q63827	A0A8J8YIL8_RAT;F1LM54_RAT;Q63827_RAT	Fgfr1		5	0	27202.7		25694.6	27172.5	28364.1	15461	29705.1	23591.4	27170.6
A0A8J8YIP6;Q5XI27	A0A8J8YIP6_RAT;Q5XI27_RAT	Accs		9	8	2966060	3597220	3140990	3207910	3962500	3229150	3454990	3430310	3093540
A0A8J8YL51;B4F7C9;A0A8I6AND0	A0A8I6AND0_RAT;A0A8J8YL51_RAT;B4F7C9_RAT	Stt3a		28	27	36873000	41817800	42798300	40579000	48179800	45879800	42405100	37380800	38833000
A0A8J8YNE4;A6IV95;Q5U1W6	A0A8J8YNE4_RAT;A6IV95_RAT;Q5U1W6_RAT	Apool		19	6	8079480	8017060	7937070	6033210	7238610	6344730	4740950	5518870	4904490
A0A8J8YP33	A0A8J8YP33_RAT	Haus2		1	1						2124.95
A0A8J8YPE2;B5DF02	A0A8J8YPE2_RAT;B5DF02_RAT	Eed		5	5	4086870	3516030	3991800	3864520	3609780	4754630	3958520	4580560	3763590
A0A8L2Q0G8	A0A8L2Q0G8_RAT	Dnm1l		51	51	13550000	13546800	13166400	13182300	14832800	13206600	8709770	10169500	10263300
A0A8L2Q1C0	A0A8L2Q1C0_RAT	Wdr26		18	18	4063200	3977490	3924600	4551700	5166080	4181360	4607160	4406670	4835790
A0A8L2Q239	A0A8L2Q239_RAT	Rpl23		15	7	67866300	71472200	71907900	60207700	70894900	58413800	46087700	49636600	54865500
A0A8L2Q2D0;A6HQT2	A0A8L2Q2D0_RAT;A6HQT2_RAT	Arhgef25		15	15	2873810	2777770	2981120	2569700	2632390	2488410	2763120	2518650	2463960
A0A8L2Q5B1;A6J511;A6J512	A0A8L2Q5B1_RAT;A6J511_RAT;A6J512_RAT	Nptn		8	8	14493600	14344400	13784400	13913800	14959900	14778300	16581100	16218700	15926300
A0A8L2Q5G6	A0A8L2Q5G6_RAT	Nudt4		4	0	1023510	1071300	1109020	994549	1034800	1071390	803766	810919	714419
A0A8L2Q6T7;A6J5X0	A0A8L2Q6T7_RAT;A6J5X0_RAT	Arfip1		21	21	15226300	15808500	15923000	15167500	14435700	13953700	10712700	12833300	11972100
A0A8L2Q6V7	A0A8L2Q6V7_RAT	Sdcbp		9	9	11151300	10915200	11295200	9083760	11093000	10705400	8479640	10330300	9813040
A0A8L2Q8C9	A0A8L2Q8C9_RAT	Pla2g6		6	6	33026.7	36721.4	33345.2	35714	37368.6	39212.1	38937.4	30847.8	32347.2
A0A8L2QAE6	A0A8L2QAE6_RAT	Cap1		1	1	74585.2			105487	97393.7	147563		75529.2
A0A8L2QBE2;A6J7E6	A0A8L2QBE2_RAT;A6J7E6_RAT	Eci2		18	11	13057500	12342600	12078800	11027400	10235800	10940600	8595720	9353220	9966170
[truncated: 5,082 more rows]
