# Supplementary material for: Serum Pharmacochemistry-Guided DARTS-MS Profiling Reveals Potential Mechanisms of Caragana jubata Against Hypoxic Pulmonary Hypertension
Source: Int J Mol Sci. 2026 Jun 27;27(13):5815. doi: 10.3390/ijms27135815 (PMC13361411; doi:10.3390/ijms27135815)
Supplement: Supplementary file 1 [file ijms-27-05815-s001.zip › Supplementary Tables/Supplementary Table S3.xlsx]

## Sheet: file explanation
Column name	Description
GeneName	Gene symbol corresponding to the identified protein.
Accession	Protein accession number in the UniProt database.
Description	Protein description or annotation information.
ANOVA P-VALUE	P value obtained from one-way ANOVA across the compared groups.
Q-VALUE	Adjusted P value after multiple-testing correction.
GO Term	Gene Ontology annotation information.
KEGG Pathway	KEGG pathway annotation information.
MEAN OO	Mean relative protein abundance in the indicated experimental group.
Differential screening criterion	ANOVA significance was defined by the company-provided report using P < 0.05.

## Sheet: Dmso_vs_M_vs_GJ
GeneName	Accession	Description	ANOVA P-VALUE	Q-VALUE	GO Term	KEGG Pathway	MEAN Dmso	MEAN GJ	MEAN M	normalized_Dmso1	normalized_Dmso2	normalized_Dmso3	normalized_M1	normalized_M2	normalized_M3	normalized_GJ1	normalized_GJ2	normalized_GJ3	ori_Dmso1	ori_Dmso2	ori_Dmso3	ori_M1	ori_M2	ori_M3	ori_GJ1	ori_GJ2	ori_GJ3
Tap2	A0A023ILQ2	Antigen peptide transporter 2 (EC 7.4.2.14) (ATP-binding cassette sub-family B member 3) GN=Tap2	0.0407611	0.120614	GO:0001916(BP:positive regulation of T cell mediated cytotoxicity);GO:0002237(BP:response to molecule of bacterial origin);GO:0002481(BP:antigen processing and presentation of exogenous protein antigen via MHC class Ib, TAP-dependent);GO:0002485(BP:antigen processing and presentation of endogenous peptide antigen via MHC class I via ER pathway, TAP-dependent);GO:0002489(BP:antigen processing and …	rno02010(ABC transporters);rno04145(Phagosome);rno04612(Antigen processing and presentation);rno05163(Human cytomegalovirus infection);rno05168(Herpes simplex virus 1 infection);rno05169(Epstein-Barr virus infection);rno05170(Human immunodeficiency virus 1 infection);rno05340(Primary immunodeficiency)	85972.5	74563.2	50832.1	86855.3	76353.1	94709	55635.1	46167.9	50693.4	95941.6	71349.2	56398.8	86855.3	76353.1	94709	55635.1	46167.9	50693.4	95941.6	71349.2	56398.8
Gsdmd	A0A096MJ11	Gasdermin D GN=Gsdmd	0.00219576	0.0169186	GO:0031668(BP:obsolete cellular response to extracellular stimulus);GO:0001786(MF:phosphatidylserine binding);GO:0005546(MF:phosphatidylinositol-4,5-bisphosphate binding);GO:0022829(MF:wide pore channel activity);GO:0070273(MF:phosphatidylinositol-4-phosphate binding);GO:0070300(MF:phosphatidic acid binding);GO:1901612(MF:cardiolipin binding);GO:0012501(BP:programmed cell death);GO:0032731(BP:pos…	rno04613(Neutrophil extracellular trap formation);rno04621(NOD-like receptor signaling pathway);rno04623(Cytosolic DNA-sensing pathway);rno05132(Salmonella infection)	8.96868e+06	8712970	6.05486e+06	9092750	9086960	8726320	5226370	6734190	6204010	8022990	9483020	8632900	9092750	9086960	8726320	5226370	6734190	6204010	8022990	9483020	8632900
Vamp4	A0A096MJ99	Vesicle-associated membrane protein 4 GN=Vamp4	0.00829413	0.0406374	GO:0006888(BP:endoplasmic reticulum to Golgi vesicle-mediated transport);GO:0043001(BP:Golgi to plasma membrane protein transport);GO:0042996(BP:regulation of Golgi to plasma membrane protein transport);GO:0071346(BP:cellular response to type II interferon);GO:1901998(BP:obsolete toxin transport);GO:0000226(BP:microtubule cytoskeleton organization);GO:0016189(BP:synaptic vesicle to endosome fusio…	rno04130(SNARE interactions in vesicular transport)	1.05166e+06	714775	367079	967324	894559	1293110	577923	280187	243128	782872	764431	597023	967324	894559	1293110	577923	280187	243128	782872	764431	597023
Gspt2	A0A096MJE3	G1 to S phase transition 2 GN=Gspt2	0.0194082	0.0729844	GO:0000166(MF:nucleotide binding);GO:0003747(MF:translation release factor activity);GO:0003924(MF:GTPase activity);GO:0005525(MF:GTP binding);GO:0006412(BP:translation);GO:0006415(BP:translational termination);GO:0018444(CC:translation release factor complex)	rno03015(mRNA surveillance pathway)	1.34934e+06	232.907	215875	2069210	763818	1214990	232.907	232.907	647160	232.907	232.907	232.907	2069210	763818	1214990			647160
Fkbp10	A0A096MJW1	peptidylprolyl isomerase (EC 5.2.1.8) GN=Fkbp10	0.0206536	0.0761311	GO:0001701(BP:in utero embryonic development);GO:0017185(BP:peptidyl-lysine hydroxylation);GO:0018208(BP:peptidyl-proline modification);GO:0030199(BP:collagen fibril organization);GO:0035909(BP:aorta morphogenesis);GO:0042060(BP:wound healing);GO:0085029(BP:extracellular matrix assembly);GO:0003755(MF:peptidyl-prolyl cis-trans isomerase activity);GO:0005528(MF:FK506 binding);GO:0006457(BP:protein…		35610400	3.65612e+07	4.0673e+07	34657100	36301500	35872600	39569200	43610400	38839300	35975400	36064700	37643400	34657100	36301500	35872600	39569200	43610400	38839300	35975400	36064700	37643400
Lsm14a	A0A096MJY7	LSM14A mRNA processing body assembly factor GN=Lsm14a	0.000224131	0.00419101	GO:0039529(BP:RIG-I signaling pathway);GO:0051607(BP:defense response to virus);GO:0060340(BP:positive regulation of type I interferon-mediated signaling pathway);GO:0003690(MF:double-stranded DNA binding);GO:0003725(MF:double-stranded RNA binding);GO:0003727(MF:single-stranded RNA binding);GO:0003729(MF:mRNA binding);GO:0017148(BP:negative regulation of translation);GO:0033962(BP:P-body assembly…		3823840	2.48715e+06	2636100	3838450	3703160	3929910	2523550	2476720	2908030	2588400	2602050	2270990	3838450	3703160	3929910	2523550	2476720	2908030	2588400	2602050	2270990
Parp4	A0A096MK99	Poly [ADP-ribose] polymerase (PARP) (EC 2.4.2.-) GN=Parp4	0.0277605	0.0922875	GO:0007004(BP:telomere maintenance via telomerase);GO:0003950(MF:NAD+ poly-ADP-ribosyltransferase activity);GO:0016740(MF:transferase activity);GO:0016757(MF:glycosyltransferase activity);GO:0019899(MF:enzyme binding);GO:1990404(MF:NAD+-protein mono-ADP-ribosyltransferase activity);GO:0006471(BP:obsolete protein ADP-ribosylation);GO:0006954(BP:inflammatory response);GO:0008219(BP:cell death);GO:0…	rno03410(Base excision repair);rno04210(Apoptosis)	4719900	4701750	4031260	4700840	4741850	4717010	3866350	4042560	4184870	4717820	5111550	4275880	4700840	4741850	4717010	3866350	4042560	4184870	4717820	5111550	4275880
Gigyf2	A0A096MKC0	GRB10 interacting GYF protein 2 GN=Gigyf2	0.00028963	0.00492998	GO:0007631(BP:feeding behavior);GO:0008344(BP:adult locomotory behavior);GO:0009791(BP:post-embryonic development);GO:0017148(BP:negative regulation of translation);GO:0021522(BP:spinal cord motor neuron differentiation);GO:0031571(BP:mitotic G1 DNA damage checkpoint signaling);GO:0035264(BP:multicellular organism growth);GO:0048009(BP:insulin-like growth factor receptor signaling pathway);GO:004…		5.07655e+06	4379180	2.8725e+06	4751770	5121120	5356770	2747890	2718990	3150610	4746660	4326750	4064130	4751770	5121120	5356770	2747890	2718990	3150610	4746660	4326750	4064130
Lig3	A0A096MKE9	DNA ligase (EC 6.5.1.1) GN=Lig3	0.0394973	0.117859	GO:0033151(BP:V(D)J recombination);GO:0006303(BP:double-strand break repair via nonhomologous end joining);GO:0043504(BP:mitochondrial DNA repair);GO:0045910(BP:negative regulation of DNA recombination);GO:0000166(MF:nucleotide binding);GO:0003677(MF:DNA binding);GO:0003909(MF:DNA ligase activity);GO:0003910(MF:DNA ligase (ATP) activity);GO:0005524(MF:ATP binding);GO:0008270(MF:zinc ion binding);…	rno03410(Base excision repair)	2.08109e+06	2263460	1.96008e+06	2056110	1963380	2223770	1970240	1891530	2018460	2343970	2321950	2124460	2056110	1963380	2223770	1970240	1891530	2018460	2343970	2321950	2124460
ratASCT2	A0A0F7R4W9	Amino acid transporter GN=ratASCT2	0.000131612	0.00318071			4.02031e+07	2.99486e+07	21436200	42759500	39568800	38280900	20479100	20577600	23251900	27809300	29294000	32742600	42759500	39568800	38280900	20479100	20577600	23251900	27809300	29294000	32742600
Slc1a4	A0A0F7R5I4	Amino acid transporter GN=Slc1a4	0.0153316	0.0619652	GO:0015184(MF:L-cystine transmembrane transporter activity);GO:0015811(BP:L-cystine transport);GO:0098718(BP:serine import across plasma membrane);GO:0005254(MF:chloride channel activity);GO:0008514(MF:organic anion transmembrane transporter activity);GO:0015172(MF:acidic amino acid transmembrane transporter activity);GO:0015175(MF:neutral L-amino acid transmembrane transporter activity);GO:00151…		6098700	4.79166e+06	4031430	6235820	5705450	6354830	4878060	3723000	3493230	4391530	4449730	5533730	6235820	5705450	6354830	4878060	3723000	3493230	4391530	4449730	5533730
Prdx2	A0A0G2JSH9	Peroxiredoxin-2 (EC 1.11.1.24) (Thioredoxin-dependent peroxiredoxin 2) GN=Prdx2	0.033928	0.105835	GO:0004601(MF:peroxidase activity);GO:0008379(MF:thioredoxin peroxidase activity);GO:0016209(MF:antioxidant activity);GO:0016491(MF:oxidoreductase activity);GO:0051920(MF:peroxiredoxin activity);GO:0002357(BP:defense response to tumor cell);GO:0002536(BP:respiratory burst involved in inflammatory response);GO:0006979(BP:response to oxidative stress);GO:0010310(BP:regulation of hydrogen peroxide m…		118668000	116792000	1.25022e+08	113559000	121279000	121166000	123884000	125191000	125992000	116151000	114725000	119500000	113559000	121279000	121166000	123884000	125191000	125992000	116151000	114725000	119500000
Adk	A0A0G2JSL8	Adenosine kinase (AK) (EC 2.7.1.20) (Adenosine 5'-phosphotransferase) GN=Adk	0.0177853	0.0688185	GO:0000166(MF:nucleotide binding);GO:0004001(MF:adenosine kinase activity);GO:0005524(MF:ATP binding);GO:0016301(MF:kinase activity);GO:0016740(MF:transferase activity);GO:0016773(MF:phosphotransferase activity, alcohol group as acceptor);GO:0006166(BP:purine ribonucleoside salvage);GO:0016310(BP:phosphorylation);GO:0034654(BP:nucleobase-containing compound biosynthetic process);GO:0044209(BP:AMP…	rno00230(Purine metabolism);rno01100(Metabolic pathways);rno01232(Nucleotide metabolism)	1.30756e+07	12581900	1.44373e+07	13647100	13308200	12271400	14279600	15039200	13993200	12910800	12720000	12114900	13647100	13308200	12271400	14279600	15039200	13993200	12910800	12720000	12114900
Pdlim3	A0A0G2JSM3	PDZ and LIM domain protein 3 GN=Pdlim3	0.0216944	0.0781242	GO:0008092(MF:cytoskeletal protein binding);GO:0046872(MF:metal ion binding);GO:0030018(CC:Z disc);GO:0005829(CC:cytosol);GO:0007015(BP:actin filament organization);GO:0007507(BP:heart development);GO:0003779(MF:actin binding);GO:0008307(MF:structural constituent of muscle);GO:0042805(MF:actinin binding);GO:0051371(MF:muscle alpha-actinin binding);GO:0008150(BP:biological_process);GO:0030036(BP:a…	rno04820(Cytoskeleton in muscle cells)	7.49259e+06	5959790	7757850	7639500	7739070	7099210	8023670	7660920	7588960	6989110	5090550	5799710	7639500	7739070	7099210	8023670	7660920	7588960	6989110	5090550	5799710
Smad1	A0A0G2JSQ6	Mothers against decapentaplegic homolog (MAD homolog) (Mothers against DPP homolog) (SMAD family member) GN=Smad1	0.00253177	0.0185623	GO:0000978(MF:RNA polymerase II cis-regulatory region sequence-specific DNA binding);GO:0000981(MF:DNA-binding transcription factor activity, RNA polymerase II-specific);GO:0001228(MF:DNA-binding transcription activator activity, RNA polymerase II-specific);GO:0003677(MF:DNA binding);GO:0003700(MF:DNA-binding transcription factor activity);GO:0017151(MF:DEAD/H-box RNA helicase binding);GO:0019901…	rno04081(Hormone signaling);rno04350(TGF-beta signaling pathway);rno04390(Hippo signaling pathway);rno04550(Signaling pathways regulating pluripotency of stem cells);rno05202(Transcriptional misregulation in cancer)	6.99444e+07	5.45303e+07	5.50485e+07	69879100	68210200	71744000	51176200	56122200	57847000	49834300	59027900	54728600	69879100	68210200	71744000	51176200	56122200	57847000	49834300	59027900	54728600
Cbr1l3	A0A0G2JSW9	Carbonyl reductase (NADPH) (EC 1.1.1.184) GN=Cbr1l3	0.0183548	0.0705527		rno00590(Arachidonic acid metabolism);rno00790(Folate biosynthesis);rno00980(Metabolism of xenobiotics by cytochrome P450);rno01100(Metabolic pathways);rno05204(Chemical carcinogenesis - DNA adducts);rno05208(Chemical carcinogenesis - reactive oxygen species)	3.4518e+07	3.10624e+07	2.92891e+07	35090200	34560100	33903600	28832200	29421100	29614100	34130700	29671000	29385400	35090200	34560100	33903600	28832200	29421100	29614100	34130700	29671000	29385400
Stard3nl	A0A0G2JT75	STARD3 N-terminal like GN=Stard3nl	1.16196e-06	0.000235972	GO:0005789(CC:endoplasmic reticulum membrane);GO:0015485(MF:cholesterol binding);GO:0042803(MF:protein homodimerization activity);GO:0030301(BP:cholesterol transport);GO:0099044(BP:vesicle tethering to endoplasmic reticulum);GO:0031902(CC:late endosome membrane);GO:0140284(CC:endoplasmic reticulum-endosome membrane contact site);GO:0005768(CC:endosome);GO:0044232(CC:organelle membrane contact sit…		358241	177412	232.907	390207	331488	353029	232.907	232.907	232.907	185304	163859	183074	390207	331488	353029				185304	163859	183074
Rab6b	A0A0G2JT78	Ras-related protein Rab-6B (EC 3.6.5.2) GN=Rab6b	0.0152424	0.0616751	GO:0003924(MF:GTPase activity);GO:0005525(MF:GTP binding);GO:0031489(MF:myosin V binding);GO:0006886(BP:intracellular protein transport);GO:0006890(BP:retrograde vesicle-mediated transport, Golgi to endoplasmic reticulum);GO:0006891(BP:intra-Golgi vesicle-mediated transport);GO:0007030(BP:Golgi organization);GO:0042147(BP:retrograde transport, endosome to Golgi);GO:0005794(CC:Golgi apparatus);GO:…		1.83337e+07	1.73506e+07	1.54809e+07	17435500	18123800	19441900	14850500	16159800	15432300	17850600	17748700	16452600	17435500	18123800	19441900	14850500	16159800	15432300	17850600	17748700	16452600
Ctnnb1	A0A0G2JT93	Catenin beta 1 GN=Ctnnb1	0.0242305	0.0841886	GO:0045296(MF:cadherin binding);GO:0007155(BP:cell adhesion);GO:0005856(CC:cytoskeleton);GO:0005886(CC:plasma membrane);GO:0005912(CC:adherens junction);GO:0070161(CC:anchoring junction);GO:0032212(BP:positive regulation of telomere maintenance via telomerase);GO:0051973(BP:obsolete positive regulation of telomerase activity);GO:0000122(BP:negative regulation of transcription by RNA polymerase II…	rno04015(Rap1 signaling pathway);rno04310(Wnt signaling pathway);rno04390(Hippo signaling pathway);rno04510(Focal adhesion);rno04520(Adherens junction);rno04550(Signaling pathways regulating pluripotency of stem cells);rno04670(Leukocyte transendothelial migration);rno04916(Melanogenesis);rno04919(Thyroid hormone signaling pathway);rno04934(Cushing syndrome);rno04936(Alcoholic liver disease);rno0…	1.52533e+07	13948000	1.28985e+07	14011700	16212600	15535500	12980400	12264200	13451000	13685300	14222200	13936500	14011700	16212600	15535500	12980400	12264200	13451000	13685300	14222200	13936500
Sptan1	A0A0G2JTH0	Spectrin alpha chain, non-erythrocytic 1 (Alpha-II spectrin) (Fodrin alpha chain) GN=Sptan1	0.0105776	0.0480071	GO:0003779(MF:actin binding);GO:0005509(MF:calcium ion binding);GO:0005516(MF:calmodulin binding);GO:0046872(MF:metal ion binding);GO:0051693(BP:actin filament capping);GO:0005737(CC:cytoplasm);GO:0005856(CC:cytoskeleton);GO:0005938(CC:cell cortex);GO:0043232(CC:intracellular membraneless organelle);GO:0015630(CC:microtubule cytoskeleton);GO:0043231(CC:intracellular membrane-bounded organelle);GO…	rno04210(Apoptosis);rno04820(Cytoskeleton in muscle cells)	8.77921e+07	9.07191e+07	9.07644e+07	87349000	88129300	87898100	90182500	91603400	90507400	90141100	89790700	92225400	87349000	88129300	87898100	90182500	91603400	90507400	90141100	89790700	92225400
Enpep	A0A0G2JTI8	Aminopeptidase (EC 3.4.11.-) GN=Enpep	0.0479096	0.134515	GO:0004177(MF:aminopeptidase activity);GO:0008233(MF:peptidase activity);GO:0008237(MF:metallopeptidase activity);GO:0008270(MF:zinc ion binding);GO:0016787(MF:hydrolase activity);GO:0046872(MF:metal ion binding);GO:0070006(MF:metalloaminopeptidase activity);GO:0001525(BP:angiogenesis);GO:0003081(BP:regulation of systemic arterial blood pressure by renin-angiotensin);GO:0006508(BP:proteolysis);GO…	rno04614(Renin-angiotensin system)	9040680	7769410	9.27335e+06	9989730	8521500	8610810	9085930	9061970	9672160	7373900	7512130	8422200	9989730	8521500	8610810	9085930	9061970	9672160	7373900	7512130	8422200
Alg5	A0A0G2JTP4	Dolichyl-phosphate beta-glucosyltransferase (EC 2.4.1.117) (Asparagine-linked glycosylation protein 5 homolog) GN=Alg5	0.00591628	0.032325	GO:0007368(BP:determination of left/right symmetry);GO:0016740(MF:transferase activity);GO:0006487(BP:protein N-linked glycosylation);GO:0005789(CC:endoplasmic reticulum membrane);GO:0004581(MF:dolichyl-phosphate beta-glucosyltransferase activity)	rno00510(N-Glycan biosynthesis);rno01100(Metabolic pathways)	8.90588e+06	9.46266e+06	5.74895e+06	8230260	8809860	9677530	5053560	6383140	5810140	8716980	10960100	8710910	8230260	8809860	9677530	5053560	6383140	5810140	8716980	10960100	8710910
Praf2	A0A0G2JTX2	PRA1 family protein GN=Praf2	0.00189196	0.0155058	GO:0016020(CC:membrane);GO:0016021(CC:membrane)		1.46391e+07	14331500	10616100	14858200	14233100	14825900	10499700	10969600	10379000	14963900	12749700	15280900	14858200	14233100	14825900	10499700	10969600	10379000	14963900	12749700	15280900
	A0A0G2JU03	deleted	0.0222875	0.0795454			236650	209445	154836	207317	232773	269859	136521	167856	160131	216423	233294	178617	207317	232773	269859	136521	167856	160131	216423	233294	178617
Trmt5	A0A0G2JU45	tRNA (guanine(37)-N1)-methyltransferase (EC 2.1.1.228) (M1G-methyltransferase) (tRNA [GM37] methyltransferase) (tRNA methyltransferase 5 homolog) GN=Trmt5	0.0225061	0.0800832	GO:0008168(MF:methyltransferase activity);GO:0008175(MF:tRNA methyltransferase activity);GO:0009019(MF:obsolete tRNA (guanine-N1-)-methyltransferase activity);GO:0016740(MF:transferase activity);GO:0052906(MF:tRNA (guanine(37)-N1)-methyltransferase activity);GO:0002939(BP:tRNA N1-guanine methylation);GO:0006400(BP:tRNA modification);GO:0008033(BP:tRNA processing);GO:0030488(BP:tRNA methylation);G…		83572.4	75997	41973.4	82287.1	76836.4	91593.6	42815.4	20537.2	62567.5	72724.4	69059.8	86206.9	82287.1	76836.4	91593.6	42815.4	20537.2	62567.5	72724.4	69059.8	86206.9
Bub3	A0A0G2JU63	Mitotic checkpoint protein BUB3 GN=Bub3	0.00899839	0.0431214	GO:0000070(BP:mitotic sister chromatid segregation);GO:0007059(BP:chromosome segregation);GO:0003674(MF:molecular_function);GO:0043130(MF:ubiquitin binding);GO:0007094(BP:mitotic spindle assembly checkpoint signaling);GO:0008150(BP:biological_process);GO:0008608(BP:attachment of spindle microtubules to kinetochore);GO:0034501(BP:protein localization to kinetochore);GO:0051444(BP:negative regulati…	rno04110(Cell cycle);rno05166(Human T-cell leukemia virus 1 infection)	1.25715e+07	12638000	1.08202e+07	12270500	12025400	13418700	10864300	10615400	10981000	12364400	13214000	12335600	12270500	12025400	13418700	10864300	10615400	10981000	12364400	13214000	12335600
Pip5k1c	A0A0G2JU72	Phosphatidylinositol-4-phosphate 5-kinase type 1 gamma GN=Pip5k1c	0.0379693	0.114653	GO:0000166(MF:nucleotide binding);GO:0005524(MF:ATP binding);GO:0016301(MF:kinase activity);GO:0016307(MF:obsolete phosphatidylinositol phosphate kinase activity);GO:0016740(MF:transferase activity);GO:0006629(BP:lipid metabolic process);GO:0016310(BP:phosphorylation);GO:0046488(BP:phosphatidylinositol metabolic process);GO:0046854(BP:phosphatidylinositol phosphate biosynthetic process);GO:000565…	rno00562(Inositol phosphate metabolism);rno01100(Metabolic pathways);rno04070(Phosphatidylinositol signaling system);rno04072(Phospholipase D signaling pathway);rno04144(Endocytosis);rno04510(Focal adhesion);rno04666(Fc gamma R-mediated phagocytosis);rno04810(Regulation of actin cytoskeleton);rno05135(Yersinia infection);rno05231(Choline metabolism in cancer)	2.23072e+06	1.71147e+06	1.88361e+06	2292300	2438740	1961110	1873130	1688140	2089550	1659900	1673930	1800590	2292300	2438740	1961110	1873130	1688140	2089550	1659900	1673930	1800590
Rcbtb1	A0A0G2JU79	RCC1 and BTB domain containing protein 1 GN=Rcbtb1	0.0187237	0.0713775	GO:0005737(CC:cytoplasm)		1.0434e+06	1.16358e+06	812416	1002480	910686	1217030	867519	734063	835666	1089070	1172400	1229280	1002480	910686	1217030	867519	734063	835666	1089070	1172400	1229280
	A0A0G2JU90	deleted	0.00141484	0.0127371			5.7841e+07	5.61622e+07	3.52535e+07	51569900	56402900	65550100	33428800	35533500	36798100	58655400	53463400	56367900	51569900	56402900	65550100	33428800	35533500	36798100	58655400	53463400	56367900
Ahnak	A0A0G2JU96	AHNAK nucleoprotein GN=Ahnak	4.57374e-05	0.00156639	GO:0045121(CC:membrane raft);GO:0042802(MF:identical protein binding);GO:0044548(MF:S100 protein binding);GO:0097493(MF:structural molecule activity conferring elasticity);GO:0043484(BP:regulation of RNA splicing);GO:1901385(BP:regulation of voltage-gated calcium channel activity);GO:0005634(CC:nucleus);GO:0005737(CC:cytoplasm);GO:0005829(CC:cytosol);GO:0005886(CC:plasma membrane);GO:0015629(CC:a…	rno05132(Salmonella infection)	4.09041e+07	1.43928e+07	4850800	40702500	39780300	42229600	3957800	5395970	5198630	21310000	11830600	10037900	40702500	39780300	42229600	3957800	5395970	5198630	21310000	11830600	10037900
Ahnak	A0A0G2JUA5	AHNAK nucleoprotein GN=Ahnak	9.65387e-08	6.78801e-05	GO:0045121(CC:membrane raft);GO:0042802(MF:identical protein binding);GO:0044548(MF:S100 protein binding);GO:0097493(MF:structural molecule activity conferring elasticity);GO:0043484(BP:regulation of RNA splicing);GO:1901385(BP:regulation of voltage-gated calcium channel activity);GO:0005634(CC:nucleus);GO:0005737(CC:cytoplasm);GO:0005829(CC:cytosol);GO:0005886(CC:plasma membrane);GO:0015629(CC:a…	rno05132(Salmonella infection)	731963000	373137000	1.24088e+08	715350000	731513000	749026000	99641400	137449000	135175000	380906000	391893000	346612000	715350000	731513000	749026000	99641400	137449000	135175000	380906000	391893000	346612000
Kif3a	A0A0G2JUD6	Kinesin-like protein GN=Kif3a	0.00555073	0.0309243	GO:0001701(BP:in utero embryonic development);GO:0001822(BP:kidney development);GO:0001947(BP:heart looping);GO:0003341(BP:cilium movement);GO:0007224(BP:smoothened signaling pathway);GO:0007368(BP:determination of left/right symmetry);GO:0007507(BP:heart development);GO:0008544(BP:epidermis development);GO:0009952(BP:anterior/posterior pattern specification);GO:0009953(BP:dorsal/ventral pattern …	rno04340(Hedgehog signaling pathway);rno04814(Motor proteins)	6.67001e+06	6509460	5.55732e+06	6416440	6942420	6651160	5483880	5754370	5433700	6238420	6926420	6363540	6416440	6942420	6651160	5483880	5754370	5433700	6238420	6926420	6363540
Tln2	A0A0G2JUI0	Talin 2 GN=Tln2	0.0125184	0.0538863	GO:0003674(MF:molecular_function);GO:0005178(MF:integrin binding);GO:0008150(BP:biological_process);GO:0098609(BP:cell-cell adhesion);GO:0005575(CC:cellular_component);GO:0005886(CC:plasma membrane);GO:0005925(CC:focal adhesion);GO:0005916(CC:fascia adherens);GO:0045202(CC:synapse);GO:0003779(MF:actin binding);GO:0005200(MF:structural constituent of cytoskeleton);GO:0051015(MF:actin filament bind…	rno04015(Rap1 signaling pathway);rno04510(Focal adhesion);rno04611(Platelet activation);rno04820(Cytoskeleton in muscle cells);rno05166(Human T-cell leukemia virus 1 infection)	12560200	1.25666e+07	10813900	11892700	12648800	13139100	10050500	11148800	11242400	12332200	12909400	12458300	11892700	12648800	13139100	10050500	11148800	11242400	12332200	12909400	12458300
Samd4a	A0A0G2JUK8	Protein Smaug homolog 1 (Sterile alpha motif domain-containing protein 4A) GN=Samd4a	0.0199068	0.0743854	GO:0003723(MF:RNA binding);GO:0030371(MF:translation repressor activity);GO:0017148(BP:negative regulation of translation);GO:0043488(BP:regulation of mRNA stability);GO:0045727(BP:positive regulation of translation);GO:0001650(CC:fibrillar center);GO:0005737(CC:cytoplasm);GO:0005829(CC:cytosol);GO:0030054(CC:cell junction);GO:0045202(CC:synapse);GO:0003729(MF:mRNA binding);GO:0000289(BP:nuclear-…		8.57941e+06	8.02393e+06	6.66047e+06	8643210	7952810	9142200	5874040	6653090	7454290	7749630	8384570	7937600	8643210	7952810	9142200	5874040	6653090	7454290	7749630	8384570	7937600
Adarb1	A0A0G2JUX0	Adenosine deaminase, RNA-specific, B1 GN=Adarb1	0.010091	0.0466303	GO:0003723(MF:RNA binding);GO:0003726(MF:double-stranded RNA adenosine deaminase activity);GO:0004000(MF:adenosine deaminase activity);GO:0006382(BP:adenosine to inosine editing);GO:0006396(BP:RNA processing);GO:0007274(BP:neuromuscular synaptic transmission);GO:0008285(BP:negative regulation of cell population proliferation);GO:0016553(BP:base conversion or substitution editing);GO:0021610(BP:fa…		3.64398e+06	3.51207e+06	3.00017e+06	3508750	3574290	3848890	2784070	3092830	3123600	3402470	3704030	3429720	3508750	3574290	3848890	2784070	3092830	3123600	3402470	3704030	3429720
Gga3	A0A0G2JV04	ADP-ribosylation factor-binding protein GGA3 (Golgi-localized, gamma ear-containing, ARF-binding protein 3) GN=Gga3	0.00567394	0.0313487	GO:0045732(BP:positive regulation of protein catabolic process);GO:0061462(BP:protein localization to lysosome);GO:0005515(MF:protein binding);GO:0031267(MF:small GTPase binding);GO:0035091(MF:phosphatidylinositol binding);GO:0043130(MF:ubiquitin binding);GO:0044877(MF:protein-containing complex binding);GO:0006622(BP:protein targeting to lysosome);GO:0006886(BP:intracellular protein transport);G…	rno04142(Lysosome)	460939	263567	81741.6	517755	434617	430445	232.907	232.907	244759	290729	272648	227324	517755	434617	430445			244759	290729	272648	227324
Scyl2	A0A0G2JVC2	SCY1-like protein 2 (Coated vesicle-associated kinase of 104 kDa) GN=Scyl2	0.000261676	0.00459784	GO:0004672(MF:protein kinase activity);GO:0005102(MF:signaling receptor binding);GO:0005524(MF:ATP binding);GO:0002092(BP:positive regulation of receptor internalization);GO:0006468(BP:protein phosphorylation);GO:0007420(BP:brain development);GO:0008333(BP:endosome to lysosome transport);GO:0021860(BP:pyramidal neuron development);GO:0090090(BP:negative regulation of canonical Wnt signaling pathw…		6294140	6023520	4184160	5841760	6482650	6558010	3940540	4076220	4535720	5890720	6020830	6159010	5841760	6482650	6558010	3940540	4076220	4535720	5890720	6020830	6159010
Immt	A0A0G2JVH4	MICOS complex subunit MIC60 (Mitofilin) GN=Immt	0.0317688	0.100831	GO:0042407(BP:cristae formation);GO:0051560(BP:mitochondrial calcium ion homeostasis);GO:0070050(BP:neuron cellular homeostasis);GO:0005739(CC:mitochondrion);GO:0005743(CC:mitochondrial inner membrane);GO:0005758(CC:mitochondrial intermembrane space);GO:0016020(CC:membrane);GO:0016021(CC:membrane);GO:0110165(CC:cellular anatomical structure);GO:0061617(CC:MICOS complex);GO:0003674(MF:molecular_fu…		2.24487e+07	2.38356e+07	19915100	22085200	22650400	22610400	20748900	19165000	19831400	22976300	26317000	22213400	22085200	22650400	22610400	20748900	19165000	19831400	22976300	26317000	22213400
Afap1	A0A0G2JVI5	Actin filament-associated protein 1 (110 kDa actin filament-associated protein) GN=Afap1	0.00909544	0.0433702	GO:0009966(BP:regulation of signal transduction);GO:0051493(BP:regulation of cytoskeleton organization);GO:0003779(MF:actin binding);GO:0005515(MF:protein binding);GO:0017124(MF:SH3 domain binding);GO:0042169(MF:SH2 domain binding);GO:0007165(BP:signal transduction);GO:0071260(BP:cellular response to mechanical stimulus);GO:0005829(CC:cytosol);GO:0005737(CC:cytoplasm);GO:0005856(CC:cytoskeleton);…		4.61452e+06	4.28948e+06	3.69335e+06	4313970	4778150	4751450	3400340	3916970	3762730	4189740	4503710	4174980	4313970	4778150	4751450	3400340	3916970	3762730	4189740	4503710	4174980
Ndufa8	A0A0G2JVL6	NADH dehydrogenase [ubiquinone] 1 alpha subcomplex subunit 8 GN=Ndufa8	0.000107078	0.00278758	GO:0003674(MF:molecular_function);GO:0044877(MF:protein-containing complex binding);GO:0006120(BP:mitochondrial electron transport, NADH to ubiquinone);GO:0008150(BP:biological_process);GO:0032981(BP:mitochondrial respiratory chain complex I assembly);GO:0005575(CC:cellular_component);GO:0005739(CC:mitochondrion);GO:0005743(CC:mitochondrial inner membrane);GO:0005758(CC:mitochondrial intermembran…	rno00190(Oxidative phosphorylation);rno01100(Metabolic pathways);rno04714(Thermogenesis);rno04723(Retrograde endocannabinoid signaling);rno04932(Non-alcoholic fatty liver disease);rno05010(Alzheimer disease);rno05012(Parkinson disease);rno05014(Amyotrophic lateral sclerosis);rno05016(Huntington disease);rno05020(Prion disease);rno05022(Pathways of neurodegeneration - multiple diseases);rno05208(C…	1.52094e+07	1.38503e+07	9.98561e+06	16093800	14417300	15117000	10091700	10254900	9610240	14005400	14281700	13263700	16093800	14417300	15117000	10091700	10254900	9610240	14005400	14281700	13263700
Mia3	A0A0G2JVM2	MIA SH3 domain ER export factor 3 GN=Mia3	0.00119768	0.0114296	GO:0002063(BP:chondrocyte development);GO:0030199(BP:collagen fibril organization);GO:0030501(BP:positive regulation of bone mineralization);GO:0038024(MF:cargo receptor activity);GO:0002042(BP:cell migration involved in sprouting angiogenesis);GO:0002687(BP:positive regulation of leukocyte migration);GO:0006887(BP:exocytosis);GO:0006888(BP:endoplasmic reticulum to Golgi vesicle-mediated transpor…		2.53526e+07	2.3674e+07	2.09571e+07	25080200	26258900	24718600	20490100	21274700	21106400	22916600	23342800	24762700	25080200	26258900	24718600	20490100	21274700	21106400	22916600	23342800	24762700
Vrk2	A0A0G2JVP1	non-specific serine/threonine protein kinase (EC 2.7.11.1) GN=Vrk2	4.12703e-06	0.000429758	GO:0006468(BP:protein phosphorylation);GO:0046777(BP:protein autophosphorylation);GO:0004672(MF:protein kinase activity);GO:0004674(MF:protein serine/threonine kinase activity);GO:0005524(MF:ATP binding);GO:0019901(MF:protein kinase binding);GO:0019904(MF:protein domain specific binding);GO:0007165(BP:signal transduction);GO:0016572(BP:obsolete histone phosphorylation);GO:0018105(BP:peptidyl-seri…		21840.1	18226.2	232.907	22465.2	19555.3	23499.8	232.907	232.907	232.907	16451.4	19038.7	19188.4	22465.2	19555.3	23499.8				16451.4	19038.7	19188.4
Paip1	A0A0G2JVP5	Polyadenylate-binding protein-interacting protein 1 GN=Paip1	0.0397539	0.118525	GO:0003723(MF:RNA binding);GO:0008494(MF:translation activator activity);GO:0006446(BP:regulation of translational initiation);GO:0070934(BP:CRD-mediated mRNA stabilization);GO:1900152(BP:negative regulation of nuclear-transcribed mRNA catabolic process, deadenylation-dependent decay);GO:2000767(BP:positive regulation of cytoplasmic translation);GO:0005829(CC:cytosol);GO:0106002(CC:mCRD-mediated …		6288160	6.07976e+06	7.04649e+06	6110430	6219520	6534530	6738480	7181030	7219950	6673230	5917750	5648290	6110430	6219520	6534530	6738480	7181030	7219950	6673230	5917750	5648290
Ptpra	A0A0G2JVR0	Receptor-type tyrosine-protein phosphatase alpha (EC 3.1.3.48) GN=Ptpra	0.00537177	0.0303241	GO:0004721(MF:phosphoprotein phosphatase activity);GO:0004725(MF:protein tyrosine phosphatase activity);GO:0016787(MF:hydrolase activity);GO:0016791(MF:phosphatase activity);GO:0006470(BP:protein dephosphorylation);GO:0016311(BP:dephosphorylation);GO:0005886(CC:plasma membrane);GO:0016020(CC:membrane);GO:0016021(CC:membrane);GO:0006468(BP:protein phosphorylation);GO:0008286(BP:insulin receptor si…		847093	841965	669661	798073	897085	846121	672937	707552	628494	800228	897010	828657	798073	897085	846121	672937	707552	628494	800228	897010	828657
Tmem63a	A0A0G2JVY4	Transmembrane protein 63a GN=Tmem63a	0.00730569	0.0373244	GO:0003676(MF:nucleic acid binding);GO:0005227(MF:calcium-activated cation channel activity);GO:0008381(MF:mechanosensitive monoatomic ion channel activity);GO:1990760(MF:osmolarity-sensing monoatomic cation channel activity);GO:0006811(BP:monoatomic ion transport);GO:0034220(BP:monoatomic ion transmembrane transport);GO:0098655(BP:monoatomic cation transmembrane transport);GO:0005886(CC:plasma m…		2146200	1.90439e+06	1678850	2152310	2311740	1974550	1782620	1589160	1664770	1908880	1940640	1863660	2152310	2311740	1974550	1782620	1589160	1664770	1908880	1940640	1863660
Rpe	A0A0G2JW38	Ribulose-phosphate 3-epimerase (EC 5.1.3.1) GN=Rpe	0.000464249	0.00650399	GO:0004750(MF:D-ribulose-phosphate 3-epimerase activity);GO:0016853(MF:isomerase activity);GO:0016857(MF:racemase and epimerase activity, acting on carbohydrates and derivatives);GO:0030246(MF:carbohydrate binding);GO:0042802(MF:identical protein binding);GO:0042803(MF:protein homodimerization activity);GO:0046872(MF:metal ion binding);GO:0048029(MF:monosaccharide binding);GO:0005975(BP:carbohydr…	rno00030(Pentose phosphate pathway);rno00040(Pentose and glucuronate interconversions);rno01100(Metabolic pathways);rno01200(Carbon metabolism);rno01230(Biosynthesis of amino acids)	5523930	4408490	3.29829e+06	5868180	5534490	5169120	3310430	3045070	3539380	4816360	4144640	4264470	5868180	5534490	5169120	3310430	3045070	3539380	4816360	4144640	4264470
Pdha1	A0A0G2JW90	Pyruvate dehydrogenase E1 component subunit alpha (EC 1.2.4.1) GN=Pdha1	0.000177326	0.00362903	GO:0004738(MF:pyruvate dehydrogenase activity);GO:0004739(MF:pyruvate dehydrogenase (acetyl-transferring) activity);GO:0016491(MF:oxidoreductase activity);GO:0016624(MF:oxidoreductase activity, acting on the aldehyde or oxo group of donors, disulfide as acceptor);GO:0006086(BP:pyruvate decarboxylation to acetyl-CoA);GO:0006090(BP:pyruvate metabolic process);GO:0043231(CC:intracellular membrane-bo…	rno00010(Glycolysis / Gluconeogenesis);rno00020(Citrate cycle (TCA cycle));rno00620(Pyruvate metabolism);rno00785(Lipoic acid metabolism);rno01100(Metabolic pathways);rno01200(Carbon metabolism);rno01210(2-Oxocarboxylic acid metabolism);rno04066(HIF-1 signaling pathway);rno04922(Glucagon signaling pathway);rno05230(Central carbon metabolism in cancer);rno05415(Diabetic cardiomyopathy)	60077500	56588700	39498300	58584000	59976500	61672000	35335500	43669500	39489900	56626000	57949700	55190400	58584000	59976500	61672000	35335500	43669500	39489900	56626000	57949700	55190400
Clint1	A0A0G2JW94	Clathrin interactor 1 GN=Clint1	9.23068e-05	0.00254694	GO:0005543(MF:phospholipid binding);GO:0030276(MF:clathrin binding);GO:0006897(BP:endocytosis);GO:0016192(BP:vesicle-mediated transport);GO:0048268(BP:clathrin coat assembly);GO:0005768(CC:endosome);GO:0005886(CC:plasma membrane);GO:0005794(CC:Golgi apparatus);GO:0016020(CC:membrane);GO:0030136(CC:clathrin-coated vesicle);GO:0030125(CC:clathrin vesicle coat)		147703000	1.21023e+08	1.07322e+08	144882000	147529000	150698000	109986000	107036000	104943000	115105000	128308000	119655000	144882000	147529000	150698000	109986000	107036000	104943000	115105000	128308000	119655000
Fermt2	A0A0G2JWC7	FERM domain containing kindlin 2 GN=Fermt2	0.0265865	0.0894104	GO:0007155(BP:cell adhesion);GO:1902414(BP:protein localization to cell junction);GO:0003779(MF:actin binding);GO:0005178(MF:integrin binding);GO:0005547(MF:phosphatidylinositol-3,4,5-trisphosphate binding);GO:0019901(MF:protein kinase binding);GO:0034713(MF:type I transforming growth factor beta receptor binding);GO:0046332(MF:SMAD binding);GO:0051015(MF:actin filament binding);GO:0007160(BP:cel…		56656000	64219200	52214500	54504800	58221000	57242200	53501200	52923100	50219200	57820400	70505900	64331300	54504800	58221000	57242200	53501200	52923100	50219200	57820400	70505900	64331300
	A0A0G2JWE1	deleted	0.0172634	0.0674999			248090000	2.68603e+08	209246000	223011000	264831000	256428000	208195000	189509000	230034000	260659000	274040000	271111000	223011000	264831000	256428000	208195000	189509000	230034000	260659000	274040000	271111000
Nf1	A0A0G2JWL3	Neurofibromin 1 GN=Nf1	0.0315567	0.100293	GO:0005096(MF:GTPase activator activity);GO:0000165(BP:MAPK cascade);GO:0001525(BP:angiogenesis);GO:0001649(BP:osteoblast differentiation);GO:0001656(BP:metanephros development);GO:0001666(BP:response to hypoxia);GO:0001889(BP:liver development);GO:0001935(BP:endothelial cell proliferation);GO:0001937(BP:negative regulation of endothelial cell proliferation);GO:0001938(BP:positive regulation of e…	rno01521(EGFR tyrosine kinase inhibitor resistance);rno04010(MAPK signaling pathway);rno04014(Ras signaling pathway)	2.83153e+06	2.52154e+06	3.15735e+06	2732070	2992810	2769700	3286950	2996100	3189010	2177380	2791140	2596090	2732070	2992810	2769700	3286950	2996100	3189010	2177380	2791140	2596090
Cstf2	A0A0G2JWP1	Cleavage stimulation factor subunit 2 GN=Cstf2	2.32551e-05	0.00106928	GO:0003674(MF:molecular_function);GO:0003676(MF:nucleic acid binding);GO:0003723(MF:RNA binding);GO:0003729(MF:mRNA binding);GO:0006378(BP:obsolete mRNA polyadenylation);GO:0031124(BP:mRNA 3'-end processing);GO:0098789(BP:obsolete pre-mRNA cleavage required for polyadenylation);GO:1990090(BP:cellular response to nerve growth factor stimulus);GO:0005575(CC:cellular_component);GO:0071920(CC:cleavag…	rno03015(mRNA surveillance pathway)	5.85077e+06	4.609e+06	2420070	5473640	6197610	5881070	2381560	2540900	2337750	4977000	4279280	4570710	5473640	6197610	5881070	2381560	2540900	2337750	4977000	4279280	4570710
Tpi1l1	A0A0G2JWU1	Triosephosphate isomerase (EC 5.3.1.1) GN=Tpi1l1	0.0109246	0.0490223		rno00010(Glycolysis / Gluconeogenesis);rno00051(Fructose and mannose metabolism);rno00562(Inositol phosphate metabolism);rno01100(Metabolic pathways);rno01200(Carbon metabolism);rno01230(Biosynthesis of amino acids)	2.37704e+08	2.24918e+08	2.5778e+08	227657000	236111000	249343000	259763000	257965000	255611000	236533000	222235000	215987000	227657000	236111000	249343000	259763000	257965000	255611000	236533000	222235000	215987000
	A0A0G2JWZ2	deleted	0.0351033	0.108402			1.44161e+07	1.42699e+07	12846600	13967400	14389100	14891900	12965200	13234100	12340500	14053400	15177200	13579200	13967400	14389100	14891900	12965200	13234100	12340500	14053400	15177200	13579200
Ttc7a	A0A0G2JX01	Tetratricopeptide repeat domain 7A GN=Ttc7a	0.000198554	0.00389462	GO:0006879(BP:intracellular iron ion homeostasis);GO:0030097(BP:hemopoiesis);GO:0046854(BP:phosphatidylinositol phosphate biosynthetic process);GO:0072659(BP:protein localization to plasma membrane);GO:0005886(CC:plasma membrane)		394701	370346	207376	413836	391076	379190	199034	211018	212076	334492	412799	363746	413836	391076	379190	199034	211018	212076	334492	412799	363746
Rab3gap1	A0A0G2JXA1	Rab3 GTPase-activating protein catalytic subunit GN=Rab3gap1	0.000374289	0.00576161	GO:0005096(MF:GTPase activator activity);GO:0043547(BP:positive regulation of GTPase activity);GO:0005737(CC:cytoplasm);GO:0034389(BP:lipid droplet organization);GO:0005085(MF:guanyl-nucleotide exchange factor activity);GO:0005515(MF:protein binding);GO:0031267(MF:small GTPase binding);GO:0007420(BP:brain development);GO:0010628(BP:positive regulation of gene expression);GO:0021854(BP:hypothalamu…		3.49338e+06	3.44367e+06	1764340	3320550	3734930	3424650	1671290	1889500	1732230	3205820	3914900	3210280	3320550	3734930	3424650	1671290	1889500	1732230	3205820	3914900	3210280
Lman1	A0A0G2JXC1	Lectin, mannose-binding, 1 GN=Lman1	0.0238344	0.0830977	GO:0005537(MF:D-mannose binding);GO:0006888(BP:endoplasmic reticulum to Golgi vesicle-mediated transport);GO:0007029(BP:endoplasmic reticulum organization);GO:0007030(BP:Golgi organization);GO:0010638(BP:positive regulation of organelle organization);GO:0005783(CC:endoplasmic reticulum);GO:0005793(CC:endoplasmic reticulum-Golgi intermediate compartment);GO:0005794(CC:Golgi apparatus);GO:0016020(C…	rno04141(Protein processing in endoplasmic reticulum)	7.33515e+07	7.85371e+07	8.05972e+07	72785300	73770100	73499200	78809600	82880200	80101700	75129400	82138900	78343100	72785300	73770100	73499200	78809600	82880200	80101700	75129400	82138900	78343100
Kdm4b	A0A0G2JXG2	[histone H3]-trimethyl-L-lysine(9) demethylase (EC 1.14.11.66) GN=Kdm4b	0.0290712	0.0950991	GO:0033169(BP:obsolete histone H3-K9 demethylation);GO:0070544(BP:obsolete histone H3-K36 demethylation);GO:1900113(BP:obsolete negative regulation of histone H3-K9 trimethylation);GO:0003674(MF:molecular_function);GO:0016491(MF:oxidoreductase activity);GO:0032452(MF:histone demethylase activity);GO:0032454(MF:histone H3K9 demethylase activity);GO:0046872(MF:metal ion binding);GO:0051213(MF:dioxy…		66854	179067	154414	71243	129086	232.907	140828	173256	149159	194697	171820	170683	71243	129086		140828	173256	149159	194697	171820	170683
Serpinh1	A0A0G2JXI0	Serpin H1 (47 kDa heat shock protein) (Collagen-binding protein) GN=Serpinh1	0.00558018	0.0310639	GO:0003433(BP:chondrocyte development involved in endochondral bone morphogenesis);GO:0030199(BP:collagen fibril organization);GO:0032964(BP:collagen biosynthetic process);GO:0051604(BP:protein maturation);GO:0004867(MF:serine-type endopeptidase inhibitor activity);GO:0005518(MF:collagen binding);GO:0051082(MF:unfolded protein binding);GO:0010951(BP:negative regulation of endopeptidase activity);…		8.60982e+08	9.39724e+08	5.51626e+08	784908000	895535000	902504000	442007000	646359000	566513000	879035000	1067550000	872588000	784908000	895535000	902504000	442007000	646359000	566513000	879035000	1067550000	872588000
Foxp4	A0A0G2JXI7	Forkhead box P4 GN=Foxp4	0.027791	0.0923153	GO:0000122(BP:negative regulation of transcription by RNA polymerase II);GO:0007507(BP:heart development);GO:0048617(BP:embryonic foregut morphogenesis);GO:0061140(BP:lung secretory cell differentiation);GO:1901249(BP:regulation of lung goblet cell differentiation);GO:1901250(BP:negative regulation of lung goblet cell differentiation);GO:0000978(MF:RNA polymerase II cis-regulatory region sequence…		180875	58854.9	232.907	172399	158517	211709	232.907	232.907	232.907	176099	232.907	232.907	172399	158517	211709				176099
Bcap31	A0A0G2JXK2	B-cell receptor-associated protein (BCR-associated protein) GN=Bcap31	0.000370097	0.00571385	GO:0006888(BP:endoplasmic reticulum to Golgi vesicle-mediated transport);GO:0006955(BP:immune response);GO:0007283(BP:spermatogenesis);GO:0070973(BP:protein localization to endoplasmic reticulum exit site);GO:0005515(MF:protein binding);GO:0042288(MF:MHC class I protein binding);GO:0044877(MF:protein-containing complex binding);GO:0006626(BP:protein targeting to mitochondrion);GO:0007204(BP:posit…	rno04141(Protein processing in endoplasmic reticulum);rno05165(Human papillomavirus infection)	6.53922e+07	6.17816e+07	5.35071e+07	64893900	64525100	66757700	51286400	53556300	55678700	61275900	60562600	63506200	64893900	64525100	66757700	51286400	53556300	55678700	61275900	60562600	63506200
Ctnnd1	A0A0G2JXM1	Catenin delta 1 GN=Ctnnd1	0.000970583	0.00996043	GO:0001738(BP:morphogenesis of a polarized epithelium);GO:0001822(BP:kidney development);GO:0007155(BP:cell adhesion);GO:0007435(BP:salivary gland morphogenesis);GO:0010954(BP:positive regulation of protein processing);GO:0060690(BP:epithelial cell differentiation involved in salivary gland development);GO:0072102(BP:glomerulus morphogenesis);GO:0098609(BP:cell-cell adhesion);GO:1900086(BP:positi…	rno04015(Rap1 signaling pathway);rno04520(Adherens junction);rno04670(Leukocyte transendothelial migration)	2.05901e+07	20291400	1.48289e+07	20135700	20912400	20722300	13879400	15272700	15334700	19634100	22137600	19102500	20135700	20912400	20722300	13879400	15272700	15334700	19634100	22137600	19102500
Poldip3	A0A0G2JXM5	DNA polymerase delta interacting protein 3 GN=Poldip3	0.00413207	0.0256404	GO:0003676(MF:nucleic acid binding);GO:0003723(MF:RNA binding);GO:0003729(MF:mRNA binding);GO:0044877(MF:protein-containing complex binding);GO:0006406(BP:mRNA export from nucleus);GO:0016973(BP:poly(A)+ mRNA export from nucleus);GO:0045727(BP:positive regulation of translation);GO:0005634(CC:nucleus);GO:0016607(CC:nuclear speck);GO:0036464(CC:cytoplasmic ribonucleoprotein granule)		479098	333569	166266	472316	429313	535666	145202	215929	137668	413175	361390	226143	472316	429313	535666	145202	215929	137668	413175	361390	226143
Arhgef17	A0A0G2JXT9	Rho guanine nucleotide exchange factor 17 GN=Arhgef17	0.0402175	0.119405	GO:0030036(BP:actin cytoskeleton organization);GO:0005085(MF:guanyl-nucleotide exchange factor activity);GO:0050790(BP:regulation of catalytic activity)		7.93235e+07	79683900	6.8388e+07	75438300	78119000	84413100	63192400	71352800	70618900	75025200	84575100	79451400	75438300	78119000	84413100	63192400	71352800	70618900	75025200	84575100	79451400
Epn2	A0A0G2JXY9	Epsin 2 GN=Epn2	0.00476835	0.0281607	GO:0008289(MF:lipid binding);GO:0006897(BP:endocytosis);GO:0030128(CC:clathrin coat of endocytic vesicle);GO:0030948(BP:negative regulation of vascular endothelial growth factor receptor signaling pathway);GO:0045747(BP:positive regulation of Notch signaling pathway);GO:1903671(BP:negative regulation of sprouting angiogenesis);GO:0043231(CC:intracellular membrane-bounded organelle);GO:0001701(BP:…	rno04144(Endocytosis)	1.64182e+07	13563100	1.54557e+07	16378600	16365800	16510300	16284600	14497500	15585100	13064300	14338900	13286100	16378600	16365800	16510300	16284600	14497500	15585100	13064300	14338900	13286100
Ptprj	A0A0G2JXZ9	protein-tyrosine-phosphatase (EC 3.1.3.48) GN=Ptprj	0.00387334	0.0246643	GO:0001570(BP:vasculogenesis);GO:0007507(BP:heart development);GO:0048709(BP:oligodendrocyte differentiation);GO:0004721(MF:phosphoprotein phosphatase activity);GO:0004725(MF:protein tyrosine phosphatase activity);GO:0005161(MF:platelet-derived growth factor receptor binding);GO:0008013(MF:beta-catenin binding);GO:0016787(MF:hydrolase activity);GO:0016791(MF:phosphatase activity);GO:0019901(MF:pr…	rno04520(Adherens junction);rno05208(Chemical carcinogenesis - reactive oxygen species)	223403	232.907	35970.9	295485	204756	169969	232.907	107447	232.907	232.907	232.907	232.907	295485	204756	169969		107447
Ubap2	A0A0G2JYD1	Ubiquitin-associated protein 2 GN=Ubap2	3.59748e-06	0.000404345	GO:0005634(CC:nucleus);GO:0005737(CC:cytoplasm)		3584200	2.11764e+06	232.907	3631830	3355570	3765200	232.907	232.907	232.907	1989250	2490940	1872740	3631830	3355570	3765200				1989250	2490940	1872740
Rbms2	A0A0G2JYJ7	RNA binding motif, single stranded interacting protein 2 GN=Rbms2	5.90611e-05	0.00189403	GO:0003676(MF:nucleic acid binding);GO:0003723(MF:RNA binding);GO:0003730(MF:mRNA 3'-UTR binding);GO:0008143(MF:poly(A) binding);GO:0008266(MF:poly(U) RNA binding);GO:0005634(CC:nucleus);GO:0005829(CC:cytosol);GO:1990904(CC:ribonucleoprotein complex)		1.01523e+07	9151040	4.28165e+06	9659080	10327300	10470600	3649820	5314490	3880630	9366080	8639390	9447650	9659080	10327300	10470600	3649820	5314490	3880630	9366080	8639390	9447650
Ergic2	A0A0G2JYN4	Endoplasmic reticulum-Golgi intermediate compartment protein GN=Ergic2	0.0221572	0.0792399	GO:0006888(BP:endoplasmic reticulum to Golgi vesicle-mediated transport);GO:0006890(BP:retrograde vesicle-mediated transport, Golgi to endoplasmic reticulum);GO:0016192(BP:vesicle-mediated transport);GO:0005783(CC:endoplasmic reticulum);GO:0016020(CC:membrane);GO:0030134(CC:COPII-coated ER to Golgi transport vesicle);GO:0005634(CC:nucleus);GO:0005730(CC:nucleolus);GO:0005737(CC:cytoplasm);GO:0005…		4976050	5413730	4.04079e+06	4496270	5291890	5139990	3721690	4253100	4147570	5225750	6048340	4967100	4496270	5291890	5139990	3721690	4253100	4147570	5225750	6048340	4967100
Haus7	A0A0G2JYQ1	HAUS augmin-like complex, subunit 7 GN=Haus7	0.0422503	0.123016	GO:0031996(MF:thioesterase binding);GO:0051011(MF:microtubule minus-end binding);GO:0007098(BP:centrosome cycle);GO:0051225(BP:spindle assembly);GO:0005813(CC:centrosome);GO:1990498(CC:mitotic spindle microtubule);GO:0070652(CC:HAUS complex)		13211600	1.26247e+07	9401560	14169400	12397300	13068100	10415500	9530220	8258960	14970000	12255700	10648300	14169400	12397300	13068100	10415500	9530220	8258960	14970000	12255700	10648300
Dcun1d2	A0A0G2JYS0	Defective in cullin neddylation 1 domain containing 2 GN=Dcun1d2	0.00276052	0.0195864	GO:0031624(MF:ubiquitin conjugating enzyme binding);GO:0032182(MF:ubiquitin-like protein binding);GO:0097602(MF:cullin family protein binding);GO:0045116(BP:protein neddylation);GO:0051443(BP:positive regulation of ubiquitin-protein transferase activity);GO:2000434(BP:regulation of protein neddylation);GO:2000436(BP:positive regulation of protein neddylation);GO:0005634(CC:nucleus);GO:0005737(CC:…		8.3963e+06	7.54641e+06	5837690	8666830	7716310	8805770	5395570	6303720	5813780	7938110	7747970	6953160	8666830	7716310	8805770	5395570	6303720	5813780	7938110	7747970	6953160
Brd4	A0A0G2JYV0	Bromodomain containing 4 GN=Brd4	0.0404881	0.120107	GO:0005730(CC:nucleolus);GO:0000083(BP:obsolete regulation of transcription involved in G1/S transition of mitotic cell cycle);GO:0001833(BP:inner cell mass cell proliferation);GO:0006468(BP:protein phosphorylation);GO:0007059(BP:chromosome segregation);GO:0010971(BP:positive regulation of G2/M transition of mitotic cell cycle);GO:0032968(BP:positive regulation of transcription elongation by RNA …		915684	884574	723262	934512	955140	857401	790914	781392	597481	924049	896889	832784	934512	955140	857401	790914	781392	597481	924049	896889	832784
	A0A0G2JZ09	deleted	0.00501329	0.0290924			232.907	3063.95	7019.03	232.907	232.907	232.907	7708.65	7075.4	6273.03	5296.99	232.907	3661.95				7708.65	7075.4	6273.03	5296.99		3661.95
Fhod1	A0A0G2JZ38	Formin homology 2 domain containing 1 GN=Fhod1	0.0215672	0.0778773	GO:0007097(BP:nuclear migration);GO:0051660(BP:establishment of centrosome localization);GO:0001725(CC:stress fiber);GO:0019904(MF:protein domain specific binding);GO:0042802(MF:identical protein binding);GO:0043621(MF:obsolete protein self-association);GO:0051015(MF:actin filament binding);GO:0030866(BP:cortical actin cytoskeleton organization);GO:0045944(BP:positive regulation of transcription …	rno05132(Salmonella infection)	2.62748e+06	2687200	2.14021e+06	2500900	2656850	2724700	2126030	2266510	2028080	2487130	3003180	2571290	2500900	2656850	2724700	2126030	2266510	2028080	2487130	3003180	2571290
Tmf1	A0A0G2JZ48	TATA element modulatory factor 1 GN=Tmf1	0.0367291	0.111862	GO:0001675(BP:acrosome assembly);GO:0001819(BP:positive regulation of cytokine production);GO:0007286(BP:spermatid development);GO:0007289(BP:spermatid nucleus differentiation);GO:0008584(BP:male gonad development);GO:0010629(BP:negative regulation of gene expression);GO:0030317(BP:flagellated sperm motility);GO:0032275(BP:luteinizing hormone secretion);GO:0033327(BP:Leydig cell differentiation);…		4.52236e+06	4.8023e+06	5022610	4576050	4427540	4563480	4815380	5305570	4946880	4742330	4690700	4973860	4576050	4427540	4563480	4815380	5305570	4946880	4742330	4690700	4973860
Kiaa1671	A0A0G2JZ88	KIAA1671 homolog GN=Kiaa1671	6.30306e-06	0.000518976			782919	535637	232.907	691253	850067	807437	232.907	232.907	232.907	590336	514366	502208	691253	850067	807437				590336	514366	502208
Arhgef40	A0A0G2JZE7	Rho guanine nucleotide exchange factor 40 GN=Arhgef40	0.0360968	0.110554	GO:0005085(MF:guanyl-nucleotide exchange factor activity);GO:0050790(BP:regulation of catalytic activity);GO:0005829(CC:cytosol);GO:0005886(CC:plasma membrane)		5300630	5.38889e+06	4.25627e+06	5246280	5406320	5249290	3682200	4659720	4426880	5148520	6033780	4984380	5246280	5406320	5249290	3682200	4659720	4426880	5148520	6033780	4984380
Sec24c	A0A0G2JZF0	SEC24 homolog C, COPII coat complex component GN=Sec24c	0.0122724	0.0530531	GO:0001701(BP:in utero embryonic development);GO:0000149(MF:SNARE binding);GO:0008270(MF:zinc ion binding);GO:0006886(BP:intracellular protein transport);GO:0006888(BP:endoplasmic reticulum to Golgi vesicle-mediated transport);GO:0015031(BP:protein transport);GO:0090110(BP:COPII-coated vesicle cargo loading);GO:0070971(CC:endoplasmic reticulum exit site);GO:0005789(CC:endoplasmic reticulum membra…	rno04141(Protein processing in endoplasmic reticulum)	1.12136e+08	1.24523e+08	83761000	108408000	112441000	115560000	79028700	93256700	78997600	108282000	143343000	121945000	108408000	112441000	115560000	79028700	93256700	78997600	108282000	143343000	121945000
Clip2	A0A0G2JZF2	CAP-GLY domain containing linker protein 2 GN=Clip2	0.0245878	0.0848471	GO:0008017(MF:microtubule binding);GO:0051010(MF:microtubule plus-end binding);GO:0015630(CC:microtubule cytoskeleton);GO:0035371(CC:microtubule plus-end);GO:0005881(CC:cytoplasmic microtubule);GO:0005515(MF:protein binding);GO:0007026(BP:negative regulation of microtubule depolymerization);GO:0031122(BP:cytoplasmic microtubule organization);GO:0005634(CC:nucleus);GO:0005737(CC:cytoplasm);GO:0005…		2.4397e+07	2.36934e+07	2.17693e+07	23854200	24026000	25310700	20477100	22037200	22793500	24229600	23247800	23602700	23854200	24026000	25310700	20477100	22037200	22793500	24229600	23247800	23602700
Ndufaf2	A0A0G2JZF6	NADH:ubiquinone oxidoreductase complex assembly factor 2 GN=Ndufaf2	0.00698165	0.0362176	GO:0032981(BP:mitochondrial respiratory chain complex I assembly);GO:0061179(BP:negative regulation of insulin secretion involved in cellular response to glucose stimulus);GO:0044877(MF:protein-containing complex binding);GO:0005739(CC:mitochondrion);GO:0016020(CC:membrane)	rno04714(Thermogenesis)	13205200	8.65761e+06	9.75451e+06	12641900	13228600	13745100	10939700	10501900	7821920	9522640	8751600	7698580	12641900	13228600	13745100	10939700	10501900	7821920	9522640	8751600	7698580
Pdhx	A0A0G2JZH8	Dihydrolipoamide acetyltransferase component of pyruvate dehydrogenase complex (EC 2.3.1.-) GN=Pdhx	0.00151379	0.0132827	GO:0034604(MF:pyruvate dehydrogenase (NAD+) activity);GO:0003674(MF:molecular_function);GO:0016740(MF:transferase activity);GO:0016746(MF:acyltransferase activity);GO:0006086(BP:pyruvate decarboxylation to acetyl-CoA);GO:0008150(BP:biological_process);GO:0019752(BP:carboxylic acid metabolic process);GO:0005575(CC:cellular_component);GO:0005739(CC:mitochondrion);GO:0005759(CC:mitochondrial matrix)…	rno01100(Metabolic pathways)	26596500	2.38605e+07	1.31327e+07	25592700	26794900	27401900	11584000	14750900	13063300	28116500	20070400	23394500	25592700	26794900	27401900	11584000	14750900	13063300	28116500	20070400	23394500
Psmd14	A0A0G2JZJ1	Proteasome (Prosome, macropain) 26S subunit, non-ATPase, 14 (Proteasome 26S subunit, non-ATPase 14) (Psmd14 protein) GN=Psmd14	0.000147464	0.00337705	GO:0003674(MF:molecular_function);GO:0008237(MF:metallopeptidase activity);GO:0061133(MF:endopeptidase activator activity);GO:0070628(MF:proteasome binding);GO:0140492(MF:metal-dependent deubiquitinase activity);GO:0000724(BP:double-strand break repair via homologous recombination);GO:0006303(BP:double-strand break repair via nonhomologous end joining);GO:0010950(BP:positive regulation of endopep…	rno03050(Proteasome);rno05010(Alzheimer disease);rno05012(Parkinson disease);rno05014(Amyotrophic lateral sclerosis);rno05016(Huntington disease);rno05017(Spinocerebellar ataxia);rno05020(Prion disease);rno05022(Pathways of neurodegeneration - multiple diseases);rno05169(Epstein-Barr virus infection)	2.51446e+07	2.5532e+07	14041400	25529800	24276500	25627600	11956600	15649400	14518200	23889100	27329700	25377100	25529800	24276500	25627600	11956600	15649400	14518200	23889100	27329700	25377100
Gatad2b	A0A0G2JZR6	GATA zinc finger domain containing 2B GN=Gatad2b	0.00588034	0.0322326	GO:0000122(BP:negative regulation of transcription by RNA polymerase II);GO:0006338(BP:chromatin remodeling);GO:0016575(BP:obsolete histone deacetylation);GO:0000781(CC:chromosome, telomeric region);GO:0016581(CC:NuRD complex);GO:0008270(MF:zinc ion binding);GO:0043565(MF:sequence-specific DNA binding);GO:0006355(BP:regulation of DNA-templated transcription);GO:0005634(CC:nucleus);GO:0043229(CC:i…	rno03082(ATP-dependent chromatin remodeling)	570454	483946	332320	589347	567154	554860	341046	274414	381499	551881	396033	503925	589347	567154	554860	341046	274414	381499	551881	396033	503925
Ubxn6	A0A0G2K012	UBX domain protein 6 GN=Ubxn6	0.000154777	0.00343256	GO:0016236(BP:macroautophagy);GO:0032510(BP:endosome to lysosome transport via multivesicular body sorting pathway);GO:0036503(BP:ERAD pathway);GO:0005737(CC:cytoplasm);GO:0005765(CC:lysosomal membrane);GO:0005768(CC:endosome);GO:0005829(CC:cytosol);GO:0019898(CC:extrinsic component of membrane);GO:0031901(CC:early endosome membrane);GO:0031902(CC:late endosome membrane);GO:0032991(CC:protein-con…	rno04141(Protein processing in endoplasmic reticulum)	4277200	4.28407e+06	1.47807e+06	4438410	4077460	4315730	1281820	1694790	1457590	3937630	4985480	3929090	4438410	4077460	4315730	1281820	1694790	1457590	3937630	4985480	3929090
Actn4	A0A0G2K013	Actinin alpha 4 GN=Actn4	0.010484	0.0477103	GO:0003779(MF:actin binding);GO:0005509(MF:calcium ion binding);GO:0046872(MF:metal ion binding);GO:0110165(CC:cellular anatomical structure);GO:0001725(CC:stress fiber);GO:0015629(CC:actin cytoskeleton);GO:0000977(MF:RNA polymerase II transcription regulatory region sequence-specific DNA binding);GO:0001882(MF:nucleoside binding);GO:0003713(MF:transcription coactivator activity);GO:0005515(MF:pr…	rno04510(Focal adhesion);rno04520(Adherens junction);rno04530(Tight junction);rno04670(Leukocyte transendothelial migration);rno04810(Regulation of actin cytoskeleton);rno05146(Amoebiasis);rno05203(Viral carcinogenesis);rno05322(Systemic lupus erythematosus)	1.83914e+08	1.84827e+08	199655000	177782000	188953000	185008000	199769000	203244000	195952000	189489000	184478000	180513000	177782000	188953000	185008000	199769000	203244000	195952000	189489000	184478000	180513000
Sun1	A0A0G2K016	Sad1 and UNC84 domain containing 1 GN=Sun1	0.029463	0.0958041	GO:0005730(CC:nucleolus);GO:0006998(BP:nuclear envelope organization);GO:0007129(BP:homologous chromosome pairing at meiosis);GO:0005635(CC:nuclear envelope);GO:0003674(MF:molecular_function);GO:0005521(MF:lamin binding);GO:0043495(MF:protein-membrane adaptor activity);GO:0140444(MF:cytoskeleton-nuclear membrane anchor activity);GO:0001503(BP:ossification);GO:0009612(BP:response to mechanical sti…	rno04820(Cytoskeleton in muscle cells)	125783	29023.9	122964	108476	129293	139579	83332.9	155013	130547	86606	232.907	232.907	108476	129293	139579	83332.9	155013	130547	86606
Dennd4c	A0A0G2K089	DENN domain containing 4C GN=Dennd4c	0.0243165	0.0843217	GO:0003674(MF:molecular_function);GO:0005085(MF:guanyl-nucleotide exchange factor activity);GO:0008150(BP:biological_process);GO:0032483(BP:regulation of Rab protein signal transduction);GO:0032869(BP:cellular response to insulin stimulus);GO:0050790(BP:regulation of catalytic activity);GO:0072659(BP:protein localization to plasma membrane);GO:0005575(CC:cellular_component);GO:0031410(CC:cytoplas…		8598140	9.14896e+06	6959280	8159820	9114500	8520100	6034290	7483430	7360120	8575150	10116000	8755720	8159820	9114500	8520100	6034290	7483430	7360120	8575150	10116000	8755720
Papss1	A0A0G2K0L0	Bifunctional 3'-phosphoadenosine 5'-phosphosulfate synthase 1 (EC 2.7.1.25) (EC 2.7.7.4) (Sulfurylase kinase 1) GN=Papss1	0.000571131	0.00719605	GO:0050428(BP:3'-phosphoadenosine 5'-phosphosulfate biosynthetic process);GO:0000166(MF:nucleotide binding);GO:0003824(MF:catalytic activity);GO:0004020(MF:adenylylsulfate kinase activity);GO:0004781(MF:sulfate adenylyltransferase (ATP) activity);GO:0005524(MF:ATP binding);GO:0016740(MF:transferase activity);GO:0016779(MF:nucleotidyltransferase activity);GO:0042803(MF:protein homodimerization act…	rno00230(Purine metabolism);rno00450(Selenocompound metabolism);rno00920(Sulfur metabolism);rno01100(Metabolic pathways)	48391900	49002400	3.3947e+07	49014700	46865800	49295200	32119600	34737200	34984100	45818500	47797800	53390900	49014700	46865800	49295200	32119600	34737200	34984100	45818500	47797800	53390900
Slc44a1	A0A0G2K0P8	Choline transporter-like protein GN=Slc44a1	0.0433986	0.125687	GO:0015101(MF:organic cation transmembrane transporter activity);GO:0022857(MF:transmembrane transporter activity);GO:0015695(BP:organic cation transport);GO:0055085(BP:transmembrane transport);GO:0071705(BP:nitrogen compound transport);GO:0005886(CC:plasma membrane);GO:0016020(CC:membrane);GO:0016021(CC:membrane);GO:0015220(MF:choline transmembrane transporter activity);GO:0015871(BP:choline tra…	rno05231(Choline metabolism in cancer)	14969700	1.38094e+07	1.61069e+07	14559300	15030500	15319300	15367200	17085900	15867700	14287200	12548000	14592900	14559300	15030500	15319300	15367200	17085900	15867700	14287200	12548000	14592900
Igf2bp3	A0A0G2K0Y2	Insulin-like growth factor 2 mRNA binding protein 3 GN=Igf2bp3	0.00166357	0.0141075	GO:0003676(MF:nucleic acid binding);GO:0003723(MF:RNA binding);GO:0003729(MF:mRNA binding);GO:0003730(MF:mRNA 3'-UTR binding);GO:0048027(MF:mRNA 5'-UTR binding);GO:1990247(MF:N6-methyladenosine-containing RNA reader activity);GO:0006417(BP:regulation of translation);GO:0007399(BP:nervous system development);GO:0010468(BP:regulation of gene expression);GO:0051028(BP:mRNA transport);GO:0051252(BP:r…		1.42335e+06	1.61444e+06	931166	1588370	1349430	1332260	760330	937349	1095820	1636650	1570490	1636190	1588370	1349430	1332260	760330	937349	1095820	1636650	1570490	1636190
Tank	A0A0G2K130	TRAF family member-associated NFKB activator GN=Tank	0.003848	0.0245696	GO:0007249(BP:canonical NF-kappaB signal transduction);GO:0004843(MF:cysteine-type deubiquitinase activity);GO:0031625(MF:ubiquitin protein ligase binding);GO:0035800(MF:deubiquitinase activator activity);GO:0006974(BP:DNA damage response);GO:0043124(BP:negative regulation of canonical NF-kappaB signal transduction);GO:0071347(BP:cellular response to interleukin-1);GO:0071356(BP:cellular response…	rno04140(Autophagy - animal);rno04621(NOD-like receptor signaling pathway);rno04622(RIG-I-like receptor signaling pathway);rno05014(Amyotrophic lateral sclerosis);rno05022(Pathways of neurodegeneration - multiple diseases);rno05417(Lipid and atherosclerosis)	1058991	865511	446224	1194810	943303	1038860	369788	321769	647114	878847	946039	771646	1194810	943303	1038860	369788	321769	647114	878847	946039	771646
Epb41l2	A0A0G2K162	Erythrocyte membrane protein band 4.1-like 2 GN=Epb41l2	5.82334e-06	0.000490893	GO:0003779(MF:actin binding);GO:0005198(MF:structural molecule activity);GO:0008092(MF:cytoskeletal protein binding);GO:0030507(MF:spectrin binding);GO:0042731(MF:PH domain binding);GO:0031032(BP:actomyosin structure organization);GO:1904778(BP:positive regulation of protein localization to cell cortex);GO:0005856(CC:cytoskeleton);GO:0005886(CC:plasma membrane);GO:0005938(CC:cell cortex);GO:00308…		1.4758e+07	12173000	8.89523e+06	14679400	14976200	14618500	9201330	8504920	8979450	11691600	12784500	12042900	14679400	14976200	14618500	9201330	8504920	8979450	11691600	12784500	12042900
Zfp706	A0A0G2K1A1	Zinc finger protein 706 GN=Zfp706	0.0154347	0.0622302			5866930	3.63364e+06	3.56735e+06	5051380	6705200	5844210	2930910	3678160	4092970	4057880	4155060	2687970	5051380	6705200	5844210	2930910	3678160	4092970	4057880	4155060	2687970
Rbfa	A0A0G2K1B0	Ribosome binding factor A GN=Rbfa	0.00554572	0.0309243	GO:0006364(BP:rRNA processing);GO:0005739(CC:mitochondrion)		1050701	1.04314e+06	700439	1127440	1051530	973133	623984	795690	681644	1132610	1077370	919435	1127440	1051530	973133	623984	795690	681644	1132610	1077370	919435
Slc41a3	A0A0G2K1G1	Solute carrier family 41 member GN=Slc41a3	0.0302134	0.097507	GO:0008324(MF:monoatomic cation transmembrane transporter activity);GO:0006812(BP:monoatomic cation transport);GO:0098655(BP:monoatomic cation transmembrane transport);GO:0016020(CC:membrane);GO:0016021(CC:membrane);GO:0061768(MF:magnesium:sodium antiporter activity);GO:0035725(BP:sodium ion transmembrane transport);GO:0045016(BP:mitochondrial magnesium ion transmembrane transport);GO:0005886(CC:…		5.5407e+06	5.04148e+06	3.69724e+06	5287310	4915050	6419750	4243830	3816640	3031240	5523720	5058780	4541930	5287310	4915050	6419750	4243830	3816640	3031240	5523720	5058780	4541930
Scamp1	A0A0G2K1I6	Secretory carrier-associated membrane protein (Secretory carrier membrane protein) GN=Scamp1	1.2274e-05	0.000776001	GO:0006887(BP:exocytosis);GO:0015031(BP:protein transport);GO:0051649(BP:establishment of localization in cell);GO:0005802(CC:trans-Golgi network);GO:0016020(CC:membrane);GO:0016021(CC:membrane);GO:0030659(CC:cytoplasmic vesicle membrane);GO:0030672(CC:synaptic vesicle membrane);GO:0042589(CC:zymogen granule membrane);GO:0045202(CC:synapse);GO:0055038(CC:recycling endosome membrane);GO:0110165(CC…		4.33406e+07	3.04683e+07	1.66194e+07	40713300	44479700	44828700	16896100	16837700	16124300	28340800	33497600	29566400	40713300	44479700	44828700	16896100	16837700	16124300	28340800	33497600	29566400
Olr1	A0A0G2K1K0	Oxidized low-density lipoprotein receptor 1 (Lectin-like oxidized LDL receptor 1) (Lectin-type oxidized LDL receptor 1) GN=Olr1	0.0121529	0.052688	GO:0016020(CC:membrane);GO:0016021(CC:membrane);GO:0005041(MF:low-density lipoprotein particle receptor activity);GO:0030246(MF:carbohydrate binding);GO:0042802(MF:identical protein binding);GO:0002376(BP:immune system process);GO:0006897(BP:endocytosis);GO:0006954(BP:inflammatory response);GO:0007155(BP:cell adhesion);GO:0007159(BP:leukocyte cell-cell adhesion);GO:0008219(BP:cell death);GO:00106…	rno03320(PPAR signaling pathway);rno04145(Phagosome);rno05417(Lipid and atherosclerosis)	12688500	1.07652e+07	1.44774e+07	11922400	13369500	12773600	14534200	14419900	14478000	12190100	9036910	11068600	11922400	13369500	12773600	14534200	14419900	14478000	12190100	9036910	11068600
	A0A0G2K1M7	deleted	0.0100951	0.0466303			6479730	6.60035e+06	5259720	6185910	6543450	6709830	4985440	5620700	5173020	6240880	7204180	6356000	6185910	6543450	6709830	4985440	5620700	5173020	6240880	7204180	6356000
Tsen15	A0A0G2K1V3	tRNA-splicing endonuclease subunit SEN15 (tRNA-intron endonuclease SEN15) (tRNA-splicing endonuclease subunit Sen15) GN=Tsen15	0.0117852	0.0516084	GO:0003674(MF:molecular_function);GO:0003676(MF:nucleic acid binding);GO:0006388(BP:tRNA splicing, via endonucleolytic cleavage and ligation);GO:0008033(BP:tRNA processing);GO:0008150(BP:biological_process);GO:0005575(CC:cellular_component);GO:0005634(CC:nucleus)		1.20875e+06	954606	696239	972846	1245740	1407660	749531	659797	679389	1051900	926511	885408	972846	1245740	1407660	749531	659797	679389	1051900	926511	885408
Ldhd	A0A0G2K1W9	Probable D-lactate dehydrogenase, mitochondrial (EC 1.1.2.4) GN=Ldhd	0.00108149	0.0106807	GO:0003824(MF:catalytic activity);GO:0004458(MF:D-lactate dehydrogenase (cytochrome) activity);GO:0008720(MF:D-lactate dehydrogenase activity);GO:0016491(MF:oxidoreductase activity);GO:0050660(MF:flavin adenine dinucleotide binding);GO:0071949(MF:FAD binding);GO:1903457(BP:lactate catabolic process);GO:0005739(CC:mitochondrion);GO:0005743(CC:mitochondrial inner membrane)	rno00620(Pyruvate metabolism);rno01100(Metabolic pathways)	6.58424e+06	6.89384e+06	5147890	6616020	6963460	6173230	5568450	4857410	5017810	6943240	6863340	6874930	6616020	6963460	6173230	5568450	4857410	5017810	6943240	6863340	6874930
Zc3h7b	A0A0G2K214	Zinc finger CCCH-type containing 7B GN=Zc3h7b	0.013708	0.0573679	GO:0035198(MF:miRNA binding);GO:0046872(MF:metal ion binding);GO:0010608(BP:post-transcriptional regulation of gene expression);GO:0035196(BP:miRNA processing)		3.014e+06	3.3504e+06	2.72798e+06	2845250	3183440	3013320	2903190	2632620	2648140	3567080	3173310	3310820	2845250	3183440	3013320	2903190	2632620	2648140	3567080	3173310	3310820
Iars2	A0A0G2K261	Isoleucine--tRNA ligase, mitochondrial (EC 6.1.1.5) (Isoleucyl-tRNA synthetase) GN=Iars2	0.00464533	0.0277583	GO:0000049(MF:tRNA binding);GO:0000166(MF:nucleotide binding);GO:0002161(MF:aminoacyl-tRNA deacylase activity);GO:0003824(MF:catalytic activity);GO:0004812(MF:aminoacyl-tRNA ligase activity);GO:0004822(MF:isoleucine-tRNA ligase activity);GO:0005524(MF:ATP binding);GO:0016874(MF:ligase activity);GO:0006412(BP:translation);GO:0006418(BP:tRNA aminoacylation for protein translation);GO:0006428(BP:iso…	rno00970(Aminoacyl-tRNA biosynthesis)	50061100	5.05104e+07	5.44533e+07	50086400	49616100	50480800	55475300	53086100	54798400	48960600	51225700	51344800	50086400	49616100	50480800	55475300	53086100	54798400	48960600	51225700	51344800
Eci3	A0A0G2K277	Enoyl-CoA delta isomerase 2 GN=Eci3	0.00036114	0.0056576	GO:0000062(MF:fatty-acyl-CoA binding);GO:0003824(MF:catalytic activity)	rno00071(Fatty acid degradation);rno04146(Peroxisome)	1.29636e+07	1.27141e+07	9493500	12827500	12655600	13407800	9167780	9661480	9651240	12028500	13580500	12533200	12827500	12655600	13407800	9167780	9661480	9651240	12028500	13580500	12533200
Uchl5	A0A0G2K2A5	Ubiquitin carboxyl-terminal hydrolase (EC 3.4.19.12) GN=Uchl5	0.000358939	0.00563558	GO:0003674(MF:molecular_function);GO:0004843(MF:cysteine-type deubiquitinase activity);GO:0004866(MF:endopeptidase inhibitor activity);GO:0008233(MF:peptidase activity);GO:0008234(MF:cysteine-type peptidase activity);GO:0016787(MF:hydrolase activity);GO:0070628(MF:proteasome binding);GO:0000723(BP:telomere maintenance);GO:0006275(BP:regulation of DNA replication);GO:0006282(BP:regulation of DNA r…	rno03082(ATP-dependent chromatin remodeling)	1.00052e+07	9.51454e+06	6.31726e+06	9420240	10112200	10483200	5937000	6714680	6300090	10275600	9342930	8925100	9420240	10112200	10483200	5937000	6714680	6300090	10275600	9342930	8925100
Mia2	A0A0G2K2J9	MIA SH3 domain ER export factor 2 GN=Mia2	0.00095428	0.00983589	GO:0042632(BP:cholesterol homeostasis);GO:0070328(BP:triglyceride homeostasis);GO:0006888(BP:endoplasmic reticulum to Golgi vesicle-mediated transport);GO:0009306(BP:protein secretion);GO:0035459(BP:vesicle cargo loading);GO:0005789(CC:endoplasmic reticulum membrane);GO:0070971(CC:endoplasmic reticulum exit site);GO:0016020(CC:membrane);GO:0016021(CC:membrane)		17715900	17351600	1.06365e+07	17425500	16939200	18783000	12937400	9020730	9951500	17292600	17060100	17702100	17425500	16939200	18783000	12937400	9020730	9951500	17292600	17060100	17702100
Tjp1	A0A0G2K2P5	Tight junction protein ZO-1 (Tight junction protein 1) (Zona occludens protein 1) (Zonula occludens protein 1) GN=Tjp1	0.000589803	0.00737879	GO:0001825(BP:blastocyst formation);GO:0007605(BP:sensory perception of sound);GO:0008284(BP:positive regulation of cell population proliferation);GO:0043066(BP:negative regulation of apoptotic process);GO:0000166(MF:nucleotide binding);GO:0005515(MF:protein binding);GO:0005524(MF:ATP binding);GO:0008013(MF:beta-catenin binding);GO:0008022(MF:obsolete protein C-terminus binding);GO:0016301(MF:kin…	rno04520(Adherens junction);rno04530(Tight junction);rno04540(Gap junction)	2.82856e+07	2.55178e+07	2.34321e+07	28813500	28324600	27718600	23354800	22866700	24074900	26499900	24542800	25510600	28813500	28324600	27718600	23354800	22866700	24074900	26499900	24542800	25510600
Pex19	A0A0G2K2T9	Peroxisomal biogenesis factor 19 (Peroxin-19) (Peroxisomal farnesylated protein) GN=Pex19	0.00410483	0.0255865	GO:0003674(MF:molecular_function);GO:0005515(MF:protein binding);GO:0033328(MF:peroxisome membrane targeting sequence binding);GO:0036105(MF:peroxisome membrane class-1 targeting sequence binding);GO:0047485(MF:obsolete protein N-terminus binding);GO:0051117(MF:ATPase binding);GO:0140597(MF:protein carrier chaperone);GO:0006625(BP:protein targeting to peroxisome);GO:0007031(BP:peroxisome organiza…	rno04146(Peroxisome)	1.11021e+08	1.07339e+08	9.28285e+07	112686000	107752000	112626000	86790200	96339000	95356400	109595000	102538000	109883000	112686000	107752000	112626000	86790200	96339000	95356400	109595000	102538000	109883000
Napg	A0A0G2K350	Gamma-soluble NSF attachment protein (N-ethylmaleimide-sensitive factor attachment protein gamma) GN=Napg	0.000238759	0.00434486	GO:0005483(MF:soluble NSF attachment protein activity);GO:0019905(MF:syntaxin binding);GO:0006886(BP:intracellular protein transport);GO:0015031(BP:protein transport);GO:0016192(BP:vesicle-mediated transport);GO:0045202(CC:synapse);GO:0005739(CC:mitochondrion);GO:0016020(CC:membrane);GO:0031201(CC:SNARE complex)		3.83918e+07	33267800	2.22585e+07	36922300	37176700	41076500	19640300	22168100	24967200	32235800	34188200	33379400	36922300	37176700	41076500	19640300	22168100	24967200	32235800	34188200	33379400
Tmbim1	A0A0G2K356	Transmembrane BAX inhibitor motif containing 1 GN=Tmbim1	0.0477592	0.1342	GO:0005123(MF:death receptor binding);GO:0043086(BP:negative regulation of catalytic activity);GO:1902042(BP:negative regulation of extrinsic apoptotic signaling pathway via death domain receptors);GO:1902045(BP:negative regulation of Fas signaling pathway);GO:1903077(BP:negative regulation of protein localization to plasma membrane);GO:2000504(BP:positive regulation of blood vessel remodeling);G…		6116.54	3288.99	855.895	5178.2	6918.15	6253.26	2101.87	232.907	232.907	3113.9	232.907	6520.15	5178.2	6918.15	6253.26	2101.87			3113.9		6520.15
Ilf2	A0A0G2K368	Interleukin enhancer-binding factor 2 GN=Ilf2	0.0291808	0.0952648	GO:0003677(MF:DNA binding);GO:0003725(MF:double-stranded RNA binding);GO:0045893(BP:positive regulation of DNA-templated transcription);GO:0005634(CC:nucleus);GO:0005654(CC:nucleoplasm);GO:0005730(CC:nucleolus);GO:1990904(CC:ribonucleoprotein complex);GO:0005737(CC:cytoplasm)		4.64533e+06	4.8174e+06	4039430	4876070	4357310	4702600	4217470	4083570	3817250	4829750	5145110	4477330	4876070	4357310	4702600	4217470	4083570	3817250	4829750	5145110	4477330
Sphk1	A0A0G2K373	Sphingosine kinase 1 (EC 2.7.1.91) (Acetyltransferase SPHK1) GN=Sphk1	0.0142116	0.0588494	GO:0000287(MF:magnesium ion binding);GO:0003677(MF:DNA binding);GO:0003951(MF:NAD+ kinase activity);GO:0005516(MF:calmodulin binding);GO:0005524(MF:ATP binding);GO:0008289(MF:lipid binding);GO:0008481(MF:sphingosine kinase activity);GO:0016301(MF:kinase activity);GO:0017050(MF:D-erythro-sphingosine kinase activity);GO:0038036(MF:sphingosine-1-phosphate receptor activity);GO:0051721(MF:protein pho…	rno00600(Sphingolipid metabolism);rno01100(Metabolic pathways);rno04020(Calcium signaling pathway);rno04071(Sphingolipid signaling pathway);rno04072(Phospholipase D signaling pathway);rno04148(Efferocytosis);rno04370(VEGF signaling pathway);rno04371(Apelin signaling pathway);rno04666(Fc gamma R-mediated phagocytosis);rno05152(Tuberculosis)	3184780	2.98391e+06	2.08275e+06	3220310	3162050	3171980	1668270	2223360	2356630	2650160	3486250	2815310	3220310	3162050	3171980	1668270	2223360	2356630	2650160	3486250	2815310
Clpb	A0A0G2K3V9	Mitochondrial disaggregase (Suppressor of potassium transport defect 3) GN=Clpb	0.000350393	0.00553824	GO:0005524(MF:ATP binding);GO:0016887(MF:ATP hydrolysis activity);GO:0000166(MF:nucleotide binding);GO:0003674(MF:molecular_function);GO:0016787(MF:hydrolase activity);GO:0008150(BP:biological_process);GO:0034605(BP:cellular response to heat);GO:0039529(BP:RIG-I signaling pathway);GO:0140374(BP:antiviral innate immune response);GO:0005575(CC:cellular_component);GO:0005737(CC:cytoplasm);GO:0005739…	rno04213(Longevity regulating pathway - multiple species)	1.28355e+07	1.2769e+07	8.9901e+06	12610000	13140500	12756100	8941240	9527830	8501220	11863100	13604900	12839100	12610000	13140500	12756100	8941240	9527830	8501220	11863100	13604900	12839100
Vwa8	A0A0G2K3W1	von Willebrand factor A domain-containing protein 8 GN=Vwa8	0.0406645	0.120429	GO:0005524(MF:ATP binding);GO:0016887(MF:ATP hydrolysis activity);GO:0005737(CC:cytoplasm);GO:0005739(CC:mitochondrion)		2.21902e+07	23497100	19912400	22533700	21372300	22664500	18603900	20723000	20410300	22026900	25550900	22913500	22533700	21372300	22664500	18603900	20723000	20410300	22026900	25550900	22913500
Taf15	A0A0G2K3Z7	TATA-box binding protein associated factor 15 GN=Taf15	0.00311446	0.0211443	GO:0005730(CC:nucleolus);GO:0008380(BP:RNA splicing);GO:0010467(BP:gene expression);GO:0048255(BP:mRNA stabilization);GO:0003674(MF:molecular_function);GO:0003712(MF:transcription coregulator activity);GO:0003723(MF:RNA binding);GO:0003730(MF:mRNA 3'-UTR binding);GO:0006355(BP:regulation of DNA-templated transcription);GO:0008150(BP:biological_process);GO:0005575(CC:cellular_component);GO:0005634…	rno03022(Basal transcription factors);rno05202(Transcriptional misregulation in cancer)	9.50902e+06	9.12303e+06	1.18754e+07	9597890	9611340	9317840	11460200	11480300	12685600	9436670	8227590	9704840	9597890	9611340	9317840	11460200	11480300	12685600	9436670	8227590	9704840
Myef2	A0A0G2K402	Myelin expression factor 2 GN=Myef2	0.00584673	0.0321419	GO:0000978(MF:RNA polymerase II cis-regulatory region sequence-specific DNA binding);GO:0001227(MF:DNA-binding transcription repressor activity, RNA polymerase II-specific);GO:0003676(MF:nucleic acid binding);GO:0003697(MF:single-stranded DNA binding);GO:0003723(MF:RNA binding);GO:0003729(MF:mRNA binding);GO:0000122(BP:negative regulation of transcription by RNA polymerase II);GO:0006357(BP:regul…		3.20457e+06	3.39095e+06	2.90683e+06	3111240	3265320	3237140	2748370	2931620	3040510	3394960	3492710	3285190	3111240	3265320	3237140	2748370	2931620	3040510	3394960	3492710	3285190
Amfr	A0A0G2K437	E3 ubiquitin-protein ligase AMFR (EC 2.3.2.36) (Autocrine motility factor receptor) GN=Amfr	0.0282528	0.0933803	GO:0003674(MF:molecular_function);GO:0004842(MF:ubiquitin-protein transferase activity);GO:0030674(MF:protein-macromolecule adaptor activity);GO:0034450(MF:ubiquitin-ubiquitin ligase activity);GO:0038023(MF:signaling receptor activity);GO:0042802(MF:identical protein binding);GO:0043130(MF:ubiquitin binding);GO:0046872(MF:metal ion binding);GO:0051087(MF:protein-folding chaperone binding);GO:0061…	rno04137(Mitophagy - animal);rno04141(Protein processing in endoplasmic reticulum)	1.5314e+07	1.28452e+07	9.6764e+06	16061000	16664800	13216300	8597270	8046940	12385000	11437700	13743900	13353900	16061000	16664800	13216300	8597270	8046940	12385000	11437700	13743900	13353900
Itga2	A0A0G2K470	Integrin alpha-2 (CD49 antigen-like family member B) (Collagen receptor) (Platelet membrane glycoprotein Ia) (VLA-2 subunit alpha) GN=Itga2	0.0489354	0.136351	GO:0001540(MF:amyloid-beta binding);GO:0005178(MF:integrin binding);GO:0005518(MF:collagen binding);GO:0038064(MF:collagen receptor activity);GO:0043236(MF:laminin binding);GO:0044877(MF:protein-containing complex binding);GO:0046872(MF:metal ion binding);GO:0098639(MF:collagen binding involved in cell-matrix adhesion);GO:0001666(BP:response to hypoxia);GO:0002687(BP:positive regulation of leukoc…	rno03271(Virion - Rotavirus);rno04145(Phagosome);rno04151(PI3K-Akt signaling pathway);rno04510(Focal adhesion);rno04512(ECM-receptor interaction);rno04611(Platelet activation);rno04640(Hematopoietic cell lineage);rno04810(Regulation of actin cytoskeleton);rno04820(Cytoskeleton in muscle cells);rno05165(Human papillomavirus infection);rno05200(Pathways in cancer);rno05205(Proteoglycans in cancer);…	1.61187e+06	1824480	1.88049e+06	1498700	1723840	1613080	1889160	1979060	1773260	1945740	1783850	1743850	1498700	1723840	1613080	1889160	1979060	1773260	1945740	1783850	1743850
Pdzrn3	A0A0G2K4K7	E3 ubiquitin-protein ligase PDZRN3 (EC 2.3.2.27) (PDZ domain-containing RING finger protein 3) (RING-type E3 ubiquitin transferase PDZRN3) (Semaphorin cytoplasmic domain-associated protein 3) GN=Pdzrn3	0.0108409	0.0488322	GO:0004842(MF:ubiquitin-protein transferase activity);GO:0008270(MF:zinc ion binding);GO:0046872(MF:metal ion binding);GO:0061630(MF:ubiquitin protein ligase activity);GO:0007528(BP:neuromuscular junction development);GO:0016567(BP:protein ubiquitination);GO:0031594(CC:neuromuscular junction);GO:0016740(MF:transferase activity);GO:0005737(CC:cytoplasm);GO:0045202(CC:synapse);GO:0070161(CC:anchori…		3495380	3.38255e+06	2917910	3351930	3552120	3582090	2932810	2912130	2908790	3166460	3660980	3320200	3351930	3552120	3582090	2932810	2912130	2908790	3166460	3660980	3320200
Pals2	A0A0G2K4N7	Protein associated with LIN7 2, MAGUK p55 family member GN=Pals2	0.00429857	0.0263991			2.66861e+06	2.52094e+06	2.29464e+06	2629100	2774320	2602400	2252380	2220170	2411380	2505050	2490990	2566790	2629100	2774320	2602400	2252380	2220170	2411380	2505050	2490990	2566790
Ppp1r12c	A0A0G2K4R1	Protein phosphatase 1 regulatory subunit GN=Ppp1r12c	0.00029239	0.00495314	GO:0004857(MF:enzyme inhibitor activity);GO:0019208(MF:phosphatase regulator activity);GO:0019901(MF:protein kinase binding);GO:0007165(BP:signal transduction);GO:0043086(BP:negative regulation of catalytic activity);GO:0050790(BP:regulation of catalytic activity);GO:0005737(CC:cytoplasm);GO:0005856(CC:cytoskeleton)	rno04270(Vascular smooth muscle contraction);rno04510(Focal adhesion);rno04810(Regulation of actin cytoskeleton);rno04921(Oxytocin signaling pathway);rno05205(Proteoglycans in cancer)	3.36905e+06	3.072e+06	2.07306e+06	3244850	3687550	3174760	2139650	2135590	1943930	2984490	3063340	3168180	3244850	3687550	3174760	2139650	2135590	1943930	2984490	3063340	3168180
Cyrib	A0A0G2K4V6	CYFIP related Rac1 interactor B GN=Cyrib	0.0233536	0.0820059		rno04810(Regulation of actin cytoskeleton)	6217840	5.71413e+06	4.79023e+06	6960010	5704730	5988780	4489160	5185830	4695710	6015530	5563010	5563860	6960010	5704730	5988780	4489160	5185830	4695710	6015530	5563010	5563860
Stx16	A0A0G2K528	Syntaxin 16 GN=Stx16	0.0196925	0.0738181	GO:0000149(MF:SNARE binding);GO:0005484(MF:SNAP receptor activity);GO:0019905(MF:syntaxin binding);GO:0006886(BP:intracellular protein transport);GO:0006906(BP:vesicle fusion);GO:0016192(BP:vesicle-mediated transport);GO:0042147(BP:retrograde transport, endosome to Golgi);GO:0048278(BP:vesicle docking);GO:0051641(BP:cellular localization);GO:0090161(BP:Golgi ribbon formation);GO:0012505(CC:endome…	rno04130(SNARE interactions in vesicular transport)	2.85227e+06	2.35048e+06	2012500	3107870	2954310	2494640	1996130	2286590	1754780	2268350	2248850	2534250	3107870	2954310	2494640	1996130	2286590	1754780	2268350	2248850	2534250
Golim4	A0A0G2K571	Golgi integral membrane protein 4 GN=Golim4	0.0366868	0.111781	GO:0000139(CC:Golgi membrane);GO:0005794(CC:Golgi apparatus);GO:0016021(CC:membrane);GO:0005768(CC:endosome);GO:0010008(CC:endosome membrane);GO:0016020(CC:membrane);GO:0032580(CC:Golgi cisterna membrane)		35547400	3.18311e+07	3.18952e+07	33089900	36347600	37204700	31172900	32389000	32123800	30568000	31801300	33124100	33089900	36347600	37204700	31172900	32389000	32123800	30568000	31801300	33124100
Mtap	A0A0G2K583	S-methyl-5'-thioadenosine phosphorylase (EC 2.4.2.28) (5'-methylthioadenosine phosphorylase) (MTA phosphorylase) (MTAP) (MTAPase) GN=Mtap	0.0113468	0.0502537	GO:0006738(BP:nicotinamide riboside catabolic process);GO:0032259(BP:methylation);GO:0003824(MF:catalytic activity);GO:0016740(MF:transferase activity);GO:0016757(MF:glycosyltransferase activity);GO:0016763(MF:pentosyltransferase activity);GO:0017061(MF:S-methyl-5-thioadenosine phosphorylase activity);GO:0006166(BP:purine ribonucleoside salvage);GO:0009116(BP:nucleoside metabolic process);GO:0019…	rno00270(Cysteine and methionine metabolism);rno01100(Metabolic pathways)	33627600	3.43016e+07	3.69358e+07	32583900	33756900	34542000	36252700	37455400	37099400	35616200	33551100	33737600	32583900	33756900	34542000	36252700	37455400	37099400	35616200	33551100	33737600
Nmral1	A0A0G2K5K3	NmrA-like family domain-containing protein 1 GN=Nmral1	7.31547e-05	0.00217463	GO:0042802(MF:identical protein binding);GO:0005654(CC:nucleoplasm);GO:0005634(CC:nucleus);GO:0005737(CC:cytoplasm);GO:0048471(CC:perinuclear region of cytoplasm)		1.96784e+07	1.79884e+07	10616700	20078200	19261900	19695200	10139900	11312500	10397700	19289200	18444800	16231300	20078200	19261900	19695200	10139900	11312500	10397700	19289200	18444800	16231300
Fat1	A0A0G2K5L1	FAT atypical cadherin 1 GN=Fat1	0.0161855	0.0643873	GO:0007015(BP:actin filament organization);GO:0007163(BP:establishment or maintenance of cell polarity);GO:0098609(BP:cell-cell adhesion);GO:0005509(MF:calcium ion binding);GO:0002088(BP:lens development in camera-type eye);GO:0003382(BP:epithelial cell morphogenesis);GO:0003412(BP:establishment of epithelial cell apical/basal polarity involved in camera-type eye morphogenesis);GO:0007155(BP:cell…		79463100	7.56098e+07	65222700	78930000	81016700	78442600	63807400	65331800	66528900	69169300	83332600	74327600	78930000	81016700	78442600	63807400	65331800	66528900	69169300	83332600	74327600
Slc25a22	A0A0G2K5L2	Mitochondrial glutamate carrier 1 (GC-1) (Glutamate/H(+) symporter 1) (Solute carrier family 25 member 22) GN=Slc25a22	0.0273241	0.0911792	GO:0005313(MF:L-glutamate transmembrane transporter activity);GO:0015813(BP:L-glutamate transmembrane transport);GO:0005743(CC:mitochondrial inner membrane);GO:0016020(CC:membrane);GO:0016021(CC:membrane)		5.84117e+07	5.47622e+07	42932800	58023800	64009300	53201900	38843500	45090200	44864700	48567100	61602800	54116800	58023800	64009300	53201900	38843500	45090200	44864700	48567100	61602800	54116800
Plec	A0A0G2K5T2	Plectin GN=Plec	0.0355448	0.109242	GO:0003779(MF:actin binding);GO:0008092(MF:cytoskeletal protein binding);GO:0045104(BP:intermediate filament cytoskeleton organization);GO:0005737(CC:cytoplasm);GO:0005856(CC:cytoskeleton);GO:0110165(CC:cellular anatomical structure);GO:0005882(CC:intermediate filament);GO:0002162(MF:dystroglycan binding);GO:0005198(MF:structural molecule activity);GO:0005200(MF:structural constituent of cytoskel…	rno04820(Cytoskeleton in muscle cells)	1.89135e+08	198394000	1.68686e+08	185843000	192318000	189245000	167477000	167259000	171321000	186994000	219141000	189047000	185843000	192318000	189245000	167477000	167259000	171321000	186994000	219141000	189047000
Actn4	A0A0G2K5U9	Actinin alpha 4 GN=Actn4	0.000816593	0.00906034	GO:0003779(MF:actin binding);GO:0005509(MF:calcium ion binding);GO:0046872(MF:metal ion binding);GO:0110165(CC:cellular anatomical structure);GO:0001725(CC:stress fiber);GO:0015629(CC:actin cytoskeleton);GO:0000977(MF:RNA polymerase II transcription regulatory region sequence-specific DNA binding);GO:0001882(MF:nucleoside binding);GO:0003713(MF:transcription coactivator activity);GO:0005515(MF:pr…	rno04510(Focal adhesion);rno04520(Adherens junction);rno04530(Tight junction);rno04670(Leukocyte transendothelial migration);rno04810(Regulation of actin cytoskeleton);rno05146(Amoebiasis);rno05203(Viral carcinogenesis);rno05322(Systemic lupus erythematosus)	1.22032e+08	1.3455e+08	145812000	124859000	117276000	123960000	147292000	145665000	144479000	136461000	138272000	128918000	124859000	117276000	123960000	147292000	145665000	144479000	136461000	138272000	128918000
Large1	A0A0G2K618	LARGE xylosyl- and glucuronyltransferase 1 GN=Large1	0.0342157	0.10645	GO:0003674(MF:molecular_function);GO:0015020(MF:glucuronosyltransferase activity);GO:0016757(MF:glycosyltransferase activity);GO:0016758(MF:hexosyltransferase activity);GO:0030145(MF:manganese ion binding);GO:0042285(MF:xylosyltransferase activity);GO:0006486(BP:protein glycosylation);GO:0008150(BP:biological_process);GO:0035269(BP:protein O-linked mannosylation);GO:0043403(BP:skeletal muscle tis…	rno00515(Mannose type O-glycan biosynthesis);rno01100(Metabolic pathways)	4.39091e+06	5.27534e+06	4.80778e+06	4317660	4605800	4249280	4570010	5120350	4732990	5008330	5745200	5072500	4317660	4605800	4249280	4570010	5120350	4732990	5008330	5745200	5072500
H1f2	A0A0G2K654	H1.2 linker histone, cluster member GN=H1f2	0.00872543	0.0421739	GO:0000122(BP:negative regulation of transcription by RNA polymerase II);GO:0006325(BP:chromatin organization);GO:0006357(BP:regulation of transcription by RNA polymerase II);GO:0080182(BP:obsolete histone H3-K4 trimethylation);GO:0098532(BP:obsolete histone H3-K27 trimethylation);GO:0003677(MF:DNA binding);GO:0003690(MF:double-stranded DNA binding);GO:0030527(MF:structural constituent of chromat…		130241000	1.22743e+08	9.0377e+07	130401000	125681000	134641000	78845300	107552000	84733800	130495000	126216000	111519000	130401000	125681000	134641000	78845300	107552000	84733800	130495000	126216000	111519000
Cbr1l2	A0A0G2K658	Carbonyl reductase (NADPH) (EC 1.1.1.184) GN=Cbr1l2	0.00413881	0.0256404		rno00590(Arachidonic acid metabolism);rno00790(Folate biosynthesis);rno00980(Metabolism of xenobiotics by cytochrome P450);rno01100(Metabolic pathways);rno05204(Chemical carcinogenesis - DNA adducts);rno05208(Chemical carcinogenesis - reactive oxygen species)	24178900	2.41923e+07	2.05795e+07	23554100	24319700	24662900	20831900	19190500	21716000	25005700	23622700	23948600	23554100	24319700	24662900	20831900	19190500	21716000	25005700	23622700	23948600
	A0A0G2K689	deleted	2.12037e-06	0.000311147			79301400	7.29178e+07	1.50623e+07	78893800	79397800	79612600	12021800	18147500	15017700	67175400	79616400	71961700	78893800	79397800	79612600	12021800	18147500	15017700	67175400	79616400	71961700
	A0A0G2K6A7	deleted	0.0321858	0.101745			2.41756e+07	23362800	1.78169e+07	22695900	23297300	26533500	18025000	16127900	19297700	21783800	26995500	21309100	22695900	23297300	26533500	18025000	16127900	19297700	21783800	26995500	21309100
Pitrm1	A0A0G2K6D5	Presequence protease, mitochondrial (Pitrilysin metalloproteinase 1) GN=Pitrm1	0.000111628	0.00286389	GO:0004222(MF:metalloendopeptidase activity);GO:0008237(MF:metallopeptidase activity);GO:0008270(MF:zinc ion binding);GO:0046872(MF:metal ion binding);GO:0006508(BP:proteolysis);GO:0016485(BP:protein processing);GO:0005759(CC:mitochondrial matrix);GO:0005739(CC:mitochondrion)		1.65639e+07	1.65425e+07	1.2637e+07	16432800	16250500	17008300	13021100	12522300	12367700	16532800	17256400	15838400	16432800	16250500	17008300	13021100	12522300	12367700	16532800	17256400	15838400
Tcp11l1	A0A0G2K6F1	T-complex 11 like 1 GN=Tcp11l1	0.0489476	0.136351	GO:0007165(BP:signal transduction);GO:0005874(CC:microtubule)		1.07647e+07	1.2232e+07	7.74478e+06	10284400	11838600	10171000	7938970	7133840	8161540	9310450	12469800	14915800	10284400	11838600	10171000	7938970	7133840	8161540	9310450	12469800	14915800
Mcc	A0A0G2K6G7	MCC regulator of WNT signaling pathway GN=Mcc	0.00648912	0.0343419	GO:0010633(BP:negative regulation of epithelial cell migration);GO:0045184(BP:establishment of protein localization);GO:0050680(BP:negative regulation of epithelial cell proliferation);GO:0090090(BP:negative regulation of canonical Wnt signaling pathway);GO:0005737(CC:cytoplasm);GO:0005634(CC:nucleus);GO:0005886(CC:plasma membrane)	rno04310(Wnt signaling pathway)	6170920	6121660	4.88976e+06	5929470	6260170	6323120	5063430	4750710	4855130	5838530	6745150	5781300	5929470	6260170	6323120	5063430	4750710	4855130	5838530	6745150	5781300
Nek3	A0A0G2K6R1	Serine/threonine-protein kinase Nek3 (EC 2.7.11.1) (Never in mitosis A-related kinase 3) GN=Nek3	0.0266692	0.0895551	GO:0000166(MF:nucleotide binding);GO:0004672(MF:protein kinase activity);GO:0005524(MF:ATP binding);GO:0006468(BP:protein phosphorylation);GO:0030010(BP:establishment of cell polarity);GO:0048812(BP:neuron projection morphogenesis);GO:0090043(BP:regulation of tubulin deacetylation)		18241	16163.6	6203.17	17208.8	22808.7	14705.4	10475.8	232.907	7900.79	14678.4	19286.2	14526.1	17208.8	22808.7	14705.4	10475.8		7900.79	14678.4	19286.2	14526.1
Slc12a6	A0A0G2K6T0	Solute carrier family 12, member 6 GN=Slc12a6	0.0349338	0.10802	GO:0016324(CC:apical plasma membrane);GO:0008519(MF:ammonium channel activity);GO:0015293(MF:symporter activity);GO:0015377(MF:chloride:monoatomic cation symporter activity);GO:0015379(MF:potassium:chloride symporter activity);GO:0019901(MF:protein kinase binding);GO:0022857(MF:transmembrane transporter activity);GO:0006811(BP:monoatomic ion transport);GO:0006813(BP:potassium ion transport);GO:00…		693683	577157	559930	672741	618555	789752	555234	560004	564551	578425	582405	570641	672741	618555	789752	555234	560004	564551	578425	582405	570641
Dis3l2	A0A0G2K6W6	DIS3-like exonuclease 2 (EC 3.1.13.-) GN=Dis3l2	0.0363311	0.11108	GO:0000175(MF:3'-5'-RNA exonuclease activity);GO:0000287(MF:magnesium ion binding);GO:0003674(MF:molecular_function);GO:0003723(MF:RNA binding);GO:0004518(MF:nuclease activity);GO:0004527(MF:exonuclease activity);GO:0004540(MF:RNA nuclease activity);GO:0008266(MF:poly(U) RNA binding);GO:0016787(MF:hydrolase activity);GO:0046872(MF:metal ion binding);GO:0000278(BP:mitotic cell cycle);GO:0000291(BP…		1.01944e+06	910566	1.04516e+06	1050400	1046650	961265	1045620	1041040	1048810	983050	907290	841357	1050400	1046650	961265	1045620	1041040	1048810	983050	907290	841357
Cnot2	A0A0G2K717	CCR4-NOT transcription complex, subunit 2 GN=Cnot2	0.0254065	0.0869097	GO:0004535(MF:poly(A)-specific ribonuclease activity);GO:0001222(MF:transcription corepressor binding);GO:0003674(MF:molecular_function);GO:0000122(BP:negative regulation of transcription by RNA polymerase II);GO:0000289(BP:nuclear-transcribed mRNA poly(A) tail shortening);GO:0001829(BP:trophectodermal cell differentiation);GO:0006355(BP:regulation of DNA-templated transcription);GO:0008150(BP:bi…	rno03018(RNA degradation)	1256250	1124606	781242	1240470	1380550	1147730	815538	646461	881728	945118	1364380	1064320	1240470	1380550	1147730	815538	646461	881728	945118	1364380	1064320
Pusl1	A0A0G2K730	tRNA pseudouridine synthase (EC 5.4.99.12) GN=Pusl1	0.0184982	0.0709567	GO:0003723(MF:RNA binding);GO:0009982(MF:pseudouridine synthase activity);GO:0016853(MF:isomerase activity);GO:0106029(MF:tRNA pseudouridine synthase activity);GO:0001522(BP:pseudouridine synthesis);GO:0008033(BP:tRNA processing);GO:0009451(BP:RNA modification);GO:0031119(BP:tRNA pseudouridine synthesis);GO:0005739(CC:mitochondrion)		7.35385e+07	8.21636e+07	6.53558e+07	68254400	76185100	76175900	65635200	60033700	70398600	84876100	85584800	76029800	68254400	76185100	76175900	65635200	60033700	70398600	84876100	85584800	76029800
Rhot1	A0A0G2K777	Ras homolog gene family member T1 GN=Rhot1	0.0209067	0.0767989	GO:0005739(CC:mitochondrion);GO:0000166(MF:nucleotide binding);GO:0003924(MF:GTPase activity);GO:0005509(MF:calcium ion binding);GO:0005515(MF:protein binding);GO:0005525(MF:GTP binding);GO:0016787(MF:hydrolase activity);GO:0046872(MF:metal ion binding);GO:0007005(BP:mitochondrion organization);GO:0007264(BP:small GTPase-mediated signal transduction);GO:0010821(BP:regulation of mitochondrion orga…	rno04137(Mitophagy - animal)	6.12909e+06	5.93387e+06	4802370	5987450	5958080	6441730	4759710	5200810	4446590	5527170	6631310	5643120	5987450	5958080	6441730	4759710	5200810	4446590	5527170	6631310	5643120
Mrpl33	A0A0G2K791	Large ribosomal subunit protein bL33m (39S ribosomal protein L33, mitochondrial) GN=Mrpl33	0.0210492	0.0770304	GO:0003735(MF:structural constituent of ribosome);GO:0006412(BP:translation);GO:0005739(CC:mitochondrion);GO:0005829(CC:cytosol);GO:0005840(CC:ribosome);GO:0005762(CC:mitochondrial large ribosomal subunit)	rno03010(Ribosome)	894427	1111630	409082	1026810	767129	889343	232.907	626102	600910	1025180	1148440	1161270	1026810	767129	889343		626102	600910	1025180	1148440	1161270
Agfg2	A0A0G2K7G2	ArfGAP with FG repeats 2 GN=Agfg2	0.0014794	0.0131109	GO:0005096(MF:GTPase activator activity);GO:0050790(BP:regulation of catalytic activity);GO:0005737(CC:cytoplasm)		1.6003e+06	1.14871e+06	1.11172e+06	1739670	1583920	1477320	1145050	1195760	994358	1152550	1134280	1159310	1739670	1583920	1477320	1145050	1195760	994358	1152550	1134280	1159310
Septin8	A0A0G2K7G7	Septin GN=Septin8	0.000437517	0.00630969	GO:0000149(MF:SNARE binding);GO:0000166(MF:nucleotide binding);GO:0003924(MF:GTPase activity);GO:0005525(MF:GTP binding);GO:0060090(MF:molecular adaptor activity);GO:0008104(BP:protein localization);GO:0031647(BP:regulation of protein stability);GO:0033157(BP:regulation of intracellular protein transport);GO:0035542(BP:regulation of SNARE complex assembly);GO:0061640(BP:cytoskeleton-dependent cyt…	rno05100(Bacterial invasion of epithelial cells)	6.46435e+07	6.03552e+07	5.72015e+07	63129500	64804900	65996000	56982000	56658700	57963700	59548400	60114300	61402800	63129500	64804900	65996000	56982000	56658700	57963700	59548400	60114300	61402800
Txnl4a	A0A0G2K7P4	N-terminal amino-acid N(alpha)-acetyltransferase NatA (EC 2.3.1.255) GN=Txnl4a	0.0318339	0.100993	GO:0000398(BP:mRNA splicing, via spliceosome);GO:0006397(BP:mRNA processing);GO:0008380(BP:RNA splicing);GO:0005634(CC:nucleus);GO:0005737(CC:cytoplasm);GO:0005682(CC:U5 snRNP);GO:0046540(CC:U4/U6 x U5 tri-snRNP complex);GO:0071005(CC:U2-type precatalytic spliceosome)	rno03040(Spliceosome)	31451100	3.72802e+07	27933700	28697700	31904500	33751100	24629000	29848000	29324100	34234400	41846600	35759500	28697700	31904500	33751100	24629000	29848000	29324100	34234400	41846600	35759500
Traf3	A0A0G2K7X2	TNF receptor-associated factor (EC 2.3.2.27) GN=Traf3	0.00492281	0.0288525	GO:0003674(MF:molecular_function);GO:0005164(MF:tumor necrosis factor receptor binding);GO:0008270(MF:zinc ion binding);GO:0019901(MF:protein kinase binding);GO:0019903(MF:protein phosphatase binding);GO:0031625(MF:ubiquitin protein ligase binding);GO:0031996(MF:thioesterase binding);GO:0042802(MF:identical protein binding);GO:0046872(MF:metal ion binding);GO:0001817(BP:regulation of cytokine pro…	rno04064(NF-kappa B signaling pathway);rno04620(Toll-like receptor signaling pathway);rno04621(NOD-like receptor signaling pathway);rno04622(RIG-I-like receptor signaling pathway);rno04657(IL-17 signaling pathway);rno04668(TNF signaling pathway);rno04936(Alcoholic liver disease);rno05160(Hepatitis C);rno05161(Hepatitis B);rno05162(Measles);rno05164(Influenza A);rno05165(Human papillomavirus infec…	1.92238e+06	2486870	2.05832e+06	1964030	1924900	1878200	1900260	2001250	2273440	2394030	2621650	2444930	1964030	1924900	1878200	1900260	2001250	2273440	2394030	2621650	2444930
Stk10	A0A0G2K7Z9	non-specific serine/threonine protein kinase (EC 2.7.11.1) GN=Stk10	0.006348	0.0337464	GO:0004674(MF:protein serine/threonine kinase activity);GO:0000166(MF:nucleotide binding);GO:0004672(MF:protein kinase activity);GO:0005524(MF:ATP binding);GO:0016301(MF:kinase activity);GO:0016740(MF:transferase activity);GO:0042802(MF:identical protein binding);GO:0042803(MF:protein homodimerization activity);GO:0106310(MF:protein serine kinase activity);GO:0006468(BP:protein phosphorylation);G…	rno04914(Progesterone-mediated oocyte maturation)	1.12687e+07	1.12183e+07	9243640	10684500	11805400	11316300	8906500	9965340	8859080	10979700	11737100	10938200	10684500	11805400	11316300	8906500	9965340	8859080	10979700	11737100	10938200
Agap1	A0A0G2K847	Arf-GAP with GTPase, ANK repeat and PH domain-containing protein 1 (Centaurin-gamma-2) GN=Agap1	0.0185874	0.0710456	GO:0003924(MF:GTPase activity);GO:0005096(MF:GTPase activator activity);GO:0005525(MF:GTP binding);GO:0005543(MF:phospholipid binding);GO:0046872(MF:metal ion binding);GO:0050790(BP:regulation of catalytic activity);GO:0090630(BP:activation of GTPase activity)	rno04144(Endocytosis)	3.90066e+06	4651550	5341520	4070480	3623700	4007810	5690660	5136370	5197530	5308890	4028820	4616940	4070480	3623700	4007810	5690660	5136370	5197530	5308890	4028820	4616940
Ewsr1	A0A0G2K850	RNA-binding protein EWS GN=Ewsr1	0.000514882	0.00686694	GO:0003674(MF:molecular_function);GO:0003676(MF:nucleic acid binding);GO:0003712(MF:transcription coregulator activity);GO:0003723(MF:RNA binding);GO:0042802(MF:identical protein binding);GO:0046872(MF:metal ion binding);GO:0006355(BP:regulation of DNA-templated transcription);GO:0008150(BP:biological_process);GO:0005634(CC:nucleus);GO:0005654(CC:nucleoplasm);GO:0005730(CC:nucleolus);GO:0005737(C…	rno05202(Transcriptional misregulation in cancer)	1.36125e+07	1.0102e+07	10865600	13695200	13713700	13428500	10501700	10864500	11230600	10701300	9121620	10483000	13695200	13713700	13428500	10501700	10864500	11230600	10701300	9121620	10483000
Mff	A0A0G2K8F3	Mitochondrial fission factor GN=Mff	0.0160861	0.0641661	GO:0000266(BP:mitochondrial fission);GO:0090141(BP:positive regulation of mitochondrial fission);GO:0090314(BP:positive regulation of protein targeting to membrane);GO:0005737(CC:cytoplasm);GO:0005739(CC:mitochondrion);GO:0005741(CC:mitochondrial outer membrane);GO:0005777(CC:peroxisome);GO:0008021(CC:synaptic vesicle);GO:0016020(CC:membrane);GO:0016021(CC:membrane);GO:0043231(CC:intracellular me…		1.37691e+06	913863	907193	1319530	1257310	1553880	916457	914170	890953	1074460	1005200	661928	1319530	1257310	1553880	916457	914170	890953	1074460	1005200	661928
Ankmy2	A0A0G2K8N6	Ankyrin repeat and MYND domain-containing protein 2 GN=Ankmy2	0.00413671	0.0256404	GO:0019899(MF:enzyme binding);GO:0046872(MF:metal ion binding)		2.62805e+06	2840710	2.24569e+06	2777840	2578600	2527700	2070380	2248770	2417910	2916800	2814270	2791060	2777840	2578600	2527700	2070380	2248770	2417910	2916800	2814270	2791060
Nedd4	A0A0G2K8P3	E3 ubiquitin-protein ligase (EC 2.3.2.26) GN=Nedd4	0.0058057	0.0319675	GO:0004842(MF:ubiquitin-protein transferase activity);GO:0016740(MF:transferase activity);GO:0061630(MF:ubiquitin protein ligase activity);GO:0006511(BP:ubiquitin-dependent protein catabolic process);GO:0016567(BP:protein ubiquitination);GO:0046755(BP:viral budding);GO:0000122(BP:negative regulation of transcription by RNA polymerase II);GO:0002250(BP:adaptive immune response);GO:0003151(BP:outfl…	rno04120(Ubiquitin mediated proteolysis);rno04144(Endocytosis);rno04530(Tight junction);rno05169(Epstein-Barr virus infection)	5.80229e+07	5.54832e+07	4.56872e+07	57361500	56683600	60023700	43003100	46413600	47644800	52622400	60498800	53328500	57361500	56683600	60023700	43003100	46413600	47644800	52622400	60498800	53328500
Sltm	A0A0G2K904	SAFB-like transcription modulator (Modulator of estrogen-induced transcription) GN=Sltm	0.000385301	0.00588062	GO:0003676(MF:nucleic acid binding);GO:0003723(MF:RNA binding);GO:0043565(MF:sequence-specific DNA binding);GO:0006357(BP:regulation of transcription by RNA polymerase II);GO:0050684(BP:regulation of mRNA processing);GO:0005634(CC:nucleus);GO:0005654(CC:nucleoplasm);GO:0016604(CC:nuclear body)		3.97176e+07	28726100	232.907	33737400	36502100	48913400	232.907	232.907	232.907	29011300	22784900	34382100	33737400	36502100	48913400				29011300	22784900	34382100
Psat1	A0A0G2K931	Phosphoserine aminotransferase (EC 2.6.1.52) GN=Psat1	0.000129759	0.00316837	GO:0003824(MF:catalytic activity);GO:0004648(MF:O-phospho-L-serine:2-oxoglutarate aminotransferase activity);GO:0008483(MF:transaminase activity);GO:0016740(MF:transferase activity);GO:0030170(MF:pyridoxal phosphate binding);GO:0042802(MF:identical protein binding);GO:0006564(BP:L-serine biosynthetic process);GO:0008652(BP:amino acid biosynthetic process);GO:0005737(CC:cytoplasm)	rno00260(Glycine, serine and threonine metabolism);rno00270(Cysteine and methionine metabolism);rno00750(Vitamin B6 metabolism);rno01100(Metabolic pathways);rno01200(Carbon metabolism);rno01230(Biosynthesis of amino acids);rno01240(Biosynthesis of cofactors)	1.92309e+07	1.91155e+07	1.5781e+07	18972400	19560400	19159800	16271300	15859100	15212500	19633900	18662500	19050200	18972400	19560400	19159800	16271300	15859100	15212500	19633900	18662500	19050200
Fblim1	A0A0G2K995	Filamin-binding LIM protein 1 GN=Fblim1	0.000229447	0.00425318	GO:0003674(MF:molecular_function);GO:0031005(MF:filamin binding);GO:0046872(MF:metal ion binding);GO:0008150(BP:biological_process);GO:0033623(BP:regulation of integrin activation);GO:0098609(BP:cell-cell adhesion);GO:0001725(CC:stress fiber);GO:0005575(CC:cellular_component);GO:0005925(CC:focal adhesion);GO:0005737(CC:cytoplasm);GO:0071944(CC:cell periphery)		218766000	1.51161e+08	1.46897e+08	208082000	224704000	223512000	142510000	144735000	153447000	160944000	157534000	135006000	208082000	224704000	223512000	142510000	144735000	153447000	160944000	157534000	135006000
Sdk2	A0A0G2K999	Sidekick cell adhesion molecule 2 GN=Sdk2	0.00389493	0.0247354	GO:0007156(BP:homophilic cell adhesion via plasma membrane adhesion molecules);GO:0007416(BP:synapse assembly);GO:0010842(BP:retina layer formation);GO:0060219(BP:camera-type eye photoreceptor cell differentiation);GO:0045202(CC:synapse);GO:0016020(CC:membrane);GO:0016021(CC:membrane)		5.24479e+07	5.79183e+07	6.21864e+07	49933600	54585000	52825200	63573800	62048700	60936800	59537900	55080500	59136400	49933600	54585000	52825200	63573800	62048700	60936800	59537900	55080500	59136400
Smarcc1	A0A0G2K9D6	SWI/SNF related, matrix associated, actin dependent regulator of chromatin, subfamily c, member 1 GN=Smarcc1	0.0293407	0.0956104	GO:0008286(BP:insulin receptor signaling pathway);GO:0009887(BP:animal organ morphogenesis);GO:0032435(BP:negative regulation of proteasomal ubiquitin-dependent protein catabolic process);GO:0045944(BP:positive regulation of transcription by RNA polymerase II);GO:0003674(MF:molecular_function);GO:0003682(MF:chromatin binding);GO:0042393(MF:histone binding);GO:0047485(MF:obsolete protein N-terminu…	rno03082(ATP-dependent chromatin remodeling);rno04714(Thermogenesis);rno05225(Hepatocellular carcinoma)	1.59236e+06	1.31003e+06	1.15035e+06	1605280	1381430	1790380	1204180	1128320	1118560	1355880	1433120	1141100	1605280	1381430	1790380	1204180	1128320	1118560	1355880	1433120	1141100
Cp	A0A0G2K9I6	Ceruloplasmin (EC 1.11.1.27) (EC 1.11.1.9) (EC 1.16.3.1) (EC 1.16.3.4) (Cuproxidase ceruloplasmin) (Ferroxidase ceruloplasmin) (Glutathione peroxidase ceruloplasmin) (Glutathione-dependent peroxiredoxin ceruloplasmin) GN=Cp	0.0391892	0.117137	GO:0005507(MF:copper ion binding);GO:0016491(MF:oxidoreductase activity);GO:0046872(MF:metal ion binding);GO:0006825(BP:copper ion transport);GO:0005576(CC:extracellular region);GO:0004322(MF:ferroxidase activity);GO:0051087(MF:protein-folding chaperone binding);GO:0001889(BP:liver development);GO:0006811(BP:monoatomic ion transport);GO:0006826(BP:iron ion transport);GO:0006879(BP:intracellular i…	rno00860(Porphyrin metabolism);rno04216(Ferroptosis)	4.25241e+06	4143310	4.493e+06	4156660	4299430	4301130	4479050	4521230	4478710	4254150	3907030	4268750	4156660	4299430	4301130	4479050	4521230	4478710	4254150	3907030	4268750
Syncrip	A0A0G2K9J1	Heterogeneous nuclear ribonucleoprotein Q (Synaptotagmin-binding, cytoplasmic RNA-interacting protein) GN=Syncrip	0.000317386	0.00523872	GO:0003676(MF:nucleic acid binding);GO:0003723(MF:RNA binding);GO:0008143(MF:poly(A) binding);GO:0017148(BP:negative regulation of translation);GO:0070934(BP:CRD-mediated mRNA stabilization);GO:0071346(BP:cellular response to type II interferon);GO:1900152(BP:negative regulation of nuclear-transcribed mRNA catabolic process, deadenylation-dependent decay);GO:2000767(BP:positive regulation of cyto…		45949000	45239800	50467400	45284300	45449900	47112800	50709000	50158200	50535000	45997800	44378000	45343600	45284300	45449900	47112800	50709000	50158200	50535000	45997800	44378000	45343600
Tacc1	A0A0G2K9K2	Transforming, acidic coiled-coil containing protein 1 GN=Tacc1	0.0205088	0.0757977	GO:0000226(BP:microtubule cytoskeleton organization);GO:0008283(BP:cell population proliferation);GO:0021987(BP:cerebral cortex development);GO:0022008(BP:neurogenesis);GO:0022027(BP:interkinetic nuclear migration);GO:0032886(BP:regulation of microtubule-based process);GO:0016922(MF:nuclear receptor binding);GO:0019904(MF:protein domain specific binding);GO:0030331(MF:nuclear estrogen receptor bi…		3127930	3.45933e+06	3.6728e+06	3186870	3235880	2961040	3635060	3474630	3908700	3602580	3374470	3400930	3186870	3235880	2961040	3635060	3474630	3908700	3602580	3374470	3400930
	A0A0G2K9L6	deleted	0.00552468	0.0309218			7.39469e+06	7.45794e+06	6.29421e+06	7122260	7286830	7774970	6284680	6166850	6431090	7194440	7891420	7287950	7122260	7286830	7774970	6284680	6166850	6431090	7194440	7891420	7287950
Tbc1d8b	A0A0G2K9M5	TBC1 domain family member 8B GN=Tbc1d8b	0.0212944	0.0773506	GO:0005096(MF:GTPase activator activity);GO:0005509(MF:calcium ion binding);GO:0003094(BP:glomerular filtration);GO:0016192(BP:vesicle-mediated transport);GO:0090630(BP:activation of GTPase activity);GO:0005829(CC:cytosol)		1.28636e+07	1.30616e+07	10352960	12845800	12590000	13155100	9793930	11362400	9902550	12267500	14600000	12317400	12845800	12590000	13155100	9793930	11362400	9902550	12267500	14600000	12317400
Tbck	A0A0G2K9Q0	TBC1 domain containing kinase GN=Tbck	0.0298115	0.0965671	GO:0004672(MF:protein kinase activity);GO:0005096(MF:GTPase activator activity);GO:0005524(MF:ATP binding);GO:0006468(BP:protein phosphorylation);GO:0008283(BP:cell population proliferation);GO:0030036(BP:actin cytoskeleton organization);GO:0032006(BP:regulation of TOR signaling);GO:0090630(BP:activation of GTPase activity);GO:0005737(CC:cytoplasm);GO:0030496(CC:midbody);GO:0072686(CC:mitotic spi…		9.25282e+06	1.03626e+07	7.854e+06	9506650	8339670	9912150	7470350	8170200	7921440	9515490	11680600	9891700	9506650	8339670	9912150	7470350	8170200	7921440	9515490	11680600	9891700
Stam	A0A0G2K9W6	RCG55706 (Signal transducing adaptor molecule (SH3 domain and ITAM motif) 1) GN=Stam	0.000313625	0.00522094	GO:0005515(MF:protein binding);GO:0044389(MF:ubiquitin-like protein ligase binding);GO:0043328(BP:protein transport to vacuole involved in ubiquitin-dependent protein catabolic process via the multivesicular body sorting pathway);GO:1903543(BP:positive regulation of exosomal secretion);GO:1903551(BP:regulation of extracellular exosome assembly);GO:0033565(CC:ESCRT-0 complex);GO:0035091(MF:phospha…	rno04144(Endocytosis);rno04630(JAK-STAT signaling pathway)	7.7107e+07	6.59655e+07	63673500	76018600	77012800	78289500	61985200	63509800	65525500	63661100	65426400	68809100	76018600	77012800	78289500	61985200	63509800	65525500	63661100	65426400	68809100
Fez2	A0A0G2KA44	Fasciculation and elongation protein zeta 2 GN=Fez2	0.00547217	0.0307283	GO:0017157(BP:regulation of exocytosis);GO:1902902(BP:negative regulation of autophagosome assembly);GO:0005737(CC:cytoplasm);GO:0030424(CC:axon)		7.05346e+06	5419160	3.54715e+06	5938150	7142240	8079980	3091830	3940540	3609070	4976120	6342480	4938880	5938150	7142240	8079980	3091830	3940540	3609070	4976120	6342480	4938880
	A0A0G2KA88	deleted	0.0301278	0.0973242			172628	154650	78959	150148	229776	137960	91190.1	81098.8	64588.2	151314	130368	182269	150148	229776	137960	91190.1	81098.8	64588.2	151314	130368	182269
Gls	A0A0G2KAN7	glutaminase (EC 3.5.1.2) GN=Gls	0.00412372	0.0256366	GO:0004359(MF:glutaminase activity);GO:0016787(MF:hydrolase activity);GO:0001967(BP:suckling behavior);GO:0002087(BP:regulation of respiratory gaseous exchange by nervous system process);GO:0006537(BP:glutamate biosynthetic process);GO:0006541(BP:glutamine metabolic process);GO:0006543(BP:glutamine catabolic process);GO:0007268(BP:chemical synaptic transmission);GO:0051289(BP:protein homotetramer…	rno00220(Arginine biosynthesis);rno00250(Alanine, aspartate and glutamate metabolism);rno00470(D-Amino acid metabolism);rno01100(Metabolic pathways);rno04724(Glutamatergic synapse);rno04727(GABAergic synapse);rno04964(Proximal tubule bicarbonate reclamation);rno05206(MicroRNAs in cancer);rno05230(Central carbon metabolism in cancer)	8.35952e+06	9.03221e+06	1386775	7919570	9195160	7963840	759985	2344760	1055580	6504120	12355400	8237100	7919570	9195160	7963840	759985	2344760	1055580	6504120	12355400	8237100
Emd	A0A0G2KAZ3	Emd protein (Emerin) GN=Emd	0.0455785	0.12998	GO:0035914(BP:skeletal muscle cell differentiation);GO:0005635(CC:nuclear envelope);GO:0031616(CC:spindle pole centrosome);GO:0032541(CC:cortical endoplasmic reticulum);GO:0003674(MF:molecular_function);GO:0003779(MF:actin binding);GO:0048487(MF:beta-tubulin binding);GO:0031468(BP:nuclear membrane reassembly);GO:0046827(BP:positive regulation of protein export from nucleus);GO:0048147(BP:negative…	rno04820(Cytoskeleton in muscle cells);rno05410(Hypertrophic cardiomyopathy);rno05412(Arrhythmogenic right ventricular cardiomyopathy);rno05414(Dilated cardiomyopathy)	1.12369e+07	8810340	9.3896e+06	11131000	11698800	10881000	9724590	8611250	9832970	8010030	10461200	7959790	11131000	11698800	10881000	9724590	8611250	9832970	8010030	10461200	7959790
Skic2	A0A0G2QC02	SKI2 subunit of superkiller complex GN=Skic2	0.0182456	0.0702538		rno03018(RNA degradation)	1.84461e+06	1.86048e+06	1342180	1808730	1689940	2035170	1077710	1548390	1400440	1797960	1930710	1852760	1808730	1689940	2035170	1077710	1548390	1400440	1797960	1930710	1852760
Htatip2	A0A0G2QC15	Protein HTATIP2 GN=Htatip2	0.0425449	0.123619	GO:0043068(BP:positive regulation of programmed cell death);GO:0045944(BP:positive regulation of transcription by RNA polymerase II);GO:0046777(BP:protein autophosphorylation);GO:0004674(MF:protein serine/threonine kinase activity);GO:0045765(BP:regulation of angiogenesis);GO:0051170(BP:import into nucleus);GO:0005737(CC:cytoplasm);GO:0005635(CC:nuclear envelope);GO:0005829(CC:cytosol)		1.7864e+07	1.78999e+07	1.47654e+07	17872000	18735700	16984200	13605000	17177300	13513800	18169900	17612700	17917200	17872000	18735700	16984200	13605000	17177300	13513800	18169900	17612700	17917200
Atg4b	A0A0G2QC33	Cysteine protease ATG4B (EC 3.4.22.-) (Autophagy-related protein 4 homolog B) GN=Atg4b	0.00328091	0.022021	GO:0051697(BP:protein delipidation);GO:0003674(MF:molecular_function);GO:0004175(MF:endopeptidase activity);GO:0004197(MF:cysteine-type endopeptidase activity);GO:0008233(MF:peptidase activity);GO:0008234(MF:cysteine-type peptidase activity);GO:0016787(MF:hydrolase activity);GO:0019786(MF:protein-phosphatidylethanolamide deconjugating activity);GO:0097110(MF:scaffold protein binding);GO:0000045(B…	rno04136(Autophagy - other);rno04140(Autophagy - animal)	2.0502e+06	2.18317e+06	1.51721e+06	2052980	2103770	1993840	1386120	1621330	1544190	1947710	2223120	2378670	2052980	2103770	1993840	1386120	1621330	1544190	1947710	2223120	2378670
Srsf11	A0A0G2QC38	Serine and arginine rich splicing factor 11 GN=Srsf11	0.0112677	0.05016	GO:0003674(MF:molecular_function);GO:0003676(MF:nucleic acid binding);GO:0003723(MF:RNA binding);GO:0008150(BP:biological_process);GO:0008380(BP:RNA splicing);GO:0005575(CC:cellular_component);GO:0005654(CC:nucleoplasm);GO:0016607(CC:nuclear speck)		1.78019e+06	1.23999e+06	1.00217e+06	1713990	1693110	1933480	821787	1088950	1095760	1501180	1320320	898480	1713990	1693110	1933480	821787	1088950	1095760	1501180	1320320	898480
Vps28	A0A0H2UHM0	Vacuolar protein sorting-associated protein 28 homolog GN=Vps28	0.00958267	0.0447887	GO:0043130(MF:ubiquitin binding);GO:0015031(BP:protein transport);GO:0031397(BP:negative regulation of protein ubiquitination);GO:0032509(BP:endosome transport via multivesicular body sorting pathway);GO:0043162(BP:ubiquitin-dependent protein catabolic process via the multivesicular body sorting pathway);GO:0043328(BP:protein transport to vacuole involved in ubiquitin-dependent protein catabolic …	rno04144(Endocytosis)	9.54827e+06	6.49451e+06	6.77287e+06	10224400	8750700	9669720	6121830	6757380	7439410	6702030	7524820	5256690	10224400	8750700	9669720	6121830	6757380	7439410	6702030	7524820	5256690
Copg2	A0A0H2UHV9	Coatomer subunit gamma GN=Copg2	0.0220013	0.0788417	GO:0005198(MF:structural molecule activity);GO:0006886(BP:intracellular protein transport);GO:0015031(BP:protein transport);GO:0016192(BP:vesicle-mediated transport);GO:0000139(CC:Golgi membrane);GO:0005737(CC:cytoplasm);GO:0005794(CC:Golgi apparatus);GO:0016020(CC:membrane);GO:0030663(CC:COPI-coated vesicle membrane);GO:0031410(CC:cytoplasmic vesicle);GO:0030117(CC:membrane coat);GO:0030126(CC:C…		11493800	10202890	8.74021e+06	11538300	11316400	11626700	8551710	9063820	8605110	9211030	11871000	9526640	11538300	11316400	11626700	8551710	9063820	8605110	9211030	11871000	9526640
Yif1b	A0A0H2UHX7	Protein YIF1 GN=Yif1b	0.000875782	0.00942464	GO:0006888(BP:endoplasmic reticulum to Golgi vesicle-mediated transport);GO:0015031(BP:protein transport);GO:0000139(CC:Golgi membrane);GO:0005783(CC:endoplasmic reticulum);GO:0005789(CC:endoplasmic reticulum membrane);GO:0005793(CC:endoplasmic reticulum-Golgi intermediate compartment);GO:0005794(CC:Golgi apparatus);GO:0016020(CC:membrane);GO:0016021(CC:membrane);GO:0003690(MF:double-stranded DNA…		12818.8	2141.84	232.907	14801.1	12677.9	10977.3	232.907	232.907	232.907	232.907	232.907	5959.72	14801.1	12677.9	10977.3						5959.72
Ctbp1	A0A0H2UI20	C-terminal binding protein 1 GN=Ctbp1	0.00391159	0.024819	GO:0001222(MF:transcription corepressor binding);GO:0003682(MF:chromatin binding);GO:0003714(MF:transcription corepressor activity);GO:0016491(MF:oxidoreductase activity);GO:0016616(MF:oxidoreductase activity, acting on the CH-OH group of donors, NAD or NADP as acceptor);GO:0019904(MF:protein domain specific binding);GO:0042802(MF:identical protein binding);GO:0051287(MF:NAD binding);GO:0061629(M…	rno04310(Wnt signaling pathway);rno04330(Notch signaling pathway);rno05200(Pathways in cancer);rno05220(Chronic myeloid leukemia)	11714300	1.18185e+07	8688770	11559300	11521000	12062600	7807630	9616890	8641790	11168700	12881600	11405100	11559300	11521000	12062600	7807630	9616890	8641790	11168700	12881600	11405100
Upf3b	A0A0U1RRP3	UPF3B, regulator of nonsense mediated mRNA decay GN=Upf3b	2.43432e-05	0.00108411	GO:0003676(MF:nucleic acid binding);GO:0003729(MF:mRNA binding);GO:0000184(BP:nuclear-transcribed mRNA catabolic process, nonsense-mediated decay);GO:0045727(BP:positive regulation of translation);GO:0005730(CC:nucleolus);GO:0005737(CC:cytoplasm);GO:0035145(CC:exon-exon junction complex)	rno03013(Nucleocytoplasmic transport);rno03015(mRNA surveillance pathway)	1911980	1.21297e+06	232.907	1949740	2075710	1710490	232.907	232.907	232.907	1316310	1364670	957940	1949740	2075710	1710490				1316310	1364670	957940
Upf2	A0A0U1RRS6	UPF2, regulator of nonsense mediated mRNA decay GN=Upf2	9.24395e-05	0.00254694	GO:0001889(BP:liver development);GO:0031100(BP:animal organ regeneration);GO:0003723(MF:RNA binding);GO:0042162(MF:telomeric DNA binding);GO:0000184(BP:nuclear-transcribed mRNA catabolic process, nonsense-mediated decay);GO:0005737(CC:cytoplasm);GO:0005634(CC:nucleus);GO:0005829(CC:cytosol);GO:0036464(CC:cytoplasmic ribonucleoprotein granule);GO:0005844(CC:obsolete polysome);GO:0035145(CC:exon-ex…	rno03013(Nucleocytoplasmic transport);rno03015(mRNA surveillance pathway)	5.78402e+06	5.64811e+06	4.34244e+06	5863230	5818450	5670390	4178060	4418410	4430840	5460580	5923940	5559820	5863230	5818450	5670390	4178060	4418410	4430840	5460580	5923940	5559820
Srpk1	A0A0U1RRU0	SRSF protein kinase 1 (EC 2.7.11.1) (SFRS protein kinase 1) (Serine/arginine-rich protein-specific kinase 1) GN=Srpk1	0.0272466	0.0909632	GO:0000166(MF:nucleotide binding);GO:0000287(MF:magnesium ion binding);GO:0004672(MF:protein kinase activity);GO:0004674(MF:protein serine/threonine kinase activity);GO:0005524(MF:ATP binding);GO:0000245(BP:spliceosomal complex assembly);GO:0006468(BP:protein phosphorylation);GO:0007059(BP:chromosome segregation);GO:0035556(BP:intracellular signal transduction);GO:0045070(BP:positive regulation o…	rno05168(Herpes simplex virus 1 infection)	1.44922e+06	1.41625e+06	1143310	1443230	1470920	1433520	1080220	1063310	1286400	1269110	1423740	1555890	1443230	1470920	1433520	1080220	1063310	1286400	1269110	1423740	1555890
Cluh	A0A0U1RRV5	Clustered mitochondria protein homolog GN=Cluh	0.0475916	0.133873	GO:0003723(MF:RNA binding);GO:0003729(MF:mRNA binding);GO:0006996(BP:organelle organization);GO:0007005(BP:mitochondrion organization);GO:0048312(BP:intracellular distribution of mitochondria);GO:0005737(CC:cytoplasm)		16927200	18081800	1.37909e+07	15889000	17311800	17580800	12026100	15028500	14318200	16956500	20686000	16602900	15889000	17311800	17580800	12026100	15028500	14318200	16956500	20686000	16602900
Steep1	A0A0U1RS26	STING ER exit protein GN=Steep1	0.0409656	0.120765			45814.3	61761.3	44527.1	51243.6	46356	39843.3	48033.1	38541.5	47006.7	64812	69103.2	51368.6	51243.6	46356	39843.3	48033.1	38541.5	47006.7	64812	69103.2	51368.6
Tnlg2a	A0A0U5JAB7	Tumor necrosis factor ligand superfamily member 18 (Glucocorticoid-induced TNF-related ligand) GN=Tnlg2a	0.0132331	0.0559091			1.24794e+06	1.15344e+06	270554	1142890	1161000	1439940	232.907	232.907	811196	1287570	988054	1184700	1142890	1161000	1439940			811196	1287570	988054	1184700
Pdcd6ip	A0A140TAA4	Programmed cell death 6-interacting protein (ALG-2-interacting protein 1) GN=Pdcd6ip	0.0137373	0.0574563	GO:0046983(MF:protein dimerization activity);GO:0000915(BP:actomyosin contractile ring assembly);GO:0045199(BP:maintenance of epithelial cell apical/basal polarity);GO:0070830(BP:bicellular tight junction assembly);GO:0071985(BP:multivesicular body sorting pathway);GO:0090559(BP:regulation of membrane permeability);GO:0005829(CC:cytosol);GO:0042641(CC:actomyosin);GO:0070062(CC:extracellular exoso…	rno03250(Viral life cycle - HIV-1);rno03272(Virion - Hepatitis viruses);rno04144(Endocytosis)	2.24322e+07	2.27845e+07	1.87006e+07	22624500	22166900	22505100	17302200	19822800	18976700	22249800	24761300	21342500	22624500	22166900	22505100	17302200	19822800	18976700	22249800	24761300	21342500
Slc11a2	A0A140TAD8	Solute carrier family 11 member 2 GN=Slc11a2	0.00334811	0.0223029	GO:0046873(MF:metal ion transmembrane transporter activity);GO:0046915(MF:transition metal ion transmembrane transporter activity);GO:0006826(BP:iron ion transport);GO:0030001(BP:metal ion transport);GO:0055072(BP:obsolete iron ion homeostasis);GO:0016020(CC:membrane);GO:0016021(CC:membrane);GO:0005375(MF:copper ion transmembrane transporter activity);GO:0005384(MF:manganese ion transmembrane tra…	rno04142(Lysosome);rno04216(Ferroptosis);rno04978(Mineral absorption);rno05010(Alzheimer disease);rno05012(Parkinson disease)	154940	146909	25117.6	184716	131336	148768	232.907	232.907	74886.9	130868	156016	153844	184716	131336	148768			74886.9	130868	156016	153844
Mvp	A0A140TAE0	Major vault protein GN=Mvp	5.46541e-06	0.000468912	GO:0019901(MF:protein kinase binding);GO:0019903(MF:protein phosphatase binding);GO:0042802(MF:identical protein binding);GO:0031953(BP:negative regulation of protein autophosphorylation);GO:0038127(BP:ERBB signaling pathway);GO:0042059(BP:negative regulation of epidermal growth factor receptor signaling pathway);GO:0061099(BP:negative regulation of protein tyrosine kinase activity);GO:0005634(CC…		6.92333e+06	264939	322372	6328740	7182440	7258800	966649	232.907	232.907	232.907	794351	232.907	6328740	7182440	7258800	966649				794351
Ap2m1	A0A140TAH5	AP-2 complex subunit mu GN=Ap2m1	0.000686117	0.00807042	GO:0008289(MF:lipid binding);GO:0006886(BP:intracellular protein transport);GO:0006897(BP:endocytosis);GO:0015031(BP:protein transport);GO:0016192(BP:vesicle-mediated transport);GO:0051649(BP:establishment of localization in cell);GO:0005886(CC:plasma membrane);GO:0005905(CC:clathrin-coated pit);GO:0016020(CC:membrane);GO:0030131(CC:clathrin adaptor complex);GO:0005048(MF:signal sequence binding)…	rno04144(Endocytosis);rno04721(Synaptic vesicle cycle);rno04961(Endocrine and other factor-regulated calcium reabsorption);rno05016(Huntington disease)	6.04804e+06	4.89352e+06	1.21878e+06	4717950	6941510	6484670	1276760	1287280	1092310	4463930	5670520	4546100	4717950	6941510	6484670	1276760	1287280	1092310	4463930	5670520	4546100
Trmt1	A0A140UHW6	tRNA (guanine(26)-N(2))-dimethyltransferase (EC 2.1.1.216) GN=Trmt1	0.000908348	0.00961283	GO:0000049(MF:tRNA binding);GO:0003723(MF:RNA binding);GO:0004809(MF:obsolete tRNA (guanine-N2-)-methyltransferase activity);GO:0008168(MF:methyltransferase activity);GO:0016740(MF:transferase activity);GO:0046872(MF:metal ion binding);GO:0002940(BP:tRNA N2-guanine methylation);GO:0008033(BP:tRNA processing);GO:0032259(BP:methylation);GO:0005634(CC:nucleus)		9.48683e+06	9.08388e+06	6.29689e+06	9162420	9547400	9750680	5686520	6171590	7032570	8449320	9739880	9062430	9162420	9547400	9750680	5686520	6171590	7032570	8449320	9739880	9062430
Ccz1	A0A140UHX9	CCZ1 homolog, vacuolar protein trafficking and biogenesis associated GN=Ccz1	0.0231152	0.0815539		rno04137(Mitophagy - animal)	6077820	5531490	4008730	5958230	5970710	6304520	3715440	4069310	4241440	4961760	6826290	4806420	5958230	5970710	6304520	3715440	4069310	4241440	4961760	6826290	4806420
Hdac6	A0A1L5YJQ7	Protein deacetylase HDAC6 (Tubulin-lysine deacetylase HDAC6) GN=Hdac6	0.00293571	0.0203005	GO:0047611(MF:acetylspermidine deacetylase activity);GO:0106047(BP:polyamine deacetylation);GO:0106048(BP:spermidine deacetylation);GO:2000273(BP:positive regulation of signaling receptor activity);GO:0000209(BP:protein polyubiquitination);GO:0006476(BP:protein deacetylation);GO:0006511(BP:ubiquitin-dependent protein catabolic process);GO:0007026(BP:negative regulation of microtubule depolymeriza…	rno04613(Neutrophil extracellular trap formation);rno05014(Amyotrophic lateral sclerosis);rno05034(Alcoholism);rno05203(Viral carcinogenesis)	4.21783e+07	3.63537e+07	3.34857e+07	44745600	40605400	41184000	33838200	32506800	34112200	34427800	38452300	36180900	44745600	40605400	41184000	33838200	32506800	34112200	34427800	38452300	36180900
Mycbp2	A0A1W2Q616	E3 ubiquitin-protein ligase MYCBP2 (EC 2.3.2.33) (Myc-binding protein 2) (Protein associated with Myc) GN=Mycbp2	0.0388947	0.116613	GO:0008045(BP:motor neuron axon guidance);GO:0021785(BP:branchiomotor neuron axon guidance);GO:0021952(BP:central nervous system projection neuron axonogenesis);GO:0032880(BP:regulation of protein localization);GO:0042177(BP:negative regulation of protein catabolic process);GO:0048667(BP:cell morphogenesis involved in neuron differentiation);GO:0051493(BP:regulation of cytoskeleton organization);…		11378800	1.15299e+07	8972130	11513600	11414600	11208200	8229160	9247850	9439380	10591400	13433700	10564500	11513600	11414600	11208200	8229160	9247850	9439380	10591400	13433700	10564500
	A0A1W2Q6I2	deleted	0.027928	0.09267			1.18962e+07	1.18961e+07	9.49921e+06	11110700	12900100	11677900	9057420	10426300	9013900	12225600	10762000	12700600	11110700	12900100	11677900	9057420	10426300	9013900	12225600	10762000	12700600
Pdxdc1	A0A1W2Q6L1	Pyridoxal-dependent decarboxylase domain-containing protein 1 GN=Pdxdc1	7.24874e-05	0.00216997	GO:0003824(MF:catalytic activity);GO:0016829(MF:lyase activity);GO:0016830(MF:carbon-carbon lyase activity);GO:0030170(MF:pyridoxal phosphate binding);GO:0019752(BP:carboxylic acid metabolic process);GO:0043231(CC:intracellular membrane-bounded organelle)		1.36237e+07	1.25368e+07	6.87499e+06	13733800	13811400	13325800	6019060	7453290	7152630	11855900	13729300	12025100	13733800	13811400	13325800	6019060	7453290	7152630	11855900	13729300	12025100
Qtrt2	A0A1W2Q6P4	Queuine tRNA-ribosyltransferase accessory subunit 2 (Queuine tRNA-ribosyltransferase domain-containing protein 1) GN=Qtrt2	0.00782151	0.0390252	GO:0016763(MF:pentosyltransferase activity);GO:0042803(MF:protein homodimerization activity);GO:0046982(MF:protein heterodimerization activity);GO:0006400(BP:tRNA modification);GO:0101030(BP:tRNA-guanine transglycosylation);GO:0005737(CC:cytoplasm);GO:0005739(CC:mitochondrion);GO:0005741(CC:mitochondrial outer membrane);GO:0032991(CC:protein-containing complex);GO:1990234(CC:transferase complex);…		13494600	1.4548e+07	1.11029e+07	13415300	12476100	14592400	10057400	11858100	11393300	15187200	14331600	14125100	13415300	12476100	14592400	10057400	11858100	11393300	15187200	14331600	14125100
Ogn	A0A1W2Q6Q0	Mimecan (Osteoglycin) GN=Ogn	0.000827426	0.00909783	GO:0008083(MF:growth factor activity);GO:0007165(BP:signal transduction);GO:0048662(BP:negative regulation of smooth muscle cell proliferation);GO:0060348(BP:bone development);GO:0061975(BP:articular cartilage development);GO:0031012(CC:extracellular matrix)		1.29378e+07	1.35122e+07	9.61851e+06	12678800	13003300	13131200	10876400	9008630	8970510	13200100	13426000	13910600	12678800	13003300	13131200	10876400	9008630	8970510	13200100	13426000	13910600
Rela	A0A2Z5ZBL4	RELA (V-rel reticuloendotheliosis viral oncogene homolog A (Avian)) GN=Rela	0.00122113	0.0115664	GO:0005730(CC:nucleolus);GO:1902004(BP:positive regulation of amyloid-beta formation);GO:0001942(BP:hair follicle development);GO:0006952(BP:defense response);GO:0009617(BP:response to bacterium);GO:0009887(BP:animal organ morphogenesis);GO:0032495(BP:response to muramyl dipeptide);GO:0032735(BP:positive regulation of interleukin-12 production);GO:0035729(BP:cellular response to hepatocyte growth…	rno01523(Antifolate resistance);rno04010(MAPK signaling pathway);rno04014(Ras signaling pathway);rno04024(cAMP signaling pathway);rno04062(Chemokine signaling pathway);rno04064(NF-kappa B signaling pathway);rno04066(HIF-1 signaling pathway);rno04071(Sphingolipid signaling pathway);rno04137(Mitophagy - animal);rno04151(PI3K-Akt signaling pathway);rno04210(Apoptosis);rno04211(Longevity regulating p…	6152200	5.66148e+06	5.20701e+06	5997260	6139180	6320160	5176000	4994710	5450310	5623720	5699120	5661610	5997260	6139180	6320160	5176000	4994710	5450310	5623720	5699120	5661610
Dclk1	A0A3Q9WS43	Serine/threonine-protein kinase DCLK1 (EC 2.7.11.1) (Doublecortin-like and CAM kinase-like 1) (Doublecortin-like kinase 1) GN=Dclk1	0.00117829	0.0113439	GO:0000166(MF:nucleotide binding);GO:0004672(MF:protein kinase activity);GO:0005524(MF:ATP binding);GO:0006468(BP:protein phosphorylation);GO:0035556(BP:intracellular signal transduction);GO:0004674(MF:protein serine/threonine kinase activity);GO:0001764(BP:neuron migration);GO:0007409(BP:axonogenesis);GO:0007420(BP:brain development);GO:0018105(BP:peptidyl-serine phosphorylation);GO:0021952(BP:c…		2.59555e+07	2.61737e+07	22750300	25539600	25937400	26389600	21814300	23373900	23062700	26858100	25534900	26128000	25539600	25937400	26389600	21814300	23373900	23062700	26858100	25534900	26128000
Bltp3b	A0A8I5Y0N1	Bridge-like lipid transfer protein family member 3B GN=Bltp3b	0.0155216	0.0624127			1475140	1562730	1.18099e+06	1372300	1535820	1517300	1154570	1211560	1176850	1547780	1745870	1394540	1372300	1535820	1517300	1154570	1211560	1176850	1547780	1745870	1394540
	A0A8I5Y0P5	deleted	0.012564	0.0539513			1.94344e+07	2.1675e+07	1.75783e+07	18828700	18900400	20574000	18302200	17203900	17228700	21523800	23312100	20189200	18828700	18900400	20574000	18302200	17203900	17228700	21523800	23312100	20189200
	A0A8I5Y0U1	deleted	0.0259199	0.08824			1.61551e+06	5.42829e+06	232.907	232.907	4846050	232.907	232.907	232.907	232.907	5193370	4157420	6934090		4846050					5193370	4157420	6934090
Rdx	A0A8I5Y0V6	Radixin GN=Rdx	0.00175932	0.0147156	GO:0030033(BP:microvillus assembly);GO:0045176(BP:apical protein localization);GO:0005886(CC:plasma membrane);GO:0005925(CC:focal adhesion);GO:0003779(MF:actin binding);GO:0008092(MF:cytoskeletal protein binding);GO:0019904(MF:protein domain specific binding);GO:0050839(MF:cell adhesion molecule binding);GO:0051117(MF:ATPase binding);GO:0008360(BP:regulation of cell shape);GO:0008361(BP:regulatio…	rno04530(Tight junction);rno04810(Regulation of actin cytoskeleton);rno05205(Proteoglycans in cancer);rno05206(MicroRNAs in cancer)	21258300	20225800	1.76032e+07	21548400	20685400	21541100	17179000	17812600	17817900	19635700	19615200	21426500	21548400	20685400	21541100	17179000	17812600	17817900	19635700	19615200	21426500
Lrrfip1	A0A8I5Y0X7	LRR binding FLII interacting protein 1 GN=Lrrfip1	5.28763e-06	0.000464191	GO:0051092(BP:positive regulation of NF-kappaB transcription factor activity);GO:0000978(MF:RNA polymerase II cis-regulatory region sequence-specific DNA binding);GO:0000981(MF:DNA-binding transcription factor activity, RNA polymerase II-specific);GO:0001227(MF:DNA-binding transcription repressor activity, RNA polymerase II-specific);GO:0003677(MF:DNA binding);GO:0042803(MF:protein homodimerizati…		1.17916e+07	7.21652e+06	3.15552e+06	11373200	12274900	11726600	2254240	3899450	3312880	6891420	7488580	7269550	11373200	12274900	11726600	2254240	3899450	3312880	6891420	7488580	7269550
Ddi2	A0A8I5Y0Y2	DNA damage inducible 1 homolog 2 GN=Ddi2	0.006861	0.0357489	GO:0004190(MF:aspartic-type endopeptidase activity);GO:0042802(MF:identical protein binding);GO:0043130(MF:ubiquitin binding);GO:0010498(BP:proteasomal protein catabolic process);GO:0016485(BP:protein processing);GO:0031647(BP:regulation of protein stability);GO:0072711(BP:cellular response to hydroxyurea);GO:0097752(BP:regulation of DNA stability)		1.18385e+07	1.0365e+07	8746420	10989300	11557100	12969200	8202440	8766000	9270820	11055600	10047900	9991630	10989300	11557100	12969200	8202440	8766000	9270820	11055600	10047900	9991630
Mapkapk2	A0A8I5Y100	non-specific serine/threonine protein kinase (EC 2.7.11.1) GN=Mapkapk2	0.0215949	0.0779375	GO:0032760(BP:positive regulation of tumor necrosis factor production);GO:0038066(BP:p38MAPK cascade);GO:0048255(BP:mRNA stabilization);GO:0048839(BP:inner ear development);GO:0004674(MF:protein serine/threonine kinase activity);GO:0004683(MF:calcium/calmodulin-dependent protein kinase activity);GO:0005516(MF:calmodulin binding);GO:0009931(MF:calcium-dependent protein serine/threonine kinase acti…	rno04010(MAPK signaling pathway);rno04148(Efferocytosis);rno04218(Cellular senescence);rno04370(VEGF signaling pathway);rno04625(C-type lectin receptor signaling pathway);rno04722(Neurotrophin signaling pathway);rno05167(Kaposi sarcoma-associated herpesvirus infection);rno05203(Viral carcinogenesis)	2.83575e+06	2.79124e+06	1.86431e+06	2755740	2723810	3027690	1734820	2300260	1557860	2692530	3243990	2437190	2755740	2723810	3027690	1734820	2300260	1557860	2692530	3243990	2437190
Tns1	A0A8I5Y194	Tensin 1 GN=Tns1	5.22548e-06	0.000464191	GO:0007044(BP:cell-substrate junction assembly);GO:0010761(BP:fibroblast migration);GO:0005925(CC:focal adhesion);GO:0030055(CC:cell-substrate junction);GO:0005737(CC:cytoplasm);GO:0070161(CC:anchoring junction)		33960000	2.968e+07	2.39635e+07	33735300	33612000	34532700	24759100	23786700	23344800	30490200	29533900	29016000	33735300	33612000	34532700	24759100	23786700	23344800	30490200	29533900	29016000
	A0A8I5Y1A4	deleted	0.0314197	0.0999923			1.86752e+07	22266400	23716900	18385800	19529400	18110300	21224700	26118100	23807900	20366700	22988500	23444000	18385800	19529400	18110300	21224700	26118100	23807900	20366700	22988500	23444000
Ptgis	A0A8I5Y1K4	Prostacyclin synthase (EC 4.2.1.152) (EC 5.3.99.4) (Hydroperoxy icosatetraenoate dehydratase) (Prostaglandin I2 synthase) GN=Ptgis	0.00949733	0.0445787	GO:0004497(MF:monooxygenase activity);GO:0005506(MF:iron ion binding);GO:0008116(MF:prostaglandin-I synthase activity);GO:0016705(MF:oxidoreductase activity, acting on paired donors, with incorporation or reduction of molecular oxygen);GO:0016829(MF:lyase activity);GO:0016853(MF:isomerase activity);GO:0020037(MF:heme binding);GO:0046872(MF:metal ion binding);GO:0106256(MF:hydroperoxy icosatetraen…	rno00590(Arachidonic acid metabolism);rno01100(Metabolic pathways)	21854.7	14133.4	232.907	13579.1	19777.4	32207.6	232.907	232.907	232.907	12640.5	17138.9	12620.8	13579.1	19777.4	32207.6				12640.5	17138.9	12620.8
Epb41	A0A8I5Y1T6	Protein 4.1 (Band 4.1) (Erythrocyte membrane protein band 4.1) GN=Epb41	0.000516536	0.00686694	GO:0032092(BP:positive regulation of protein binding);GO:0003779(MF:actin binding);GO:0005198(MF:structural molecule activity);GO:0005515(MF:protein binding);GO:0005516(MF:calmodulin binding);GO:0005545(MF:1-phosphatidylinositol binding);GO:0008022(MF:obsolete protein C-terminus binding);GO:0008092(MF:cytoskeletal protein binding);GO:0047485(MF:obsolete protein N-terminus binding);GO:0051219(MF:p…		4.34331e+06	3335250	2.40268e+06	3923760	4638990	4467170	2190540	2549990	2467500	3454030	3028690	3523030	3923760	4638990	4467170	2190540	2549990	2467500	3454030	3028690	3523030
Pakap	A0A8I5Y1X4	Paralemmin A kinase anchor protein GN=Pakap	5.30991e-06	0.000464191			2.11525e+07	1.44053e+07	8.18222e+06	20160100	22090500	21207000	7465790	8821510	8259350	15417700	14172800	13625300	20160100	22090500	21207000	7465790	8821510	8259350	15417700	14172800	13625300
Atrnl1	A0A8I5Y1Z3	Attractin-like protein 1 GN=Atrnl1	0.0013024	0.0120869	GO:0007186(BP:G protein-coupled receptor signaling pathway);GO:0003674(MF:molecular_function);GO:0008150(BP:biological_process);GO:0009887(BP:animal organ morphogenesis);GO:0009888(BP:tissue development);GO:0016477(BP:cell migration);GO:0034446(BP:substrate adhesion-dependent cell spreading);GO:0005575(CC:cellular_component);GO:0005604(CC:basement membrane);GO:0016020(CC:membrane)		232.907	4518.5	4318.17	232.907	232.907	232.907	4212.95	4708.34	4033.23	3846.35	3554.5	6154.65				4212.95	4708.34	4033.23	3846.35	3554.5	6154.65
	A0A8I5Y2B8	deleted	0.00423227	0.0260934			98175700	1.01266e+08	1.13549e+08	100347000	93591100	100589000	115746000	114971000	109931000	102111000	97380000	104308000	100347000	93591100	100589000	115746000	114971000	109931000	102111000	97380000	104308000
Nub1	A0A8I5Y4X4	NEDD8 ultimate buster 1 (Negative regulator of ubiquitin-like proteins 1) GN=Nub1	0.000277414	0.0047742	GO:0010498(BP:proteasomal protein catabolic process);GO:0003674(MF:molecular_function);GO:0006511(BP:ubiquitin-dependent protein catabolic process);GO:0008150(BP:biological_process);GO:0016567(BP:protein ubiquitination);GO:0032436(BP:positive regulation of proteasomal ubiquitin-dependent protein catabolic process);GO:0034341(BP:response to type II interferon);GO:0034612(BP:response to tumor necro…		3.65335e+06	3.68142e+06	2827040	3704440	3530130	3725470	2832880	2697410	2950830	3845800	3637550	3560920	3704440	3530130	3725470	2832880	2697410	2950830	3845800	3637550	3560920
Mcm7	A0A8I5Y509	DNA replication licensing factor MCM7 (EC 3.6.4.12) GN=Mcm7	0.0260679	0.0885541	GO:0005730(CC:nucleolus);GO:0006268(BP:obsolete DNA unwinding involved in DNA replication);GO:0008283(BP:cell population proliferation);GO:0071466(BP:cellular response to xenobiotic stimulus);GO:0003678(MF:DNA helicase activity);GO:0017116(MF:single-stranded DNA helicase activity);GO:0003677(MF:DNA binding);GO:0003697(MF:single-stranded DNA binding);GO:0005524(MF:ATP binding);GO:0008094(MF:ATP-de…	rno03030(DNA replication);rno04110(Cell cycle)	5583550	5688010	4.3422e+06	5708620	5403300	5638730	4140060	5016010	3870520	5499280	6328040	5236710	5708620	5403300	5638730	4140060	5016010	3870520	5499280	6328040	5236710
Atp1a1	A0A8I5Y5B0	Sodium/potassium-transporting ATPase subunit alpha GN=Atp1a1	0.00029845	0.00503172	GO:1903416(BP:response to glycoside);GO:0002026(BP:regulation of the force of heart contraction);GO:0008217(BP:regulation of blood pressure);GO:0009410(BP:response to xenobiotic stimulus);GO:0031947(BP:negative regulation of glucocorticoid biosynthetic process);GO:0045822(BP:negative regulation of heart contraction);GO:0045823(BP:positive regulation of heart contraction);GO:0045989(BP:positive re…	rno04022(cGMP-PKG signaling pathway);rno04024(cAMP signaling pathway);rno04260(Cardiac muscle contraction);rno04261(Adrenergic signaling in cardiomyocytes);rno04820(Cytoskeleton in muscle cells);rno04911(Insulin secretion);rno04918(Thyroid hormone synthesis);rno04919(Thyroid hormone signaling pathway);rno04925(Aldosterone synthesis and secretion);rno04960(Aldosterone-regulated sodium reabsorption…	1.0845e+08	1.09184e+08	8.42927e+07	103257000	110989000	111105000	82113500	85780800	84983900	106706000	114237000	106610000	103257000	110989000	111105000	82113500	85780800	84983900	106706000	114237000	106610000
Btbd19	A0A8I5Y5K1	BTB domain containing 19 GN=Btbd19	0.00761548	0.0382991			5498.8	27272.1	232.907	16030.6	232.907	232.907	232.907	232.907	232.907	28993.4	18313.3	34509.5	16030.6						28993.4	18313.3	34509.5
Slc35a2	A0A8I5Y5Y5	RCG22880, isoform CRA_a (Slc35a2 protein) GN=Slc35a2	0.00272139	0.0194256	GO:0072334(BP:UDP-galactose transmembrane transport);GO:0003674(MF:molecular_function);GO:0005459(MF:UDP-galactose transmembrane transporter activity);GO:0015165(MF:pyrimidine nucleotide-sugar transmembrane transporter activity);GO:0008150(BP:biological_process);GO:0008643(BP:carbohydrate transport);GO:0090481(BP:pyrimidine nucleotide-sugar transmembrane transport);GO:0005575(CC:cellular_componen…		546408	629508	69597.9	727515	425440	486270	232.907	208328	232.907	613602	702981	571942	727515	425440	486270		208328		613602	702981	571942
Xrcc4	A0A8I5Y5Z6	DNA repair protein XRCC4 (X-ray repair cross-complementing protein 4) GN=Xrcc4	0.000244471	0.00441607	GO:0003677(MF:DNA binding);GO:0016874(MF:ligase activity);GO:0000793(CC:condensed chromosome);GO:0001701(BP:in utero embryonic development);GO:0002328(BP:pro-B cell differentiation);GO:0006266(BP:obsolete DNA ligation);GO:0006302(BP:double-strand break repair);GO:0006303(BP:double-strand break repair via nonhomologous end joining);GO:0007417(BP:central nervous system development);GO:0010165(BP:re…	rno03450(Non-homologous end-joining)	4026730	3.37106e+06	2.50293e+06	4262190	4041860	3776140	2739080	2494190	2275510	3355160	3318160	3439870	4262190	4041860	3776140	2739080	2494190	2275510	3355160	3318160	3439870
	A0A8I5Y641	deleted	0.00195453	0.0158172			97334300	9.3929e+07	82382200	93054100	100677000	98271800	80407300	80656800	86082500	94751500	92926600	94108800	93054100	100677000	98271800	80407300	80656800	86082500	94751500	92926600	94108800
Rabgap1	A0A8I5Y656	RAB GTPase activating protein 1 GN=Rabgap1	0.00177778	0.014826	GO:1902017(BP:regulation of cilium assembly);GO:0005096(MF:GTPase activator activity);GO:0031267(MF:small GTPase binding);GO:0043087(BP:regulation of GTPase activity);GO:0090630(BP:activation of GTPase activity);GO:0043547(BP:positive regulation of GTPase activity);GO:0005829(CC:cytosol)		30402100	3.06963e+07	2.44495e+07	30636000	29792900	30777400	23955400	24086000	25307000	29389800	33086800	29612200	30636000	29792900	30777400	23955400	24086000	25307000	29389800	33086800	29612200
Fam177a1	A0A8I5Y661	Family with sequence similarity 177, member A1 GN=Fam177a1	0.0465292	0.13192			953878	727130	807566	1018460	794595	1048580	828764	747028	846906	736467	733318	711604	1018460	794595	1048580	828764	747028	846906	736467	733318	711604
Gapvd1	A0A8I5Y674	GTPase activating protein and VPS9 domains 1 GN=Gapvd1	0.0141199	0.0585379	GO:0003674(MF:molecular_function);GO:0005085(MF:guanyl-nucleotide exchange factor activity);GO:0031267(MF:small GTPase binding);GO:0032794(MF:GTPase activating protein binding);GO:0008150(BP:biological_process);GO:0050790(BP:regulation of catalytic activity);GO:0051223(BP:regulation of protein transport);GO:0005575(CC:cellular_component);GO:0005829(CC:cytosol);GO:0030139(CC:endocytic vesicle);GO:…		13904100	1.49577e+07	11739900	13131900	14397000	14183400	11390900	11875600	11953200	13462600	16293100	15117500	13131900	14397000	14183400	11390900	11875600	11953200	13462600	16293100	15117500
Ttc3	A0A8I5Y675	RING-type E3 ubiquitin transferase (EC 2.3.2.27) GN=Ttc3	0.012806	0.0546922	GO:0010771(BP:negative regulation of cell morphogenesis);GO:0045665(BP:negative regulation of neuron differentiation);GO:0004842(MF:ubiquitin-protein transferase activity);GO:0016740(MF:transferase activity);GO:0046872(MF:metal ion binding);GO:0006511(BP:ubiquitin-dependent protein catabolic process);GO:0016567(BP:protein ubiquitination);GO:0070936(BP:protein K48-linked ubiquitination);GO:0005634…		3.22925e+06	1782710	3.30187e+06	2633640	3548710	3505410	2963490	3008550	3933560	2007720	1408540	1931870	2633640	3548710	3505410	2963490	3008550	3933560	2007720	1408540	1931870
Pycr3	A0A8I5Y6S6	Pyrroline-5-carboxylate reductase 3 (EC 1.5.1.2) (Pyrroline-5-carboxylate reductase-like protein) GN=Pycr3	0.00298958	0.0204929	GO:0003746(MF:translation elongation factor activity);GO:0006414(BP:translational elongation);GO:0004735(MF:pyrroline-5-carboxylate reductase activity);GO:0016491(MF:oxidoreductase activity);GO:0006561(BP:proline biosynthetic process);GO:0008652(BP:amino acid biosynthetic process);GO:0055129(BP:L-proline biosynthetic process);GO:0005737(CC:cytoplasm);GO:0005829(CC:cytosol)	rno00330(Arginine and proline metabolism);rno01100(Metabolic pathways);rno01230(Biosynthesis of amino acids)	119407000	104304000	78535200	116463000	111864000	129894000	74857700	79810900	80937000	114221000	105953000	92738000	116463000	111864000	129894000	74857700	79810900	80937000	114221000	105953000	92738000
Bclaf1	A0A8I5Y6Z0	Mitochondrial fission regulator 2 GN=Bclaf1	0.000395434	0.00594645	GO:0043065(BP:positive regulation of apoptotic process);GO:0045892(BP:negative regulation of DNA-templated transcription);GO:1990830(BP:cellular response to leukemia inhibitory factor);GO:0003677(MF:DNA binding);GO:0043620(BP:obsolete regulation of DNA-templated transcription in response to stress);GO:2000144(BP:positive regulation of DNA-templated transcription initiation);GO:2001022(BP:obsolete…		7.89822e+06	6.94075e+06	4699060	8292130	7975670	7426870	4738970	5117020	4241190	7463200	6906150	6452910	8292130	7975670	7426870	4738970	5117020	4241190	7463200	6906150	6452910
Myo6	A0A8I5Y7N7	Unconventional myosin-VI (Unconventional myosin-6) GN=Myo6	0.0115569	0.0508604	GO:0006605(BP:protein targeting);GO:0006897(BP:endocytosis);GO:0007268(BP:chemical synaptic transmission);GO:0007416(BP:synapse assembly);GO:0007605(BP:sensory perception of sound);GO:0007626(BP:locomotory behavior);GO:0014047(BP:glutamate secretion);GO:0016358(BP:dendrite development);GO:0042472(BP:inner ear morphogenesis);GO:0042491(BP:inner ear auditory receptor cell differentiation);GO:004816…	rno04814(Motor proteins);rno05132(Salmonella infection)	2.80722e+06	3.08876e+06	2.5333e+06	2744460	2956290	2720900	2466290	2583420	2550200	2926410	3335430	3004450	2744460	2956290	2720900	2466290	2583420	2550200	2926410	3335430	3004450
C1h11orf98	A0A8I5Y8U8	Similar to human chromosome 11 open reading frame 98 GN=C1h11orf98	0.000320258	0.00526159			57897.1	39033.8	24484.8	63449	51972.6	58269.6	24624	26140.6	22689.7	44892	35836.5	36372.8	63449	51972.6	58269.6	24624	26140.6	22689.7	44892	35836.5	36372.8
	A0A8I5Y9A0	deleted	0.0476051	0.133873			5.74287e+06	5091780	5.06685e+06	5396690	6006440	5825470	5385650	4827150	4987740	5235330	4786860	5253150	5396690	6006440	5825470	5385650	4827150	4987740	5235330	4786860	5253150
Ndufb3	A0A8I5Y9A4	NADH dehydrogenase [ubiquinone] 1 beta subcomplex subunit 3 (Complex I-B12) (NADH-ubiquinone oxidoreductase B12 subunit) GN=Ndufb3	0.00684698	0.0357021	GO:0003674(MF:molecular_function);GO:0008150(BP:biological_process);GO:0032981(BP:mitochondrial respiratory chain complex I assembly);GO:0005575(CC:cellular_component);GO:0005743(CC:mitochondrial inner membrane);GO:0005747(CC:obsolete mitochondrial respiratory chain complex I);GO:0022900(BP:electron transport chain);GO:0005739(CC:mitochondrion);GO:0016020(CC:membrane);GO:0016021(CC:membrane);GO:0…	rno00190(Oxidative phosphorylation);rno01100(Metabolic pathways);rno04714(Thermogenesis);rno04723(Retrograde endocannabinoid signaling);rno04932(Non-alcoholic fatty liver disease);rno05010(Alzheimer disease);rno05012(Parkinson disease);rno05014(Amyotrophic lateral sclerosis);rno05016(Huntington disease);rno05020(Prion disease);rno05022(Pathways of neurodegeneration - multiple diseases);rno05208(C…	26318900	23985700	17638000	27146300	25506700	26303700	17547300	16969500	18397200	27716900	20519200	23721000	27146300	25506700	26303700	17547300	16969500	18397200	27716900	20519200	23721000
	A0A8I5Y9E2	deleted	0.0148563	0.0608431			1.30674e+06	1.12471e+06	952364	1256440	1465620	1198170	863733	940270	1053090	1174350	1097100	1102690	1256440	1465620	1198170	863733	940270	1053090	1174350	1097100	1102690
ENSRNOG00000067865	A0A8I5Y9H0	Transmembrane protein 107 GN=ENSRNOG00000067865	0.0176413	0.0684859			4.14767e+08	4.41991e+08	2.58897e+08	394565000	416051000	433686000	176477000	339612000	260601000	403707000	507676000	414589000	394565000	416051000	433686000	176477000	339612000	260601000	403707000	507676000	414589000
Mrpl48	A0A8I5Y9S3	Mitochondrial ribosomal protein L48 GN=Mrpl48	0.0354449	0.109077	GO:0005761(CC:mitochondrial ribosome);GO:0005840(CC:ribosome);GO:0005762(CC:mitochondrial large ribosomal subunit)		1.53865e+06	1621090	1229940	1339410	1660380	1616170	1360630	1050450	1278740	1670680	1529600	1662990	1339410	1660380	1616170	1360630	1050450	1278740	1670680	1529600	1662990
Cars1	A0A8I5Y9V4	Cysteine--tRNA ligase, cytoplasmic (EC 6.1.1.16) (Cysteinyl-tRNA synthetase) GN=Cars1	0.000366006	0.00570856		rno00970(Aminoacyl-tRNA biosynthesis)	16506900	1.61674e+07	1.52551e+07	16457600	16460200	16602900	15541200	15190800	15033400	16085100	16077100	16340100	16457600	16460200	16602900	15541200	15190800	15033400	16085100	16077100	16340100
Ubr2	A0A8I5YBG5	E3 ubiquitin-protein ligase (EC 2.3.2.27) GN=Ubr2	0.0147712	0.0606348	GO:0006511(BP:ubiquitin-dependent protein catabolic process);GO:0007141(BP:male meiosis I);GO:0007283(BP:spermatogenesis);GO:0000785(CC:chromatin);GO:0008270(MF:zinc ion binding);GO:0016740(MF:transferase activity);GO:0046872(MF:metal ion binding);GO:0061630(MF:ubiquitin protein ligase activity);GO:0070728(MF:L-leucine binding);GO:0007131(BP:reciprocal meiotic recombination);GO:0007140(BP:male me…		9.21805e+06	1.03069e+07	8.13801e+06	8988310	9692100	8973750	8437270	8117920	7858850	9376110	11267100	10277600	8988310	9692100	8973750	8437270	8117920	7858850	9376110	11267100	10277600
Pcca	A0A8I5YBZ6	Propionyl-CoA carboxylase alpha chain, mitochondrial (EC 6.4.1.3) (Propanoyl-CoA:carbon dioxide ligase subunit alpha) GN=Pcca	0.0248395	0.0853829	GO:0000166(MF:nucleotide binding);GO:0004658(MF:propionyl-CoA carboxylase activity);GO:0005524(MF:ATP binding);GO:0016874(MF:ligase activity);GO:0046872(MF:metal ion binding);GO:0016042(BP:lipid catabolic process);GO:0019752(BP:carboxylic acid metabolic process);GO:0005759(CC:mitochondrial matrix);GO:0019899(MF:enzyme binding);GO:0006629(BP:lipid metabolic process);GO:0009062(BP:fatty acid catabo…	rno00280(Valine, leucine and isoleucine degradation);rno00630(Glyoxylate and dicarboxylate metabolism);rno00640(Propanoate metabolism);rno01100(Metabolic pathways);rno01200(Carbon metabolism)	2.01221e+07	22712100	1.53119e+07	19231200	20478900	20656100	12659600	17119000	16157200	20409400	26572900	21154000	19231200	20478900	20656100	12659600	17119000	16157200	20409400	26572900	21154000
	A0A8I5YC26	deleted	0.000419225	0.00619735			4.28221e+06	3338250	2129240	4661980	4319700	3864960	1828640	2282370	2276710	3366260	3090950	3557540	4661980	4319700	3864960	1828640	2282370	2276710	3366260	3090950	3557540
Ranbp2	A0A8I5YC36	E3 SUMO-protein ligase RanBP2 (Ran-binding protein 2) GN=Ranbp2	0.00309595	0.0210585	GO:0003755(MF:peptidyl-prolyl cis-trans isomerase activity);GO:0016018(MF:cyclosporin A binding);GO:0006111(BP:regulation of gluconeogenesis);GO:0033133(BP:positive regulation of glucokinase activity);GO:0005096(MF:GTPase activator activity);GO:0005515(MF:protein binding);GO:0019789(MF:SUMO transferase activity);GO:0031267(MF:small GTPase binding);GO:0044877(MF:protein-containing complex binding)…	rno03013(Nucleocytoplasmic transport);rno03250(Viral life cycle - HIV-1);rno05014(Amyotrophic lateral sclerosis)	1.70305e+07	1.59535e+07	1.45621e+07	17194500	16666600	17230500	14435400	14946300	14304700	15970100	16699500	15190800	17194500	16666600	17230500	14435400	14946300	14304700	15970100	16699500	15190800
	A0A8I5YCB8	deleted	2.75105e-06	0.000345741			1.71769e+07	1.63639e+07	1.1606e+07	17021600	17517900	16991100	11632200	11423100	11762600	16008800	16959400	16123400	17021600	17517900	16991100	11632200	11423100	11762600	16008800	16959400	16123400
	A0A8I5YCC9	deleted	0.0320044	0.101307			9.1396e+06	9.28463e+06	9.81886e+06	9162140	9023490	9233160	9724510	10089700	9642360	9610540	8946020	9297320	9162140	9023490	9233160	9724510	10089700	9642360	9610540	8946020	9297320
Ociad2	A0A8I5YCD2	OCIA domain containing 2 GN=Ociad2	5.96481e-05	0.00189403	GO:0009617(BP:response to bacterium)		1.48025e+06	1.41113e+06	760152	1374270	1437420	1629070	772026	763891	744540	1445250	1370080	1418070	1374270	1437420	1629070	772026	763891	744540	1445250	1370080	1418070
Slc27a1	A0A8I5YCE2	long-chain-fatty-acid--CoA ligase (EC 6.2.1.3) (Long-chain-fatty-acid--CoA ligase) GN=Slc27a1	0.00296931	0.020453	GO:0001579(BP:medium-chain fatty acid transport);GO:0009409(BP:response to cold);GO:0015908(BP:fatty acid transport);GO:0015909(BP:long-chain fatty acid transport);GO:0031652(BP:positive regulation of heat generation);GO:0032868(BP:response to insulin);GO:0033211(BP:adiponectin-activated signaling pathway);GO:0071902(BP:positive regulation of protein serine/threonine kinase activity);GO:0005743(C…	rno03320(PPAR signaling pathway);rno04931(Insulin resistance);rno04975(Fat digestion and absorption)	8.31918e+06	8.49694e+06	6.0657e+06	7936830	8518550	8502170	6041490	5910460	6245140	7864830	9510940	8115040	7936830	8518550	8502170	6041490	5910460	6245140	7864830	9510940	8115040
	A0A8I5YCP1	deleted	0.0308763	0.0988851			5.877e+07	5.19065e+07	4.96564e+07	53967100	59191400	63151600	49772900	52318400	46877800	51947500	53394500	50377600	53967100	59191400	63151600	49772900	52318400	46877800	51947500	53394500	50377600
Cntn2	A0A8I5ZJA8	Contactin-2 (Axonal glycoprotein TAG-1) (Axonin-1) (Transient axonal glycoprotein 1) GN=Cntn2	0.0413691	0.121399	GO:0030246(MF:carbohydrate binding);GO:0043621(MF:obsolete protein self-association);GO:0000226(BP:microtubule cytoskeleton organization);GO:0001764(BP:neuron migration);GO:0001973(BP:G protein-coupled adenosine receptor signaling pathway);GO:0002021(BP:response to dietary excess);GO:0002023(BP:reduction of food intake in response to dietary excess);GO:0007411(BP:axon guidance);GO:0007413(BP:axon…	rno04514(Cell adhesion molecules)	4.07276e+06	4096850	4.56407e+06	4015850	3833710	4368710	4508940	4595790	4587490	4084460	3890260	4315830	4015850	3833710	4368710	4508940	4595790	4587490	4084460	3890260	4315830
Lrch3	A0A8I5ZJI0	Leucine rich repeats and calponin homology domain containing 3 GN=Lrch3	0.0331017	0.103668	GO:0032185(BP:septin cytoskeleton organization);GO:0005829(CC:cytosol)		3134980	3495110	2.52381e+06	3158180	2899620	3347140	2129560	2948980	2492900	3128750	3827840	3528740	3158180	2899620	3347140	2129560	2948980	2492900	3128750	3827840	3528740
Spag9	A0A8I5ZJK4	C-Jun-amino-terminal kinase-interacting protein 4 (JNK-associated leucine-zipper protein) (Mitogen-activated protein kinase 8-interacting protein 4) (Sperm-associated antigen 9) GN=Spag9	6.12326e-05	0.00191578	GO:0042147(BP:retrograde transport, endosome to Golgi);GO:0043410(BP:positive regulation of MAPK cascade);GO:0045666(BP:positive regulation of neuron differentiation);GO:0051146(BP:striated muscle cell differentiation);GO:0003674(MF:molecular_function);GO:0005078(MF:MAP-kinase scaffold activity);GO:0008432(MF:JUN kinase binding);GO:0019894(MF:kinesin binding);GO:0030159(MF:signaling receptor comp…		7.12063e+07	65697600	52504400	69646300	71956800	72015700	51264300	51917000	54331900	68689500	63734300	64669000	69646300	71956800	72015700	51264300	51917000	54331900	68689500	63734300	64669000
Nmnat1	A0A8I5ZK56	Nicotinamide-nucleotide adenylyltransferase (EC 2.7.7.1) (EC 2.7.7.18) GN=Nmnat1	0.00913293	0.0434983	GO:0009435(BP:NAD biosynthetic process);GO:0009611(BP:response to wounding);GO:0000309(MF:nicotinamide-nucleotide adenylyltransferase activity);GO:0003674(MF:molecular_function);GO:0004515(MF:nicotinate-nucleotide adenylyltransferase activity);GO:0042802(MF:identical protein binding);GO:0043410(BP:positive regulation of MAPK cascade);GO:0043524(BP:negative regulation of neuron apoptotic process);…	rno00760(Nicotinate and nicotinamide metabolism);rno01100(Metabolic pathways);rno01240(Biosynthesis of cofactors)	3228360	2857830	3704560	3109640	3468960	3106480	3845330	3860130	3408220	2694310	2823630	3055550	3109640	3468960	3106480	3845330	3860130	3408220	2694310	2823630	3055550
Dock5	A0A8I5ZK89	Dedicator of cytokinesis 5 GN=Dock5	0.0138608	0.0578025	GO:0005085(MF:guanyl-nucleotide exchange factor activity);GO:0031267(MF:small GTPase binding);GO:0007520(BP:myoblast fusion);GO:0010634(BP:positive regulation of epithelial cell migration);GO:0016477(BP:cell migration);GO:0050790(BP:regulation of catalytic activity);GO:1900026(BP:positive regulation of substrate adhesion-dependent cell spreading);GO:1904694(BP:negative regulation of vascular asso…		3046540	3.55184e+06	3120690	2861000	3119160	3159460	3090180	3131660	3140230	3451950	3792020	3411540	2861000	3119160	3159460	3090180	3131660	3140230	3451950	3792020	3411540
	A0A8I5ZKE1	deleted	0.0287508	0.0944709			75356.6	87938.2	87391.1	75996.1	68366.1	81707.6	82871.5	91901.5	87400.4	88042.2	86542.8	89229.7	75996.1	68366.1	81707.6	82871.5	91901.5	87400.4	88042.2	86542.8	89229.7
Dysf	A0A8I5ZKQ3	Dysferlin GN=Dysf	0.0288134	0.0945784	GO:0001525(BP:angiogenesis);GO:0001778(BP:plasma membrane repair);GO:0001938(BP:positive regulation of endothelial cell proliferation);GO:0002280(BP:monocyte activation involved in immune response);GO:0002281(BP:macrophage activation involved in immune response);GO:0006071(BP:glycerol metabolic process);GO:0007519(BP:skeletal muscle tissue development);GO:0010629(BP:negative regulation of gene ex…		745420	232.907	319159	1038870	503285	694105	232.907	290395	666848	232.907	232.907	232.907	1038870	503285	694105		290395	666848
Mars1	A0A8I5ZKR4	Methionine--tRNA ligase, cytoplasmic (EC 6.1.1.10) (Methionyl-tRNA synthetase) GN=Mars1	0.044857	0.128492	GO:0004825(MF:methionine-tRNA ligase activity);GO:0006431(BP:methionyl-tRNA aminoacylation);GO:0009267(BP:cellular response to starvation);GO:0009303(BP:rRNA transcription);GO:0032869(BP:cellular response to insulin stimulus);GO:0036120(BP:cellular response to platelet-derived growth factor stimulus);GO:0071364(BP:cellular response to epidermal growth factor stimulus);GO:1901838(BP:positive regul…	rno00450(Selenocompound metabolism);rno00970(Aminoacyl-tRNA biosynthesis);rno01100(Metabolic pathways)	1.7663e+07	1.95015e+07	14963100	17393700	18021100	17574300	13729400	16514900	14645000	17741300	22424200	18338900	17393700	18021100	17574300	13729400	16514900	14645000	17741300	22424200	18338900
Hycc1	A0A8I5ZKS4	Hyccin PI4KA lipid kinase complex subunit 1 GN=Hycc1	0.0390355	0.116826			5769100	6.85345e+06	3.99378e+06	5027090	5696480	6583730	3747430	4463100	3770800	5132170	8175360	7252830	5027090	5696480	6583730	3747430	4463100	3770800	5132170	8175360	7252830
Sprr1a	A0A8I5ZKS9	Small proline-rich protein 1A GN=Sprr1a	0.00283255	0.0198981	GO:0018149(BP:peptide cross-linking);GO:0005737(CC:cytoplasm);GO:0071944(CC:cell periphery);GO:0030280(MF:structural constituent of skin epidermis);GO:0030216(BP:keratinocyte differentiation);GO:0031424(BP:keratinization);GO:0001533(CC:cornified envelope)		2.77346e+06	2.68291e+06	1.90141e+06	2809960	2485460	3024950	2023280	1769210	1911730	2859070	2615270	2574400	2809960	2485460	3024950	2023280	1769210	1911730	2859070	2615270	2574400
Shmt1	A0A8I5ZKU9	Serine hydroxymethyltransferase (EC 2.1.2.1) GN=Shmt1	0.0429526	0.124549	GO:1990830(BP:cellular response to leukemia inhibitory factor);GO:0000900(MF:mRNA regulatory element binding translation repressor activity);GO:0004372(MF:glycine hydroxymethyltransferase activity);GO:0008270(MF:zinc ion binding);GO:0008732(MF:L-allo-threonine aldolase activity);GO:0016597(MF:amino acid binding);GO:0030170(MF:pyridoxal phosphate binding);GO:0036094(MF:small molecule binding);GO:0…	rno00260(Glycine, serine and threonine metabolism);rno00630(Glyoxylate and dicarboxylate metabolism);rno00670(One carbon pool by folate);rno01100(Metabolic pathways);rno01200(Carbon metabolism);rno01230(Biosynthesis of amino acids);rno01240(Biosynthesis of cofactors);rno01523(Antifolate resistance);rno04981(Folate transport and metabolism)	9.31011e+06	10078970	7.75627e+06	9122610	9541920	9265810	7143770	8662880	7462150	9337860	11528700	9370350	9122610	9541920	9265810	7143770	8662880	7462150	9337860	11528700	9370350
	A0A8I5ZKV9	deleted	0.00781166	0.0390087			1.80317e+07	1.925e+07	1.3955e+07	17858200	17366700	18870100	13575700	14921900	13367500	19151700	21397600	17200600	17858200	17366700	18870100	13575700	14921900	13367500	19151700	21397600	17200600
Ddx47	A0A8I5ZKX7	RNA helicase (EC 3.6.4.13) GN=Ddx47	0.00132337	0.0122106	GO:0006364(BP:rRNA processing);GO:0008380(BP:RNA splicing);GO:0008625(BP:extrinsic apoptotic signaling pathway via death domain receptors);GO:0005634(CC:nucleus);GO:0000166(MF:nucleotide binding);GO:0003676(MF:nucleic acid binding);GO:0003724(MF:RNA helicase activity);GO:0004386(MF:helicase activity);GO:0005524(MF:ATP binding);GO:0016787(MF:hydrolase activity);GO:0005730(CC:nucleolus)		1.26864e+07	1.49072e+07	7.92239e+06	13304200	12124200	12630900	5986730	9180830	8599600	13863800	16235600	14622300	13304200	12124200	12630900	5986730	9180830	8599600	13863800	16235600	14622300
	A0A8I5ZL98	deleted	0.0245112	0.0847478			1.4769e+07	1.36895e+07	10563910	15066100	15474600	13766400	9970330	11257800	10463600	12937300	16118900	12012200	15066100	15474600	13766400	9970330	11257800	10463600	12937300	16118900	12012200
Abi2	A0A8I5ZLD3	Abl-interactor 2 GN=Abi2	0.00499307	0.0290756	GO:0007611(BP:learning or memory);GO:0016358(BP:dendrite development);GO:0016477(BP:cell migration);GO:0018108(BP:peptidyl-tyrosine phosphorylation);GO:0043010(BP:camera-type eye development);GO:0031267(MF:small GTPase binding);GO:0017124(MF:SH3 domain binding);GO:0031625(MF:ubiquitin protein ligase binding);GO:0035591(MF:signaling adaptor activity);GO:0042802(MF:identical protein binding);GO:007…	rno04810(Regulation of actin cytoskeleton)	2.85019e+07	3.3547e+07	1.03751e+07	26554600	30291900	28659300	232.907	17428100	13696900	32838400	35836000	31966500	26554600	30291900	28659300		17428100	13696900	32838400	35836000	31966500
	A0A8I5ZLF3	deleted	3.53748e-05	0.00136135			15893600	1.52332e+07	8849840	15762300	15727500	16191000	8162250	9239260	9148010	14115100	16216500	15367900	15762300	15727500	16191000	8162250	9239260	9148010	14115100	16216500	15367900
Parp3	A0A8I5ZLL0	Poly [ADP-ribose] polymerase (PARP) (EC 2.4.2.-) GN=Parp3	0.0409049	0.120765	GO:0000723(BP:telomere maintenance);GO:0006302(BP:double-strand break repair);GO:0006471(BP:obsolete protein ADP-ribosylation);GO:0051106(BP:obsolete positive regulation of DNA ligation);GO:0060236(BP:regulation of mitotic spindle organization);GO:1990166(BP:protein localization to site of double-strand break);GO:0003950(MF:NAD+ poly-ADP-ribosyltransferase activity);GO:0140294(MF:NAD DNA ADP-ribo…	rno03410(Base excision repair);rno04210(Apoptosis)	29495700	2.95721e+07	2.59612e+07	28821700	30454400	29211000	27166900	24102700	26614100	27630300	31242900	29843000	28821700	30454400	29211000	27166900	24102700	26614100	27630300	31242900	29843000
Arhgef18	A0A8I5ZLL3	Rho/Rac guanine nucleotide exchange factor 18 GN=Arhgef18	0.0272418	0.0909632	GO:0007264(BP:small GTPase-mediated signal transduction);GO:0008360(BP:regulation of cell shape);GO:0030036(BP:actin cytoskeleton organization);GO:0005085(MF:guanyl-nucleotide exchange factor activity);GO:0050790(BP:regulation of catalytic activity);GO:0051497(BP:negative regulation of stress fiber assembly);GO:0150105(BP:protein localization to cell-cell junction);GO:0045177(CC:apical part of ce…	rno04530(Tight junction)	4734550	4.3181e+06	3869390	5084060	4464590	4655000	4231960	3625020	3751190	4528970	4141100	4284220	5084060	4464590	4655000	4231960	3625020	3751190	4528970	4141100	4284220
Eny2	A0A8I5ZLL7	Transcription and mRNA export factor ENY2 (Enhancer of yellow 2 transcription factor homolog) GN=Eny2	0.0104835	0.0477103	GO:0003674(MF:molecular_function);GO:0003682(MF:chromatin binding);GO:0003713(MF:transcription coactivator activity);GO:0030374(MF:obsolete nuclear receptor coactivator activity);GO:0006357(BP:regulation of transcription by RNA polymerase II);GO:0016578(BP:obsolete histone deubiquitination);GO:0016973(BP:poly(A)+ mRNA export from nucleus);GO:0035521(BP:obsolete monoubiquitinated histone deubiquit…		2.8233e+06	3.11618e+06	2000470	2587580	2661460	3220870	1697850	2414720	1888840	3274810	2968670	3105070	2587580	2661460	3220870	1697850	2414720	1888840	3274810	2968670	3105070
Larp4	A0A8I5ZLN6	La ribonucleoprotein 4 GN=Larp4	6.03511e-05	0.0019078	GO:0010494(CC:cytoplasmic stress granule);GO:0003723(MF:RNA binding);GO:0003730(MF:mRNA 3'-UTR binding);GO:0008143(MF:poly(A) binding);GO:0007010(BP:cytoskeleton organization);GO:0010608(BP:post-transcriptional regulation of gene expression);GO:0022604(BP:regulation of cell morphogenesis);GO:0045727(BP:positive regulation of translation);GO:0005829(CC:cytosol)		2.1057e+06	1.74643e+06	1096730	2143930	1941260	2231900	1090100	1170700	1029390	1728190	1688140	1822950	2143930	1941260	2231900	1090100	1170700	1029390	1728190	1688140	1822950
Arhgef10l	A0A8I5ZLV5	Rho guanine nucleotide exchange factor 10-like protein (GrinchGEF) GN=Arhgef10l	0.0282206	0.0933348	GO:0005096(MF:GTPase activator activity);GO:0032933(BP:SREBP signaling pathway);GO:0050790(BP:regulation of catalytic activity);GO:0051496(BP:positive regulation of stress fiber assembly);GO:0005829(CC:cytosol);GO:0005085(MF:guanyl-nucleotide exchange factor activity);GO:0030036(BP:actin cytoskeleton organization)		1.33078e+06	1.38762e+06	1.14652e+06	1267710	1336570	1388050	1135260	1150650	1153660	1257190	1518840	1386820	1267710	1336570	1388050	1135260	1150650	1153660	1257190	1518840	1386820
Ncam1	A0A8I5ZLW8	Neural cell adhesion molecule 1 GN=Ncam1	0.0089104	0.042776	GO:0007155(BP:cell adhesion);GO:0016020(CC:membrane);GO:0016021(CC:membrane);GO:0001928(BP:regulation of exocyst assembly);GO:0007166(BP:cell surface receptor signaling pathway);GO:0031175(BP:neuron projection development);GO:0034109(BP:homotypic cell-cell adhesion);GO:0050850(BP:positive regulation of calcium-mediated signaling);GO:0005104(MF:fibroblast growth factor receptor binding);GO:0005515…	rno03265(Virion - Ebolavirus, Lyssavirus and Morbillivirus);rno04514(Cell adhesion molecules);rno05020(Prion disease)	115792000	1.12892e+08	124265000	111592000	119544000	116240000	127255000	123199000	122341000	114567000	110490000	113620000	111592000	119544000	116240000	127255000	123199000	122341000	114567000	110490000	113620000
	A0A8I5ZM12	deleted	0.0300392	0.0971222			4.17106e+07	4.61915e+07	47200100	39386900	43971700	41773100	49226600	45442300	46931400	44753400	47964700	45856500	39386900	43971700	41773100	49226600	45442300	46931400	44753400	47964700	45856500
Dennd2b	A0A8I5ZM26	DENN domain containing 2B GN=Dennd2b	0.046644	0.132062	GO:0005085(MF:guanyl-nucleotide exchange factor activity);GO:0050790(BP:regulation of catalytic activity);GO:0070374(BP:positive regulation of ERK1 and ERK2 cascade)		1.70935e+07	16961500	13376000	16428200	16853700	17998500	12524900	12920300	14682800	15400800	19665400	15818300	16428200	16853700	17998500	12524900	12920300	14682800	15400800	19665400	15818300
2510039O18Rikl	A0A8I5ZM35	RIKEN cDNA 2510039O18 gene like GN=2510039O18Rikl	0.0345332	0.107109			4.63032e+06	4.48027e+06	4043590	4324680	4941510	4624760	4229810	3956300	3944660	4391240	4611190	4438370	4324680	4941510	4624760	4229810	3956300	3944660	4391240	4611190	4438370
Spart	A0A8I5ZM62	Spartin GN=Spart	0.00856241	0.0416186	GO:0030514(BP:negative regulation of BMP signaling pathway);GO:0034389(BP:lipid droplet organization);GO:0048698(BP:negative regulation of collateral sprouting in absence of injury);GO:0050905(BP:neuromuscular process);GO:0051881(BP:regulation of mitochondrial membrane potential);GO:0060612(BP:adipose tissue development);GO:0031625(MF:ubiquitin protein ligase binding);GO:0009838(BP:abscission);GO…	rno04144(Endocytosis)	1.17066e+07	9.85004e+06	9.0413e+06	10820500	12145900	12153300	8947590	8983500	9192820	10874600	9120510	9555020	10820500	12145900	12153300	8947590	8983500	9192820	10874600	9120510	9555020
	A0A8I5ZM67	deleted	0.0237774	0.0830671			1.4708e+07	1.15145e+07	9.90159e+06	14462600	15704200	13957100	12199900	7320280	10184600	11881900	11899000	10762500	14462600	15704200	13957100	12199900	7320280	10184600	11881900	11899000	10762500
Asmtl	A0A8I5ZM76	Acetylserotonin O-methyltransferase-like GN=Asmtl	0.0312659	0.0997717	GO:0047429(MF:nucleoside triphosphate diphosphatase activity)		3308620	3.02661e+06	3459070	3199920	3241830	3484110	3367410	3642800	3367000	2971860	2929900	3178080	3199920	3241830	3484110	3367410	3642800	3367000	2971860	2929900	3178080
	A0A8I5ZMB4	deleted	0.0106578	0.0482148			3.79391e+06	3.84783e+06	2898600	4118850	3965040	3297850	3105550	2811050	2779200	3761300	4001350	3780850	4118850	3965040	3297850	3105550	2811050	2779200	3761300	4001350	3780850
Smg1	A0A8I5ZMC8	Serine/threonine-protein kinase SMG1 (EC 2.7.11.1) (Lambda/iota protein kinase C-interacting protein) (Nonsense mediated mRNA decay-associated PI3K-related kinase SMG1) GN=Smg1	0.0203029	0.0753881	GO:0004674(MF:protein serine/threonine kinase activity);GO:0004697(MF:diacylglycerol-dependent serine/threonine kinase activity);GO:0042162(MF:telomeric DNA binding);GO:0000184(BP:nuclear-transcribed mRNA catabolic process, nonsense-mediated decay);GO:0018105(BP:peptidyl-serine phosphorylation);GO:0032204(BP:regulation of telomere maintenance);GO:0046777(BP:protein autophosphorylation);GO:0046854…	rno03015(mRNA surveillance pathway)	7312300	8.45663e+06	6.47944e+06	7248030	7269460	7419410	6268520	6611260	6558530	8063240	9628100	7678560	7248030	7269460	7419410	6268520	6611260	6558530	8063240	9628100	7678560
Anxa6	A0A8I5ZMD4	Annexin GN=Anxa6	0.00195325	0.0158172	GO:0006816(BP:calcium ion transport);GO:0006937(BP:regulation of muscle contraction);GO:0001786(MF:phosphatidylserine binding);GO:0005262(MF:calcium channel activity);GO:0005509(MF:calcium ion binding);GO:0005515(MF:protein binding);GO:0005525(MF:GTP binding);GO:0005543(MF:phospholipid binding);GO:0005544(MF:calcium-dependent phospholipid binding);GO:0008289(MF:lipid binding);GO:0015276(MF:ligand…		1.2861e+08	1.48922e+08	1.40365e+08	125370000	125670000	134791000	141855000	141333000	137906000	149249000	152108000	145410000	125370000	125670000	134791000	141855000	141333000	137906000	149249000	152108000	145410000
Sh3d19	A0A8I5ZMF0	SH3 domain containing 19 GN=Sh3d19	0.00956558	0.0447679	GO:0070064(MF:proline-rich region binding);GO:0007010(BP:cytoskeleton organization);GO:0022604(BP:regulation of cell morphogenesis);GO:0051044(BP:positive regulation of membrane protein ectodomain proteolysis);GO:0005886(CC:plasma membrane)		355648	315066	278572	350412	356821	359710	253653	272922	309141	320638	331311	293248	350412	356821	359710	253653	272922	309141	320638	331311	293248
Snx30	A0A8I5ZMF9	Sorting nexin-30 GN=Snx30	0.0499265	0.138138	GO:0035091(MF:phosphatidylinositol binding);GO:0000422(BP:autophagy of mitochondrion);GO:0015031(BP:protein transport);GO:0032456(BP:endocytic recycling);GO:0061709(BP:reticulophagy);GO:2000786(BP:positive regulation of autophagosome assembly);GO:0000407(CC:phagophore assembly site);GO:0005769(CC:early endosome)		4000880	3678880	3.17899e+06	3595400	4048780	4358460	3098960	3120710	3317290	3250350	3913530	3872760	3595400	4048780	4358460	3098960	3120710	3317290	3250350	3913530	3872760
Ppp2r5e	A0A8I5ZMG6	Serine/threonine-protein phosphatase 2A 56 kDa regulatory subunit GN=Ppp2r5e	0.00585501	0.0321419	GO:0019888(MF:protein phosphatase regulator activity);GO:0072542(MF:protein phosphatase activator activity);GO:0006470(BP:protein dephosphorylation);GO:0007165(BP:signal transduction);GO:0050790(BP:regulation of catalytic activity);GO:0005634(CC:nucleus);GO:0005829(CC:cytosol);GO:0000159(CC:protein phosphatase type 2A complex)	rno03015(mRNA surveillance pathway);rno04071(Sphingolipid signaling pathway);rno04110(Cell cycle);rno04114(Oocyte meiosis);rno04151(PI3K-Akt signaling pathway);rno04152(AMPK signaling pathway);rno04261(Adrenergic signaling in cardiomyocytes);rno04660(T cell receptor signaling pathway);rno04728(Dopaminergic synapse);rno05165(Human papillomavirus infection)	4.23333e+06	3.85311e+06	3047980	4421030	3942350	4336600	2814520	3185210	3144210	3649740	4277310	3632290	4421030	3942350	4336600	2814520	3185210	3144210	3649740	4277310	3632290
Zer1	A0A8I5ZMI1	Protein zer-1 homolog (Zyg-11 homolog B-like protein) GN=Zer1	0.0398935	0.118741	GO:0006515(BP:protein quality control for misfolded or incompletely synthesized proteins);GO:0032436(BP:positive regulation of proteasomal ubiquitin-dependent protein catabolic process);GO:0031462(CC:Cul2-RING ubiquitin ligase complex)		467918	557339	519224	441315	444287	518151	533122	517153	507397	520472	568522	583022	441315	444287	518151	533122	517153	507397	520472	568522	583022
Plpp1	A0A8I5ZMN4	Phospholipid phosphatase 1 (EC 3.1.3.106) (EC 3.1.3.4) (EC 3.6.1.75) (Lipid phosphate phosphohydrolase 1) (PAP2-alpha) (Phosphatidate phosphohydrolase type 2a) (Phosphatidic acid phosphatase 2a) GN=Plpp1	0.0371593	0.112784	GO:0000810(MF:diacylglycerol diphosphate phosphatase activity);GO:0008195(MF:phosphatidate phosphatase activity);GO:0016787(MF:hydrolase activity);GO:0006629(BP:lipid metabolic process);GO:0006644(BP:phospholipid metabolic process);GO:0046839(BP:phospholipid dephosphorylation);GO:0005886(CC:plasma membrane);GO:0005901(CC:caveola);GO:0016020(CC:membrane);GO:0016021(CC:membrane);GO:0016324(CC:apica…	rno00561(Glycerolipid metabolism);rno00564(Glycerophospholipid metabolism);rno00565(Ether lipid metabolism);rno00600(Sphingolipid metabolism);rno01100(Metabolic pathways);rno04072(Phospholipase D signaling pathway);rno04666(Fc gamma R-mediated phagocytosis);rno04975(Fat digestion and absorption);rno05231(Choline metabolism in cancer)	3.06771e+06	2553600	3.45133e+06	3241790	2629450	3331880	3839330	3262870	3251800	2755500	2576190	2329110	3241790	2629450	3331880	3839330	3262870	3251800	2755500	2576190	2329110
	A0A8I5ZMR5	deleted	0.00208127	0.01634			1.27072e+07	1.27441e+07	9.95857e+06	12429200	12713500	12979000	9383370	10573800	9918550	11792300	13321600	13118300	12429200	12713500	12979000	9383370	10573800	9918550	11792300	13321600	13118300
	A0A8I5ZMT9	deleted	0.007455	0.0378839			5.61138e+06	5.82151e+06	6.04654e+06	5750120	5489750	5594280	5959670	6125830	6054110	5829920	5715680	5918920	5750120	5489750	5594280	5959670	6125830	6054110	5829920	5715680	5918920
Glrx3	A0A8I5ZN19	Glutaredoxin 3 GN=Glrx3	0.015206	0.0616333	GO:0046872(MF:metal ion binding);GO:0051536(MF:iron-sulfur cluster binding);GO:0097573(MF:obsolete glutathione oxidoreductase activity);GO:0005080(MF:protein kinase C binding);GO:0042802(MF:identical protein binding);GO:0002026(BP:regulation of the force of heart contraction);GO:0006879(BP:intracellular iron ion homeostasis);GO:0010614(BP:negative regulation of cardiac muscle hypertrophy);GO:0016…		232.907	675781	1.25921e+06	232.907	232.907	232.907	1342210	1043340	1392090	1133380	893730	232.907				1342210	1043340	1392090	1133380	893730
	A0A8I5ZN26	deleted	0.00815112	0.0401657			1.5126e+07	1.20298e+07	8.39767e+06	12996100	16226100	16155900	6402780	10018100	8772140	11632000	13524000	10933500	12996100	16226100	16155900	6402780	10018100	8772140	11632000	13524000	10933500
Syvn1	A0A8I5ZN62	E3 ubiquitin-protein ligase synoviolin (EC 2.3.2.27) (RING-type E3 ubiquitin transferase synoviolin) (Synovial apoptosis inhibitor 1) GN=Syvn1	0.0490724	0.136428	GO:0001701(BP:in utero embryonic development);GO:0030433(BP:obsolete ubiquitin-dependent ERAD pathway);GO:1902236(BP:negative regulation of endoplasmic reticulum stress-induced intrinsic apoptotic signaling pathway);GO:0051082(MF:unfolded protein binding);GO:0051087(MF:protein-folding chaperone binding);GO:0051117(MF:ATPase binding);GO:0061630(MF:ubiquitin protein ligase activity);GO:1990381(MF:u…	rno04120(Ubiquitin mediated proteolysis);rno04141(Protein processing in endoplasmic reticulum)	3.04767e+06	2.80982e+06	3479780	2980430	3181590	2980980	3895600	3180440	3363300	2674430	3063630	2691390	2980430	3181590	2980980	3895600	3180440	3363300	2674430	3063630	2691390
Tcirg1	A0A8I5ZND3	V-type proton ATPase subunit a GN=Tcirg1	0.000269453	0.00467646	GO:0000045(BP:autophagosome assembly);GO:0001503(BP:ossification);GO:0002158(BP:osteoclast proliferation);GO:0006874(BP:intracellular calcium ion homeostasis);GO:0006914(BP:autophagy);GO:0006915(BP:apoptotic process);GO:0006954(BP:inflammatory response);GO:0007039(BP:protein catabolic process in the vacuole);GO:0010155(BP:regulation of proton transport);GO:0010272(BP:response to silver ion);GO:00…	rno00190(Oxidative phosphorylation);rno01100(Metabolic pathways);rno04142(Lysosome);rno04145(Phagosome);rno04721(Synaptic vesicle cycle);rno04966(Collecting duct acid secretion);rno05152(Tuberculosis);rno05165(Human papillomavirus infection);rno05323(Rheumatoid arthritis)	6335200	6.07789e+06	3.8351e+06	6235680	6239000	6530920	3693280	4117650	3694380	5610840	6684960	5937880	6235680	6239000	6530920	3693280	4117650	3694380	5610840	6684960	5937880
Septin9	A0A8I5ZNH9	Septin-9 GN=Septin9	0.0161094	0.0641736	GO:0000166(MF:nucleotide binding);GO:0003924(MF:GTPase activity);GO:0005525(MF:GTP binding);GO:0060090(MF:molecular adaptor activity);GO:0008104(BP:protein localization);GO:0061640(BP:cytoskeleton-dependent cytokinesis);GO:0005940(CC:septin ring);GO:0015630(CC:microtubule cytoskeleton);GO:0032153(CC:cell division site);GO:0005737(CC:cytoplasm);GO:0031105(CC:septin complex);GO:0003674(MF:molecular…	rno05100(Bacterial invasion of epithelial cells)	30773500	31302800	2.05476e+07	28249200	31310600	32760700	16018700	24472500	21151700	28275000	35450300	30183100	28249200	31310600	32760700	16018700	24472500	21151700	28275000	35450300	30183100
ENSRNOG00000062895	A0A8I5ZNK4	Purine rich element binding protein B GN=ENSRNOG00000062895	0.000207659	0.00402859			1.47914e+08	1.18364e+08	6.14716e+07	136663000	161138000	145942000	57145500	62056000	65213400	114174000	133955000	106962000	136663000	161138000	145942000	57145500	62056000	65213400	114174000	133955000	106962000
Lsm8	A0A8I5ZNK7	U6 snRNA-associated Sm-like protein LSm8 GN=Lsm8	0.00753278	0.0380725	GO:0003674(MF:molecular_function);GO:0003723(MF:RNA binding);GO:0000398(BP:mRNA splicing, via spliceosome);GO:0006397(BP:mRNA processing);GO:0008150(BP:biological_process);GO:0008380(BP:RNA splicing);GO:0016070(BP:RNA metabolic process);GO:0005575(CC:cellular_component);GO:0005634(CC:nucleus);GO:0005681(CC:spliceosomal complex);GO:0005688(CC:U6 snRNP);GO:0046540(CC:U4/U6 x U5 tri-snRNP complex);G…	rno03018(RNA degradation);rno03040(Spliceosome)	116077000	1.17697e+08	136640000	108199000	116190000	123842000	142674000	134845000	132401000	117967000	115200000	119923000	108199000	116190000	123842000	142674000	134845000	132401000	117967000	115200000	119923000
Myof	A0A8I5ZNP5	Myoferlin (Fer-1-like protein 3) GN=Myof	0.0222555	0.0794711	GO:0006071(BP:glycerol metabolic process);GO:0033292(BP:T-tubule organization);GO:0034605(BP:cellular response to heat);GO:0055001(BP:muscle cell development);GO:0005543(MF:phospholipid binding);GO:0046872(MF:metal ion binding);GO:0001778(BP:plasma membrane repair);GO:0007009(BP:plasma membrane organization);GO:0007520(BP:myoblast fusion);GO:0030947(BP:regulation of vascular endothelial growth fa…		232.907	155928	497987	232.907	232.907	232.907	470836	564920	458204	232.907	232.907	467317				470836	564920	458204			467317
Pcnp	A0A8I5ZNV8	PEST proteolytic signal-containing nuclear protein GN=Pcnp	0.00965895	0.045056	GO:0007049(BP:cell cycle);GO:0016567(BP:protein ubiquitination);GO:0043161(BP:proteasome-mediated ubiquitin-dependent protein catabolic process);GO:0005634(CC:nucleus);GO:0005654(CC:nucleoplasm);GO:0016604(CC:nuclear body)		1.03132e+06	1.23719e+06	642071	1002440	1014470	1077060	508253	726317	691644	1321410	1426360	963786	1002440	1014470	1077060	508253	726317	691644	1321410	1426360	963786
Arhgap21	A0A8I5ZNY8	Rho GTPase activating protein 21 GN=Arhgap21	0.0012249	0.0115664	GO:0030100(BP:regulation of endocytosis);GO:0007030(BP:Golgi organization);GO:0051645(BP:Golgi localization);GO:0051683(BP:establishment of Golgi localization);GO:0051684(BP:maintenance of Golgi location);GO:0072384(BP:organelle transport along microtubule);GO:0005794(CC:Golgi apparatus);GO:0005886(CC:plasma membrane);GO:0005096(MF:GTPase activator activity);GO:0007165(BP:signal transduction);GO:…		4059290	3168790	2.8274e+06	4020150	3840560	4317160	2780040	2827510	2874660	2840300	3398590	3267480	4020150	3840560	4317160	2780040	2827510	2874660	2840300	3398590	3267480
Cnot4	A0A8I5ZNZ5	CCR4-NOT transcription complex subunit 4 (EC 2.3.2.27) (CCR4-associated factor 4) (E3 ubiquitin-protein ligase CNOT4) (Potential transcriptional repressor NOT4Hp) (RING-type E3 ubiquitin transferase CNOT4) GN=Cnot4	0.000786787	0.00884916	GO:0004842(MF:ubiquitin-protein transferase activity);GO:0006511(BP:ubiquitin-dependent protein catabolic process);GO:0016567(BP:protein ubiquitination);GO:0045652(BP:regulation of megakaryocyte differentiation);GO:0051865(BP:protein autoubiquitination);GO:0030014(CC:CCR4-NOT complex);GO:0003676(MF:nucleic acid binding);GO:0003723(MF:RNA binding);GO:0046872(MF:metal ion binding);GO:0005634(CC:nuc…	rno03018(RNA degradation)	150655	213096	242516	142523	149399	160044	233107	225922	268519	219308	216661	203318	142523	149399	160044	233107	225922	268519	219308	216661	203318
Ccdc9	A0A8I5ZP04	Coiled-coil domain containing 9 GN=Ccdc9	0.00206558	0.0162824	GO:0003723(MF:RNA binding);GO:0035145(CC:exon-exon junction complex)		24088600	4.67899e+06	232.907	21918200	26664900	23682700	232.907	232.907	232.907	14036500	232.907	232.907	21918200	26664900	23682700				14036500
Slc12a2	A0A8I5ZP25	Solute carrier family 12 member 2 GN=Slc12a2	0.000210474	0.00406684	GO:0006883(BP:intracellular sodium ion homeostasis);GO:0006884(BP:cell volume homeostasis);GO:0030007(BP:intracellular potassium ion homeostasis);GO:0030644(BP:intracellular chloride ion homeostasis);GO:0035264(BP:multicellular organism growth);GO:0035633(BP:maintenance of blood-brain barrier);GO:0050910(BP:detection of mechanical stimulus involved in sensory perception of sound);GO:0060444(BP:br…	rno04970(Salivary secretion);rno04972(Pancreatic secretion)	21123200	18736400	14759500	21381000	20397200	21591400	13830800	15335700	15112000	18233200	19827800	18148200	21381000	20397200	21591400	13830800	15335700	15112000	18233200	19827800	18148200
Chmp4b	A0A8I5ZP83	Charged multivesicular body protein 4B GN=Chmp4b	0.000346723	0.0054925	GO:0042802(MF:identical protein binding);GO:0042803(MF:protein homodimerization activity);GO:0000281(BP:mitotic cytokinesis);GO:0001778(BP:plasma membrane repair);GO:0006620(BP:post-translational protein targeting to endoplasmic reticulum membrane);GO:0006914(BP:autophagy);GO:0006997(BP:nucleus organization);GO:0007080(BP:mitotic metaphase chromosome alignment);GO:0010458(BP:exit from mitosis);GO…	rno03250(Viral life cycle - HIV-1);rno03272(Virion - Hepatitis viruses);rno04144(Endocytosis);rno04217(Necroptosis)	5.1427e+07	5.23598e+07	2.79747e+07	49479000	52586000	52216100	28199500	29242700	26482000	59456300	49638300	47984700	49479000	52586000	52216100	28199500	29242700	26482000	59456300	49638300	47984700
	A0A8I5ZPD2	deleted	0.00260365	0.0189577			1.01515e+07	10457740	645365	8271680	9954720	12228000	1935630	232.907	232.907	8377480	14039100	8956640	8271680	9954720	12228000	1935630			8377480	14039100	8956640
Naa35	A0A8I5ZPE2	N-alpha-acetyltransferase 35, NatC auxiliary subunit (Protein MAK10 homolog) GN=Naa35	0.000508305	0.0068298	GO:0005844(CC:obsolete polysome);GO:0006474(BP:N-terminal protein amino acid acetylation);GO:0017196(BP:N-terminal peptidyl-methionine acetylation);GO:0043066(BP:negative regulation of apoptotic process);GO:0048659(BP:smooth muscle cell proliferation);GO:0005737(CC:cytoplasm);GO:0031417(CC:NatC complex)		9.35827e+06	8580080	5777890	8780110	9376510	9918180	5531530	5869170	5932970	8374360	9404280	7961600	8780110	9376510	9918180	5531530	5869170	5932970	8374360	9404280	7961600
Osbpl3	A0A8I5ZPL4	Oxysterol-binding protein GN=Osbpl3	0.0434231	0.125707	GO:0015248(MF:obsolete sterol transporter activity);GO:0015485(MF:cholesterol binding);GO:0032934(MF:sterol binding);GO:0015918(BP:sterol transport);GO:0005829(CC:cytosol);GO:0005886(CC:plasma membrane);GO:0016020(CC:membrane);GO:0043231(CC:intracellular membrane-bounded organelle);GO:0097038(CC:perinuclear endoplasmic reticulum);GO:0031965(CC:nuclear membrane);GO:0008289(MF:lipid binding);GO:000…		3318950	3.94724e+06	3.92832e+06	3346520	3593730	3016600	3996560	4095870	3692540	4199010	4000670	3642030	3346520	3593730	3016600	3996560	4095870	3692540	4199010	4000670	3642030
	A0A8I5ZPL9	deleted	1.87028e-05	0.00100329			471397	232.907	232.907	460369	399696	554126	232.907	232.907	232.907	232.907	232.907	232.907	460369	399696	554126
Ergic3	A0A8I5ZPQ1	Endoplasmic reticulum-Golgi intermediate compartment protein GN=Ergic3	0.000426016	0.00624205	GO:0043621(MF:obsolete protein self-association);GO:0006888(BP:endoplasmic reticulum to Golgi vesicle-mediated transport);GO:0006890(BP:retrograde vesicle-mediated transport, Golgi to endoplasmic reticulum);GO:0090316(BP:positive regulation of intracellular protein transport);GO:0005783(CC:endoplasmic reticulum);GO:0016020(CC:membrane);GO:0030134(CC:COPII-coated ER to Golgi transport vesicle);GO:…		8.81804e+06	8.79102e+06	5.89728e+06	9197650	8854390	8402070	5752640	6423440	5515750	8746420	9365940	8260710	9197650	8854390	8402070	5752640	6423440	5515750	8746420	9365940	8260710
Dctn1	A0A8I5ZPT7	Dynactin subunit 1 GN=Dctn1	0.000307747	0.00515167	GO:0008017(MF:microtubule binding);GO:0015631(MF:tubulin binding);GO:0019901(MF:protein kinase binding);GO:0000132(BP:establishment of mitotic spindle orientation);GO:0007528(BP:neuromuscular junction development);GO:0010457(BP:centriole-centriole cohesion);GO:0021517(BP:ventral spinal cord development);GO:0031116(BP:positive regulation of microtubule polymerization);GO:0032402(BP:melanosome tran…	rno04814(Motor proteins);rno04962(Vasopressin-regulated water reabsorption);rno05014(Amyotrophic lateral sclerosis);rno05016(Huntington disease);rno05022(Pathways of neurodegeneration - multiple diseases);rno05132(Salmonella infection)	12571100	1.2157e+07	1.05869e+07	12249200	12757400	12706700	10559000	10519600	10682200	12056100	12588000	11827000	12249200	12757400	12706700	10559000	10519600	10682200	12056100	12588000	11827000
Tbc1d22a	A0A8I5ZPV1	TBC1 domain family, member 22a GN=Tbc1d22a	0.00633797	0.0337184	GO:1902017(BP:regulation of cilium assembly);GO:0005096(MF:GTPase activator activity);GO:0042803(MF:protein homodimerization activity);GO:0071889(MF:14-3-3 protein binding);GO:0090630(BP:activation of GTPase activity)		2.49237e+06	2309750	1.74599e+06	2451010	2534280	2491810	1684560	1999730	1553670	2195170	2564460	2169620	2451010	2534280	2491810	1684560	1999730	1553670	2195170	2564460	2169620
Kars1	A0A8I5ZPX4	Lysine--tRNA ligase (EC 6.1.1.6) (Lysyl-tRNA synthetase) GN=Kars1	0.0190358	0.0721973	GO:0000049(MF:tRNA binding);GO:0000166(MF:nucleotide binding);GO:0003676(MF:nucleic acid binding);GO:0003877(MF:ATP:ADP adenylyltransferase activity);GO:0004812(MF:aminoacyl-tRNA ligase activity);GO:0004824(MF:lysine-tRNA ligase activity);GO:0005524(MF:ATP binding);GO:0016597(MF:amino acid binding);GO:0016740(MF:transferase activity);GO:0016874(MF:ligase activity);GO:0042802(MF:identical protein …	rno00970(Aminoacyl-tRNA biosynthesis)	3.12001e+07	32212400	29795500	30202900	31742700	31654800	29417800	30452700	29516000	31483400	32947300	32206500	30202900	31742700	31654800	29417800	30452700	29516000	31483400	32947300	32206500
Ndufb4	A0A8I5ZPY8	NADH dehydrogenase [ubiquinone] 1 beta subcomplex subunit 4 (Complex I-B15) (NADH-ubiquinone oxidoreductase B15 subunit) GN=Ndufb4	0.000941567	0.009776	GO:0003674(MF:molecular_function);GO:0006979(BP:response to oxidative stress);GO:0008150(BP:biological_process);GO:0032981(BP:mitochondrial respiratory chain complex I assembly);GO:0005575(CC:cellular_component);GO:0005743(CC:mitochondrial inner membrane);GO:0005747(CC:obsolete mitochondrial respiratory chain complex I);GO:0005739(CC:mitochondrion);GO:0016020(CC:membrane);GO:0016021(CC:membrane)	rno00190(Oxidative phosphorylation);rno01100(Metabolic pathways);rno04714(Thermogenesis);rno04723(Retrograde endocannabinoid signaling);rno04932(Non-alcoholic fatty liver disease);rno05010(Alzheimer disease);rno05012(Parkinson disease);rno05014(Amyotrophic lateral sclerosis);rno05016(Huntington disease);rno05020(Prion disease);rno05022(Pathways of neurodegeneration - multiple diseases);rno05208(C…	8.67248e+06	8557420	4.79943e+06	8579340	8817370	8620720	4031900	5350060	5016340	8198530	9737150	7736580	8579340	8817370	8620720	4031900	5350060	5016340	8198530	9737150	7736580
Cystm1	A0A8I5ZQ00	Cysteine-rich and transmembrane domain-containing protein 1 GN=Cystm1	0.000166963	0.0035835	GO:0016020(CC:membrane);GO:0016021(CC:membrane);GO:0005886(CC:plasma membrane)		3058390	2.36046e+06	1.24957e+06	3110950	3275820	2788400	1458860	1361190	928670	2431030	2350860	2299500	3110950	3275820	2788400	1458860	1361190	928670	2431030	2350860	2299500
	A0A8I5ZQ23	deleted	0.00104037	0.0103613			15739000	1.39253e+07	1.47994e+07	15971200	15597300	15648500	14954300	15078100	14365700	14213300	13954900	13607800	15971200	15597300	15648500	14954300	15078100	14365700	14213300	13954900	13607800
	A0A8I5ZQ24	deleted	0.0262931	0.0889651			1.48139e+07	1.43246e+07	11728000	14795100	14221600	15425100	12697500	12075900	10410600	15153700	15012800	12807200	14795100	14221600	15425100	12697500	12075900	10410600	15153700	15012800	12807200
Lamb1	A0A8I5ZQ25	Laminin subunit beta-1 (Laminin B1 chain) (Laminin-1 subunit beta) (Laminin-10 subunit beta) (Laminin-12 subunit beta) (Laminin-2 subunit beta) (Laminin-6 subunit beta) (Laminin-8 subunit beta) GN=Lamb1	0.0380406	0.114819	GO:0007566(BP:embryo implantation);GO:0016477(BP:cell migration);GO:0031175(BP:neuron projection development);GO:0003674(MF:molecular_function);GO:0005178(MF:integrin binding);GO:0005201(MF:extracellular matrix structural constituent);GO:0019899(MF:enzyme binding);GO:0043208(MF:glycosphingolipid binding);GO:0007162(BP:negative regulation of cell adhesion);GO:0008150(BP:biological_process);GO:0009…	rno04151(PI3K-Akt signaling pathway);rno04510(Focal adhesion);rno04512(ECM-receptor interaction);rno05145(Toxoplasmosis);rno05146(Amoebiasis);rno05165(Human papillomavirus infection);rno05200(Pathways in cancer);rno05222(Small cell lung cancer)	3.72782e+07	39306300	41430600	37100400	36841100	37893200	40284000	39770900	44236900	38771400	39832300	39315200	37100400	36841100	37893200	40284000	39770900	44236900	38771400	39832300	39315200
Hnrnpm	A0A8I5ZQ38	Heterogeneous nuclear ribonucleoprotein M GN=Hnrnpm	0.00152347	0.0133025	GO:0003676(MF:nucleic acid binding);GO:0003723(MF:RNA binding);GO:0000398(BP:mRNA splicing, via spliceosome);GO:0003729(MF:mRNA binding);GO:0005515(MF:protein binding);GO:0019904(MF:protein domain specific binding);GO:0048306(MF:calcium-dependent protein binding);GO:1990405(MF:protein antigen binding);GO:0000380(BP:alternative mRNA splicing, via spliceosome);GO:0006397(BP:mRNA processing);GO:0008…	rno03040(Spliceosome)	30917900	25545300	2.19639e+07	32454300	29768200	30531200	21280900	22850400	21760500	27047400	26709400	22879100	32454300	29768200	30531200	21280900	22850400	21760500	27047400	26709400	22879100
Sf1	A0A8I5ZQ56	Splicing factor 1 GN=Sf1	5.7985e-05	0.00189213	GO:0030238(BP:male sex determination);GO:0030575(BP:nuclear body organization);GO:0033327(BP:Leydig cell differentiation);GO:0050810(BP:regulation of steroid biosynthetic process);GO:0003674(MF:molecular_function);GO:0003723(MF:RNA binding);GO:0003729(MF:mRNA binding);GO:0042802(MF:identical protein binding);GO:0048024(BP:regulation of mRNA splicing, via spliceosome);GO:0048662(BP:negative regula…		6.69327e+06	5288920	3.94023e+06	6865090	6809850	6404880	3504620	4237970	4078110	5347990	5379560	5139210	6865090	6809850	6404880	3504620	4237970	4078110	5347990	5379560	5139210
	A0A8I5ZQ77	deleted	0.000142944	0.00335079			5187180	4.24827e+06	232.907	4659850	4798030	6103660	232.907	232.907	232.907	4269540	5030870	3444390	4659850	4798030	6103660				4269540	5030870	3444390
Stk25	A0A8I5ZQ80	non-specific serine/threonine protein kinase (EC 2.7.11.1) GN=Stk25	0.00136028	0.0124125	GO:0006468(BP:protein phosphorylation);GO:0007163(BP:establishment or maintenance of cell polarity);GO:0050772(BP:positive regulation of axonogenesis);GO:0051645(BP:Golgi localization);GO:0005794(CC:Golgi apparatus);GO:0004674(MF:protein serine/threonine kinase activity);GO:0042803(MF:protein homodimerization activity);GO:0032874(BP:positive regulation of stress-activated MAPK cascade);GO:0036481…		1.15519e+08	105435400	6.59182e+07	120709000	119287000	106562000	74647400	61643300	61464000	100316000	118923000	97067200	120709000	119287000	106562000	74647400	61643300	61464000	100316000	118923000	97067200
Btaf1	A0A8I5ZQD2	B-TFIID TATA-box binding protein associated factor 1 GN=Btaf1	0.0340068	0.105987	GO:0035562(BP:negative regulation of chromatin binding);GO:0000166(MF:nucleotide binding);GO:0003677(MF:DNA binding);GO:0003712(MF:transcription coregulator activity);GO:0004386(MF:helicase activity);GO:0005524(MF:ATP binding);GO:0008094(MF:ATP-dependent activity, acting on DNA);GO:0016787(MF:hydrolase activity);GO:0016887(MF:ATP hydrolysis activity);GO:0017025(MF:TBP-class protein binding);GO:01…		32416000	3.68639e+07	2.77971e+07	32888200	30027900	34331900	30008700	28480500	24902000	36066600	41434800	33090400	32888200	30027900	34331900	30008700	28480500	24902000	36066600	41434800	33090400
Ints9	A0A8I5ZQE1	Integrator complex subunit 9 GN=Ints9	0.0173961	0.0677939	GO:0016180(BP:snRNA processing);GO:0034472(BP:snRNA 3'-end processing);GO:0005634(CC:nucleus);GO:0032039(CC:integrator complex)		1.24971e+06	1.1853e+06	790326	1270660	1264830	1213650	558410	818185	994383	1291450	1046360	1218100	1270660	1264830	1213650	558410	818185	994383	1291450	1046360	1218100
Irf9	A0A8I5ZQE9	Interferon regulatory factor 9 GN=Irf9	0.037697	0.114122	GO:0000978(MF:RNA polymerase II cis-regulatory region sequence-specific DNA binding);GO:0000981(MF:DNA-binding transcription factor activity, RNA polymerase II-specific);GO:1990837(MF:sequence-specific double-stranded DNA binding);GO:0002376(BP:immune system process);GO:0006357(BP:regulation of transcription by RNA polymerase II);GO:0045944(BP:positive regulation of transcription by RNA polymeras…	rno04217(Necroptosis);rno04380(Osteoclast differentiation);rno04620(Toll-like receptor signaling pathway);rno04621(NOD-like receptor signaling pathway);rno04625(C-type lectin receptor signaling pathway);rno04630(JAK-STAT signaling pathway);rno05160(Hepatitis C);rno05162(Measles);rno05164(Influenza A);rno05165(Human papillomavirus infection);rno05167(Kaposi sarcoma-associated herpesvirus infection…	43862.4	47138	10627.2	51649.4	40096.4	39841.3	232.907	31415.8	232.907	63295.6	46277.6	31840.9	51649.4	40096.4	39841.3		31415.8		63295.6	46277.6	31840.9
Plin2	A0A8I5ZQJ5	Perilipin GN=Plin2	0.000825514	0.00909093	GO:0015909(BP:long-chain fatty acid transport);GO:0019915(BP:lipid storage);GO:0003674(MF:molecular_function);GO:0009410(BP:response to xenobiotic stimulus);GO:0010890(BP:positive regulation of triglyceride storage);GO:0014070(BP:obsolete response to organic cyclic compound);GO:0042149(BP:cellular response to glucose starvation);GO:1905691(BP:lipid droplet disassembly);GO:0005811(CC:lipid droplet…	rno03320(PPAR signaling pathway)	3515200	2.93051e+06	1.98018e+06	3305550	3305200	3934850	1820750	2180330	1939470	2775460	2955870	3060210	3305550	3305200	3934850	1820750	2180330	1939470	2775460	2955870	3060210
	A0A8I5ZQK2	deleted	0.000405733	0.00607399			5.53628e+06	5447130	1.4329e+06	6568490	5463050	4577290	1123290	1642700	1532720	4952360	5947100	5441930	6568490	5463050	4577290	1123290	1642700	1532720	4952360	5947100	5441930
Acad8	A0A8I5ZQL5	Isobutyryl-CoA dehydrogenase, mitochondrial (EC 1.3.8.5) (Acyl-CoA dehydrogenase family member 8) GN=Acad8	0.0408074	0.120701	GO:0003995(MF:acyl-CoA dehydrogenase activity);GO:0016491(MF:oxidoreductase activity);GO:0016627(MF:oxidoreductase activity, acting on the CH-CH group of donors);GO:0050660(MF:flavin adenine dinucleotide binding);GO:0046395(BP:carboxylic acid catabolic process)	rno00280(Valine, leucine and isoleucine degradation);rno01100(Metabolic pathways)	23059500	22665000	1.67861e+07	21999500	23161600	24017400	14738500	19306200	16313500	21345400	26749800	19899800	21999500	23161600	24017400	14738500	19306200	16313500	21345400	26749800	19899800
Smarcd3	A0A8I5ZQQ2	SWI/SNF related, matrix associated, actin dependent regulator of chromatin, subfamily d, member 3 GN=Smarcd3	0.0420375	0.122598	GO:0003007(BP:heart morphogenesis);GO:0003139(BP:secondary heart field specification);GO:0003219(BP:cardiac right ventricle formation);GO:0003407(BP:neural retina development);GO:0042692(BP:muscle cell differentiation);GO:0043393(BP:regulation of protein binding);GO:0045893(BP:positive regulation of DNA-templated transcription);GO:0001221(MF:transcription coregulator binding);GO:0003682(MF:chroma…	rno03082(ATP-dependent chromatin remodeling);rno04714(Thermogenesis);rno05225(Hepatocellular carcinoma)	2.75066e+06	3.13229e+06	2.58957e+06	2706750	3085000	2460240	2647930	2567260	2553530	2990290	3289810	3116780	2706750	3085000	2460240	2647930	2567260	2553530	2990290	3289810	3116780
Ksr1	A0A8I5ZQW6	Kinase suppressor of ras 1 GN=Ksr1	0.0186829	0.0713175	GO:0043410(BP:positive regulation of MAPK cascade);GO:0004672(MF:protein kinase activity);GO:0005078(MF:MAP-kinase scaffold activity);GO:0005524(MF:ATP binding);GO:0008022(MF:obsolete protein C-terminus binding);GO:0019901(MF:protein kinase binding);GO:0031434(MF:mitogen-activated protein kinase kinase binding);GO:0051087(MF:protein-folding chaperone binding);GO:0051879(MF:Hsp90 protein binding);…	rno04014(Ras signaling pathway);rno04625(C-type lectin receptor signaling pathway);rno05152(Tuberculosis)	353435	323775	186587	373718	395335	291252	185016	160712	214034	297706	402733	270886	373718	395335	291252	185016	160712	214034	297706	402733	270886
Nufip2	A0A8I5ZQZ1	Nuclear FMR1 interacting protein 2 GN=Nufip2	0.00333572	0.0222413	GO:0003723(MF:RNA binding);GO:0005654(CC:nucleoplasm);GO:0010494(CC:cytoplasmic stress granule);GO:0042788(CC:obsolete polysomal ribosome);GO:0005634(CC:nucleus);GO:0005737(CC:cytoplasm)		2.09851e+07	1.53065e+07	13807800	20610600	19515900	22828900	11757300	14708300	14957800	14402700	16719300	14797600	20610600	19515900	22828900	11757300	14708300	14957800	14402700	16719300	14797600
Irf2bp2	A0A8I5ZR43	Interferon regulatory factor 2 binding protein 2 GN=Irf2bp2	0.00687958	0.0358193	GO:0000122(BP:negative regulation of transcription by RNA polymerase II);GO:0003714(MF:transcription corepressor activity);GO:0002327(BP:immature B cell differentiation);GO:0006357(BP:regulation of transcription by RNA polymerase II);GO:0005634(CC:nucleus)		2486910	1.95006e+06	1.88846e+06	2291470	2435190	2734070	1982510	1893070	1789810	2079910	1826650	1943610	2291470	2435190	2734070	1982510	1893070	1789810	2079910	1826650	1943610
Hspa9	A0A8I5ZR52	Stress-70 protein, mitochondrial (EC 3.6.4.10) (75 kDa glucose-regulated protein) (Heat shock 70 kDa protein 9) (Mortalin) (Peptide-binding protein 74) GN=Hspa9	0.000851579	0.00926272	GO:0000166(MF:nucleotide binding);GO:0005524(MF:ATP binding);GO:0019899(MF:enzyme binding);GO:0031625(MF:ubiquitin protein ligase binding);GO:0051082(MF:unfolded protein binding);GO:0140662(MF:ATP-dependent protein folding chaperone);GO:0006457(BP:protein folding);GO:0006611(BP:protein export from nucleus);GO:0016226(BP:iron-sulfur cluster assembly);GO:0030218(BP:erythrocyte differentiation);GO:0…	rno03018(RNA degradation);rno05152(Tuberculosis)	1.26565e+08	1.2407e+08	7.73717e+07	122492000	130000000	127202000	72311100	86482600	73321300	115133000	138755000	118321000	122492000	130000000	127202000	72311100	86482600	73321300	115133000	138755000	118321000
Tpd52	A0A8I5ZRF0	Tumor protein D52 GN=Tpd52	0.000807119	0.00898618	GO:0008284(BP:positive regulation of cell population proliferation);GO:0005509(MF:calcium ion binding);GO:0042802(MF:identical protein binding);GO:0042803(MF:protein homodimerization activity);GO:0030183(BP:B cell differentiation);GO:0005737(CC:cytoplasm);GO:0045202(CC:synapse);GO:0098978(CC:glutamatergic synapse);GO:0005783(CC:endoplasmic reticulum);GO:0048471(CC:perinuclear region of cytoplasm)…		8103530	4.62102e+06	2.5188e+06	7010480	9796520	7503590	2021260	2912600	2622550	4724020	4410380	4728670	7010480	9796520	7503590	2021260	2912600	2622550	4724020	4410380	4728670
Trappc5	A0A8I5ZRG8	Trafficking protein particle complex subunit 5 GN=Trappc5	0.00253229	0.0185623	GO:0006888(BP:endoplasmic reticulum to Golgi vesicle-mediated transport);GO:0016192(BP:vesicle-mediated transport);GO:0048193(BP:Golgi vesicle transport);GO:0005783(CC:endoplasmic reticulum);GO:0005794(CC:Golgi apparatus);GO:0030008(CC:TRAPP complex);GO:1990070(CC:TRAPPI protein complex);GO:1990071(CC:TRAPPII protein complex);GO:1990072(CC:TRAPPIII protein complex)		3877570	4.5844e+06	4048340	4029270	3843370	3760070	4119520	3829060	4196440	4617820	4483880	4651490	4029270	3843370	3760070	4119520	3829060	4196440	4617820	4483880	4651490
Aldh1l2	A0A8I5ZRH3	10-formyltetrahydrofolate dehydrogenase (EC 1.5.1.6) GN=Aldh1l2	0.00751878	0.0380289	GO:0006635(BP:fatty acid beta-oxidation);GO:0004029(MF:aldehyde dehydrogenase (NAD+) activity);GO:0016155(MF:formyltetrahydrofolate dehydrogenase activity);GO:0006740(BP:NADPH regeneration);GO:0009258(BP:10-formyltetrahydrofolate catabolic process);GO:0046655(BP:folic acid metabolic process);GO:0003824(MF:catalytic activity);GO:0016491(MF:oxidoreductase activity);GO:0016620(MF:oxidoreductase acti…	rno00670(One carbon pool by folate);rno01100(Metabolic pathways)	4.20101e+07	4.21745e+07	3.87968e+07	42890800	41011500	42127900	37428700	39551400	39410400	42027900	42824400	41671100	42890800	41011500	42127900	37428700	39551400	39410400	42027900	42824400	41671100
Ror2	A0A8I5ZRJ7	Receptor tyrosine kinase-like orphan receptor 2 GN=Ror2	0.0152218	0.0616621	GO:0070374(BP:positive regulation of ERK1 and ERK2 cascade);GO:0001501(BP:skeletal system development);GO:0001502(BP:cartilage condensation);GO:0001756(BP:somitogenesis);GO:0007223(BP:Wnt signaling pathway, calcium modulating pathway);GO:0007224(BP:smoothened signaling pathway);GO:0007254(BP:JNK cascade);GO:0030154(BP:cell differentiation);GO:0030509(BP:BMP signaling pathway);GO:0030538(BP:embryo…	rno04310(Wnt signaling pathway)	5700750	5627740	4489260	5803970	5497280	5801000	4309380	4235100	4923300	5183600	6216600	5483020	5803970	5497280	5801000	4309380	4235100	4923300	5183600	6216600	5483020
	A0A8I5ZRW5	deleted	1.32761e-07	7.56516e-05			27729200	1.68586e+07	4.37964e+06	26968300	27978900	28240400	4036360	4952220	4150350	15691700	16826900	18057100	26968300	27978900	28240400	4036360	4952220	4150350	15691700	16826900	18057100
Ldlr	A0A8I5ZRX1	Low-density lipoprotein receptor GN=Ldlr	0.00283915	0.019905	GO:0005509(MF:calcium ion binding);GO:0006897(BP:endocytosis);GO:0016020(CC:membrane);GO:0016021(CC:membrane);GO:0110165(CC:cellular anatomical structure);GO:0006629(BP:lipid metabolic process);GO:0008203(BP:cholesterol metabolic process);GO:0030301(BP:cholesterol transport);GO:0034383(BP:low-density lipoprotein particle clearance);GO:0042157(BP:lipoprotein metabolic process);GO:0042159(BP:lipopr…	rno03272(Virion - Hepatitis viruses);rno04144(Endocytosis);rno04913(Ovarian steroidogenesis);rno04925(Aldosterone synthesis and secretion);rno04927(Cortisol synthesis and secretion);rno04934(Cushing syndrome);rno04976(Bile secretion);rno04979(Cholesterol metabolism);rno05145(Toxoplasmosis);rno05160(Hepatitis C);rno05417(Lipid and atherosclerosis)	5200490	4913830	4.01515e+06	4890460	5220700	5490310	3718220	4089620	4237620	4873140	5095940	4772410	4890460	5220700	5490310	3718220	4089620	4237620	4873140	5095940	4772410
Pcbp2	A0A8I5ZS12	Pcbp2 protein (RCG50739, isoform CRA_a) GN=Pcbp2	0.00287888	0.0200787	GO:0045944(BP:positive regulation of transcription by RNA polymerase II);GO:0003677(MF:DNA binding);GO:0003697(MF:single-stranded DNA binding);GO:0003723(MF:RNA binding);GO:0003729(MF:mRNA binding);GO:0019899(MF:enzyme binding);GO:0031625(MF:ubiquitin protein ligase binding);GO:1990829(MF:C-rich single-stranded DNA binding);GO:0010468(BP:regulation of gene expression);GO:0039694(BP:viral RNA geno…	rno04216(Ferroptosis)	1.06246e+08	1.09348e+08	7.93546e+07	106763000	111189000	100787000	69404400	88216400	80443100	106976000	106722000	114347000	106763000	111189000	100787000	69404400	88216400	80443100	106976000	106722000	114347000
Snx6	A0A8I5ZS69	Sorting nexin GN=Snx6	3.16687e-06	0.000380078	GO:1903593(BP:regulation of histamine secretion by mast cell);GO:0003674(MF:molecular_function);GO:0034452(MF:dynactin binding);GO:0034713(MF:type I transforming growth factor beta receptor binding);GO:0042803(MF:protein homodimerization activity);GO:0006886(BP:intracellular protein transport);GO:0030512(BP:negative regulation of transforming growth factor beta receptor signaling pathway);GO:0042…	rno04144(Endocytosis)	2.40677e+07	2.26187e+07	1.38959e+07	23247400	24050700	24904900	13275600	14136500	14275700	22799800	23118600	21937800	23247400	24050700	24904900	13275600	14136500	14275700	22799800	23118600	21937800
Rab5a	A0A8I5ZS76	small monomeric GTPase (EC 3.6.5.2) GN=Rab5a	0.00011259	0.00287325	GO:0006897(BP:endocytosis);GO:0000166(MF:nucleotide binding);GO:0003924(MF:GTPase activity);GO:0003925(MF:G protein activity);GO:0005525(MF:GTP binding);GO:0016787(MF:hydrolase activity);GO:0019001(MF:guanyl nucleotide binding);GO:0019003(MF:GDP binding);GO:0051021(MF:GDP-dissociation inhibitor binding);GO:0006886(BP:intracellular protein transport);GO:0006909(BP:phagocytosis);GO:0007032(BP:endos…	rno04014(Ras signaling pathway);rno04137(Mitophagy - animal);rno04144(Endocytosis);rno04145(Phagosome);rno04148(Efferocytosis);rno04962(Vasopressin-regulated water reabsorption);rno05014(Amyotrophic lateral sclerosis);rno05022(Pathways of neurodegeneration - multiple diseases);rno05132(Salmonella infection);rno05146(Amoebiasis);rno05152(Tuberculosis)	5.09253e+07	4.411e+07	3.07457e+07	51496900	48653200	52625700	27916100	31929500	32391400	41869900	46654100	43806100	51496900	48653200	52625700	27916100	31929500	32391400	41869900	46654100	43806100
Igtp	A0A8I5ZSB0	Interferon gamma induced GTPase GN=Igtp	0.00511568	0.0294745	GO:0003924(MF:GTPase activity);GO:0005525(MF:GTP binding);GO:0006952(BP:defense response);GO:0035458(BP:cellular response to interferon-beta);GO:0005789(CC:endoplasmic reticulum membrane);GO:0016020(CC:membrane);GO:0016021(CC:membrane)	rno05145(Toxoplasmosis)	1.8288e+06	1.63655e+06	1142270	1847780	1681570	1957060	1195380	1178890	1052540	1423570	1880760	1605330	1847780	1681570	1957060	1195380	1178890	1052540	1423570	1880760	1605330
Sync	A0A8I5ZSB3	Syncoilin, intermediate filament protein GN=Sync	0.000666058	0.0079803	GO:0045103(BP:intermediate filament-based process);GO:0005829(CC:cytosol);GO:0030018(CC:Z disc);GO:0031594(CC:neuromuscular junction);GO:0042383(CC:sarcolemma);GO:0005737(CC:cytoplasm);GO:0005882(CC:intermediate filament)		7.87402e+06	7.49546e+06	4.12692e+06	7040560	8042350	8539140	4501550	3863540	4015660	6994700	7162990	8328680	7040560	8042350	8539140	4501550	3863540	4015660	6994700	7162990	8328680
Coro1b	A0A8I5ZSU6	Coronin GN=Coro1b	0.022419	0.0799353	GO:0042802(MF:identical protein binding);GO:0051015(MF:actin filament binding);GO:0071933(MF:Arp2/3 complex binding);GO:0016477(BP:cell migration);GO:0030036(BP:actin cytoskeleton organization);GO:0031529(BP:ruffle organization);GO:0034316(BP:negative regulation of Arp2/3 complex-mediated actin nucleation);GO:0035767(BP:endothelial cell chemotaxis);GO:0036120(BP:cellular response to platelet-deri…		1.47605e+07	1.52176e+07	1.4586e+07	14823700	14705100	14752600	14779700	14567800	14410600	15226600	14917500	15508800	14823700	14705100	14752600	14779700	14567800	14410600	15226600	14917500	15508800
Arl15	A0A8I5ZSX7	ADP-ribosylation factor like GTPase 15 GN=Arl15	0.00250011	0.0184987	GO:0000166(MF:nucleotide binding);GO:0003924(MF:GTPase activity);GO:0005525(MF:GTP binding)		465448	459676	246838	438671	442484	515190	168461	297864	274189	454566	488417	436046	438671	442484	515190	168461	297864	274189	454566	488417	436046
	A0A8I5ZTB8	deleted	0.0208854	0.0767989			59668200	6.06868e+07	5.24997e+07	55602100	62991900	60410600	51275500	51242000	54981700	62894000	60182800	58983700	55602100	62991900	60410600	51275500	51242000	54981700	62894000	60182800	58983700
Nipsnap3a	A0A8I5ZTD2	Nipsnap homolog 3A (C. elegans) GN=Nipsnap3a	0.0466413	0.132062	GO:0005739(CC:mitochondrion)		9749030	12851900	1.05226e+07	8749360	9268930	11228800	11742800	10246500	9578640	11538800	13095800	13921100	8749360	9268930	11228800	11742800	10246500	9578640	11538800	13095800	13921100
Itprid2	A0A8I5ZTD5	ITPR interacting domain containing 2 GN=Itprid2	0.000482711	0.00662418	GO:0051015(MF:actin filament binding);GO:0003779(MF:actin binding);GO:0005102(MF:signaling receptor binding);GO:0005654(CC:nucleoplasm);GO:0005829(CC:cytosol);GO:0005886(CC:plasma membrane)		2957920	2469960	232.907	2711540	2655650	3506570	232.907	232.907	232.907	1977360	3199500	2233020	2711540	2655650	3506570				1977360	3199500	2233020
Wipi1	A0A8I5ZTL1	WD repeat domain phosphoinositide-interacting protein 1 (WD40 repeat protein interacting with phosphoinositides of 49 kDa) GN=Wipi1	0.000608098	0.00751473	GO:0003674(MF:molecular_function);GO:0005102(MF:signaling receptor binding);GO:0030331(MF:nuclear estrogen receptor binding);GO:0032266(MF:phosphatidylinositol-3-phosphate binding);GO:0050681(MF:nuclear androgen receptor binding);GO:0080025(MF:phosphatidylinositol-3,5-bisphosphate binding);GO:0000045(BP:autophagosome assembly);GO:0000422(BP:autophagy of mitochondrion);GO:0006497(BP:protein lipida…	rno04136(Autophagy - other);rno04140(Autophagy - animal);rno05010(Alzheimer disease);rno05014(Amyotrophic lateral sclerosis);rno05016(Huntington disease);rno05017(Spinocerebellar ataxia);rno05022(Pathways of neurodegeneration - multiple diseases)	3.03908e+07	2.51982e+07	1.75631e+07	31624200	29506100	30042200	15112500	20410900	17166000	23419900	27004100	25170700	31624200	29506100	30042200	15112500	20410900	17166000	23419900	27004100	25170700
Adsl	A0A8I5ZTN5	Adenylosuccinate lyase (ASL) (EC 4.3.2.2) (Adenylosuccinase) GN=Adsl	0.0014815	0.0131131	GO:0004018(MF:N6-(1,2-dicarboxyethyl)AMP AMP-lyase (fumarate-forming) activity);GO:0042802(MF:identical protein binding);GO:0070626(MF:(S)-2-(5-amino-1-(5-phospho-D-ribosyl)imidazole-4-carboxamido) succinate lyase (fumarate-forming) activity);GO:0001666(BP:response to hypoxia);GO:0006163(BP:purine nucleotide metabolic process);GO:0006167(BP:AMP biosynthetic process);GO:0006177(BP:GMP biosynthetic…	rno00230(Purine metabolism);rno00250(Alanine, aspartate and glutamate metabolism);rno01100(Metabolic pathways);rno01232(Nucleotide metabolism);rno01240(Biosynthesis of cofactors)	6.57872e+06	6.3832e+06	4204040	6391090	6708050	6637030	3607910	4769640	4234570	5909870	6989930	6249810	6391090	6708050	6637030	3607910	4769640	4234570	5909870	6989930	6249810
Afap1l2	A0A8I5ZTP6	Actin filament associated protein 1-like 2 GN=Afap1l2	3.81824e-05	0.00139962	GO:0017124(MF:SH3 domain binding);GO:0030296(MF:protein tyrosine kinase activator activity);GO:0042169(MF:SH2 domain binding);GO:0006954(BP:inflammatory response);GO:0007346(BP:regulation of mitotic cell cycle);GO:0032675(BP:regulation of interleukin-6 production);GO:0032757(BP:positive regulation of interleukin-8 production);GO:0045742(BP:positive regulation of epidermal growth factor receptor s…		1.5309e+07	1.27881e+07	9.53817e+06	15425000	15011200	15490900	9771760	9491850	9350890	13778700	12452800	12132900	15425000	15011200	15490900	9771760	9491850	9350890	13778700	12452800	12132900
Mydgf	A0A8I5ZTQ0	Myeloid-derived growth factor GN=Mydgf	0.0414758	0.12156	GO:0001934(BP:positive regulation of protein phosphorylation);GO:0001938(BP:positive regulation of endothelial cell proliferation);GO:0014068(BP:obsolete positive regulation of phosphatidylinositol 3-kinase signaling);GO:0043066(BP:negative regulation of apoptotic process);GO:0043410(BP:positive regulation of MAPK cascade);GO:0045766(BP:positive regulation of angiogenesis);GO:0045944(BP:positive …		2.9885e+07	3.31061e+07	3.44152e+07	27993200	30296000	31365700	34446100	35828600	32970800	32796100	31377500	35144600	27993200	30296000	31365700	34446100	35828600	32970800	32796100	31377500	35144600
Sar1a	A0A8I5ZTV6	small monomeric GTPase (EC 3.6.5.2) GN=Sar1a	0.000103109	0.00271417	GO:0016192(BP:vesicle-mediated transport);GO:1901301(BP:regulation of cargo loading into COPII-coated vesicle);GO:1901303(BP:negative regulation of cargo loading into COPII-coated vesicle);GO:0000287(MF:magnesium ion binding);GO:0003674(MF:molecular_function);GO:0004427(MF:inorganic diphosphate phosphatase activity);GO:0016462(MF:pyrophosphatase activity);GO:0016787(MF:hydrolase activity);GO:0046…	rno04141(Protein processing in endoplasmic reticulum);rno05134(Legionellosis)	7.14218e+07	6.60595e+07	4.87283e+07	70294100	72329900	71641500	45790100	50697000	49697900	69911700	62777500	65489200	70294100	72329900	71641500	45790100	50697000	49697900	69911700	62777500	65489200
Nat9	A0A8I5ZU60	Alpha/beta-tubulin-N-acetyltransferase 9 (EC 2.3.1.308) GN=Nat9	0.0410742	0.120783	GO:0008080(MF:N-acetyltransferase activity);GO:0016740(MF:transferase activity);GO:0016746(MF:acyltransferase activity);GO:0016747(MF:acyltransferase activity, transferring groups other than amino-acyl groups);GO:0006473(BP:protein acetylation);GO:0032991(CC:protein-containing complex)		701403	573873	531549	729722	700913	673575	554151	495311	545185	612798	651493	457328	729722	700913	673575	554151	495311	545185	612798	651493	457328
Dmxl1	A0A8I5ZU67	DmX-like protein 1 GN=Dmxl1	0.0202638	0.0753216	GO:0007035(BP:vacuolar acidification);GO:0043291(CC:RAVE complex)	rno04142(Lysosome)	5.30821e+06	4.907e+06	3.72606e+06	5020390	5412250	5491980	3954290	3908640	3315260	4302250	5753010	4665730	5020390	5412250	5491980	3954290	3908640	3315260	4302250	5753010	4665730
Dglucy	A0A8I5ZU77	D-glutamate cyclase GN=Dglucy	0.000502404	0.00678916	GO:0047820(MF:D-glutamate cyclase activity);GO:0006536(BP:glutamate metabolic process);GO:0005759(CC:mitochondrial matrix);GO:0016829(MF:lyase activity)	rno00470(D-Amino acid metabolism);rno01100(Metabolic pathways)	3.05127e+07	2.40745e+07	9.91829e+06	32123300	29316400	30098300	8011380	11337000	10406500	20495600	29620200	22107800	32123300	29316400	30098300	8011380	11337000	10406500	20495600	29620200	22107800
Cops7a	A0A8I5ZU93	COP9 signalosome subunit 7A GN=Cops7a	0.00446437	0.0270652	GO:0000338(BP:protein deneddylation);GO:0005634(CC:nucleus);GO:0005737(CC:cytoplasm);GO:0008180(CC:COP9 signalosome);GO:0010387(BP:COP9 signalosome assembly);GO:0005654(CC:nucleoplasm);GO:0005829(CC:cytosol)		1.55049e+07	15793000	1.18272e+07	14607200	15878900	16028700	12692400	12331300	10458000	14864400	15814800	16699800	14607200	15878900	16028700	12692400	12331300	10458000	14864400	15814800	16699800
Golgb1	A0A8I5ZUB6	Golgin B1 GN=Golgb1	0.0214274	0.0776498	GO:0035988(BP:chondrocyte proliferation);GO:1905793(BP:protein localization to pericentriolar material);GO:0005793(CC:endoplasmic reticulum-Golgi intermediate compartment);GO:0005801(CC:cis-Golgi network);GO:0005794(CC:Golgi apparatus);GO:0016020(CC:membrane);GO:0016021(CC:membrane)		107854	85781.2	25016.6	105682	119684	98194.7	232.907	232.907	74584	78051.6	100444	78847.9	105682	119684	98194.7			74584	78051.6	100444	78847.9
Ahnak	A0A8I5ZUE6	AHNAK nucleoprotein GN=Ahnak	0.0246242	0.0849314	GO:0045121(CC:membrane raft);GO:0042802(MF:identical protein binding);GO:0044548(MF:S100 protein binding);GO:0097493(MF:structural molecule activity conferring elasticity);GO:0043484(BP:regulation of RNA splicing);GO:1901385(BP:regulation of voltage-gated calcium channel activity);GO:0005634(CC:nucleus);GO:0005737(CC:cytoplasm);GO:0005829(CC:cytosol);GO:0005886(CC:plasma membrane);GO:0015629(CC:a…	rno05132(Salmonella infection)	33664.1	18269.4	232.907	22476.6	38639.4	39876.2	232.907	232.907	232.907	24757.8	29817.6	232.907	22476.6	38639.4	39876.2				24757.8	29817.6
Cdk14	A0A8I5ZUH6	Cyclin-dependent kinase 14 (EC 2.7.11.22) (Cell division protein kinase 14) GN=Cdk14	0.0063227	0.0336662	GO:0004672(MF:protein kinase activity);GO:0004693(MF:cyclin-dependent protein serine/threonine kinase activity);GO:0030332(MF:cyclin binding);GO:0000083(BP:obsolete regulation of transcription involved in G1/S transition of mitotic cell cycle);GO:0000086(BP:G2/M transition of mitotic cell cycle);GO:0006468(BP:protein phosphorylation);GO:0051726(BP:regulation of cell cycle);GO:0060828(BP:regulatio…	rno05202(Transcriptional misregulation in cancer)	7.28901e+06	8.19759e+06	5009140	7080680	7571510	7214830	3805600	5377220	5844600	7861030	9104850	7626880	7080680	7571510	7214830	3805600	5377220	5844600	7861030	9104850	7626880
Dst	A0A8I5ZUJ3	Dystonin GN=Dst	0.0138983	0.0578906	GO:0007409(BP:axonogenesis);GO:0008090(BP:retrograde axonal transport);GO:0005882(CC:intermediate filament);GO:0005178(MF:integrin binding);GO:0005198(MF:structural molecule activity);GO:0008017(MF:microtubule binding);GO:0008022(MF:obsolete protein C-terminus binding);GO:0042803(MF:protein homodimerization activity);GO:0051010(MF:microtubule plus-end binding);GO:0007010(BP:cytoskeleton organizat…		9.84392e+07	100425400	9.5316e+07	97484200	98112900	99720400	93863500	95225100	96859500	98587200	101775000	100914000	97484200	98112900	99720400	93863500	95225100	96859500	98587200	101775000	100914000
	A0A8I5ZUJ9	deleted	0.0347155	0.107486			3.35532e+08	3.50738e+08	3.69196e+08	314091000	350138000	342368000	373968000	370425000	363194000	355935000	349711000	346567000	314091000	350138000	342368000	373968000	370425000	363194000	355935000	349711000	346567000
Irgq	A0A8I5ZUT2	Immunity-related GTPase Q GN=Irgq	0.000477651	0.00661887			9.22335e+06	9.86331e+06	6.4923e+06	9387270	8301510	9981280	6320070	6615580	6541240	10026600	9996670	9566650	9387270	8301510	9981280	6320070	6615580	6541240	10026600	9996670	9566650
Rin2	A0A8I5ZUT7	Ras and Rab interactor 2 GN=Rin2	0.00289956	0.0201292	GO:0005085(MF:guanyl-nucleotide exchange factor activity);GO:0005096(MF:GTPase activator activity);GO:0031267(MF:small GTPase binding);GO:0007165(BP:signal transduction);GO:0010595(BP:positive regulation of endothelial cell migration);GO:0016192(BP:vesicle-mediated transport);GO:0050790(BP:regulation of catalytic activity);GO:1904906(BP:positive regulation of endothelial cell-matrix adhesion via …		2.72756e+06	2.45577e+06	2063320	2819900	2841070	2521700	1919130	2124730	2146100	2369990	2448480	2548850	2819900	2841070	2521700	1919130	2124730	2146100	2369990	2448480	2548850
Atxn10	A0A8I5ZUU4	Ataxin-10 GN=Atxn10	0.00244865	0.01829	GO:0060271(BP:cilium assembly);GO:0019899(MF:enzyme binding);GO:0042802(MF:identical protein binding);GO:0007399(BP:nervous system development);GO:0031175(BP:neuron projection development);GO:0005829(CC:cytosol);GO:0005737(CC:cytoplasm);GO:0030425(CC:dendrite);GO:0043025(CC:neuronal cell body);GO:0048471(CC:perinuclear region of cytoplasm)	rno05017(Spinocerebellar ataxia)	6.9919e+06	6.83265e+06	5.32145e+06	6616050	7233670	7125970	5328890	5391630	5243840	6298460	7362110	6837370	6616050	7233670	7125970	5328890	5391630	5243840	6298460	7362110	6837370
Mettl13	A0A8I5ZV13	eEF1A lysine and N-terminal methyltransferase (Methyltransferase-like protein 13) GN=Mettl13	0.00975278	0.0454338			2.23279e+06	2.17877e+06	1.81583e+06	2047180	2292880	2358320	1763930	1932950	1750620	2114710	2170910	2250680	2047180	2292880	2358320	1763930	1932950	1750620	2114710	2170910	2250680
Col18a1	A0A8I5ZV54	Collagen type XVIII alpha 1 chain GN=Col18a1	0.00118069	0.0113439	GO:0001525(BP:angiogenesis);GO:0001886(BP:endothelial cell morphogenesis);GO:0008284(BP:positive regulation of cell population proliferation);GO:0030198(BP:extracellular matrix organization);GO:0030335(BP:positive regulation of cell migration);GO:2000353(BP:positive regulation of endothelial cell apoptotic process);GO:0003674(MF:molecular_function);GO:0005201(MF:extracellular matrix structural co…	rno04974(Protein digestion and absorption)	4.33398e+07	3.91414e+07	3.45311e+07	42344000	43374200	44301100	35977800	32576400	35039000	40784300	37417700	39222100	42344000	43374200	44301100	35977800	32576400	35039000	40784300	37417700	39222100
Mlkl	A0A8I5ZV82	Mixed lineage kinase domain-like protein GN=Mlkl	0.0450909	0.129058	GO:0004672(MF:protein kinase activity);GO:0004674(MF:protein serine/threonine kinase activity);GO:0004706(MF:JUN kinase kinase kinase activity);GO:0005524(MF:ATP binding);GO:0019901(MF:protein kinase binding);GO:0044877(MF:protein-containing complex binding);GO:0051607(BP:defense response to virus);GO:0070207(BP:protein homotrimerization);GO:0070266(BP:necroptotic process);GO:0097527(BP:necroptot…	rno04217(Necroptosis);rno04623(Cytosolic DNA-sensing pathway);rno04668(TNF signaling pathway);rno05132(Salmonella infection)	59847400	5.92399e+07	52869900	59141400	63603800	56797000	52631800	52889600	53088300	58931300	62955800	55832500	59141400	63603800	56797000	52631800	52889600	53088300	58931300	62955800	55832500
Itih2	A0A8I5ZVC4	Inter-alpha-trypsin inhibitor heavy chain 2 GN=Itih2	0.0011877	0.0113658	GO:0005540(MF:hyaluronic acid binding);GO:0004867(MF:serine-type endopeptidase inhibitor activity);GO:0030414(MF:peptidase inhibitor activity);GO:0010466(BP:negative regulation of peptidase activity);GO:0010951(BP:negative regulation of endopeptidase activity);GO:0030212(BP:hyaluronan metabolic process);GO:0005576(CC:extracellular region)		2.23614e+07	2.24186e+07	1.55026e+07	20751400	22467600	23865100	16026900	15657700	14823100	20940800	22076500	24238400	20751400	22467600	23865100	16026900	15657700	14823100	20940800	22076500	24238400
Man1c1	A0A8I5ZVG8	alpha-1,2-Mannosidase (EC 3.2.1.-) GN=Man1c1	0.0387013	0.116367	GO:0004571(MF:mannosyl-oligosaccharide 1,2-alpha-mannosidase activity);GO:0006491(BP:N-glycan processing);GO:0000139(CC:Golgi membrane);GO:0005783(CC:endoplasmic reticulum);GO:0005509(MF:calcium ion binding);GO:0016787(MF:hydrolase activity);GO:0016798(MF:hydrolase activity, acting on glycosyl bonds);GO:0005975(BP:carbohydrate metabolic process);GO:0008152(BP:metabolic process);GO:0016020(CC:memb…	rno00510(N-Glycan biosynthesis);rno00513(Various types of N-glycan biosynthesis);rno01100(Metabolic pathways);rno04141(Protein processing in endoplasmic reticulum)	1458600	1820820	1.44461e+06	1365680	1340020	1670100	1331400	1399260	1603160	1685570	1936580	1840310	1365680	1340020	1670100	1331400	1399260	1603160	1685570	1936580	1840310
Ncaph	A0A8I5ZVL6	Condensin complex subunit 2 GN=Ncaph	0.0257097	0.0876507	GO:0010032(BP:meiotic chromosome condensation);GO:0045132(BP:meiotic chromosome segregation);GO:0003682(MF:chromatin binding);GO:0007076(BP:mitotic chromosome condensation);GO:0007143(BP:female meiotic nuclear division);GO:0051309(BP:female meiosis chromosome separation);GO:0051984(BP:positive regulation of chromosome segregation);GO:1905820(BP:positive regulation of chromosome separation);GO:190…		3.58198e+06	3833710	1.51352e+06	3470240	3647070	3628640	1950540	2589800	232.907	3519270	4355330	3626530	3470240	3647070	3628640	1950540	2589800		3519270	4355330	3626530
	A0A8I5ZVV7	deleted	0.0124482	0.0536167			15285800	1.1731e+07	4021500	13575200	16137700	16144500	3462170	5002250	3600080	5926070	15981200	13285800	13575200	16137700	16144500	3462170	5002250	3600080	5926070	15981200	13285800
Leng9	A0A8I5ZW03	Leukocyte receptor cluster member 9 GN=Leng9	0.00741309	0.0377782			5.08078e+06	3944200	2.41599e+06	4851160	4509200	5881970	2318150	2684260	2245550	3191200	4875720	3765680	4851160	4509200	5881970	2318150	2684260	2245550	3191200	4875720	3765680
Cstf2t	A0A8I5ZW25	Cleavage stimulation factor subunit 2, tau variant GN=Cstf2t	0.00216611	0.0167814	GO:0003674(MF:molecular_function);GO:0003723(MF:RNA binding);GO:0003729(MF:mRNA binding);GO:0008150(BP:biological_process);GO:0098789(BP:obsolete pre-mRNA cleavage required for polyadenylation);GO:0005575(CC:cellular_component);GO:0005847(CC:mRNA cleavage and polyadenylation specificity factor complex)	rno03015(mRNA surveillance pathway)	3202090	2.18464e+06	1.67097e+06	3640120	2982300	2983850	1530530	1540770	1941600	2463550	1928860	2161500	3640120	2982300	2983850	1530530	1540770	1941600	2463550	1928860	2161500
Nipsnap1	A0A8I5ZW49	Nipsnap homolog 1 GN=Nipsnap1	0.0106536	0.0482148	GO:0019233(BP:sensory perception of pain);GO:0042165(MF:obsolete neurotransmitter binding);GO:0005739(CC:mitochondrion);GO:0016020(CC:membrane);GO:0097060(CC:synaptic membrane)		7014590	7.95128e+06	5.58385e+06	7235690	6702410	7105670	4986770	6257180	5507590	7565700	8922800	7365330	7235690	6702410	7105670	4986770	6257180	5507590	7565700	8922800	7365330
Drg2	A0A8I5ZWK0	Developmentally-regulated GTP-binding protein 2 (Translation factor GTPase DRG2) GN=Drg2	0.00828266	0.0406374	GO:0000166(MF:nucleotide binding);GO:0003723(MF:RNA binding);GO:0003924(MF:GTPase activity);GO:0005525(MF:GTP binding);GO:0002181(BP:cytoplasmic translation);GO:0005737(CC:cytoplasm);GO:0005634(CC:nucleus)		28662900	29486600	2.33543e+07	27898300	29624500	28465900	22796900	25366900	21899200	27092100	31024000	30343700	27898300	29624500	28465900	22796900	25366900	21899200	27092100	31024000	30343700
AABR07025010.1	A0A8I5ZWK4	glyceraldehyde-3-phosphate dehydrogenase (phosphorylating) (EC 1.2.1.12) (Peptidyl-cysteine S-nitrosylase GAPDH) GN=AABR07025010.1	0.000518827	0.00686694			232.907	1.76967e+07	6.83501e+06	232.907	232.907	232.907	5924970	6316490	8263580	21145600	19195100	12749500				5924970	6316490	8263580	21145600	19195100	12749500
Mtif3	A0A8I5ZWK9	Translation initiation factor IF-3, mitochondrial GN=Mtif3	0.0342803	0.106605	GO:0003743(MF:translation initiation factor activity);GO:0008135(MF:translation factor activity, RNA binding);GO:0043022(MF:ribosome binding);GO:0043024(MF:ribosomal small subunit binding);GO:0032790(BP:ribosome disassembly);GO:0070124(BP:mitochondrial translational initiation);GO:0005739(CC:mitochondrion)		61462	61191.4	39622	58610	57571.1	68204.9	54360.8	29398.7	35106.4	59727.4	57490.9	66356	58610	57571.1	68204.9	54360.8	29398.7	35106.4	59727.4	57490.9	66356
Lmo7	A0A8I5ZWT3	LIM domain 7 GN=Lmo7	0.00292558	0.0202502	GO:0005515(MF:protein binding);GO:0008022(MF:obsolete protein C-terminus binding);GO:0042805(MF:actinin binding);GO:0046872(MF:metal ion binding);GO:0023051(BP:regulation of signaling);GO:0030155(BP:regulation of cell adhesion);GO:0045944(BP:positive regulation of transcription by RNA polymerase II);GO:0005634(CC:nucleus);GO:0005635(CC:nuclear envelope);GO:0005654(CC:nucleoplasm);GO:0005737(CC:cy…	rno04520(Adherens junction)	3.28405e+06	2.98187e+06	2.71512e+06	3176380	3270250	3405510	2735450	2767140	2642760	2929050	2863260	3153290	3176380	3270250	3405510	2735450	2767140	2642760	2929050	2863260	3153290
Ubap2l	A0A8I5ZWV5	Ubiquitin associated protein 2-like GN=Ubap2l	1.68904e-07	7.56516e-05	GO:0061484(BP:hematopoietic stem cell homeostasis);GO:0007339(BP:binding of sperm to zona pellucida);GO:0034063(BP:stress granule assembly);GO:0005634(CC:nucleus);GO:0005737(CC:cytoplasm);GO:0031519(CC:PcG protein complex)		1.13742e+07	4.19235e+06	1.69973e+06	11326800	11489700	11306200	1610620	1927860	1560700	4285770	4749320	3541950	11326800	11489700	11306200	1610620	1927860	1560700	4285770	4749320	3541950
Trim32	A0A8I5ZWV9	E3 ubiquitin-protein ligase TRIM32 (EC 2.3.2.27) (RING-type E3 ubiquitin transferase TRIM32) (Tripartite motif-containing protein 32) GN=Trim32	0.0135383	0.0568327	GO:0000209(BP:protein polyubiquitination);GO:0001894(BP:tissue homeostasis);GO:0007014(BP:actin ubiquitination);GO:0016567(BP:protein ubiquitination);GO:0045444(BP:fat cell differentiation);GO:0045732(BP:positive regulation of protein catabolic process);GO:0046716(BP:muscle cell cellular homeostasis);GO:0048147(BP:negative regulation of fibroblast proliferation);GO:0051155(BP:positive regulation …	rno04120(Ubiquitin mediated proteolysis)	3.60411e+06	3.2246e+06	2.73645e+06	3683520	3370800	3758020	3081230	2769880	2358230	3229490	3284230	3160090	3683520	3370800	3758020	3081230	2769880	2358230	3229490	3284230	3160090
Erbin	A0A8I5ZWX2	Erbin (Densin-180-like protein) (Erbb2-interacting protein) (Protein LAP2) GN=Erbin	0.0100357	0.046568	GO:0006605(BP:protein targeting);GO:0005102(MF:signaling receptor binding);GO:0032088(BP:negative regulation of NF-kappaB transcription factor activity);GO:0032495(BP:response to muramyl dipeptide);GO:0032496(BP:response to lipopolysaccharide);GO:0043113(BP:receptor clustering);GO:0045197(BP:establishment or maintenance of epithelial cell apical/basal polarity);GO:0070433(BP:negative regulation o…	rno04621(NOD-like receptor signaling pathway)	6130090	5962230	4.84837e+06	6076420	5965980	6347870	4848920	4997880	4698300	5440480	6590750	5855460	6076420	5965980	6347870	4848920	4997880	4698300	5440480	6590750	5855460
	A0A8I5ZWY6	deleted	0.012897	0.0549812			232.907	2.66926e+06	569962	232.907	232.907	232.907	232.907	232.907	1709420	1673570	2853020	3481180						1709420	1673570	2853020	3481180
Surf2	A0A8I5ZX02	Surfeit 2 GN=Surf2	9.89071e-05	0.00265668			87781.4	97847.4	232.907	87149.2	94822.7	81372.4	232.907	232.907	232.907	110492	75592.3	107458	87149.2	94822.7	81372.4				110492	75592.3	107458
Eif3k	A0A8I5ZX76	Eukaryotic translation initiation factor 3 subunit K (eIF3k) (Eukaryotic translation initiation factor 3 subunit 12) (eIF-3 p25) GN=Eif3k	0.022191	0.0792987	GO:0003743(MF:translation initiation factor activity);GO:0003674(MF:molecular_function);GO:0003723(MF:RNA binding);GO:0043022(MF:ribosome binding);GO:0001732(BP:formation of cytoplasmic translation initiation complex);GO:0002183(BP:cytoplasmic translational initiation);GO:0006412(BP:translation);GO:0006413(BP:translational initiation);GO:0006446(BP:regulation of translational initiation);GO:00081…		3.17643e+07	3.24037e+07	2.81024e+07	29843800	32857100	32592100	27233600	28534400	28539100	31567900	34384300	31258800	29843800	32857100	32592100	27233600	28534400	28539100	31567900	34384300	31258800
Fam114a1	A0A8I5ZXD6	Family with sequence similarity 114, member A1 GN=Fam114a1	1.78468e-05	0.000979637			22071800	17567600	1.22195e+07	21351000	23288300	21576100	11500800	12595800	12562000	17237200	18337900	17127700	21351000	23288300	21576100	11500800	12595800	12562000	17237200	18337900	17127700
Ubqln1	A0A8I5ZXD7	Ubiquilin 1 GN=Ubqln1	1.11984e-08	2.90316e-05	GO:0019900(MF:kinase binding);GO:0031593(MF:polyubiquitin modification-dependent protein binding);GO:0042802(MF:identical protein binding);GO:0000045(BP:autophagosome assembly);GO:0006914(BP:autophagy);GO:0016236(BP:macroautophagy);GO:0030433(BP:obsolete ubiquitin-dependent ERAD pathway);GO:0031396(BP:regulation of protein ubiquitination);GO:0031398(BP:positive regulation of protein ubiquitinatio…	rno04141(Protein processing in endoplasmic reticulum);rno05014(Amyotrophic lateral sclerosis)	1.89147e+07	14222500	4.53309e+06	19071500	19316000	18356500	4512740	4847570	4238970	14060700	14277400	14329400	19071500	19316000	18356500	4512740	4847570	4238970	14060700	14277400	14329400
	A0A8I5ZXM8	deleted	0.0441659	0.127285			8.07173e+06	8.78742e+06	7630100	7894830	7842070	8478280	7756690	7778970	7354640	8212580	9435340	8714330	7894830	7842070	8478280	7756690	7778970	7354640	8212580	9435340	8714330
Mtrex	A0A8I5ZXU0	Exosome RNA helicase MTR4 (EC 3.6.4.13) (Superkiller viralicidic activity 2-like 2) (TRAMP-like complex helicase) GN=Mtrex	0.00305225	0.0208451	GO:0003674(MF:molecular_function);GO:0003724(MF:RNA helicase activity);GO:0005524(MF:ATP binding);GO:0000460(BP:maturation of 5.8S rRNA);GO:0006364(BP:rRNA processing);GO:0006401(BP:RNA catabolic process);GO:0006974(BP:DNA damage response);GO:0008150(BP:biological_process);GO:0005575(CC:cellular_component);GO:0005634(CC:nucleus);GO:0031499(CC:TRAMP complex);GO:0071013(CC:catalytic step 2 spliceos…	rno03018(RNA degradation)	4260900	4350710	3.49513e+06	4100220	4328200	4354280	3213750	3648930	3622700	4226480	4560720	4264930	4100220	4328200	4354280	3213750	3648930	3622700	4226480	4560720	4264930
Fkbp15	A0A8I5ZXY2	peptidylprolyl isomerase (EC 5.2.1.8) GN=Fkbp15	0.0483005	0.135238	GO:0003755(MF:peptidyl-prolyl cis-trans isomerase activity);GO:0030426(CC:growth cone);GO:0005768(CC:endosome);GO:0015629(CC:actin cytoskeleton);GO:0016020(CC:membrane);GO:0030424(CC:axon);GO:0016853(MF:isomerase activity)		5.46614e+06	5.43205e+06	4738750	4955230	5743790	5699410	5028490	4493440	4694320	5594510	5370890	5330740	4955230	5743790	5699410	5028490	4493440	4694320	5594510	5370890	5330740
Chmp2a	A0A8I5ZY10	Charged multivesicular body protein 2A GN=Chmp2a	0.00351519	0.0231545	GO:0000785(CC:chromatin);GO:0019904(MF:protein domain specific binding);GO:0031210(MF:phosphatidylcholine binding);GO:0001778(BP:plasma membrane repair);GO:0006914(BP:autophagy);GO:0006997(BP:nucleus organization);GO:0007080(BP:mitotic metaphase chromosome alignment);GO:0010324(BP:membrane invagination);GO:0010458(BP:exit from mitosis);GO:0010824(BP:regulation of centrosome duplication);GO:001503…	rno04144(Endocytosis);rno04217(Necroptosis)	6206230	5.78657e+06	5308430	6552330	6027750	6038610	5340920	5392670	5191700	5701890	5779720	5878090	6552330	6027750	6038610	5340920	5392670	5191700	5701890	5779720	5878090
Nomo1	A0A8I5ZY21	Nodal modulator 1 GN=Nomo1	0.0435056	0.125843	GO:0005789(CC:endoplasmic reticulum membrane);GO:0030246(MF:carbohydrate binding)		8.72711e+06	8995630	9.55758e+06	8736200	9058810	8386310	9526030	9980560	9166140	8904890	9121190	8960810	8736200	9058810	8386310	9526030	9980560	9166140	8904890	9121190	8960810
Hmgcl	A0A8I5ZY90	Hydroxymethylglutaryl-CoA lyase, mitochondrial (EC 4.1.3.4) (3-hydroxy-3-methylglutarate-CoA lyase) GN=Hmgcl	0.000346666	0.0054925	GO:0005739(CC:mitochondrion);GO:0007005(BP:mitochondrion organization);GO:0000062(MF:fatty-acyl-CoA binding);GO:0000287(MF:magnesium ion binding);GO:0003824(MF:catalytic activity);GO:0004419(MF:hydroxymethylglutaryl-CoA lyase activity);GO:0005198(MF:structural molecule activity);GO:0016829(MF:lyase activity);GO:0016833(MF:oxo-acid-lyase activity);GO:0030145(MF:manganese ion binding);GO:0031406(MF…	rno00280(Valine, leucine and isoleucine degradation);rno00650(Butanoate metabolism);rno01100(Metabolic pathways);rno04146(Peroxisome)	6672080	6.12918e+06	4707260	6445540	6936180	6634520	4307570	4693880	5120330	6223710	6093730	6070110	6445540	6936180	6634520	4307570	4693880	5120330	6223710	6093730	6070110
Lrrc32	A0A8I5ZYB9	Transforming growth factor beta activator LRRC32 (Leucine-rich repeat-containing protein 32) GN=Lrrc32	0.0026103	0.018977	GO:0001818(BP:negative regulation of cytokine production);GO:0010628(BP:positive regulation of gene expression);GO:0046007(BP:negative regulation of activated T cell proliferation);GO:0050431(MF:transforming growth factor beta binding);GO:0007179(BP:transforming growth factor beta receptor signaling pathway);GO:0062009(BP:secondary palate development);GO:1901388(BP:obsolete regulation of transfor…	rno04350(TGF-beta signaling pathway)	3.40717e+06	3.9922e+06	3999910	3556380	3298280	3366860	3814980	4020420	4164330	4080660	3976420	3919510	3556380	3298280	3366860	3814980	4020420	4164330	4080660	3976420	3919510
Osbpl5	A0A8I5ZYG1	Oxysterol-binding protein GN=Osbpl5	0.0256765	0.0875874	GO:0001786(MF:phosphatidylserine binding);GO:0008289(MF:lipid binding);GO:0015248(MF:obsolete sterol transporter activity);GO:0015485(MF:cholesterol binding);GO:0032934(MF:sterol binding);GO:0070273(MF:phosphatidylinositol-4-phosphate binding);GO:0140343(MF:phosphatidylserine transfer activity);GO:0006869(BP:lipid transport);GO:0015914(BP:phospholipid transport);GO:0015918(BP:sterol transport);GO…	rno04979(Cholesterol metabolism)	8004870	8.52064e+06	7.70902e+06	7619010	8072220	8323380	7534060	8011190	7581820	8520560	8644430	8396920	7619010	8072220	8323380	7534060	8011190	7581820	8520560	8644430	8396920
Bcl7c	A0A8I5ZYK9	BAF chromatin remodeling complex subunit BCL7C GN=Bcl7c	0.00785048	0.0390374	GO:0016514(CC:SWI/SNF complex)	rno03082(ATP-dependent chromatin remodeling)	376908	359790	247334	415352	356335	359036	266383	248742	226878	410578	318570	350221	415352	356335	359036	266383	248742	226878	410578	318570	350221
Ube2m	A0A8I5ZYZ8	Charged multivesicular body protein 2A GN=Ube2m	0.0279823	0.0928069	GO:0003674(MF:molecular_function);GO:0004842(MF:ubiquitin-protein transferase activity);GO:0019788(MF:NEDD8 transferase activity);GO:0016567(BP:protein ubiquitination);GO:0043525(BP:positive regulation of neuron apoptotic process);GO:0045116(BP:protein neddylation);GO:0005575(CC:cellular_component);GO:0005634(CC:nucleus);GO:0000166(MF:nucleotide binding);GO:0005524(MF:ATP binding);GO:0036211(BP:p…	rno04120(Ubiquitin mediated proteolysis)	2.70556e+07	27087600	2.19085e+07	28505500	25858300	26802900	19378900	21283000	25063500	26796000	28410700	26056100	28505500	25858300	26802900	19378900	21283000	25063500	26796000	28410700	26056100
	A0A8I5ZZ13	deleted	0.0494118	0.137102			8605790	8415990	7.09783e+06	8647440	7972910	9197020	7472350	7183260	6637870	8238550	9275430	7733990	8647440	7972910	9197020	7472350	7183260	6637870	8238550	9275430	7733990
Col4a5	A0A8I5ZZ86	Collagen type IV alpha 5 chain GN=Col4a5	0.00841364	0.0410876	GO:0007528(BP:neuromuscular junction development);GO:0038063(BP:collagen-activated tyrosine kinase receptor signaling pathway);GO:0003674(MF:molecular_function);GO:0005201(MF:extracellular matrix structural constituent);GO:0008150(BP:biological_process);GO:0030198(BP:extracellular matrix organization);GO:0005575(CC:cellular_component);GO:0005604(CC:basement membrane);GO:0005615(CC:extracellular s…	rno04151(PI3K-Akt signaling pathway);rno04510(Focal adhesion);rno04512(ECM-receptor interaction);rno04820(Cytoskeleton in muscle cells);rno04926(Relaxin signaling pathway);rno04933(AGE-RAGE signaling pathway in diabetic complications);rno04974(Protein digestion and absorption);rno05146(Amoebiasis);rno05165(Human papillomavirus infection);rno05200(Pathways in cancer);rno05222(Small cell lung cance…	3.52994e+06	2792650	2.25287e+06	3595840	3622650	3371320	2094170	1910470	2753980	3117740	2770490	2489720	3595840	3622650	3371320	2094170	1910470	2753980	3117740	2770490	2489720
	A0A8I5ZZS7	deleted	0.000995114	0.0100951			3.55668e+06	2.93798e+06	2.57897e+06	3322920	3815370	3531740	2579460	2631060	2526380	2920280	3078430	2815240	3322920	3815370	3531740	2579460	2631060	2526380	2920280	3078430	2815240
Gsn	A0A8I5ZZX4	Gelsolin (ADF) (Actin-depolymerizing factor) GN=Gsn	0.000536419	0.00696981	GO:0022617(BP:extracellular matrix disassembly);GO:0016192(BP:vesicle-mediated transport);GO:0071346(BP:cellular response to type II interferon);GO:0005634(CC:nucleus);GO:0005925(CC:focal adhesion);GO:0030864(CC:cortical actin cytoskeleton);GO:0003779(MF:actin binding);GO:0005509(MF:calcium ion binding);GO:0005546(MF:phosphatidylinositol-4,5-bisphosphate binding);GO:0036313(MF:phosphatidylinosito…	rno04666(Fc gamma R-mediated phagocytosis);rno04810(Regulation of actin cytoskeleton);rno05203(Viral carcinogenesis)	217881	146467	29184.7	246778	227999	178865	232.907	40774.7	46546.5	159915	159886	119599	246778	227999	178865		40774.7	46546.5	159915	159886	119599
Mprip	A0A8I6A006	Myosin phosphatase Rho interacting protein GN=Mprip	0.0137758	0.0575155	GO:0003674(MF:molecular_function);GO:0003779(MF:actin binding);GO:0051015(MF:actin filament binding);GO:0001934(BP:positive regulation of protein phosphorylation);GO:0007015(BP:actin filament organization);GO:0032507(BP:maintenance of protein location in cell);GO:0035509(BP:obsolete negative regulation of myosin-light-chain-phosphatase activity);GO:0015629(CC:actin cytoskeleton);GO:0001725(CC:str…		2357.59	14726.8	24029.8	6606.96	232.907	232.907	20853.8	32528.5	18707.1	21931.8	13127.5	9121.24	6606.96			20853.8	32528.5	18707.1	21931.8	13127.5	9121.24
Fam120c	A0A8I6A052	Family with sequence similarity 120 member C GN=Fam120c	0.0029473	0.0203608			2362140	2.63359e+06	1.54516e+06	2251590	2621910	2212920	1201460	1825050	1608980	2518740	2695070	2686970	2251590	2621910	2212920	1201460	1825050	1608980	2518740	2695070	2686970
Gramd4	A0A8I6A0A6	GRAM domain-containing protein 4 (Death-inducing protein) GN=Gramd4	0.0224465	0.0799515	GO:0034164(BP:negative regulation of toll-like receptor 9 signaling pathway);GO:0043280(BP:obsolete positive regulation of cysteine-type endopeptidase activity involved in apoptotic process);GO:0005739(CC:mitochondrion);GO:0006915(BP:apoptotic process)		1.0092e+06	962182	724939	1051540	1010310	965760	750122	773997	650697	948072	1114500	823973	1051540	1010310	965760	750122	773997	650697	948072	1114500	823973
Mmut	A0A8I6A0B2	Methylmalonyl-CoA mutase, mitochondrial (EC 5.4.99.2) (Methylmalonyl-CoA isomerase) GN=Mmut	0.000481808	0.00662418	GO:0009791(BP:post-embryonic development);GO:0003924(MF:GTPase activity);GO:0004494(MF:methylmalonyl-CoA mutase activity);GO:0031419(MF:cobalamin binding);GO:0042802(MF:identical protein binding);GO:0042803(MF:protein homodimerization activity);GO:0046906(MF:tetrapyrrole binding);GO:0072341(MF:modified amino acid binding);GO:0019678(BP:propionate metabolic process, methylmalonyl pathway);GO:00435…	rno00280(Valine, leucine and isoleucine degradation);rno00630(Glyoxylate and dicarboxylate metabolism);rno00640(Propanoate metabolism);rno01100(Metabolic pathways);rno01200(Carbon metabolism);rno04980(Cobalamin transport and metabolism)	9.59961e+06	10143870	6770330	9641100	9483280	9674440	5904970	7200300	7205720	9680410	10698000	10053200	9641100	9483280	9674440	5904970	7200300	7205720	9680410	10698000	10053200
Dda1	A0A8I6A0C8	DET1- and DDB1-associated protein 1 GN=Dda1	0.0401265	0.119284	GO:0000209(BP:protein polyubiquitination);GO:0032436(BP:positive regulation of proteasomal ubiquitin-dependent protein catabolic process);GO:0080008(CC:Cul4-RING E3 ubiquitin ligase complex);GO:0032434(BP:regulation of proteasomal ubiquitin-dependent protein catabolic process)		2.76895e+07	2.45122e+07	1.74951e+07	32633400	26464000	23971000	18380300	20944800	13160300	25812100	26229500	21494900	32633400	26464000	23971000	18380300	20944800	13160300	25812100	26229500	21494900
Pawr	A0A8I6A135	Pro-apoptotic WT1 regulator GN=Pawr	8.16602e-05	0.00236982	GO:0006915(BP:apoptotic process);GO:0030889(BP:negative regulation of B cell proliferation);GO:0042130(BP:negative regulation of T cell proliferation);GO:0042986(BP:positive regulation of amyloid precursor protein biosynthetic process);GO:0050860(BP:negative regulation of T cell receptor signaling pathway);GO:0097190(BP:apoptotic signaling pathway);GO:0005884(CC:actin filament);GO:0003779(MF:acti…		15242200	1.14079e+07	1.29928e+07	15392200	15547300	14787100	12804400	12535000	13639100	11528300	11309500	11386000	15392200	15547300	14787100	12804400	12535000	13639100	11528300	11309500	11386000
Plin3	A0A8I6A147	Perilipin GN=Plin3	0.00171786	0.0144296	GO:0010890(BP:positive regulation of triglyceride storage);GO:0019915(BP:lipid storage);GO:0042149(BP:cellular response to glucose starvation);GO:1905691(BP:lipid droplet disassembly);GO:0005811(CC:lipid droplet);GO:0005829(CC:cytosol);GO:0019901(MF:protein kinase binding);GO:0035666(BP:TRIF-dependent toll-like receptor signaling pathway);GO:0043123(BP:positive regulation of canonical NF-kappaB s…		7.54334e+06	5.65476e+06	4.80073e+06	7908000	7854580	6867450	4945610	4813340	4643230	4928740	6223540	5811990	7908000	7854580	6867450	4945610	4813340	4643230	4928740	6223540	5811990
Atp6v1d	A0A8I6A161	V-type proton ATPase subunit D (V-ATPase 28 kDa accessory protein) (V-type proton ATPase subunit d) (Vacuolar proton pump subunit D) GN=Atp6v1d	0.0184323	0.0707804	GO:0005813(CC:centrosome);GO:0005929(CC:cilium);GO:0060271(BP:cilium assembly);GO:0061512(BP:protein localization to cilium);GO:0016020(CC:membrane);GO:0033176(CC:proton-transporting V-type ATPase complex);GO:0046961(MF:proton-transporting ATPase activity, rotational mechanism);GO:0006811(BP:monoatomic ion transport);GO:0030030(BP:cell projection organization);GO:1902600(BP:proton transmembrane t…	rno00190(Oxidative phosphorylation);rno01100(Metabolic pathways);rno04145(Phagosome);rno04150(mTOR signaling pathway);rno04721(Synaptic vesicle cycle);rno04966(Collecting duct acid secretion);rno05165(Human papillomavirus infection);rno05323(Rheumatoid arthritis)	6.26313e+06	6.05699e+06	5.3552e+06	6311350	6138140	6339890	5102730	5323240	5639620	6245850	5598570	6326560	6311350	6138140	6339890	5102730	5323240	5639620	6245850	5598570	6326560
Ccar1	A0A8I6A183	Cell division cycle and apoptosis regulator protein 1 (Cell cycle and apoptosis regulatory protein 1) GN=Ccar1	0.0452184	0.129214	GO:0043065(BP:positive regulation of apoptotic process);GO:0000978(MF:RNA polymerase II cis-regulatory region sequence-specific DNA binding);GO:0003713(MF:transcription coactivator activity);GO:0003714(MF:transcription corepressor activity);GO:0030374(MF:obsolete nuclear receptor coactivator activity);GO:0006355(BP:regulation of DNA-templated transcription);GO:0008284(BP:positive regulation of ce…		106562000	92513200	8.8895e+07	105046000	112349000	102291000	89703900	80547900	96433100	85882900	100416000	91240700	105046000	112349000	102291000	89703900	80547900	96433100	85882900	100416000	91240700
Fhl3	A0A8I6A1C9	Four and a half LIM domains 3 GN=Fhl3	0.00387676	0.0246643	GO:0030036(BP:actin cytoskeleton organization);GO:0003712(MF:transcription coregulator activity);GO:0003779(MF:actin binding);GO:0006355(BP:regulation of DNA-templated transcription);GO:0001725(CC:stress fiber);GO:0005634(CC:nucleus);GO:0030018(CC:Z disc)	rno04820(Cytoskeleton in muscle cells)	1.79721e+07	1.29171e+07	14072600	19253100	18501400	16161900	13116600	13888100	15213100	12610900	13429300	12711200	19253100	18501400	16161900	13116600	13888100	15213100	12610900	13429300	12711200
Nhsl2	A0A8I6A1F6	NHS-like protein 2 GN=Nhsl2	0.0305306	0.0982226			1.1903e+06	1.11687e+06	800132	1389390	1013850	1167670	744689	958425	697282	1157610	1047550	1145460	1389390	1013850	1167670	744689	958425	697282	1157610	1047550	1145460
Cdr2l	A0A8I6A1G1	Cerebellar degeneration-related protein 2-like GN=Cdr2l	0.0090677	0.043285	GO:0042802(MF:identical protein binding)		1.69314e+06	1.51033e+06	1.33341e+06	1596620	1763890	1718900	1287070	1347500	1365650	1518790	1378290	1633900	1596620	1763890	1718900	1287070	1347500	1365650	1518790	1378290	1633900
Slc4a1ap	A0A8I6A1K0	Solute carrier family 4 member 1 adaptor protein GN=Slc4a1ap	0.00589401	0.032278	GO:0003729(MF:mRNA binding)		1824270	1.47447e+06	1.30399e+06	1824420	1885860	1762530	1429640	1157780	1324560	1638430	1453900	1331090	1824420	1885860	1762530	1429640	1157780	1324560	1638430	1453900	1331090
Rrp1	A0A8I6A1L6	Ribosomal RNA processing 1 GN=Rrp1	0.0125399	0.0539131	GO:0006364(BP:rRNA processing);GO:0005634(CC:nucleus);GO:0030687(CC:preribosome, large subunit precursor);GO:0030688(CC:preribosome, small subunit precursor)		195145	39437.3	190255	196393	242827	146216	203573	177627	189564	232.907	232.907	117846	196393	242827	146216	203573	177627	189564			117846
Retsat	A0A8I6A1R3	All-trans-retinol 13,14-reductase (EC 1.3.99.23) (All-trans-13,14-dihydroretinol saturase) (PPAR-alpha-regulated and starvation-induced gene protein) GN=Retsat	0.024719	0.0850097	GO:0051786(MF:all-trans-retinol 13,14-reductase activity);GO:0042572(BP:retinol metabolic process);GO:0005640(CC:nuclear outer membrane);GO:0005789(CC:endoplasmic reticulum membrane);GO:0031965(CC:nuclear membrane);GO:0016491(MF:oxidoreductase activity);GO:0006629(BP:lipid metabolic process);GO:0005783(CC:endoplasmic reticulum);GO:0016020(CC:membrane)	rno00830(Retinol metabolism)	46211800	4.53027e+07	3.523e+07	48669500	46581100	43384800	32542000	38492600	34655300	39554500	50377200	45976300	48669500	46581100	43384800	32542000	38492600	34655300	39554500	50377200	45976300
	A0A8I6A1T2	deleted	0.0193485	0.0727985			4984160	5.60444e+06	3542490	4691420	4974730	5286330	3094320	3928030	3605120	5004410	6739220	5069700	4691420	4974730	5286330	3094320	3928030	3605120	5004410	6739220	5069700
	A0A8I6A1T4	deleted	0.000238022	0.00434486			47816300	47181900	4.02769e+07	47010600	47457200	48981100	38992700	40835500	41002600	46498800	48420500	46626400	47010600	47457200	48981100	38992700	40835500	41002600	46498800	48420500	46626400
	A0A8I6A1X7	deleted	0.00876526	0.0423087			92537.9	232.907	377905	232.907	277148	232.907	428134	300317	405265	232.907	232.907	232.907		277148		428134	300317	405265
Tmx1	A0A8I6A1Z5	Thioredoxin-related transmembrane protein 1 GN=Tmx1	0.0154008	0.0621385	GO:0015036(MF:disulfide oxidoreductase activity);GO:0034976(BP:response to endoplasmic reticulum stress);GO:0012505(CC:endomembrane system);GO:0005789(CC:endoplasmic reticulum membrane)		28343600	2.57815e+07	2.92701e+07	28306200	29135200	27589400	31143700	28394500	28272000	25823800	25669500	25851100	28306200	29135200	27589400	31143700	28394500	28272000	25823800	25669500	25851100
Acaca	A0A8I6A239	Acetyl-CoA carboxylase 1 (EC 6.4.1.2) GN=Acaca	0.0269066	0.0901255	GO:0000166(MF:nucleotide binding);GO:0003824(MF:catalytic activity);GO:0003989(MF:acetyl-CoA carboxylase activity);GO:0005524(MF:ATP binding);GO:0016874(MF:ligase activity);GO:0046872(MF:metal ion binding);GO:0006629(BP:lipid metabolic process);GO:0006631(BP:fatty acid metabolic process);GO:0006633(BP:fatty acid biosynthetic process);GO:0008152(BP:metabolic process);GO:0019752(BP:carboxylic acid …	rno00061(Fatty acid biosynthesis);rno00620(Pyruvate metabolism);rno00640(Propanoate metabolism);rno01100(Metabolic pathways);rno01212(Fatty acid metabolism);rno04152(AMPK signaling pathway);rno04910(Insulin signaling pathway);rno04922(Glucagon signaling pathway);rno04936(Alcoholic liver disease)	1.43134e+07	1.48761e+07	1.13947e+07	13469400	14951800	14519100	10867900	12244700	11071400	13559800	16966200	14102400	13469400	14951800	14519100	10867900	12244700	11071400	13559800	16966200	14102400
Aak1	A0A8I6A256	AP2-associated protein kinase 1 (EC 2.7.11.1) (Adaptor-associated kinase 1) GN=Aak1	0.00564357	0.0312795	GO:0004672(MF:protein kinase activity);GO:0005524(MF:ATP binding);GO:0006468(BP:protein phosphorylation);GO:0000166(MF:nucleotide binding);GO:0004674(MF:protein serine/threonine kinase activity);GO:0005112(MF:Notch binding);GO:0016301(MF:kinase activity);GO:0016740(MF:transferase activity);GO:0035612(MF:AP-2 adaptor complex binding);GO:0106310(MF:protein serine kinase activity);GO:0006897(BP:endo…		5088410	4453330	4.02447e+06	4729860	5167020	5368350	4266490	4023960	3782950	4386150	4620360	4353480	4729860	5167020	5368350	4266490	4023960	3782950	4386150	4620360	4353480
	A0A8I6A287	deleted	0.000133827	0.00322323			4.47324e+06	4.85437e+06	3.13344e+06	4473500	4357620	4588590	3002590	3144390	3253350	4741870	5216370	4604860	4473500	4357620	4588590	3002590	3144390	3253350	4741870	5216370	4604860
Afg2a	A0A8I6A2A6	AFG2 AAA ATPase homolog A GN=Afg2a	0.000781188	0.00884916		rno03008(Ribosome biogenesis in eukaryotes)	5.27454e+07	68708900	52451700	52350400	51485700	54400200	48341900	56908600	52104600	67441200	71452600	67232900	52350400	51485700	54400200	48341900	56908600	52104600	67441200	71452600	67232900
Carmil1	A0A8I6A2B1	Capping protein regulator and myosin 1 linker 1 GN=Carmil1	0.048967	0.136351	GO:0044877(MF:protein-containing complex binding);GO:0016477(BP:cell migration);GO:0030032(BP:lamellipodium assembly);GO:0030335(BP:positive regulation of cell migration);GO:0030838(BP:positive regulation of actin filament polymerization);GO:0031529(BP:ruffle organization);GO:0034315(BP:regulation of Arp2/3 complex-mediated actin nucleation);GO:0044351(BP:macropinocytosis);GO:0046415(BP:urate met…		11953900	13101200	1.09228e+07	11911900	12409200	11540600	10268400	11497200	11002700	12066200	14443100	12794300	11911900	12409200	11540600	10268400	11497200	11002700	12066200	14443100	12794300
Nemf	A0A8I6A2E1	Ribosome quality control complex subunit NEMF (Nuclear export mediator factor) GN=Nemf	0.000698157	0.00817458	GO:0000049(MF:tRNA binding);GO:0005515(MF:protein binding);GO:0043023(MF:ribosomal large subunit binding);GO:0051168(BP:nuclear export);GO:0065003(BP:protein-containing complex assembly);GO:0072344(BP:rescue of stalled ribosome);GO:1990116(BP:ribosome-associated ubiquitin-dependent protein catabolic process);GO:0005829(CC:cytosol);GO:1990112(CC:RQC complex)		2.45679e+07	2.61599e+07	2.07401e+07	24315800	24960400	24427400	21276200	20526700	20417300	24568600	27128600	26782400	24315800	24960400	24427400	21276200	20526700	20417300	24568600	27128600	26782400
Srsf3	A0A8I6A2P1	Serine and arginine rich splicing factor 3 GN=Srsf3	0.00894817	0.0429282	GO:1990830(BP:cellular response to leukemia inhibitory factor);GO:0003676(MF:nucleic acid binding);GO:0003723(MF:RNA binding);GO:0043274(MF:phospholipase binding);GO:1990825(MF:sequence-specific mRNA binding);GO:0000398(BP:mRNA splicing, via spliceosome);GO:0006406(BP:mRNA export from nucleus);GO:0008150(BP:biological_process);GO:0048024(BP:regulation of mRNA splicing, via spliceosome);GO:0016607…	rno03040(Spliceosome);rno05014(Amyotrophic lateral sclerosis);rno05168(Herpes simplex virus 1 infection)	4.45217e+07	3.90627e+07	3.70005e+07	43524800	46176600	43863800	38290800	35647700	37063100	42257700	38084600	36845900	43524800	46176600	43863800	38290800	35647700	37063100	42257700	38084600	36845900
Hspg2	A0A8I6A2S5	Basement membrane-specific heparan sulfate proteoglycan core protein GN=Hspg2	0.00740347	0.0377694	GO:0001958(BP:endochondral ossification);GO:0002062(BP:chondrocyte differentiation);GO:0007420(BP:brain development);GO:0008104(BP:protein localization);GO:0030198(BP:extracellular matrix organization);GO:0048704(BP:embryonic skeletal system morphogenesis);GO:0048738(BP:cardiac muscle tissue development);GO:0060351(BP:cartilage development involved in endochondral bone morphogenesis);GO:0002020(M…	rno03272(Virion - Hepatitis viruses);rno04512(ECM-receptor interaction);rno04820(Cytoskeleton in muscle cells);rno05161(Hepatitis B);rno05205(Proteoglycans in cancer)	7.80473e+06	7.88089e+06	8.32442e+06	7650380	7719310	8044510	8251790	8363720	8357740	7771990	7941230	7929460	7650380	7719310	8044510	8251790	8363720	8357740	7771990	7941230	7929460
	A0A8I6A2W5	deleted	0.0344867	0.107012			10380.8	5047.44	232.907	6492.38	10373.4	14276.7	232.907	232.907	232.907	9638.93	5270.47	232.907	6492.38	10373.4	14276.7				9638.93	5270.47
	A0A8I6A2W7	deleted	0.016203	0.0644207			31007.3	44484.5	55488	32492.7	32933.1	27596	66635.9	44557.4	55270.8	40000.3	49378.2	44074.9	32492.7	32933.1	27596	66635.9	44557.4	55270.8	40000.3	49378.2	44074.9
Srrm2	A0A8I6A2Y2	Serine/arginine repetitive matrix 2 GN=Srrm2	0.0447532	0.128262	GO:0003674(MF:molecular_function);GO:0003729(MF:mRNA binding);GO:0047485(MF:obsolete protein N-terminus binding);GO:0070742(MF:C2H2 zinc finger domain binding);GO:0000398(BP:mRNA splicing, via spliceosome);GO:0008150(BP:biological_process);GO:0005575(CC:cellular_component);GO:0005634(CC:nucleus);GO:0015030(CC:Cajal body);GO:0071005(CC:U2-type precatalytic spliceosome);GO:0071007(CC:U2-type cataly…		889967	692471	348569	883990	949399	836512	232.907	657345	388128	726475	571733	779206	883990	949399	836512		657345	388128	726475	571733	779206
Basp1	A0A8I6A304	Brain abundant, membrane attached signal protein 1 GN=Basp1	0.000527467	0.00692949	GO:0000976(MF:transcription cis-regulatory region binding);GO:0003714(MF:transcription corepressor activity);GO:0005516(MF:calmodulin binding);GO:0019904(MF:protein domain specific binding);GO:0045892(BP:negative regulation of DNA-templated transcription);GO:0072112(BP:podocyte differentiation);GO:0005634(CC:nucleus);GO:0005737(CC:cytoplasm);GO:0000785(CC:chromatin);GO:0005886(CC:plasma membrane)…		8.54627e+07	6.47878e+07	43391000	89048400	76344000	90995600	38053000	47884100	44235900	59090100	65552400	69720800	89048400	76344000	90995600	38053000	47884100	44235900	59090100	65552400	69720800
Umps	A0A8I6A354	Uridine 5'-monophosphate synthase (EC 2.4.2.10) (EC 4.1.1.23) GN=Umps	3.57947e-05	0.00136538	GO:0004588(MF:orotate phosphoribosyltransferase activity);GO:0004590(MF:orotidine-5'-phosphate decarboxylase activity);GO:0006222(BP:UMP biosynthetic process);GO:0006225(BP:UDP biosynthetic process);GO:0007565(BP:female pregnancy);GO:0007595(BP:lactation);GO:0019856(BP:pyrimidine nucleobase biosynthetic process);GO:0044205(BP:'de novo' UMP biosynthetic process);GO:0071466(BP:cellular response to …	rno00240(Pyrimidine metabolism);rno00983(Drug metabolism - other enzymes);rno01100(Metabolic pathways);rno01240(Biosynthesis of cofactors)	4.79942e+06	5005610	3.772e+06	4772270	4797200	4828800	3746840	3734900	3834250	4772850	5105710	5138270	4772270	4797200	4828800	3746840	3734900	3834250	4772850	5105710	5138270
Crip1	A0A8I6A364	Cysteine-rich protein 1 (Cysteine-rich intestinal protein) GN=Crip1	0.000786201	0.00884916	GO:0008270(MF:zinc ion binding);GO:0042277(MF:peptide binding);GO:0046872(MF:metal ion binding);GO:0006955(BP:immune response);GO:0008630(BP:intrinsic apoptotic signaling pathway in response to DNA damage);GO:0010033(BP:obsolete response to organic substance);GO:0010043(BP:response to zinc ion);GO:0010468(BP:regulation of gene expression);GO:0060741(BP:prostate gland stromal morphogenesis);GO:007…		18572900	1.18957e+07	1.49465e+07	18825600	19296500	17596600	13436400	16236600	15166600	12706400	11875800	11104800	18825600	19296500	17596600	13436400	16236600	15166600	12706400	11875800	11104800
Plekhg3	A0A8I6A394	Pleckstrin homology and RhoGEF domain containing G3 GN=Plekhg3	0.0156921	0.0629907	GO:0003779(MF:actin binding);GO:0030334(BP:regulation of cell migration);GO:2000114(BP:regulation of establishment of cell polarity);GO:0005085(MF:guanyl-nucleotide exchange factor activity);GO:0050790(BP:regulation of catalytic activity)		140758	156376	120794	129648	148170	144456	123511	110007	128864	146480	168727	153922	129648	148170	144456	123511	110007	128864	146480	168727	153922
	A0A8I6A397	deleted	0.000958184	0.00986178			1.46746e+07	1.35515e+07	3495970	12879200	16528200	14616300	2539440	3871740	4076730	10757400	16544900	13352100	12879200	16528200	14616300	2539440	3871740	4076730	10757400	16544900	13352100
Ntpcr	A0A8I6A3A7	Nucleoside-triphosphatase, cancer-related GN=Ntpcr	0.0130457	0.0553819	GO:0017111(MF:ribonucleoside triphosphate phosphatase activity);GO:0000166(MF:nucleotide binding);GO:0005524(MF:ATP binding)	rno00230(Purine metabolism);rno00730(Thiamine metabolism);rno01100(Metabolic pathways);rno01232(Nucleotide metabolism)	1287280	1367150	845781	1119170	1303180	1439490	851068	864818	821458	1200300	1610650	1290500	1119170	1303180	1439490	851068	864818	821458	1200300	1610650	1290500
Rhog	A0A8I6A3A8	Rho-related GTP-binding protein RhoG GN=Rhog	0.0101401	0.0468073	GO:0007266(BP:Rho protein signal transduction);GO:0016601(BP:Rac protein signal transduction);GO:0030036(BP:actin cytoskeleton organization);GO:0045893(BP:positive regulation of DNA-templated transcription);GO:1900027(BP:regulation of ruffle assembly);GO:0003924(MF:GTPase activity);GO:0005525(MF:GTP binding);GO:0019901(MF:protein kinase binding);GO:0007015(BP:actin filament organization);GO:00071…	rno05100(Bacterial invasion of epithelial cells);rno05132(Salmonella infection);rno05135(Yersinia infection)	26505800	2.22568e+07	18529800	25751100	26757900	27008400	15890100	19666500	20032800	22822400	24667700	19280200	25751100	26757900	27008400	15890100	19666500	20032800	22822400	24667700	19280200
Snx9	A0A8I6A3C7	Sorting nexin 9 GN=Snx9	0.0220702	0.0790488	GO:0006886(BP:intracellular protein transport);GO:0030136(CC:clathrin-coated vesicle);GO:0032437(CC:cuticular plate);GO:0005545(MF:1-phosphatidylinositol binding);GO:0031625(MF:ubiquitin protein ligase binding);GO:0035091(MF:phosphatidylinositol binding);GO:0042802(MF:identical protein binding);GO:0042803(MF:protein homodimerization activity);GO:0071933(MF:Arp2/3 complex binding);GO:0000281(BP:mi…	rno05132(Salmonella infection)	2.47907e+07	2.67756e+07	19241800	25134000	25681100	23556900	17186900	21033000	19505500	24298000	30889000	25139900	25134000	25681100	23556900	17186900	21033000	19505500	24298000	30889000	25139900
Bin1	A0A8I6A3N4	Bridging integrator 1 GN=Bin1	0.000920523	0.00968532	GO:0030100(BP:regulation of endocytosis);GO:0005737(CC:cytoplasm);GO:0045202(CC:synapse);GO:0002020(MF:protease binding);GO:0019828(MF:aspartic-type endopeptidase inhibitor activity);GO:0042802(MF:identical protein binding);GO:0048156(MF:tau protein binding);GO:0051015(MF:actin filament binding);GO:0051087(MF:protein-folding chaperone binding);GO:0070063(MF:RNA polymerase binding);GO:0000122(BP:n…	rno04144(Endocytosis);rno04666(Fc gamma R-mediated phagocytosis)	17444800	1.43327e+07	1.12889e+07	18213500	15847300	18273600	10530900	10920800	12415100	14685800	14411500	13900900	18213500	15847300	18273600	10530900	10920800	12415100	14685800	14411500	13900900
Fkbp14	A0A8I6A3P9	peptidylprolyl isomerase (EC 5.2.1.8) GN=Fkbp14	0.0253413	0.0867287	GO:0003755(MF:peptidyl-prolyl cis-trans isomerase activity);GO:0005509(MF:calcium ion binding);GO:0016853(MF:isomerase activity);GO:0046872(MF:metal ion binding);GO:0005783(CC:endoplasmic reticulum)		5.12138e+06	4.13336e+06	5.10598e+06	4713560	4974100	5676470	4876560	5470020	4971370	4265060	3875060	4259950	4713560	4974100	5676470	4876560	5470020	4971370	4265060	3875060	4259950
Unc5b	A0A8I6A411	Netrin receptor UNC5 GN=Unc5b	0.0229888	0.0812293	GO:0005042(MF:netrin receptor activity);GO:0006915(BP:apoptotic process);GO:0007165(BP:signal transduction);GO:0007411(BP:axon guidance);GO:0014068(BP:obsolete positive regulation of phosphatidylinositol 3-kinase signaling);GO:0033564(BP:anterior/posterior axon guidance);GO:0038007(BP:netrin-activated signaling pathway);GO:0043524(BP:negative regulation of neuron apoptotic process);GO:2001240(BP:…	rno04360(Axon guidance)	4.00704e+06	4541550	2959820	3908930	3860300	4251880	2614120	3338940	2926400	4278550	5409270	3936830	3908930	3860300	4251880	2614120	3338940	2926400	4278550	5409270	3936830
Pde1a	A0A8I6A416	Phosphodiesterase (EC 3.1.4.-) GN=Pde1a	0.0229787	0.0812293	GO:0004114(MF:3',5'-cyclic-nucleotide phosphodiesterase activity);GO:0004115(MF:3',5'-cyclic-AMP phosphodiesterase activity);GO:0008081(MF:phosphoric diester hydrolase activity);GO:0016787(MF:hydrolase activity);GO:0046872(MF:metal ion binding);GO:0047555(MF:3',5'-cyclic-GMP phosphodiesterase activity);GO:0048101(MF:calmodulin-activated 3',5'-cyclic-GMP phosphodiesterase activity);GO:0007165(BP:s…	rno00230(Purine metabolism);rno01100(Metabolic pathways);rno04020(Calcium signaling pathway);rno04740(Olfactory transduction);rno04742(Taste transduction);rno04924(Renin secretion);rno05032(Morphine addiction)	1353830	1504720	1.20674e+06	1268710	1321880	1470900	1232990	1240570	1146650	1421460	1633230	1459470	1268710	1321880	1470900	1232990	1240570	1146650	1421460	1633230	1459470
Bcas3	A0A8I6A420	BCAS3 microtubule associated cell migration factor GN=Bcas3	0.0179857	0.0693762	GO:0003674(MF:molecular_function);GO:0003682(MF:chromatin binding);GO:0010698(MF:acetyltransferase activator activity);GO:0016922(MF:nuclear receptor binding);GO:0035035(MF:histone acetyltransferase binding);GO:0035091(MF:phosphatidylinositol binding);GO:0042393(MF:histone binding);GO:0048487(MF:beta-tubulin binding);GO:0007030(BP:Golgi organization);GO:0008150(BP:biological_process);GO:0010595(B…		1.49593e+07	14721500	11389700	14869900	13910200	16097900	10085000	12272500	11811600	13279700	15831100	15053700	14869900	13910200	16097900	10085000	12272500	11811600	13279700	15831100	15053700
Aftph	A0A8I6A421	Aftiphilin GN=Aftph	0.0066469	0.0349419	GO:0030276(MF:clathrin binding);GO:0046907(BP:intracellular transport);GO:0032588(CC:trans-Golgi network membrane);GO:0030121(CC:AP-1 adaptor complex);GO:0005654(CC:nucleoplasm);GO:0005794(CC:Golgi apparatus);GO:0005829(CC:cytosol);GO:0043231(CC:intracellular membrane-bounded organelle)		1.83793e+06	800840	232.907	1653870	1765950	2093980	232.907	232.907	232.907	963017	1439270	232.907	1653870	1765950	2093980				963017	1439270
	A0A8I6A461	deleted	0.0293123	0.095606			8.36595e+06	7887840	8.98252e+06	8914190	8235070	7948600	9388210	8638220	8921120	7754250	7953470	7955800	8914190	8235070	7948600	9388210	8638220	8921120	7754250	7953470	7955800
	A0A8I6A4P4	deleted	0.0307998	0.0987294			2.69224e+07	2.64935e+07	2.23901e+07	26729700	26912100	27125300	23396400	21070800	22703000	23452100	28430200	27598300	26729700	26912100	27125300	23396400	21070800	22703000	23452100	28430200	27598300
Pabpn1	A0A8I6A5F1	Polyadenylate-binding protein 2 (Nuclear poly(A)-binding protein 1) (Poly(A)-binding protein II) (Polyadenylate-binding nuclear protein 1) GN=Pabpn1	0.0129478	0.055065	GO:0003674(MF:molecular_function);GO:0070063(MF:RNA polymerase binding);GO:0000165(BP:MAPK cascade);GO:0008150(BP:biological_process);GO:0016973(BP:poly(A)+ mRNA export from nucleus);GO:0071222(BP:cellular response to lipopolysaccharide);GO:1904247(BP:positive regulation of polynucleotide adenylyltransferase activity);GO:0005634(CC:nucleus);GO:0042405(CC:nuclear inclusion body);GO:1990904(CC:ribo…	rno03015(mRNA surveillance pathway);rno05164(Influenza A)	6.36764e+06	5.81999e+06	6827580	6112290	6421130	6569510	7075580	6925250	6481910	5937480	5488800	6033700	6112290	6421130	6569510	7075580	6925250	6481910	5937480	5488800	6033700
Ap1ar	A0A8I6A5I3	Adaptor-related protein complex 1 associated regulatory protein GN=Ap1ar	0.0166618	0.0657995	GO:0034315(BP:regulation of Arp2/3 complex-mediated actin nucleation);GO:1900025(BP:negative regulation of substrate adhesion-dependent cell spreading);GO:2000146(BP:negative regulation of cell motility);GO:0019894(MF:kinesin binding);GO:0035650(MF:AP-1 adaptor complex binding);GO:0001920(BP:negative regulation of receptor recycling);GO:0048203(BP:vesicle targeting, trans-Golgi to endosome);GO:00…		1.26777e+06	1.18804e+06	760609	1147330	1149710	1506260	735085	823149	723592	1216900	1347650	999580	1147330	1149710	1506260	735085	823149	723592	1216900	1347650	999580
Nars2	A0A8I6A5J1	Asparaginyl-tRNA synthetase (EC 6.1.1.22) (Asparagine--tRNA ligase, mitochondrial) GN=Nars2	0.0174752	0.0680648	GO:0000166(MF:nucleotide binding);GO:0003676(MF:nucleic acid binding);GO:0004812(MF:aminoacyl-tRNA ligase activity);GO:0004816(MF:asparagine-tRNA ligase activity);GO:0005524(MF:ATP binding);GO:0016874(MF:ligase activity);GO:0006418(BP:tRNA aminoacylation for protein translation);GO:0006421(BP:asparaginyl-tRNA aminoacylation);GO:0005739(CC:mitochondrion)	rno00970(Aminoacyl-tRNA biosynthesis)	180930	235368	301148	197177	183721	161892	327415	340956	235074	250438	226349	229317	197177	183721	161892	327415	340956	235074	250438	226349	229317
Fn1	A0A8I6A5M1	Fibronectin GN=Fn1	0.0485258	0.135654	GO:0002020(MF:protease binding);GO:0005102(MF:signaling receptor binding);GO:0005178(MF:integrin binding);GO:0008022(MF:obsolete protein C-terminus binding);GO:0008201(MF:heparin binding);GO:0016504(MF:peptidase activator activity);GO:0019899(MF:enzyme binding);GO:0042802(MF:identical protein binding);GO:0043394(MF:proteoglycan binding);GO:0051087(MF:protein-folding chaperone binding);GO:0097718(…	rno04151(PI3K-Akt signaling pathway);rno04510(Focal adhesion);rno04512(ECM-receptor interaction);rno04810(Regulation of actin cytoskeleton);rno04820(Cytoskeleton in muscle cells);rno04933(AGE-RAGE signaling pathway in diabetic complications);rno05100(Bacterial invasion of epithelial cells);rno05135(Yersinia infection);rno05146(Amoebiasis);rno05165(Human papillomavirus infection);rno05200(Pathways…	21878200	21612300	2.43039e+07	21445200	20979700	23209700	24007100	25427700	23476800	22420000	22156400	20260500	21445200	20979700	23209700	24007100	25427700	23476800	22420000	22156400	20260500
	A0A8I6A5U6	deleted	0.000431938	0.00628989			7.24603e+06	6.52016e+06	5211410	7042310	7111670	7584100	5019650	5338540	5276040	6736350	6079950	6744170	7042310	7111670	7584100	5019650	5338540	5276040	6736350	6079950	6744170
Odr4	A0A8I6A685	Protein odr-4 homolog GN=Odr4	0.000987443	0.0100461	GO:0008104(BP:protein localization);GO:0016020(CC:membrane);GO:0016021(CC:membrane)		5.09774e+06	5310010	5.82551e+06	5156520	5115140	5021550	5734790	5907540	5834190	5170520	5239820	5519690	5156520	5115140	5021550	5734790	5907540	5834190	5170520	5239820	5519690
Slk	A0A8I6A6A2	non-specific serine/threonine protein kinase (EC 2.7.11.1) GN=Slk	0.000273413	0.00473358	GO:0000166(MF:nucleotide binding);GO:0004672(MF:protein kinase activity);GO:0004674(MF:protein serine/threonine kinase activity);GO:0005524(MF:ATP binding);GO:0006468(BP:protein phosphorylation);GO:0005515(MF:protein binding);GO:0016301(MF:kinase activity);GO:0016740(MF:transferase activity);GO:0042802(MF:identical protein binding);GO:0042803(MF:protein homodimerization activity);GO:0106310(MF:pr…	rno04114(Oocyte meiosis)	3.58336e+07	3.29969e+07	27765000	34194300	36174800	37131600	28800800	27728500	26765700	32491900	33378300	33120400	34194300	36174800	37131600	28800800	27728500	26765700	32491900	33378300	33120400
Nap1l1	A0A8I6A6I2	Nucleosome assembly protein 1-like 1 GN=Nap1l1	0.0399125	0.118748	GO:0006334(BP:nucleosome assembly);GO:0050769(BP:positive regulation of neurogenesis);GO:2000179(BP:positive regulation of neural precursor cell proliferation);GO:0005634(CC:nucleus);GO:0005737(CC:cytoplasm);GO:0003682(MF:chromatin binding);GO:0019900(MF:kinase binding);GO:0042393(MF:histone binding);GO:0007399(BP:nervous system development);GO:0014010(BP:Schwann cell proliferation);GO:0071375(BP…		65638900	6.23154e+07	5.67942e+07	63550100	66288800	67077800	56053400	52014400	62314700	61777400	63296500	61872400	63550100	66288800	67077800	56053400	52014400	62314700	61777400	63296500	61872400
	A0A8I6A6J0	deleted	0.0343443	0.10671			1570690	1940250	1.75027e+06	1449690	1473100	1789280	1620330	1789970	1840500	1935160	1949830	1935760	1449690	1473100	1789280	1620330	1789970	1840500	1935160	1949830	1935760
Sun2	A0A8I6A6J5	Sad1 and UNC84 domain containing 2 GN=Sun2	0.0268026	0.0898623	GO:0006998(BP:nuclear envelope organization);GO:0005635(CC:nuclear envelope);GO:0005521(MF:lamin binding);GO:0042802(MF:identical protein binding);GO:0043495(MF:protein-membrane adaptor activity);GO:0140444(MF:cytoskeleton-nuclear membrane anchor activity);GO:0021817(BP:nucleokinesis involved in cell motility in cerebral cortex radial glia guided migration);GO:0030335(BP:positive regulation of ce…	rno04820(Cytoskeleton in muscle cells)	21548800	2.04235e+07	1.96268e+07	21631100	20638100	22377200	19831200	19772400	19276900	20967900	20495700	19807000	21631100	20638100	22377200	19831200	19772400	19276900	20967900	20495700	19807000
Tpd52	A0A8I6A6K8	Tumor protein D52 GN=Tpd52	0.000140747	0.00332209	GO:0008284(BP:positive regulation of cell population proliferation);GO:0005509(MF:calcium ion binding);GO:0042802(MF:identical protein binding);GO:0042803(MF:protein homodimerization activity);GO:0030183(BP:B cell differentiation);GO:0005737(CC:cytoplasm);GO:0045202(CC:synapse);GO:0098978(CC:glutamatergic synapse);GO:0005783(CC:endoplasmic reticulum);GO:0048471(CC:perinuclear region of cytoplasm)…		232.907	404472	320398	232.907	232.907	232.907	264331	343726	353138	486379	354678	372360				264331	343726	353138	486379	354678	372360
Pacs2	A0A8I6A754	Phosphofurin acidic cluster sorting protein 2 GN=Pacs2	0.00851623	0.0414742	GO:0000045(BP:autophagosome assembly);GO:0034497(BP:protein localization to phagophore assembly site);GO:0044325(MF:transmembrane transporter binding);GO:0032469(BP:endoplasmic reticulum calcium ion homeostasis);GO:0072659(BP:protein localization to plasma membrane);GO:1990456(BP:mitochondrion-endoplasmic reticulum membrane tethering);GO:0005783(CC:endoplasmic reticulum);GO:0005739(CC:mitochondri…		1.34122e+07	1.20889e+07	9.27566e+06	14730300	11943700	13562700	9420660	9182930	9223380	13007000	12540300	10719300	14730300	11943700	13562700	9420660	9182930	9223380	13007000	12540300	10719300
Apoo	A0A8I6A768	MICOS complex subunit GN=Apoo	0.0254445	0.086956	GO:0003674(MF:molecular_function);GO:0008150(BP:biological_process);GO:0042407(BP:cristae formation);GO:0005575(CC:cellular_component);GO:0000139(CC:Golgi membrane);GO:0005576(CC:extracellular region);GO:0005739(CC:mitochondrion);GO:0005789(CC:endoplasmic reticulum membrane);GO:0031305(CC:obsolete integral component of mitochondrial inner membrane);GO:0061617(CC:MICOS complex);GO:0005743(CC:mitoc…		4017310	3703060	3.26081e+06	3954650	3914940	4182340	3385570	3158860	3237990	3478570	3485610	4145000	3954650	3914940	4182340	3385570	3158860	3237990	3478570	3485610	4145000
Tspan6	A0A8I6A7Q5	Tetraspanin GN=Tspan6	0.000515423	0.00686694	GO:0039532(BP:negative regulation of cytoplasmic pattern recognition receptor signaling pathway);GO:1901223(BP:negative regulation of non-canonical NF-kappaB signal transduction);GO:0005887(CC:plasma membrane);GO:0016020(CC:membrane);GO:0016021(CC:membrane)		26434000	2.84785e+07	3.19178e+07	25202600	26907100	27192300	32507600	31393300	31852600	28554700	27710400	29170300	25202600	26907100	27192300	32507600	31393300	31852600	28554700	27710400	29170300
	A0A8I6A858	deleted	0.00170045	0.0143344			10682450	9.33456e+06	6032690	9094350	11786000	11167000	5542750	6427380	6127940	9711010	8970120	9322560	9094350	11786000	11167000	5542750	6427380	6127940	9711010	8970120	9322560
Eif1ax	A0A8I6A8I7	Eukaryotic translation initiation factor 4C GN=Eif1ax	0.000894304	0.009537	GO:0003743(MF:translation initiation factor activity);GO:0006413(BP:translational initiation);GO:0005737(CC:cytoplasm)		8969880	8661620	5637390	9103370	9125510	8680760	5316060	5710600	5885510	9767300	7967930	8249630	9103370	9125510	8680760	5316060	5710600	5885510	9767300	7967930	8249630
Sec62	A0A8I6A8V9	Translocation protein SEC62 GN=Sec62	0.000228132	0.00423991	GO:0006620(BP:post-translational protein targeting to endoplasmic reticulum membrane);GO:0031204(BP:post-translational protein targeting to membrane, translocation);GO:0005783(CC:endoplasmic reticulum);GO:0016020(CC:membrane);GO:0015031(BP:protein transport);GO:0005789(CC:endoplasmic reticulum membrane);GO:0016021(CC:membrane);GO:0030176(CC:obsolete integral component of endoplasmic reticulum mem…	rno03060(Protein export);rno04141(Protein processing in endoplasmic reticulum)	7551170	7.85253e+06	6.05877e+06	7340520	7622760	7690230	5811680	5885360	6479260	7969940	7831280	7756360	7340520	7622760	7690230	5811680	5885360	6479260	7969940	7831280	7756360
	A0A8I6A8Y6	deleted	2.18252e-05	0.00106928			1.45666e+07	1.02521e+07	8.58743e+06	14091600	15058800	14549500	8607320	8566020	8588960	11035800	10215600	9505040	14091600	15058800	14549500	8607320	8566020	8588960	11035800	10215600	9505040
Get4	A0A8I6A965	Sad1 and UNC84 domain containing 1 GN=Get4	0.0364111	0.111276	GO:0051087(MF:protein-folding chaperone binding);GO:0006511(BP:ubiquitin-dependent protein catabolic process);GO:0006620(BP:post-translational protein targeting to endoplasmic reticulum membrane);GO:0031647(BP:regulation of protein stability);GO:0045048(BP:protein insertion into ER membrane);GO:0051220(BP:obsolete cytoplasmic sequestering of protein);GO:0071816(BP:tail-anchored membrane protein i…	rno03060(Protein export)	3192240	3486910	3391670	3022930	3205800	3347990	3367320	3438240	3369450	3418510	3477060	3565160	3022930	3205800	3347990	3367320	3438240	3369450	3418510	3477060	3565160
Sypl1	A0A8I6A9E4	Synaptophysin-like 1 GN=Sypl1	0.0296912	0.0962212	GO:0030285(CC:obsolete integral component of synaptic vesicle membrane);GO:0030672(CC:synaptic vesicle membrane);GO:0008021(CC:synaptic vesicle);GO:0016020(CC:membrane);GO:0016021(CC:membrane);GO:0030141(CC:secretory granule)		1.18569e+07	1.27115e+07	1.00346e+07	12241200	12767300	10562300	9719440	10371900	10012500	11877800	13877500	12379100	12241200	12767300	10562300	9719440	10371900	10012500	11877800	13877500	12379100
Tcof1	A0A8I6A9F9	Treacle ribosome biogenesis factor 1 GN=Tcof1	0.00405805	0.0253619	GO:0042790(BP:nucleolar large rRNA transcription by RNA polymerase I);GO:0003674(MF:molecular_function);GO:0030674(MF:protein-macromolecule adaptor activity);GO:0046982(MF:protein heterodimerization activity);GO:0097110(MF:scaffold protein binding);GO:0006417(BP:regulation of translation);GO:0008150(BP:biological_process);GO:0014029(BP:neural crest formation);GO:0014032(BP:neural crest cell devel…	rno03008(Ribosome biogenesis in eukaryotes)	3.0443e+06	2.24065e+06	1.75716e+06	2893130	3093500	3146260	1779970	1852000	1639520	2413170	2588930	1719840	2893130	3093500	3146260	1779970	1852000	1639520	2413170	2588930	1719840
Bod1l1	A0A8I6A9H5	Biorientation of chromosomes in cell division 1-like 1 GN=Bod1l1	0.000119251	0.00299437	GO:0004864(MF:protein phosphatase inhibitor activity);GO:0051721(MF:protein phosphatase 2A binding);GO:0006974(BP:DNA damage response);GO:0031297(BP:replication fork processing);GO:0032515(BP:obsolete negative regulation of phosphoprotein phosphatase activity);GO:0000922(CC:spindle pole);GO:0005813(CC:centrosome);GO:0005876(CC:spindle microtubule);GO:0000940(CC:outer kinetochore);GO:0048188(CC:Se…		745058	543949	232.907	906281	678315	650577	232.907	232.907	232.907	509294	610988	511564	906281	678315	650577				509294	610988	511564
Ahnak2	A0A8I6AAE1	AHNAK nucleoprotein 2 GN=Ahnak2	5.91085e-08	6.44298e-05		rno05132(Salmonella infection)	3.37418e+08	1.72813e+08	61030100	324850000	339061000	348342000	55311900	62490700	65287700	173646000	180129000	164665000	324850000	339061000	348342000	55311900	62490700	65287700	173646000	180129000	164665000
Acsl5	A0A8I6AAN7	Long-chain-fatty-acid--CoA ligase (EC 6.2.1.15) (EC 6.2.1.3) (Acyl-CoA synthetase) (Long-chain acyl-CoA synthetase) GN=Acsl5	0.00637331	0.0338302	GO:0000166(MF:nucleotide binding);GO:0004467(MF:long-chain fatty acid-CoA ligase activity);GO:0005524(MF:ATP binding);GO:0001676(BP:long-chain fatty acid metabolic process);GO:0006629(BP:lipid metabolic process);GO:0006631(BP:fatty acid metabolic process);GO:0005741(CC:mitochondrial outer membrane);GO:0005789(CC:endoplasmic reticulum membrane);GO:0016020(CC:membrane);GO:0005783(CC:endoplasmic ret…	rno00061(Fatty acid biosynthesis);rno00071(Fatty acid degradation);rno01100(Metabolic pathways);rno01212(Fatty acid metabolism);rno03320(PPAR signaling pathway);rno04146(Peroxisome);rno04216(Ferroptosis);rno04714(Thermogenesis);rno04920(Adipocytokine signaling pathway)	3.87257e+07	41458900	3.03027e+07	35821100	41337400	39018700	29985000	31178700	29744300	37340500	44969100	42067100	35821100	41337400	39018700	29985000	31178700	29744300	37340500	44969100	42067100
Ankrd17	A0A8I6AAR9	Ankyrin repeat domain-containing protein 17 (Gene trap ankyrin repeat protein) GN=Ankrd17	0.0075391	0.0380773	GO:0001955(BP:blood vessel maturation);GO:0051151(BP:negative regulation of smooth muscle cell differentiation);GO:0003676(MF:nucleic acid binding);GO:0003682(MF:chromatin binding);GO:0003723(MF:RNA binding);GO:0006275(BP:regulation of DNA replication);GO:0042742(BP:defense response to bacterium);GO:0043123(BP:positive regulation of canonical NF-kappaB signal transduction);GO:0045087(BP:innate im…		1.59571e+07	1.44313e+07	1.31977e+07	15373900	16721000	15776300	13672400	12583100	13337500	13655600	15215800	14422600	15373900	16721000	15776300	13672400	12583100	13337500	13655600	15215800	14422600
Heg1	A0A8I6AAY6	Heart development protein with EGF-like domains 1 GN=Heg1	0.00103793	0.0103515	GO:0001570(BP:vasculogenesis);GO:0001701(BP:in utero embryonic development);GO:0001885(BP:endothelial cell development);GO:0001886(BP:endothelial cell morphogenesis);GO:0001944(BP:vasculature development);GO:0001945(BP:lymph vessel development);GO:0003017(BP:lymph circulation);GO:0003209(BP:cardiac atrium morphogenesis);GO:0003222(BP:ventricular trabecula myocardium morphogenesis);GO:0003281(BP:v…	rno04520(Adherens junction)	42550.6	24042.3	12309.1	47876.4	39323.8	40451.5	10304.6	11644.1	14978.5	27302.7	28985.3	15838.9	47876.4	39323.8	40451.5	10304.6	11644.1	14978.5	27302.7	28985.3	15838.9
	A0A8I6AB74	deleted	0.0112773	0.05016			1.63111e+06	1.72744e+06	1.06395e+06	1563310	1450860	1879170	1205450	1135800	850601	1541770	1851060	1789500	1563310	1450860	1879170	1205450	1135800	850601	1541770	1851060	1789500
Gnpda1	A0A8I6AB87	Glucosamine-6-phosphate isomerase (EC 3.5.99.6) (Glucosamine-6-phosphate isomerase) GN=Gnpda1	0.0079969	0.0395157	GO:0004342(MF:glucosamine-6-phosphate deaminase activity);GO:0042802(MF:identical protein binding);GO:0006043(BP:glucosamine catabolic process);GO:0006046(BP:N-acetylglucosamine catabolic process);GO:0006048(BP:UDP-N-acetylglucosamine biosynthetic process);GO:0006091(BP:generation of precursor metabolites and energy);GO:0019262(BP:N-acetylneuraminate catabolic process);GO:0005737(CC:cytoplasm);GO…	rno00520(Amino sugar and nucleotide sugar metabolism);rno01100(Metabolic pathways)	1.22706e+07	1.1237e+07	12685800	11852900	12102500	12856500	12871800	12713300	12472300	11555900	10911300	11243900	11852900	12102500	12856500	12871800	12713300	12472300	11555900	10911300	11243900
Mob2	A0A8I6ABE4	MOB kinase activator 2 GN=Mob2	0.0134162	0.0565139	GO:0001934(BP:positive regulation of protein phosphorylation);GO:0010976(BP:positive regulation of neuron projection development);GO:0030036(BP:actin cytoskeleton organization);GO:0030295(MF:protein kinase activator activity);GO:0007165(BP:signal transduction);GO:0032147(BP:activation of protein kinase activity);GO:0005634(CC:nucleus);GO:0005737(CC:cytoplasm);GO:0044306(CC:neuron projection termi…		5700590	5471130	4392660	5080810	6003900	6017060	4105510	4850750	4221720	5499480	5537860	5376050	5080810	6003900	6017060	4105510	4850750	4221720	5499480	5537860	5376050
Tln1	A0A8I6ABG6	Talin 1 GN=Tln1	0.0202226	0.075208	GO:0007044(BP:cell-substrate junction assembly);GO:0030866(BP:cortical actin cytoskeleton organization);GO:0001786(MF:phosphatidylserine binding);GO:0005178(MF:integrin binding);GO:0017166(MF:vinculin binding);GO:0030274(MF:LIM domain binding);GO:0035091(MF:phosphatidylinositol binding);GO:0007229(BP:integrin-mediated signaling pathway);GO:0008150(BP:biological_process);GO:0033622(BP:integrin act…	rno04015(Rap1 signaling pathway);rno04510(Focal adhesion);rno04611(Platelet activation);rno04820(Cytoskeleton in muscle cells);rno05166(Human T-cell leukemia virus 1 infection)	2.14055e+08	2.14695e+08	1.94966e+08	206527000	216866000	218773000	186122000	198416000	200359000	221316000	209085000	213683000	206527000	216866000	218773000	186122000	198416000	200359000	221316000	209085000	213683000
Bcl2l13	A0A8I6ABQ2	Bcl2-like 13 GN=Bcl2l13	0.000252808	0.00450554	GO:0016021(CC:membrane);GO:0006915(BP:apoptotic process);GO:0042981(BP:regulation of apoptotic process);GO:0016020(CC:membrane)	rno04137(Mitophagy - animal);rno05134(Legionellosis)	3.80304e+06	3.10379e+06	2.28346e+06	3912520	3583230	3913360	2205310	2251000	2394060	2980280	3410030	2921070	3912520	3583230	3913360	2205310	2251000	2394060	2980280	3410030	2921070
Mbnl2	A0A8I6ACI9	Muscleblind-like splicing regulator 2 GN=Mbnl2	0.000159245	0.00350191	GO:0000381(BP:regulation of alternative mRNA splicing, via spliceosome);GO:0003723(MF:RNA binding);GO:0046872(MF:metal ion binding);GO:1990837(MF:sequence-specific double-stranded DNA binding);GO:0006397(BP:mRNA processing);GO:0008380(BP:RNA splicing);GO:0043484(BP:regulation of RNA splicing);GO:0005654(CC:nucleoplasm);GO:0005737(CC:cytoplasm);GO:0005634(CC:nucleus)		3.59131e+06	1.99129e+06	553089	4137940	3141560	3494440	614621	451860	592787	1781550	2414130	1778200	4137940	3141560	3494440	614621	451860	592787	1781550	2414130	1778200
P4ha2	A0A8I6ACJ4	procollagen-proline 4-dioxygenase (EC 1.14.11.2) GN=P4ha2	4.77073e-05	0.00162411	GO:0018401(BP:peptidyl-proline hydroxylation to 4-hydroxy-L-proline);GO:0004656(MF:procollagen-proline 4-dioxygenase activity);GO:0005506(MF:iron ion binding);GO:0016491(MF:oxidoreductase activity);GO:0016705(MF:oxidoreductase activity, acting on paired donors, with incorporation or reduction of molecular oxygen);GO:0031418(MF:L-ascorbic acid binding);GO:0046872(MF:metal ion binding);GO:0051213(M…	rno00330(Arginine and proline metabolism);rno01100(Metabolic pathways)	3.25719e+07	3.32822e+07	2.16993e+07	31767600	32625100	33323100	19400200	23172800	22525000	33449700	32951700	33445300	31767600	32625100	33323100	19400200	23172800	22525000	33449700	32951700	33445300
	A0A8I6ACN2	deleted	0.00206223	0.0162824			7.10395e+06	6.63684e+06	4728050	6579080	7108050	7624710	4291560	4796350	5096240	7213270	6421720	6275540	6579080	7108050	7624710	4291560	4796350	5096240	7213270	6421720	6275540
Vwa5a	A0A8I6ACP1	von Willebrand factor A domain-containing protein 5A (Loss of heterozygosity 11 chromosomal region 2 gene A protein homolog) GN=Vwa5a	0.00239767	0.0179648			8.61509e+06	1.06243e+07	10297270	8216030	8714890	8914340	10182500	10877400	9831910	11010600	10550800	10311400	8216030	8714890	8914340	10182500	10877400	9831910	11010600	10550800	10311400
Fubp3	A0A8I6ACQ5	Far upstream element binding protein 3 GN=Fubp3	0.00165237	0.014063	GO:0045944(BP:positive regulation of transcription by RNA polymerase II);GO:0003676(MF:nucleic acid binding);GO:0003697(MF:single-stranded DNA binding);GO:0003729(MF:mRNA binding);GO:0006351(BP:DNA-templated transcription);GO:0006355(BP:regulation of DNA-templated transcription);GO:0010468(BP:regulation of gene expression);GO:0010628(BP:positive regulation of gene expression);GO:0045893(BP:positi…		23132400	2.20404e+07	1.86819e+07	22399900	24249400	22747900	17819200	19168700	19057700	22788900	21200900	22131500	22399900	24249400	22747900	17819200	19168700	19057700	22788900	21200900	22131500
	A0A8I6ACS2	deleted	0.00428233	0.026345			1.36161e+07	13361600	1.52529e+07	13996400	13385700	13466300	15025500	15673000	15060300	13768300	12662300	13654200	13996400	13385700	13466300	15025500	15673000	15060300	13768300	12662300	13654200
	A0A8I6ACX1	deleted	0.0215421	0.0778773			2.42295e+06	2.15735e+06	1.83733e+06	2567680	2478970	2222210	1722250	1939450	1850280	2395650	2151110	1925300	2567680	2478970	2222210	1722250	1939450	1850280	2395650	2151110	1925300
Tmem87a	A0A8I6ACY3	Transmembrane protein 87A GN=Tmem87a	0.0084002	0.0410786	GO:0042147(BP:retrograde transport, endosome to Golgi);GO:0005794(CC:Golgi apparatus);GO:0016020(CC:membrane);GO:0032580(CC:Golgi cisterna membrane);GO:0005829(CC:cytosol);GO:0016021(CC:membrane)		2036220	1.9739e+06	1.22847e+06	2105460	2023910	1979290	1102220	1360310	1222870	1560490	2255920	2105280	2105460	2023910	1979290	1102220	1360310	1222870	1560490	2255920	2105280
	A0A8I6AD02	deleted	2.31137e-05	0.00106928			3.32977e+07	24845600	7.9556e+06	35708600	34320700	29863700	6124320	10066700	7675770	25960100	24954000	23622700	35708600	34320700	29863700	6124320	10066700	7675770	25960100	24954000	23622700
Chchd3	A0A8I6AD55	Coiled-coil-helix-coiled-coil-helix domain containing 3 GN=Chchd3	0.00149803	0.0131641	GO:0003674(MF:molecular_function);GO:0019902(MF:phosphatase binding);GO:0060090(MF:molecular adaptor activity);GO:0007007(BP:inner mitochondrial membrane organization);GO:0008053(BP:mitochondrial fusion);GO:0008150(BP:biological_process);GO:0042407(BP:cristae formation);GO:0005575(CC:cellular_component);GO:0005739(CC:mitochondrion);GO:0005743(CC:mitochondrial inner membrane);GO:0061617(CC:MICOS c…		3.54435e+07	3.8484e+07	2.43784e+07	34605500	36221600	35503300	26626800	21057700	25450800	38570500	41916900	34964700	34605500	36221600	35503300	26626800	21057700	25450800	38570500	41916900	34964700
	A0A8I6ADA4	deleted	0.0474597	0.133676			2.33726e+07	2.98342e+07	232.907	31943300	232.907	38174400	232.907	232.907	232.907	29790900	29704200	30007600	31943300		38174400				29790900	29704200	30007600
	A0A8I6ADL4	deleted	0.000881346	0.00944622			1.02185e+06	949286	551494	888739	1034940	1141860	616861	549356	488264	955781	936872	955205	888739	1034940	1141860	616861	549356	488264	955781	936872	955205
Dock10	A0A8I6ADN8	Dedicator of cytokinesis 10 GN=Dock10	0.0126481	0.0541916	GO:0005085(MF:guanyl-nucleotide exchange factor activity);GO:0031267(MF:small GTPase binding);GO:0001782(BP:B cell homeostasis);GO:0002315(BP:marginal zone B cell differentiation);GO:0030334(BP:regulation of cell migration);GO:0043547(BP:positive regulation of GTPase activity);GO:0060997(BP:dendritic spine morphogenesis);GO:0005634(CC:nucleus);GO:0005737(CC:cytoplasm);GO:0043197(CC:dendritic spin…		6992.49	5544.33	1520.79	7851.95	6895.94	6229.59	232.907	232.907	4096.57	6958.06	5267.3	4407.64	7851.95	6895.94	6229.59			4096.57	6958.06	5267.3	4407.64
Efr3a	A0A8I6ADR8	EFR3 homolog A GN=Efr3a	0.0108574	0.0488444	GO:0003674(MF:molecular_function);GO:0008150(BP:biological_process);GO:0072659(BP:protein localization to plasma membrane);GO:0005575(CC:cellular_component);GO:0005886(CC:plasma membrane)		2069510	2206250	1575200	1983810	1996460	2228260	1384230	1784570	1556800	2098420	2421570	2098760	1983810	1996460	2228260	1384230	1784570	1556800	2098420	2421570	2098760
Ndufs3	A0A8I6ADT5	NADH dehydrogenase [ubiquinone] iron-sulfur protein 3, mitochondrial (Complex I-30kD) (NADH-ubiquinone oxidoreductase 30 kDa subunit) GN=Ndufs3	0.00235066	0.0177165	GO:0008137(MF:NADH dehydrogenase (ubiquinone) activity);GO:0003674(MF:molecular_function);GO:0003954(MF:NADH dehydrogenase activity);GO:0006120(BP:mitochondrial electron transport, NADH to ubiquinone);GO:0008150(BP:biological_process);GO:0030308(BP:negative regulation of cell growth);GO:0032981(BP:mitochondrial respiratory chain complex I assembly);GO:0072593(BP:reactive oxygen species metabolic …	rno00190(Oxidative phosphorylation);rno01100(Metabolic pathways);rno04714(Thermogenesis);rno04723(Retrograde endocannabinoid signaling);rno04932(Non-alcoholic fatty liver disease);rno05010(Alzheimer disease);rno05012(Parkinson disease);rno05014(Amyotrophic lateral sclerosis);rno05016(Huntington disease);rno05020(Prion disease);rno05022(Pathways of neurodegeneration - multiple diseases);rno05208(C…	1.48171e+07	1.54853e+07	1.21753e+07	14482100	14629600	15339700	11667900	12464400	12393700	14913800	16642700	14899300	14482100	14629600	15339700	11667900	12464400	12393700	14913800	16642700	14899300
	A0A8I6ADU8	deleted	0.00668921	0.0350602			1.02559e+07	1.12157e+07	8552390	10333500	10359400	10074700	9238980	9130370	7287820	11183800	11033300	11430100	10333500	10359400	10074700	9238980	9130370	7287820	11183800	11033300	11430100
	A0A8I6AE14	deleted	0.00907145	0.043285			4.01849e+07	3.1963e+07	4.33087e+07	37424200	42062000	41068600	39001700	45766500	45158000	34864300	29578700	31445900	37424200	42062000	41068600	39001700	45766500	45158000	34864300	29578700	31445900
Luc7l3	A0A8I6AE53	Luc7-like protein GN=Luc7l3	0.000217826	0.00415174	GO:0003729(MF:mRNA binding);GO:0006376(BP:mRNA splice site recognition);GO:0008380(BP:RNA splicing);GO:0005634(CC:nucleus);GO:0005685(CC:U1 snRNP);GO:0071004(CC:U2-type prespliceosome);GO:0005654(CC:nucleoplasm);GO:0016607(CC:nuclear speck)		5052410	3.93056e+06	2.76774e+06	4774850	5485010	4897370	2953560	2513420	2836250	3661150	4077820	4052700	4774850	5485010	4897370	2953560	2513420	2836250	3661150	4077820	4052700
Eef1e1	A0A8I6AE61	Eukaryotic translation elongation factor 1 epsilon-1 (Elongation factor p18) (Multisynthase complex auxiliary component p18) GN=Eef1e1	0.000925233	0.00970891	GO:0043517(BP:positive regulation of DNA damage response, signal transduction by p53 class mediator);GO:1990830(BP:cellular response to leukemia inhibitory factor);GO:2001235(BP:positive regulation of apoptotic signaling pathway);GO:0003674(MF:molecular_function);GO:0008150(BP:biological_process);GO:0008285(BP:negative regulation of cell population proliferation);GO:0043065(BP:positive regulation…		1.26595e+07	1.0991e+07	1.07118e+07	12672700	12988200	12317500	10659600	11176300	10299600	10736400	11180200	11056500	12672700	12988200	12317500	10659600	11176300	10299600	10736400	11180200	11056500
Spats2	A0A8I6AE83	Spermatogenesis associated, serine-rich 2 GN=Spats2	0.00362664	0.0236249	GO:0005737(CC:cytoplasm)		1.35881e+07	1.42198e+07	1.14466e+07	14136100	13552000	13076300	11783400	10642500	11914000	14857100	13627500	14174900	14136100	13552000	13076300	11783400	10642500	11914000	14857100	13627500	14174900
Rbfox2	A0A8I6AED5	RNA binding protein fox-1 homolog 2 GN=Rbfox2	1.78627e-06	0.00028108	GO:0003676(MF:nucleic acid binding);GO:0003723(MF:RNA binding);GO:0006397(BP:mRNA processing);GO:0008380(BP:RNA splicing);GO:0043484(BP:regulation of RNA splicing);GO:0005634(CC:nucleus);GO:0000381(BP:regulation of alternative mRNA splicing, via spliceosome);GO:0021942(BP:radial glia guided migration of Purkinje cell);GO:0048813(BP:dendrite morphogenesis);GO:0050885(BP:neuromuscular process contr…		4805.45	232.907	232.907	4911.84	4253.94	5250.56	232.907	232.907	232.907	232.907	232.907	232.907	4911.84	4253.94	5250.56
Ndufv3	A0A8I6AEG4	NADH:ubiquinone oxidoreductase subunit V3 GN=Ndufv3	1.64576e-06	0.000271015	GO:0005739(CC:mitochondrion);GO:0016020(CC:membrane);GO:0005747(CC:obsolete mitochondrial respiratory chain complex I);GO:0042775(BP:mitochondrial ATP synthesis coupled electron transport);GO:0005743(CC:mitochondrial inner membrane);GO:0070469(CC:obsolete respirasome)	rno00190(Oxidative phosphorylation);rno01100(Metabolic pathways);rno04714(Thermogenesis);rno04723(Retrograde endocannabinoid signaling);rno04932(Non-alcoholic fatty liver disease);rno05010(Alzheimer disease);rno05012(Parkinson disease);rno05014(Amyotrophic lateral sclerosis);rno05016(Huntington disease);rno05020(Prion disease);rno05022(Pathways of neurodegeneration - multiple diseases);rno05208(C…	25107700	1.6533e+07	8983830	25677900	26203800	23441400	8941750	9348310	8661430	16603900	16256500	16738700	25677900	26203800	23441400	8941750	9348310	8661430	16603900	16256500	16738700
Tns2	A0A8I6AEG8	Tensin 2 GN=Tns2	0.000181786	0.0036673	GO:0001822(BP:kidney development);GO:0014850(BP:response to muscle activity);GO:0019725(BP:cellular homeostasis);GO:0032963(BP:collagen metabolic process);GO:0035264(BP:multicellular organism growth);GO:0048871(BP:multicellular organismal-level homeostasis);GO:0004725(MF:protein tyrosine phosphatase activity);GO:0019900(MF:kinase binding);GO:0042802(MF:identical protein binding);GO:0008285(BP:neg…		7.46063e+06	6591630	5492990	7355060	7556590	7470230	5378750	5807730	5292490	6789750	6736170	6248970	7355060	7556590	7470230	5378750	5807730	5292490	6789750	6736170	6248970
	A0A8I6AEH8	deleted	0.0491105	0.13648			7.58992e+07	7.90364e+07	80682200	75564300	77524700	74608500	81969700	77596400	82480500	78864000	80014800	78230500	75564300	77524700	74608500	81969700	77596400	82480500	78864000	80014800	78230500
Rcc1	A0A8I6AEW5	Regulator of chromosome condensation 1 GN=Rcc1	0.00187632	0.0154133	GO:0003682(MF:chromatin binding);GO:0005085(MF:guanyl-nucleotide exchange factor activity);GO:0031267(MF:small GTPase binding);GO:0031491(MF:nucleosome binding);GO:0031492(MF:nucleosomal DNA binding);GO:0042393(MF:histone binding);GO:0043199(MF:sulfate binding);GO:0046982(MF:protein heterodimerization activity);GO:0000082(BP:G1/S transition of mitotic cell cycle);GO:0007052(BP:mitotic spindle org…		1.12236e+07	1.05526e+07	8206630	10842400	11695600	11132900	8847350	8317930	7454610	11199200	9977960	10480500	10842400	11695600	11132900	8847350	8317930	7454610	11199200	9977960	10480500
Rtca	A0A8I6AF49	RNA 3'-terminal phosphate cyclase (EC 6.5.1.4) (RNA terminal phosphate cyclase domain-containing protein 1) GN=Rtca	0.0013387	0.0123109	GO:0003963(MF:RNA-3'-phosphate cyclase activity);GO:0005634(CC:nucleus);GO:0000166(MF:nucleotide binding);GO:0003824(MF:catalytic activity);GO:0005524(MF:ATP binding);GO:0016874(MF:ligase activity);GO:0006396(BP:RNA processing);GO:0005654(CC:nucleoplasm)		9.13609e+06	8.90034e+06	5795410	8704240	9209230	9494810	5171470	6472200	5742560	8323450	9864600	8512960	8704240	9209230	9494810	5171470	6472200	5742560	8323450	9864600	8512960
Dusp3	A0A8I6AF61	Dual specificity protein phosphatase (EC 3.1.3.16) (EC 3.1.3.48) GN=Dusp3	0.000168556	0.0035835	GO:0006470(BP:protein dephosphorylation);GO:0003674(MF:molecular_function);GO:0004721(MF:phosphoprotein phosphatase activity);GO:0004722(MF:protein serine/threonine phosphatase activity);GO:0004725(MF:protein tyrosine phosphatase activity);GO:0008092(MF:cytoskeletal protein binding);GO:0008138(MF:protein tyrosine/serine/threonine phosphatase activity);GO:0016787(MF:hydrolase activity);GO:0016791(…	rno04010(MAPK signaling pathway)	8.84475e+06	8.4507e+06	5.84856e+06	8522820	9074310	8937110	5184880	6370280	5990510	8597130	8373750	8381230	8522820	9074310	8937110	5184880	6370280	5990510	8597130	8373750	8381230
	A0A8I6AF92	deleted	0.0310173	0.0992469			6500.77	10030.1	232.907	8869.91	232.907	10399.5	232.907	232.907	232.907	12262.6	8684.64	9143.04	8869.91		10399.5				12262.6	8684.64	9143.04
Sorbs1	A0A8I6AFH7	Sorbin and SH3 domain containing 1 GN=Sorbs1	3.18527e-05	0.00127605	GO:0095500(BP:acetylcholine receptor signaling pathway);GO:1904393(BP:regulation of skeletal muscle acetylcholine-gated channel clustering);GO:0005158(MF:insulin receptor binding);GO:0019901(MF:protein kinase binding);GO:0030159(MF:signaling receptor complex adaptor activity);GO:0031625(MF:ubiquitin protein ligase binding);GO:0008286(BP:insulin receptor signaling pathway);GO:0014823(BP:response t…	rno03320(PPAR signaling pathway);rno04520(Adherens junction);rno04910(Insulin signaling pathway)	7410170	6.5031e+06	5.34231e+06	7418050	7311470	7500990	5325930	5184670	5516320	6625770	6201960	6681560	7418050	7311470	7500990	5325930	5184670	5516320	6625770	6201960	6681560
Srp19	A0A8I6AFH8	Signal recognition particle 19 kDa protein GN=Srp19	0.000151183	0.00337705	GO:0043022(MF:ribosome binding);GO:0008312(MF:7S RNA binding);GO:0006617(BP:SRP-dependent cotranslational protein targeting to membrane, signal sequence recognition);GO:0005730(CC:nucleolus);GO:0005786(CC:signal recognition particle, endoplasmic reticulum targeting);GO:0048500(CC:signal recognition particle);GO:0006614(BP:SRP-dependent cotranslational protein targeting to membrane);GO:0005737(CC:…	rno03060(Protein export)	6.00099e+06	6.6544e+06	3.83149e+06	6271360	5669030	6062590	3464450	4257690	3772320	6907990	6786320	6268900	6271360	5669030	6062590	3464450	4257690	3772320	6907990	6786320	6268900
Fundc2	A0A8I6AFI8	FUN14 domain-containing protein 2 (Hepatitis C virus core-binding protein 6) GN=Fundc2	0.0233024	0.0818878	GO:0005547(MF:phosphatidylinositol-3,4,5-trisphosphate binding);GO:0000422(BP:autophagy of mitochondrion);GO:0010543(BP:regulation of platelet activation);GO:0035356(BP:intracellular triglyceride homeostasis);GO:0031307(CC:obsolete integral component of mitochondrial outer membrane);GO:0005741(CC:mitochondrial outer membrane);GO:0016020(CC:membrane);GO:0016021(CC:membrane)		6.33175e+06	5999770	4.79037e+06	6356810	6044980	6593470	4520930	5518420	4331750	6617520	5545890	5835900	6356810	6044980	6593470	4520930	5518420	4331750	6617520	5545890	5835900
	A0A8I6AFV0	deleted	0.000548645	0.00706356			10884400	1.08496e+07	5.58637e+06	10769600	10960700	10922900	4728130	6425470	5605520	10060400	12379300	10109000	10769600	10960700	10922900	4728130	6425470	5605520	10060400	12379300	10109000
Cog1	A0A8I6AFV4	Conserved oligomeric Golgi complex subunit 1 GN=Cog1	0.022625	0.0804256	GO:0000301(BP:retrograde transport, vesicle recycling within Golgi);GO:0007030(BP:Golgi organization);GO:0070085(BP:glycosylation);GO:0005794(CC:Golgi apparatus);GO:0017119(CC:Golgi transport complex);GO:0006891(BP:intra-Golgi vesicle-mediated transport);GO:0015031(BP:protein transport);GO:0016020(CC:membrane)		5.10155e+06	5.1524e+06	4.32782e+06	5207890	5267820	4828930	4260180	4468950	4254340	4695760	5537740	5223710	5207890	5267820	4828930	4260180	4468950	4254340	4695760	5537740	5223710
C1h15orf40	A0A8I6AFW3	Similar to human chromosome 15 open reading frame 40, pseudogene 2 GN=C1h15orf40	0.00290758	0.0201454			16397.1	13208.3	2107.48	11858.2	17379.5	19953.5	232.907	5856.62	232.907	13155.3	13906.7	12563	11858.2	17379.5	19953.5		5856.62		13155.3	13906.7	12563
Ddx24	A0A8I6AFW4	ATP-dependent RNA helicase (EC 3.6.4.13) GN=Ddx24	0.0308725	0.0988851	GO:0003674(MF:molecular_function);GO:0008150(BP:biological_process);GO:0005575(CC:cellular_component);GO:0005730(CC:nucleolus);GO:0000166(MF:nucleotide binding);GO:0003676(MF:nucleic acid binding);GO:0003724(MF:RNA helicase activity);GO:0004386(MF:helicase activity);GO:0005524(MF:ATP binding);GO:0016787(MF:hydrolase activity)		164467	83752.6	232.907	168517	118244	206639	232.907	232.907	232.907	170795	80229.8	232.907	168517	118244	206639				170795	80229.8
Tnpo1	A0A8I6AG33	Transportin-1 (Importin beta-2) (Karyopherin beta-2) GN=Tnpo1	0.00161504	0.0138619	GO:0008139(MF:nuclear localization sequence binding);GO:0061608(MF:nuclear import signal receptor activity);GO:0006606(BP:protein import into nucleus);GO:0005634(CC:nucleus);GO:0031267(MF:small GTPase binding);GO:0006886(BP:intracellular protein transport);GO:0005737(CC:cytoplasm)	rno03013(Nucleocytoplasmic transport)	3.32209e+07	3.32074e+07	27245000	31335500	33902700	34424400	25994600	27849400	27891000	32465100	34223300	32933700	31335500	33902700	34424400	25994600	27849400	27891000	32465100	34223300	32933700
Rps20l3	A0A8I6AG52	Small ribosomal subunit protein uS10 (40S ribosomal protein S20) GN=Rps20l3	8.31398e-06	0.000614822		rno03010(Ribosome);rno05171(Coronavirus disease - COVID-19)	107486000	141604000	61190700	105223000	109353000	107882000	59842600	65153500	58576000	135595000	152185000	137032000	105223000	109353000	107882000	59842600	65153500	58576000	135595000	152185000	137032000
Serpinb9	A0A8I6AGW0	RCG43931 (Serine (Or cysteine) peptidase inhibitor, clade B, member 9) GN=Serpinb9	0.000444813	0.00637596	GO:0001913(BP:T cell mediated cytotoxicity);GO:0002438(BP:acute inflammatory response to antigenic stimulus);GO:0042742(BP:defense response to bacterium);GO:0043066(BP:negative regulation of apoptotic process);GO:0070233(BP:negative regulation of T cell apoptotic process);GO:0002020(MF:protease binding);GO:0003674(MF:molecular_function);GO:0004867(MF:serine-type endopeptidase inhibitor activity);…	rno05146(Amoebiasis)	3.81825e+07	34671300	21641300	35675300	39012400	39859700	20001500	24279600	20642800	33309500	38039800	32664600	35675300	39012400	39859700	20001500	24279600	20642800	33309500	38039800	32664600
Fnbp1	A0A8I6AH08	Formin binding protein 1 GN=Fnbp1	0.00880626	0.0424776	GO:0006897(BP:endocytosis);GO:0007165(BP:signal transduction);GO:0005737(CC:cytoplasm);GO:0005856(CC:cytoskeleton);GO:0005886(CC:plasma membrane);GO:0016020(CC:membrane);GO:0005515(MF:protein binding);GO:0008289(MF:lipid binding);GO:0042802(MF:identical protein binding);GO:0007399(BP:nervous system development);GO:0030154(BP:cell differentiation);GO:0005764(CC:lysosome);GO:0005905(CC:clathrin-coa…		8586190	8.33204e+06	6754700	8849840	8375660	8533070	6477930	7211290	6574880	7693060	9146890	8156180	8849840	8375660	8533070	6477930	7211290	6574880	7693060	9146890	8156180
	A0A8I6AH33	deleted	0.0028544	0.0199526			1.53708e+06	1.528e+06	924574	1540180	1415360	1655710	936152	867137	970434	1297070	1705880	1581060	1540180	1415360	1655710	936152	867137	970434	1297070	1705880	1581060
Pck2	A0A8I6AH39	phosphoenolpyruvate carboxykinase (GTP) (EC 4.1.1.32) GN=Pck2	0.00210594	0.0164776	GO:0004611(MF:phosphoenolpyruvate carboxykinase activity);GO:0004613(MF:phosphoenolpyruvate carboxykinase (GTP) activity);GO:0006090(BP:pyruvate metabolic process);GO:0006094(BP:gluconeogenesis);GO:0006107(BP:oxaloacetate metabolic process);GO:0006116(BP:obsolete NADH oxidation);GO:0032024(BP:positive regulation of insulin secretion);GO:0032496(BP:response to lipopolysaccharide);GO:0071333(BP:cel…	rno00010(Glycolysis / Gluconeogenesis);rno00020(Citrate cycle (TCA cycle));rno00620(Pyruvate metabolism);rno01100(Metabolic pathways);rno03320(PPAR signaling pathway);rno04068(FoxO signaling pathway);rno04151(PI3K-Akt signaling pathway);rno04152(AMPK signaling pathway);rno04910(Insulin signaling pathway);rno04920(Adipocytokine signaling pathway);rno04922(Glucagon signaling pathway);rno04931(Insul…	6.0553e+07	61893800	2.98386e+07	58764500	59357300	63537100	23545800	35736300	30233800	55784700	73491800	56404900	58764500	59357300	63537100	23545800	35736300	30233800	55784700	73491800	56404900
Ecpas	A0A8I6AH81	Proteasome adapter and scaffold protein ECM29 (Proteasome-associated protein ECM29 homolog) GN=Ecpas	0.0140303	0.0582007	GO:0005802(CC:trans-Golgi network);GO:0070628(MF:proteasome binding);GO:0030433(BP:obsolete ubiquitin-dependent ERAD pathway);GO:0005634(CC:nucleus);GO:0005769(CC:early endosome);GO:0005770(CC:late endosome);GO:0005771(CC:multivesicular body);GO:0005783(CC:endoplasmic reticulum);GO:0005813(CC:centrosome);GO:0030134(CC:COPII-coated ER to Golgi transport vesicle);GO:0030139(CC:endocytic vesicle);GO…		4.80957e+07	50515900	3.86799e+07	50227200	47089000	46971000	37985600	39209200	38844800	45978300	57031700	48537700	50227200	47089000	46971000	37985600	39209200	38844800	45978300	57031700	48537700
Pcbp1	A0A8I6AH91	Poly(rC) binding protein 1 GN=Pcbp1	1.38297e-05	0.000823954	GO:0045944(BP:positive regulation of transcription by RNA polymerase II);GO:0000981(MF:DNA-binding transcription factor activity, RNA polymerase II-specific);GO:0003697(MF:single-stranded DNA binding);GO:0003723(MF:RNA binding);GO:0003729(MF:mRNA binding);GO:0098847(MF:sequence-specific single stranded DNA binding);GO:0039694(BP:viral RNA genome replication);GO:0005634(CC:nucleus);GO:0005737(CC:c…	rno03040(Spliceosome);rno04216(Ferroptosis);rno04623(Cytosolic DNA-sensing pathway)	93589700	7.96843e+07	5.45452e+07	91110200	96849500	92809400	51890400	57051000	54694300	78035000	83898500	77119500	91110200	96849500	92809400	51890400	57051000	54694300	78035000	83898500	77119500
Nt5c3a	A0A8I6AHB0	5'-nucleotidase (EC 3.1.3.5) GN=Nt5c3a	0.0401845	0.119405	GO:0008253(MF:5'-nucleotidase activity);GO:0006248(BP:CMP catabolic process);GO:0046085(BP:adenosine metabolic process);GO:0051607(BP:defense response to virus);GO:0005575(CC:cellular_component);GO:0005737(CC:cytoplasm);GO:0005783(CC:endoplasmic reticulum);GO:0000166(MF:nucleotide binding);GO:0000287(MF:magnesium ion binding);GO:0016787(MF:hydrolase activity);GO:0046872(MF:metal ion binding);GO:0…	rno00240(Pyrimidine metabolism);rno01100(Metabolic pathways);rno01232(Nucleotide metabolism)	3.08461e+06	3.09369e+06	2.73063e+06	3074210	3002660	3176970	2875350	2706680	2609850	3049420	3315310	2916330	3074210	3002660	3176970	2875350	2706680	2609850	3049420	3315310	2916330
Postn	A0A8I6AHK0	Periostin (Osteoblast-specific factor 2) GN=Postn	0.046033	0.130837	GO:0008593(BP:regulation of Notch signaling pathway);GO:0009888(BP:tissue development);GO:0030198(BP:extracellular matrix organization);GO:0003674(MF:molecular_function);GO:0008201(MF:heparin binding);GO:0046872(MF:metal ion binding);GO:0050839(MF:cell adhesion molecule binding);GO:0001666(BP:response to hypoxia);GO:0001953(BP:negative regulation of cell-matrix adhesion);GO:0003073(BP:regulation …		5.63326e+07	5.95465e+07	6.30828e+07	54083400	56062700	58851600	67297200	61154600	60796700	59473000	59675200	59491400	54083400	56062700	58851600	67297200	61154600	60796700	59473000	59675200	59491400
	A0A8I6AHK9	deleted	0.012377	0.0533425			2.44263e+07	25010500	2.12657e+07	23108100	25488700	24682200	22434500	20040200	21322500	25865300	24119600	25046600	23108100	25488700	24682200	22434500	20040200	21322500	25865300	24119600	25046600
Rprd2	A0A8I6AHR3	Regulation of nuclear pre-mRNA domain containing 2 GN=Rprd2	0.000439251	0.00632183	GO:0000993(MF:RNA polymerase II complex binding);GO:0031124(BP:mRNA 3'-end processing);GO:0016591(CC:RNA polymerase II, holoenzyme)		207941	168617	232.907	233017	220864	169941	232.907	232.907	232.907	193624	193738	118488	233017	220864	169941				193624	193738	118488
	A0A8I6AHX5	deleted	0.00600417	0.0325679			8778.51	3381.17	232.907	8761.81	7665.16	9908.57	232.907	232.907	232.907	6893.03	232.907	3017.58	8761.81	7665.16	9908.57				6893.03		3017.58
Ahnak	A0A8I6AI04	AHNAK nucleoprotein GN=Ahnak	2.67071e-05	0.00114277	GO:0045121(CC:membrane raft);GO:0042802(MF:identical protein binding);GO:0044548(MF:S100 protein binding);GO:0097493(MF:structural molecule activity conferring elasticity);GO:0043484(BP:regulation of RNA splicing);GO:1901385(BP:regulation of voltage-gated calcium channel activity);GO:0005634(CC:nucleus);GO:0005737(CC:cytoplasm);GO:0005829(CC:cytosol);GO:0005886(CC:plasma membrane);GO:0015629(CC:a…	rno05132(Salmonella infection)	29816300	1.99753e+07	9.58989e+06	29089900	28877700	31481300	7757540	9491040	11521100	20069500	21880400	17976100	29089900	28877700	31481300	7757540	9491040	11521100	20069500	21880400	17976100
	A0A8I6AI35	deleted	0.0011128	0.0108537			2.49623e+07	2.34173e+07	2.29928e+07	25234200	25047200	24605600	23060600	23072500	22845400	23850200	22866900	23534900	25234200	25047200	24605600	23060600	23072500	22845400	23850200	22866900	23534900
Igf2r	A0A8I6AI55	Insulin-like growth factor 2 receptor GN=Igf2r	0.000854691	0.00928232	GO:0005802(CC:trans-Golgi network);GO:0001965(MF:G-protein alpha-subunit binding);GO:0001972(MF:retinoic acid binding);GO:0005010(MF:insulin-like growth factor receptor activity);GO:0005520(MF:insulin-like growth factor binding);GO:0005537(MF:D-mannose binding);GO:0019899(MF:enzyme binding);GO:0031995(MF:insulin-like growth factor II binding);GO:0042802(MF:identical protein binding);GO:0051219(MF…	rno03266(Virion - Herpesvirus);rno04142(Lysosome);rno04144(Endocytosis)	36850600	39630800	4.09177e+07	36205500	37134000	37212300	41480000	40197600	41075400	39165800	40536800	39189800	36205500	37134000	37212300	41480000	40197600	41075400	39165800	40536800	39189800
	A0A8I6AI88	deleted	0.0234884	0.0823372			2.0396e+07	22125000	1.78688e+07	20021800	21152300	20014000	18905500	18798800	15902200	20419200	22940000	23015800	20021800	21152300	20014000	18905500	18798800	15902200	20419200	22940000	23015800
	A0A8I6AIB5	deleted	3.18967e-05	0.00127605			6784.69	232.907	232.907	7883.41	6942.81	5527.84	232.907	232.907	232.907	232.907	232.907	232.907	7883.41	6942.81	5527.84
Slain2	A0A8I6AIE0	SLAIN motif family, member 2 GN=Slain2	0.0025418	0.0186127	GO:0035371(CC:microtubule plus-end);GO:0007020(BP:microtubule nucleation);GO:0031113(BP:regulation of microtubule polymerization);GO:0031116(BP:positive regulation of microtubule polymerization);GO:0031122(BP:cytoplasmic microtubule organization);GO:0015630(CC:microtubule cytoskeleton);GO:0005813(CC:centrosome);GO:0005829(CC:cytosol)		376555	72025.9	232.907	322609	367737	439318	232.907	232.907	232.907	232.907	232.907	215612	322609	367737	439318						215612
Pycr1	A0A8I6AII4	Pyrroline-5-carboxylate reductase (EC 1.5.1.2) GN=Pycr1	0.00509331	0.0294174	GO:0004735(MF:pyrroline-5-carboxylate reductase activity);GO:0042802(MF:identical protein binding);GO:0006561(BP:proline biosynthetic process);GO:0034599(BP:cellular response to oxidative stress);GO:0051881(BP:regulation of mitochondrial membrane potential);GO:0055129(BP:L-proline biosynthetic process);GO:1903206(BP:obsolete negative regulation of hydrogen peroxide-induced cell death);GO:0005739(…	rno00330(Arginine and proline metabolism);rno01100(Metabolic pathways);rno01230(Biosynthesis of amino acids)	1.44871e+07	14447300	9.27791e+06	14215700	14199100	15046600	7479930	10786400	9567390	13050600	16195600	14095700	14215700	14199100	15046600	7479930	10786400	9567390	13050600	16195600	14095700
Ctif	A0A8I6AIM0	Cap binding complex dependent translation initiation factor GN=Ctif	0.0473044	0.133451	GO:0003723(MF:RNA binding);GO:0008494(MF:translation activator activity);GO:0000184(BP:nuclear-transcribed mRNA catabolic process, nonsense-mediated decay);GO:0006446(BP:regulation of translational initiation);GO:0045727(BP:positive regulation of translation);GO:0005829(CC:cytosol);GO:0048471(CC:perinuclear region of cytoplasm)		6.73726e+06	6759910	5.70266e+06	6590710	7087140	6533920	5832670	5262490	6012830	7176090	6057800	7045840	6590710	7087140	6533920	5832670	5262490	6012830	7176090	6057800	7045840
Eea1	A0A8I6AIN6	Early endosome antigen 1 GN=Eea1	0.0205305	0.0757977	GO:0005515(MF:protein binding);GO:0005545(MF:1-phosphatidylinositol binding);GO:0030742(MF:GTP-dependent protein binding);GO:0042803(MF:protein homodimerization activity);GO:0046872(MF:metal ion binding);GO:0006897(BP:endocytosis);GO:0006906(BP:vesicle fusion);GO:0039694(BP:viral RNA genome replication);GO:0005769(CC:early endosome);GO:0005768(CC:endosome);GO:0005829(CC:cytosol);GO:0019897(CC:ext…	rno04144(Endocytosis);rno04145(Phagosome);rno05152(Tuberculosis)	40523200	40383300	43832800	40095500	39980200	41493900	42820600	44500300	44177500	40481800	38660600	42007500	40095500	39980200	41493900	42820600	44500300	44177500	40481800	38660600	42007500
Eif2d	A0A8I6AJ85	Eukaryotic translation initiation factor 2D (Ligatin) GN=Eif2d	0.0225638	0.0802482	GO:0003723(MF:RNA binding);GO:0003743(MF:translation initiation factor activity);GO:0001731(BP:formation of translation preinitiation complex);GO:0006412(BP:translation);GO:0006413(BP:translational initiation);GO:0032790(BP:ribosome disassembly);GO:0075522(BP:IRES-dependent viral translational initiation);GO:0005737(CC:cytoplasm);GO:0005829(CC:cytosol);GO:0016604(CC:nuclear body);GO:0022627(CC:cy…		3.8461e+06	3.73361e+06	2960930	3623280	3521940	4393070	2738510	2982150	3162130	3781030	3733050	3686740	3623280	3521940	4393070	2738510	2982150	3162130	3781030	3733050	3686740
	A0A8I6AJB8	deleted	0.00601134	0.0325679			9900.87	2408.54	232.907	11558.9	10014	8129.72	232.907	232.907	232.907	232.907	6759.82	232.907	11558.9	10014	8129.72					6759.82
Arid1a	A0A8I6AJE2	AT-rich interaction domain 1A GN=Arid1a	0.00888629	0.0427432	GO:0000122(BP:negative regulation of transcription by RNA polymerase II);GO:0001704(BP:formation of primary germ layer);GO:0001843(BP:neural tube closure);GO:0003205(BP:cardiac chamber development);GO:0003408(BP:optic cup formation involved in camera-type eye development);GO:0006325(BP:chromatin organization);GO:0006338(BP:chromatin remodeling);GO:0007369(BP:gastrulation);GO:0007566(BP:embryo imp…	rno03082(ATP-dependent chromatin remodeling);rno04714(Thermogenesis);rno05225(Hepatocellular carcinoma)	745896	719956	609363	755275	705930	776482	595184	634293	598612	771839	676069	711960	755275	705930	776482	595184	634293	598612	771839	676069	711960
Atp11b	A0A8I6AJL0	Phospholipid-transporting ATPase (EC 7.6.2.1) GN=Atp11b	0.0358606	0.109974	GO:0000166(MF:nucleotide binding);GO:0000287(MF:magnesium ion binding);GO:0005524(MF:ATP binding);GO:0016887(MF:ATP hydrolysis activity);GO:0140326(MF:ATPase-coupled intramembrane lipid transporter activity);GO:0015914(BP:phospholipid transport);GO:0015917(BP:aminophospholipid transport);GO:0045332(BP:phospholipid translocation);GO:0005783(CC:endoplasmic reticulum);GO:0005802(CC:trans-Golgi netwo…	rno04148(Efferocytosis)	604258	522306	501599	637725	587299	587751	541350	486861	476585	488212	577129	501578	637725	587299	587751	541350	486861	476585	488212	577129	501578
Aaas	A0A8I6AJW8	Aladin (Adracalin) GN=Aaas	0.0237751	0.0830671	GO:0006913(BP:nucleocytoplasmic transport);GO:0007612(BP:learning);GO:0009566(BP:fertilization);GO:0003674(MF:molecular_function);GO:0001578(BP:microtubule bundle formation);GO:0008150(BP:biological_process);GO:0090307(BP:mitotic spindle assembly);GO:0005575(CC:cellular_component);GO:0000922(CC:spindle pole);GO:0005635(CC:nuclear envelope);GO:0072686(CC:mitotic spindle);GO:0005643(CC:nuclear pore…	rno03013(Nucleocytoplasmic transport)	1.26326e+07	1.24799e+07	9.53906e+06	13026900	11747300	13123500	8661540	10452900	9502730	11695200	14223600	11521000	13026900	11747300	13123500	8661540	10452900	9502730	11695200	14223600	11521000
Fscn1	A0A8I6AK10	Fascin GN=Fscn1	0.0134657	0.056689	GO:0003779(MF:actin binding);GO:0030674(MF:protein-macromolecule adaptor activity);GO:0051015(MF:actin filament binding);GO:0007015(BP:actin filament organization);GO:0007163(BP:establishment or maintenance of cell polarity);GO:0016477(BP:cell migration);GO:0030036(BP:actin cytoskeleton organization);GO:0051017(BP:actin filament bundle assembly);GO:0001726(CC:ruffle);GO:0005737(CC:cytoplasm);GO:0…	rno05206(MicroRNAs in cancer)	1.87062e+07	19607000	1.74782e+07	19247400	17844500	19026600	17952800	17198700	17283000	20142000	19000400	19678600	19247400	17844500	19026600	17952800	17198700	17283000	20142000	19000400	19678600
	A0A8I6AK18	deleted	2.59856e-06	0.00034563			6.69861e+06	4.85423e+06	4.17219e+06	6881360	6741840	6472620	4047140	4298230	4171190	4726440	4901960	4934280	6881360	6741840	6472620	4047140	4298230	4171190	4726440	4901960	4934280
Mbnl2	A0A8I6AKC8	Muscleblind-like splicing regulator 2 GN=Mbnl2	0.00180969	0.0149876	GO:0000381(BP:regulation of alternative mRNA splicing, via spliceosome);GO:0003723(MF:RNA binding);GO:0046872(MF:metal ion binding);GO:1990837(MF:sequence-specific double-stranded DNA binding);GO:0006397(BP:mRNA processing);GO:0008380(BP:RNA splicing);GO:0043484(BP:regulation of RNA splicing);GO:0005654(CC:nucleoplasm);GO:0005737(CC:cytoplasm);GO:0005634(CC:nucleus)		1.21489e+07	8.12087e+06	6086020	10220400	12605800	13620600	5976900	5781750	6499410	8900950	8298930	7162740	10220400	12605800	13620600	5976900	5781750	6499410	8900950	8298930	7162740
Synpo	A0A8I6AKF5	Myozenin 3 GN=Synpo	0.0103047	0.0472587	GO:0003779(MF:actin binding);GO:0031433(MF:telethonin binding);GO:0051373(MF:FATZ binding);GO:0032233(BP:positive regulation of actin filament bundle assembly);GO:0015629(CC:actin cytoskeleton);GO:0030018(CC:Z disc);GO:0008542(BP:visual learning);GO:0048169(BP:regulation of long-term neuronal synaptic plasticity);GO:0051492(BP:regulation of stress fiber assembly);GO:0098886(BP:modification of den…	rno04530(Tight junction)	8.47283e+06	5.28714e+06	1.76208e+06	8641650	8314090	8462740	232.907	232.907	5285780	5119270	5575490	5166650	8641650	8314090	8462740			5285780	5119270	5575490	5166650
Rps12l7	A0A8I6AKK1	40S ribosomal protein S12 GN=Rps12l7	0.00147604	0.0131109			7.71058e+07	81682700	3.772e+07	63902900	81834100	85580500	38799400	41000000	33360500	78541300	91503100	75003700	63902900	81834100	85580500	38799400	41000000	33360500	78541300	91503100	75003700
Xpo5	A0A8I6AKL8	Exportin-5 (Ran-binding protein 21) GN=Xpo5	0.0313895	0.0999411	GO:0006611(BP:protein export from nucleus);GO:0070883(MF:pre-miRNA binding);GO:0000049(MF:tRNA binding);GO:0003674(MF:molecular_function);GO:0003723(MF:RNA binding);GO:0003729(MF:mRNA binding);GO:0005049(MF:nuclear export signal receptor activity);GO:0031267(MF:small GTPase binding);GO:1905172(MF:RISC complex binding);GO:0006405(BP:RNA export from nucleus);GO:0008150(BP:biological_process);GO:003…	rno03013(Nucleocytoplasmic transport)	7.1187e+06	7.38042e+06	6.90853e+06	7049940	7294490	7011660	6972940	6679520	7073120	7506290	7318290	7316690	7049940	7294490	7011660	6972940	6679520	7073120	7506290	7318290	7316690
Ndufs8	A0A8I6AL00	NADH dehydrogenase [ubiquinone] iron-sulfur protein 8, mitochondrial (EC 7.1.1.2) (Complex I-23kD) (NADH-ubiquinone oxidoreductase 23 kDa subunit) GN=Ndufs8	0.000656447	0.00790716	GO:0003954(MF:NADH dehydrogenase activity);GO:0008137(MF:NADH dehydrogenase (ubiquinone) activity);GO:0003674(MF:molecular_function);GO:0006120(BP:mitochondrial electron transport, NADH to ubiquinone);GO:0006979(BP:response to oxidative stress);GO:0008150(BP:biological_process);GO:0009060(BP:aerobic respiration);GO:0032981(BP:mitochondrial respiratory chain complex I assembly);GO:0005575(CC:cellu…	rno00190(Oxidative phosphorylation);rno01100(Metabolic pathways);rno04714(Thermogenesis);rno04723(Retrograde endocannabinoid signaling);rno04932(Non-alcoholic fatty liver disease);rno05010(Alzheimer disease);rno05012(Parkinson disease);rno05014(Amyotrophic lateral sclerosis);rno05016(Huntington disease);rno05020(Prion disease);rno05022(Pathways of neurodegeneration - multiple diseases);rno05208(C…	8.50715e+06	1.05962e+07	5.83076e+06	7930560	8138980	9451920	5054650	6555200	5882420	10576100	9986710	11225800	7930560	8138980	9451920	5054650	6555200	5882420	10576100	9986710	11225800
Mat2a	A0A8I6ALA1	S-adenosylmethionine synthase (EC 2.5.1.6) GN=Mat2a	0.000461431	0.00650391	GO:0000166(MF:nucleotide binding);GO:0004478(MF:methionine adenosyltransferase activity);GO:0005524(MF:ATP binding);GO:0016740(MF:transferase activity);GO:0046872(MF:metal ion binding);GO:0006556(BP:S-adenosylmethionine biosynthetic process);GO:0006730(BP:one-carbon metabolic process);GO:1990830(BP:cellular response to leukemia inhibitory factor);GO:0016597(MF:amino acid binding);GO:0042802(MF:id…	rno00270(Cysteine and methionine metabolism);rno00670(One carbon pool by folate);rno01100(Metabolic pathways);rno01230(Biosynthesis of amino acids);rno01240(Biosynthesis of cofactors)	1.38994e+07	12711900	8.48342e+06	13035500	14055700	14606900	8271160	9024340	8154770	12314000	13939800	11881900	13035500	14055700	14606900	8271160	9024340	8154770	12314000	13939800	11881900
Ckap5	A0A8I6ALB1	Cytoskeleton-associated protein 5 GN=Ckap5	0.00283654	0.019905	GO:0002181(BP:cytoplasmic translation);GO:0007098(BP:centrosome cycle);GO:0007626(BP:locomotory behavior);GO:0008542(BP:visual learning);GO:0010609(BP:mRNA localization resulting in post-transcriptional regulation of gene expression);GO:0022618(BP:protein-RNA complex assembly);GO:0032289(BP:central nervous system myelin formation);GO:0045807(BP:positive regulation of endocytosis);GO:0046959(BP:ha…		18391800	18234200	15291000	17835400	18408400	18931600	14454100	15645400	15773500	17714800	19184300	17803500	17835400	18408400	18931600	14454100	15645400	15773500	17714800	19184300	17803500
Ndufv1	A0A8I6ALF5	NADH dehydrogenase [ubiquinone] flavoprotein 1, mitochondrial (EC 7.1.1.2) GN=Ndufv1	0.00131782	0.0122018	GO:0003674(MF:molecular_function);GO:0006120(BP:mitochondrial electron transport, NADH to ubiquinone);GO:0008150(BP:biological_process);GO:0042775(BP:mitochondrial ATP synthesis coupled electron transport);GO:0005575(CC:cellular_component);GO:0005743(CC:mitochondrial inner membrane);GO:0005747(CC:obsolete mitochondrial respiratory chain complex I);GO:0008137(MF:NADH dehydrogenase (ubiquinone) act…	rno00190(Oxidative phosphorylation);rno01100(Metabolic pathways);rno04714(Thermogenesis);rno04723(Retrograde endocannabinoid signaling);rno04932(Non-alcoholic fatty liver disease);rno05010(Alzheimer disease);rno05012(Parkinson disease);rno05014(Amyotrophic lateral sclerosis);rno05016(Huntington disease);rno05020(Prion disease);rno05022(Pathways of neurodegeneration - multiple diseases);rno05208(C…	2.02513e+07	1.94627e+07	17021500	19699200	20576300	20478500	16190000	17248000	17626500	19987500	18964700	19435800	19699200	20576300	20478500	16190000	17248000	17626500	19987500	18964700	19435800
Fam76a	A0A8I6ALI1	Family with sequence similarity 76, member A GN=Fam76a	0.019303	0.0727431	GO:0016607(CC:nuclear speck);GO:0005654(CC:nucleoplasm)		70357.5	88734.1	104956	56313.5	69647.5	85111.4	93804.1	113027	108036	90623.3	83355.5	92223.5	56313.5	69647.5	85111.4	93804.1	113027	108036	90623.3	83355.5	92223.5
	A0A8I6ALI7	deleted	0.00350281	0.0230944			4.88117e+06	3884670	2626660	5792140	4440550	4410810	2375560	2734980	2769440	4024470	3786390	3843150	5792140	4440550	4410810	2375560	2734980	2769440	4024470	3786390	3843150
Fxr1	A0A8I6AM03	RNA-binding protein FXR1 GN=Fxr1	0.0123218	0.053191	GO:0003676(MF:nucleic acid binding);GO:0003723(MF:RNA binding);GO:0003729(MF:mRNA binding);GO:0006417(BP:regulation of translation);GO:0005737(CC:cytoplasm);GO:0002151(MF:G-quadruplex RNA binding);GO:0007517(BP:muscle organ development);GO:0003730(MF:mRNA 3'-UTR binding);GO:0033592(MF:RNA strand annealing activity);GO:0042803(MF:protein homodimerization activity);GO:0045182(MF:translation regulat…		10675500	1.12307e+07	9.57839e+06	10191100	11071100	10764300	9643920	9602590	9488650	10765200	11981700	10945300	10191100	11071100	10764300	9643920	9602590	9488650	10765200	11981700	10945300
	A0A8I6AM23	deleted	0.0263214	0.0889651			63019400	6.49645e+07	5.00648e+07	66904600	59212200	62941400	45333400	49875400	54985700	58430300	71863600	64599700	66904600	59212200	62941400	45333400	49875400	54985700	58430300	71863600	64599700
Srrt	A0A8I6AM26	Arsenite-resistance protein 2 GN=Srrt	0.0110719	0.049495	GO:0003677(MF:DNA binding);GO:0030674(MF:protein-macromolecule adaptor activity);GO:0140262(MF:mRNA cap binding complex binding);GO:0006355(BP:regulation of DNA-templated transcription);GO:0031053(BP:primary miRNA processing);GO:0050769(BP:positive regulation of neurogenesis);GO:0097150(BP:neuronal stem cell population maintenance);GO:0005654(CC:nucleoplasm);GO:0005737(CC:cytoplasm);GO:0032991(CC…		9937120	9651360	7.17362e+06	9988620	9594740	10228000	6258290	7594330	7668250	9595770	10798500	8559810	9988620	9594740	10228000	6258290	7594330	7668250	9595770	10798500	8559810
Bmpr2	A0A8I6AM39	receptor protein serine/threonine kinase (EC 2.7.11.30) GN=Bmpr2	0.0175545	0.0682985	GO:0003148(BP:outflow tract septum morphogenesis);GO:0003181(BP:atrioventricular valve morphogenesis);GO:0048738(BP:cardiac muscle tissue development);GO:0061626(BP:pharyngeal arch artery morphogenesis);GO:0001707(BP:mesoderm formation);GO:0001893(BP:maternal placenta development);GO:0009952(BP:anterior/posterior pattern specification);GO:0030509(BP:BMP signaling pathway);GO:0060173(BP:limb devel…	rno04060(Cytokine-cytokine receptor interaction);rno04350(TGF-beta signaling pathway);rno04360(Axon guidance);rno04390(Hippo signaling pathway);rno04550(Signaling pathways regulating pluripotency of stem cells);rno05206(MicroRNAs in cancer);rno05418(Fluid shear stress and atherosclerosis)	28710300	2.61476e+07	1.98861e+07	30336900	27470100	28323900	21773100	20630900	17254200	23407300	30414100	24621300	30336900	27470100	28323900	21773100	20630900	17254200	23407300	30414100	24621300
Kdsr	A0A8I6AMK1	3-dehydrosphinganine reductase (EC 1.1.1.102) GN=Kdsr	0.00171991	0.0144298	GO:0006666(BP:3-keto-sphinganine metabolic process);GO:0030148(BP:sphingolipid biosynthetic process);GO:0003674(MF:molecular_function);GO:0016491(MF:oxidoreductase activity);GO:0047560(MF:3-dehydrosphinganine reductase activity);GO:0006665(BP:sphingolipid metabolic process);GO:0008150(BP:biological_process);GO:0005575(CC:cellular_component);GO:0005789(CC:endoplasmic reticulum membrane);GO:0005783…	rno00600(Sphingolipid metabolism);rno01100(Metabolic pathways)	1.43729e+07	1.40579e+07	1.13415e+07	13654000	14770700	14693900	10731000	12005000	11288600	14217700	14542100	13413800	13654000	14770700	14693900	10731000	12005000	11288600	14217700	14542100	13413800
Map7d1	A0A8I6AMK3	MAP7 domain containing 1 GN=Map7d1	0.00269008	0.0192798	GO:0000226(BP:microtubule cytoskeleton organization);GO:0015630(CC:microtubule cytoskeleton)		4798030	4.56519e+06	3016390	4629550	4851290	4913250	2710050	2906660	3432460	4418370	5164530	4112660	4629550	4851290	4913250	2710050	2906660	3432460	4418370	5164530	4112660
Helz	A0A8I6AMR5	Helicase with zinc finger GN=Helz	0.0224957	0.0800832	GO:0003723(MF:RNA binding);GO:0035194(BP:regulatory ncRNA-mediated post-transcriptional gene silencing);GO:0005829(CC:cytosol);GO:0043186(CC:P granule);GO:0004386(MF:helicase activity);GO:0046872(MF:metal ion binding)		7.35377e+06	1.0054e+07	10623580	5850260	7603440	8607620	9740540	10180300	11949900	9599120	10642000	9920950	5850260	7603440	8607620	9740540	10180300	11949900	9599120	10642000	9920950
Phldb1	A0A8I6AMV1	Pleckstrin homology-like domain, family B, member 1 GN=Phldb1	1.9429e-06	0.00029908	GO:0010470(BP:regulation of gastrulation);GO:0010717(BP:regulation of epithelial to mesenchymal transition);GO:0070507(BP:regulation of microtubule cytoskeleton organization);GO:1904261(BP:positive regulation of basement membrane assembly involved in embryonic body morphogenesis);GO:0045180(CC:basal cortex)		8610760	7.50904e+06	4.37495e+06	8530080	8581830	8720370	4375880	4334570	4414390	7894550	7070630	7561930	8530080	8581830	8720370	4375880	4334570	4414390	7894550	7070630	7561930
Fggy	A0A8I6AN02	FGGY carbohydrate kinase domain containing GN=Fggy	0.0451461	0.129111	GO:0003674(MF:molecular_function);GO:0019150(MF:D-ribulokinase activity);GO:0008150(BP:biological_process);GO:0019321(BP:pentose metabolic process);GO:0046835(BP:carbohydrate phosphorylation);GO:0070050(BP:neuron cellular homeostasis);GO:0005575(CC:cellular_component);GO:0005737(CC:cytoplasm);GO:0016773(MF:phosphotransferase activity, alcohol group as acceptor);GO:0005975(BP:carbohydrate metaboli…	rno00040(Pentose and glucuronate interconversions);rno01100(Metabolic pathways)	2.1235e+07	2.27736e+07	1.90242e+07	23448400	19375100	20881400	17825800	20234900	19012000	22353700	23243800	22723400	23448400	19375100	20881400	17825800	20234900	19012000	22353700	23243800	22723400
Tpt1l2	A0A8I6AN27	Translationally-controlled tumor protein GN=Tpt1l2	4.10017e-06	0.000429758			232.907	1033994	4.45754e+06	232.907	232.907	232.907	3938180	4957200	4477230	1054800	1096930	950252				3938180	4957200	4477230	1054800	1096930	950252
	A0A8I6AN30	deleted	0.000150613	0.00337705			8.25679e+06	7976880	7024820	8437790	8052840	8279750	7029330	6922270	7122860	7891390	8151220	7888030	8437790	8052840	8279750	7029330	6922270	7122860	7891390	8151220	7888030
Plekhb2	A0A8I6AN59	Pleckstrin homology domain containing B2 GN=Plekhb2	0.045444	0.129701	GO:0005547(MF:phosphatidylinositol-3,4,5-trisphosphate binding);GO:0045595(BP:regulation of cell differentiation);GO:0016021(CC:membrane)		2.47062e+06	2.90534e+06	3.04172e+06	2458560	2239900	2713390	2883350	3307390	2934410	2972360	2684850	3058800	2458560	2239900	2713390	2883350	3307390	2934410	2972360	2684850	3058800
Ogfod1	A0A8I6ANI0	2-oxoglutarate and iron-dependent oxygenase domain containing 1 GN=Ogfod1	0.0260748	0.0885541	GO:0031543(MF:peptidyl-proline dioxygenase activity);GO:0031544(MF:peptidyl-proline 3-dioxygenase activity);GO:0006449(BP:regulation of translational termination);GO:0008283(BP:cell population proliferation);GO:0018126(BP:protein hydroxylation);GO:0019511(BP:peptidyl-proline hydroxylation);GO:0034063(BP:stress granule assembly);GO:0005737(CC:cytoplasm);GO:0010494(CC:cytoplasmic stress granule);GO…		447581	631774	649970	510134	422614	409995	686655	736059	527195	614268	667619	613436	510134	422614	409995	686655	736059	527195	614268	667619	613436
Usp7	A0A8I6AP58	Ubiquitin carboxyl-terminal hydrolase 7 (EC 3.4.19.12) (Deubiquitinating enzyme 7) (Herpesvirus-associated ubiquitin-specific protease) (Ubiquitin thioesterase 7) (Ubiquitin-specific-processing protease 7) GN=Usp7	0.0151256	0.061516	GO:0004843(MF:cysteine-type deubiquitinase activity);GO:0008233(MF:peptidase activity);GO:0008234(MF:cysteine-type peptidase activity);GO:0016787(MF:hydrolase activity);GO:0006508(BP:proteolysis);GO:0006511(BP:ubiquitin-dependent protein catabolic process);GO:0016579(BP:protein deubiquitination);GO:0035520(BP:monoubiquitinated protein deubiquitination);GO:0002039(MF:p53 binding);GO:0004197(MF:cys…	rno03083(Polycomb repressive complex);rno04068(FoxO signaling pathway);rno05169(Epstein-Barr virus infection);rno05203(Viral carcinogenesis)	8.02229e+06	8.70084e+06	9.02967e+06	7835800	7894960	8336100	9450760	8720160	8918080	8463940	8796680	8841910	7835800	7894960	8336100	9450760	8720160	8918080	8463940	8796680	8841910
Fam114a2	A0A8I6APK7	Family with sequence similarity 114, member A2 GN=Fam114a2	5.0017e-05	0.00167853			9.27354e+06	6.93861e+06	5124550	10004800	8808970	9006840	5065800	5016150	5291700	6671670	6969070	7175100	10004800	8808970	9006840	5065800	5016150	5291700	6671670	6969070	7175100
Mtx2	A0A8I6APV3	Metaxin 2 GN=Mtx2	0.026225	0.0888089	GO:0003674(MF:molecular_function);GO:0006839(BP:mitochondrial transport);GO:0007005(BP:mitochondrion organization);GO:0008150(BP:biological_process);GO:0005575(CC:cellular_component);GO:0005737(CC:cytoplasm);GO:0001401(CC:SAM complex);GO:0015031(BP:protein transport);GO:0005739(CC:mitochondrion);GO:0005741(CC:mitochondrial outer membrane);GO:0016020(CC:membrane)	rno04137(Mitophagy - animal)	3.89105e+07	4.01961e+07	3.1859e+07	42539500	39134300	35057800	29822700	34209400	31545000	37487700	42613200	40487500	42539500	39134300	35057800	29822700	34209400	31545000	37487700	42613200	40487500
Cnpy2	A0A8I6APW9	Canopy 2 homolog (Zebrafish) (RCG42492) GN=Cnpy2	0.00155936	0.0134985	GO:0010629(BP:negative regulation of gene expression);GO:0010988(BP:regulation of low-density lipoprotein particle clearance);GO:1905599(BP:positive regulation of low-density lipoprotein receptor activity);GO:0005783(CC:endoplasmic reticulum)		46278200	44908600	39877400	47021600	45953600	45859400	40593200	38662100	40376900	46251800	45494400	42979600	47021600	45953600	45859400	40593200	38662100	40376900	46251800	45494400	42979600
Nhlrc2	A0A8I6APX7	NHL repeat-containing protein 2 GN=Nhlrc2	0.00166782	0.0141266	GO:0005829(CC:cytosol)		5.72843e+06	5.9218e+06	3.69073e+06	5994970	5344920	5845410	3596680	3612260	3863260	5244970	6627430	5892990	5994970	5344920	5845410	3596680	3612260	3863260	5244970	6627430	5892990
	A0A8I6AQG5	deleted	0.000507351	0.0068298			4.32616e+07	4.3741e+07	2.96228e+07	43283000	43297200	43204500	27192400	32197900	29478000	41689200	47463100	42070800	43283000	43297200	43204500	27192400	32197900	29478000	41689200	47463100	42070800
	A0A8I6AQI9	deleted	2.04017e-05	0.00103931			7.49157e+08	570678000	225406000	739040000	732939000	775493000	240548000	220332000	215338000	550973000	651072000	509989000	739040000	732939000	775493000	240548000	220332000	215338000	550973000	651072000	509989000
	A0A8I6AQJ5	deleted	3.75697e-05	0.0013932			84944600	84466100	5.06888e+07	80191700	86051100	88591000	45984100	55224100	50858100	84211500	84227300	84959500	80191700	86051100	88591000	45984100	55224100	50858100	84211500	84227300	84959500
Nek9	A0A8I6AQL7	Serine/threonine-protein kinase Nek9 (EC 2.7.11.1) (Nercc1 kinase) (Never in mitosis A-related kinase 9) GN=Nek9	0.00926722	0.0438645	GO:0005813(CC:centrosome);GO:0004672(MF:protein kinase activity);GO:0005524(MF:ATP binding);GO:0019901(MF:protein kinase binding);GO:0006468(BP:protein phosphorylation)		3.67492e+06	4.0181e+06	3.22155e+06	3619990	3850770	3553990	3140440	3312320	3211880	3799910	4371930	3882450	3619990	3850770	3553990	3140440	3312320	3211880	3799910	4371930	3882450
Eef1d	A0A8I6AQM3	Elongation factor 1-delta GN=Eef1d	0.000384089	0.00588062	GO:0005783(CC:endoplasmic reticulum);GO:0003677(MF:DNA binding);GO:0003746(MF:translation elongation factor activity);GO:0005085(MF:guanyl-nucleotide exchange factor activity);GO:0006412(BP:translation);GO:0006414(BP:translational elongation);GO:0050790(BP:regulation of catalytic activity);GO:0071479(BP:cellular response to ionizing radiation);GO:0005829(CC:cytosol);GO:0045202(CC:synapse);GO:0098…		12941600	18334600	39713000	12407700	10744800	15672300	34188800	42299000	42651200	23115500	16837900	15050400	12407700	10744800	15672300	34188800	42299000	42651200	23115500	16837900	15050400
Ndufa4	A0A8I6AQR1	Cytochrome c oxidase subunit NDUFA4 GN=Ndufa4	0.00405648	0.0253619	GO:0005747(CC:obsolete mitochondrial respiratory chain complex I);GO:0044877(MF:protein-containing complex binding);GO:1904960(BP:positive regulation of cytochrome-c oxidase activity);GO:0005739(CC:mitochondrion);GO:0031966(CC:mitochondrial membrane);GO:0005751(CC:obsolete mitochondrial respiratory chain complex IV);GO:0016020(CC:membrane);GO:0016021(CC:membrane)	rno00190(Oxidative phosphorylation);rno01100(Metabolic pathways);rno04714(Thermogenesis);rno04723(Retrograde endocannabinoid signaling);rno04932(Non-alcoholic fatty liver disease);rno05010(Alzheimer disease);rno05012(Parkinson disease);rno05014(Amyotrophic lateral sclerosis);rno05016(Huntington disease);rno05020(Prion disease);rno05022(Pathways of neurodegeneration - multiple diseases);rno05208(C…	43311200	3.60728e+07	2.56152e+07	42653700	42566500	44713400	23747700	24558400	28539600	42525900	35247900	30444500	42653700	42566500	44713400	23747700	24558400	28539600	42525900	35247900	30444500
Tmem263	A0A8I6AQR3	Transmembrane protein 263 GN=Tmem263	0.000368874	0.00571385			5.67308e+06	3.3984e+06	1899830	5322300	5821200	5875730	1902370	1288120	2509000	3482580	3960980	2751650	5322300	5821200	5875730	1902370	1288120	2509000	3482580	3960980	2751650
Msi2	A0A8I6AQW7	RNA-binding protein Musashi homolog 2 GN=Msi2	0.0377145	0.114127	GO:0003727(MF:single-stranded RNA binding);GO:0003729(MF:mRNA binding);GO:0008266(MF:poly(U) RNA binding);GO:0042802(MF:identical protein binding);GO:0006417(BP:regulation of translation);GO:0007417(BP:central nervous system development);GO:0048864(BP:stem cell development);GO:0005737(CC:cytoplasm);GO:0005844(CC:obsolete polysome);GO:0003676(MF:nucleic acid binding);GO:0003723(MF:RNA binding)	rno03015(mRNA surveillance pathway)	4557470	4125210	4.98141e+06	4560820	4311620	4799970	5218440	4906310	4819490	4550290	3717090	4108250	4560820	4311620	4799970	5218440	4906310	4819490	4550290	3717090	4108250
Nubpl	A0A8I6ARC8	NUBP iron-sulfur cluster assembly factor like GN=Nubpl	0.00108554	0.0106898	GO:0051539(MF:4 iron, 4 sulfur cluster binding);GO:0016226(BP:iron-sulfur cluster assembly);GO:0032981(BP:mitochondrial respiratory chain complex I assembly);GO:0070584(BP:obsolete mitochondrion morphogenesis);GO:0005739(CC:mitochondrion);GO:0000166(MF:nucleotide binding);GO:0005524(MF:ATP binding);GO:0051536(MF:iron-sulfur cluster binding);GO:0140663(MF:ATP-dependent FeS chaperone activity);GO:0…		1181110	1.28866e+06	191978	1149510	1220060	1173760	232.907	575469	232.907	1185900	1417990	1262080	1149510	1220060	1173760		575469		1185900	1417990	1262080
Fmnl3	A0A8I6ART4	Formin-like 3 GN=Fmnl3	0.0270806	0.0906226	GO:0003779(MF:actin binding);GO:0031267(MF:small GTPase binding);GO:0032794(MF:GTPase activating protein binding);GO:0051015(MF:actin filament binding);GO:0007010(BP:cytoskeleton organization);GO:0008360(BP:regulation of cell shape);GO:0016043(BP:cellular component organization);GO:0016477(BP:cell migration);GO:0022604(BP:regulation of cell morphogenesis);GO:0030036(BP:actin cytoskeleton organiza…	rno04820(Cytoskeleton in muscle cells)	8.83427e+06	9869780	7.87684e+06	8395300	8603550	9503970	7513720	8544640	7572150	9453880	10761000	9394460	8395300	8603550	9503970	7513720	8544640	7572150	9453880	10761000	9394460
Galk1	A0A8I6ARU6	Galactokinase (EC 2.7.1.6) (Galactose kinase) GN=Galk1	0.000163315	0.00353649	GO:0016020(CC:membrane);GO:0006012(BP:galactose metabolic process);GO:0019402(BP:galactitol metabolic process);GO:0061623(BP:glycolytic process from galactose);GO:0004335(MF:galactokinase activity);GO:0005524(MF:ATP binding);GO:0005534(MF:galactose binding);GO:0046835(BP:carbohydrate phosphorylation);GO:0005575(CC:cellular_component);GO:0005829(CC:cytosol);GO:0005737(CC:cytoplasm)	rno00052(Galactose metabolism);rno00520(Amino sugar and nucleotide sugar metabolism);rno01100(Metabolic pathways);rno01250(Biosynthesis of nucleotide sugars)	1.52811e+07	1.29384e+07	7463130	14783900	15672300	15387200	6487870	8065120	7836400	11558100	14285300	12971700	14783900	15672300	15387200	6487870	8065120	7836400	11558100	14285300	12971700
Ctsa	A0A8I6ARV9	Carboxypeptidase (EC 3.4.16.-) GN=Ctsa	0.00214565	0.016696	GO:0003674(MF:molecular_function);GO:0004185(MF:serine-type carboxypeptidase activity);GO:0006508(BP:proteolysis);GO:0008150(BP:biological_process);GO:0031647(BP:regulation of protein stability);GO:1904715(BP:negative regulation of chaperone-mediated autophagy);GO:0005575(CC:cellular_component)	rno04142(Lysosome);rno04614(Renin-angiotensin system)	3.827e+07	3.9463e+07	3.35805e+07	36465200	38338800	40006100	33115100	33239600	34386900	38826500	39179400	40383000	36465200	38338800	40006100	33115100	33239600	34386900	38826500	39179400	40383000
	A0A8I6ARY7	deleted	0.00101057	0.0101502			9.27028e+08	918667000	6.79401e+08	870984000	943612000	966489000	654344000	700573000	683285000	908778000	982867000	864356000	870984000	943612000	966489000	654344000	700573000	683285000	908778000	982867000	864356000
Polr2a	A0A8I6ASE2	DNA-directed RNA polymerase subunit (EC 2.7.7.6) GN=Polr2a	0.0197634	0.0739824	GO:0005730(CC:nucleolus);GO:0001055(MF:obsolete RNA polymerase II activity);GO:0003899(MF:DNA-directed RNA polymerase activity);GO:0001046(MF:core promoter sequence-specific DNA binding);GO:0003674(MF:molecular_function);GO:0003677(MF:DNA binding);GO:0008022(MF:obsolete protein C-terminus binding);GO:0019900(MF:kinase binding);GO:0031625(MF:ubiquitin protein ligase binding);GO:1990841(MF:promoter…	rno03020(RNA polymerase);rno03420(Nucleotide excision repair);rno05016(Huntington disease)	4586100	4.57244e+06	3847130	4618380	4652580	4487340	3509380	4218680	3813330	4445860	4864680	4406770	4618380	4652580	4487340	3509380	4218680	3813330	4445860	4864680	4406770
	A0A8I6ASS6	deleted	0.0020946	0.0164251			2.33439e+08	2.42187e+08	1.06077e+08	225566000	228288000	246464000	68214600	153133000	96884200	227121000	269447000	229992000	225566000	228288000	246464000	68214600	153133000	96884200	227121000	269447000	229992000
P4ha1	A0A8I6ASU1	Prolyl 4-hydroxylase subunit alpha-1 (EC 1.14.11.2) (Procollagen-proline,2-oxoglutarate-4-dioxygenase subunit alpha-1) GN=P4ha1	1.77562e-05	0.000979637	GO:0051213(MF:dioxygenase activity);GO:0005581(CC:collagen trimer);GO:0018401(BP:peptidyl-proline hydroxylation to 4-hydroxy-L-proline);GO:0030199(BP:collagen fibril organization);GO:0004656(MF:procollagen-proline 4-dioxygenase activity);GO:0005506(MF:iron ion binding);GO:0016491(MF:oxidoreductase activity);GO:0016705(MF:oxidoreductase activity, acting on paired donors, with incorporation or redu…	rno00330(Arginine and proline metabolism);rno01100(Metabolic pathways)	47749400	43409400	1.79643e+07	46802800	49896900	46548500	14144200	21240700	18507900	41374900	45616300	43237000	46802800	49896900	46548500	14144200	21240700	18507900	41374900	45616300	43237000
Washc3	A0A8I6ATX8	WASH complex subunit 3 (Coiled-coil domain-containing protein 53) GN=Washc3	0.0214529	0.0776626	GO:0003674(MF:molecular_function);GO:0006887(BP:exocytosis);GO:0008150(BP:biological_process);GO:0030041(BP:actin filament polymerization);GO:0005575(CC:cellular_component);GO:0071203(CC:WASH complex);GO:0005737(CC:cytoplasm)	rno04144(Endocytosis)	4.0244e+06	2.98147e+06	2.39946e+06	3487320	4017880	4567990	2511950	1982450	2703990	3561190	2377420	3005810	3487320	4017880	4567990	2511950	1982450	2703990	3561190	2377420	3005810
Gpr89b	A0A8I6AU33	G protein-coupled receptor 89B GN=Gpr89b	0.0470374	0.132857	GO:0043588(BP:skin development);GO:0008308(MF:voltage-gated monoatomic anion channel activity);GO:0015698(BP:inorganic anion transport);GO:0030217(BP:T cell differentiation);GO:0034220(BP:monoatomic ion transmembrane transport);GO:0051452(BP:intracellular pH reduction);GO:0032580(CC:Golgi cisterna membrane);GO:0030660(CC:Golgi-associated vesicle membrane);GO:0005244(MF:voltage-gated monoatomic io…		986757	846006	886169	1024520	944088	991663	899086	846354	913068	899113	882066	756840	1024520	944088	991663	899086	846354	913068	899113	882066	756840
Acin1	A0A8I6AU50	Apoptotic chromatin condensation inducer 1 GN=Acin1	0.0139435	0.057968	GO:0008380(BP:RNA splicing);GO:0030218(BP:erythrocyte differentiation);GO:0030263(BP:apoptotic chromosome condensation);GO:0043065(BP:positive regulation of apoptotic process);GO:0045657(BP:positive regulation of monocyte differentiation);GO:0048025(BP:negative regulation of mRNA splicing, via spliceosome);GO:0005634(CC:nucleus);GO:0005730(CC:nucleolus);GO:0016607(CC:nuclear speck);GO:0061574(CC:…	rno03013(Nucleocytoplasmic transport);rno03015(mRNA surveillance pathway);rno03040(Spliceosome)	8065240	7129300	4.53002e+06	8800080	8021930	7373710	3990230	3887140	5712700	7726290	7997600	5664010	8800080	8021930	7373710	3990230	3887140	5712700	7726290	7997600	5664010
Larp4b	A0A8I6AUI4	La ribonucleoprotein 4B GN=Larp4b	0.00119509	0.0114202	GO:0003676(MF:nucleic acid binding);GO:0003723(MF:RNA binding);GO:0003730(MF:mRNA 3'-UTR binding);GO:0045727(BP:positive regulation of translation);GO:1905870(BP:positive regulation of 3'-UTR-mediated mRNA stabilization);GO:0005829(CC:cytosol);GO:0010494(CC:cytoplasmic stress granule);GO:0042788(CC:obsolete polysomal ribosome)		9.85386e+06	8.20061e+06	7.3332e+06	10217800	9431340	9912430	7669400	7072780	7257430	8349110	8689400	7563310	10217800	9431340	9912430	7669400	7072780	7257430	8349110	8689400	7563310
Ddhd2	A0A8I6AUM0	DDHD domain containing 2 GN=Ddhd2	0.02018	0.0751287	GO:0007626(BP:locomotory behavior);GO:0008542(BP:visual learning);GO:0019433(BP:triglyceride catabolic process);GO:0034389(BP:lipid droplet organization);GO:0090141(BP:positive regulation of mitochondrial fission);GO:0004620(MF:phospholipase activity);GO:0004806(MF:triacylglycerol lipase activity);GO:0005737(CC:cytoplasm);GO:0016020(CC:membrane);GO:0030134(CC:COPII-coated ER to Golgi transport ve…		14342800	1.38743e+07	12116700	13706800	14696700	14624900	11145600	11924900	13279600	13772200	13666000	14184800	13706800	14696700	14624900	11145600	11924900	13279600	13772200	13666000	14184800
Palm	A0A8I6AUR8	Paralemmin-1 (Paralemmin) GN=Palm	8.15861e-06	0.000614586	GO:0007010(BP:cytoskeleton organization);GO:0007193(BP:adenylate cyclase-inhibiting G protein-coupled receptor signaling pathway);GO:0007194(BP:negative regulation of adenylate cyclase activity);GO:0008104(BP:protein localization);GO:0008360(BP:regulation of cell shape);GO:0031750(MF:D3 dopamine receptor binding);GO:0051491(BP:positive regulation of filopodium assembly);GO:0060074(BP:synapse matu…		232.907	161442	2.33483e+06	232.907	232.907	232.907	2152570	2382370	2469540	483861	232.907	232.907				2152570	2382370	2469540	483861
	A0A8I6AVJ0	deleted	0.0155725	0.0625818			1.51623e+07	16265300	12076700	14566700	15154600	15765500	10995100	12734300	12500700	15251900	18410900	15133100	14566700	15154600	15765500	10995100	12734300	12500700	15251900	18410900	15133100
	A0A8I6AVL2	deleted	2.24032e-05	0.00106928			9.8119e+07	96255900	79220800	96068600	99710100	98578200	77258600	81178500	79225300	94869900	97775900	96121900	96068600	99710100	98578200	77258600	81178500	79225300	94869900	97775900	96121900
	A0A8I6AVM8	deleted	0.00083868	0.00917881			10133070	7.86209e+06	6221670	9231710	10948100	10219400	6382880	6059770	6222360	7138080	8433290	8014910	9231710	10948100	10219400	6382880	6059770	6222360	7138080	8433290	8014910
	A0A8I6AW91	deleted	0.024648	0.0849684			6.63674e+07	6.28982e+07	5.51528e+07	62520700	65476700	71104700	51200000	56042900	58215400	62630100	65969400	60095000	62520700	65476700	71104700	51200000	56042900	58215400	62630100	65969400	60095000
	A0A8I6AXC7	deleted	2.23631e-05	0.00106928			3.01958e+06	232.907	232.907	2485680	3061810	3511260	232.907	232.907	232.907	232.907	232.907	232.907	2485680	3061810	3511260
Slc30a9	A0A8I6AXK2	Proton-coupled zinc antiporter SLC30A9, mitochondrial (Solute carrier family 30 member 9) (Zinc transporter 9) GN=Slc30a9	0.0387355	0.116386	GO:0045944(BP:positive regulation of transcription by RNA polymerase II);GO:0003682(MF:chromatin binding);GO:0016922(MF:nuclear receptor binding);GO:0030374(MF:obsolete nuclear receptor coactivator activity);GO:0006829(BP:zinc ion transport);GO:0006882(BP:intracellular zinc ion homeostasis);GO:0005634(CC:nucleus);GO:0005783(CC:endoplasmic reticulum);GO:0005856(CC:cytoskeleton);GO:0031410(CC:cytop…		2.57293e+06	3.02248e+06	2.31744e+06	2173040	2566030	2979730	2361180	2304090	2287060	2821790	3090830	3154830	2173040	2566030	2979730	2361180	2304090	2287060	2821790	3090830	3154830
Ssh1	A0A8I6B0P9	protein-serine/threonine phosphatase (EC 3.1.3.16) GN=Ssh1	0.000329916	0.00531074	GO:0032268(BP:regulation of protein metabolic process);GO:0071318(BP:cellular response to ATP);GO:0003674(MF:molecular_function);GO:0003779(MF:actin binding);GO:0004721(MF:phosphoprotein phosphatase activity);GO:0000902(BP:cell morphogenesis);GO:0006470(BP:protein dephosphorylation);GO:0030036(BP:actin cytoskeleton organization);GO:0030837(BP:negative regulation of actin filament polymerization);…	rno04360(Axon guidance);rno04810(Regulation of actin cytoskeleton)	232.907	16349.1	11554.9	232.907	232.907	232.907	13170.6	14295.3	7198.67	17231.7	16250.2	15565.3				13170.6	14295.3	7198.67	17231.7	16250.2	15565.3
Zswim8	A0A8I6B124	Zinc finger, SWIM-type containing 8 GN=Zswim8	0.020414	0.0756024	GO:0008270(MF:zinc ion binding);GO:1990756(MF:ubiquitin-like ligase-substrate adaptor activity);GO:0016567(BP:protein ubiquitination);GO:0043161(BP:proteasome-mediated ubiquitin-dependent protein catabolic process);GO:2000627(BP:positive regulation of miRNA catabolic process);GO:0005829(CC:cytosol);GO:0031461(CC:cullin-RING ubiquitin ligase complex);GO:0031462(CC:Cul2-RING ubiquitin ligase comple…		3.14507e+06	3.3002e+06	2.72443e+06	2876030	3098040	3461130	2602000	2808190	2763090	3261760	3313570	3325260	2876030	3098040	3461130	2602000	2808190	2763090	3261760	3313570	3325260
Myo1f	A0A8I6B3G2	Myosin IF GN=Myo1f	6.57026e-05	0.00202278	GO:0002446(BP:neutrophil mediated immunity);GO:0007162(BP:negative regulation of cell adhesion);GO:0009617(BP:response to bacterium);GO:0030335(BP:positive regulation of cell migration);GO:0032956(BP:regulation of actin cytoskeleton organization);GO:0043312(BP:neutrophil degranulation);GO:0045088(BP:regulation of innate immune response);GO:0050830(BP:defense response to Gram-positive bacterium);G…	rno04814(Motor proteins)	11163.6	1160.35	4609.84	10368.6	11479.9	11642.2	5099.68	4491.28	4238.55	3015.24	232.907	232.907	10368.6	11479.9	11642.2	5099.68	4491.28	4238.55	3015.24
Atp6v1g1	A0A8I6B3N3	V-type proton ATPase subunit G GN=Atp6v1g1	0.000175213	0.00360663	GO:0008021(CC:synaptic vesicle);GO:0016887(MF:ATP hydrolysis activity);GO:0046961(MF:proton-transporting ATPase activity, rotational mechanism);GO:0051117(MF:ATPase binding);GO:0006879(BP:intracellular iron ion homeostasis);GO:0036295(BP:cellular response to increased oxygen levels);GO:1902600(BP:proton transmembrane transport);GO:0005765(CC:lysosomal membrane);GO:0005829(CC:cytosol);GO:0005886(C…	rno00190(Oxidative phosphorylation);rno01100(Metabolic pathways);rno04145(Phagosome);rno04150(mTOR signaling pathway);rno04721(Synaptic vesicle cycle);rno04966(Collecting duct acid secretion);rno05165(Human papillomavirus infection);rno05323(Rheumatoid arthritis)	8.01378e+06	8.17063e+06	5.15669e+06	8221410	7867120	7952820	4769800	5765230	4935050	8251250	8564220	7696430	8221410	7867120	7952820	4769800	5765230	4935050	8251250	8564220	7696430
	A0A8I6B4T5	deleted	9.09571e-05	0.00254694			15053200	8.28273e+06	232.907	12425900	15283700	17450000	232.907	232.907	232.907	9750010	7803360	7294810	12425900	15283700	17450000				9750010	7803360	7294810
Ppp1r21	A0A8I6B588	Protein phosphatase 1 regulatory subunit 21 (Coiled-coil domain-containing protein 128) (Ferry endosomal RAB5 effector complex subunit 2) (KLRAQ motif-containing protein 1) GN=Ppp1r21	0.00250505	0.0185159	GO:0005769(CC:early endosome);GO:0005768(CC:endosome)		6.25024e+06	5.73643e+06	5.47179e+06	6037260	6450540	6262910	5488080	5586090	5341210	5779520	5835140	5594640	6037260	6450540	6262910	5488080	5586090	5341210	5779520	5835140	5594640
Sipa1l2	A0A8I6G2L5	Signal-induced proliferation-associated 1 like 2 GN=Sipa1l2	0.0356331	0.109466	GO:0005096(MF:GTPase activator activity);GO:0050790(BP:regulation of catalytic activity);GO:0051056(BP:regulation of small GTPase mediated signal transduction);GO:0090630(BP:activation of GTPase activity);GO:0005737(CC:cytoplasm)	rno04015(Rap1 signaling pathway)	2.34375e+06	1.99557e+06	1.19886e+06	2028030	2688140	2315070	1106370	1546210	943986	1932820	2572140	1481740	2028030	2688140	2315070	1106370	1546210	943986	1932820	2572140	1481740
Celf2	A0A8I6G2N0	CUGBP, Elav-like family member 2 GN=Celf2	0.0179256	0.0692479	GO:0006376(BP:mRNA splice site recognition);GO:0003676(MF:nucleic acid binding);GO:0003723(MF:RNA binding);GO:0003729(MF:mRNA binding);GO:0003730(MF:mRNA 3'-UTR binding);GO:0036002(MF:pre-mRNA binding);GO:0106222(MF:lncRNA binding);GO:0000381(BP:regulation of alternative mRNA splicing, via spliceosome);GO:0006397(BP:mRNA processing);GO:0016441(BP:post-transcriptional gene silencing);GO:0005634(CC…		2.66041e+06	3.0273e+06	3.18251e+06	2566060	2611700	2803460	3423310	2976040	3148170	3091300	2914030	3076580	2566060	2611700	2803460	3423310	2976040	3148170	3091300	2914030	3076580
Ndfip2	A0A8I6G338	Nedd4 family interacting protein 2 GN=Ndfip2	0.000493647	0.00672214	GO:0050699(MF:WW domain binding);GO:0006511(BP:ubiquitin-dependent protein catabolic process);GO:0010629(BP:negative regulation of gene expression);GO:0030001(BP:metal ion transport);GO:0031398(BP:positive regulation of protein ubiquitination);GO:0032410(BP:negative regulation of transporter activity);GO:0051224(BP:negative regulation of protein transport);GO:0005783(CC:endoplasmic reticulum);GO:…		2.88251e+06	2.31598e+06	1700400	2596650	3041450	3009420	1737130	1626920	1737150	2210910	2495470	2241570	2596650	3041450	3009420	1737130	1626920	1737150	2210910	2495470	2241570
Cbl	A0A8I6G3R2	E3 ubiquitin-protein ligase CBL (EC 2.3.2.27) GN=Cbl	0.000191722	0.00379214	GO:0032487(BP:regulation of Rap protein signal transduction);GO:0005925(CC:focal adhesion);GO:0001784(MF:phosphotyrosine residue binding);GO:0004842(MF:ubiquitin-protein transferase activity);GO:0005509(MF:calcium ion binding);GO:0005515(MF:protein binding);GO:0016740(MF:transferase activity);GO:0017124(MF:SH3 domain binding);GO:0019901(MF:protein kinase binding);GO:0030971(MF:receptor tyrosine k…	rno04012(ErbB signaling pathway);rno04120(Ubiquitin mediated proteolysis);rno04144(Endocytosis);rno04910(Insulin signaling pathway);rno05100(Bacterial invasion of epithelial cells);rno05200(Pathways in cancer);rno05205(Proteoglycans in cancer);rno05220(Chronic myeloid leukemia)	3.96303e+06	3.32352e+06	3.1764e+06	3909330	3984180	3995590	3306690	3137750	3084750	3333710	3446480	3190360	3909330	3984180	3995590	3306690	3137750	3084750	3333710	3446480	3190360
Glb1	A0A8I6G4Z3	Beta-galactosidase (EC 3.2.1.23) GN=Glb1	0.0332127	0.103924	GO:0004565(MF:beta-galactosidase activity);GO:0016787(MF:hydrolase activity);GO:0016936(MF:galactoside binding);GO:0042803(MF:protein homodimerization activity);GO:0019388(BP:galactose catabolic process);GO:0044262(BP:obsolete cellular carbohydrate metabolic process);GO:0051413(BP:response to cortisone);GO:1904016(BP:response to Thyroglobulin triiodothyronine);GO:0005773(CC:vacuole);GO:0005615(CC…	rno00052(Galactose metabolism);rno00511(Other glycan degradation);rno00531(Glycosaminoglycan degradation);rno00600(Sphingolipid metabolism);rno00604(Glycosphingolipid biosynthesis - ganglio series);rno01100(Metabolic pathways);rno04142(Lysosome)	1.59515e+07	1.58408e+07	1.71761e+07	15871300	15884900	16098400	17111300	17888700	16528200	16281300	15229700	16011300	15871300	15884900	16098400	17111300	17888700	16528200	16281300	15229700	16011300
Eif2s2	A0A8I6G5P0	Eukaryotic translation initiation factor 2 subunit 2 (Eukaryotic translation initiation factor 2 subunit beta) GN=Eif2s2	0.000447619	0.00639591	GO:0005634(CC:nucleus);GO:0001701(BP:in utero embryonic development);GO:0002176(BP:male germ cell proliferation);GO:0008584(BP:male gonad development);GO:0003729(MF:mRNA binding);GO:0003743(MF:translation initiation factor activity);GO:0005515(MF:protein binding);GO:0031369(MF:translation initiation factor binding);GO:0001731(BP:formation of translation preinitiation complex);GO:0001732(BP:format…		24212200	2.44739e+07	1.63974e+07	24314900	22937900	25383800	15251500	17020200	16920600	23337200	26374100	23710500	24314900	22937900	25383800	15251500	17020200	16920600	23337200	26374100	23710500
	A0A8I6G5T8	deleted	0.0150055	0.0612413			7758.63	232.907	2433.09	7445.25	8248.19	7582.46	6833.46	232.907	232.907	232.907	232.907	232.907	7445.25	8248.19	7582.46	6833.46
Hnrnph1	A0A8I6G5X8	Heterogeneous nuclear ribonucleoprotein H2 GN=Hnrnph1	0.00298453	0.0204929	GO:0003676(MF:nucleic acid binding);GO:0003723(MF:RNA binding);GO:0005654(CC:nucleoplasm);GO:0098761(BP:cellular response to interleukin-7);GO:0019899(MF:enzyme binding);GO:0042802(MF:identical protein binding);GO:0006396(BP:RNA processing);GO:0006397(BP:mRNA processing);GO:0008380(BP:RNA splicing);GO:0043484(BP:regulation of RNA splicing);GO:1901653(BP:cellular response to peptide);GO:0014069(CC…		2.78168e+07	22101300	17715900	29502500	28434100	25513700	17855100	17233700	18058900	24891200	22336900	19075800	29502500	28434100	25513700	17855100	17233700	18058900	24891200	22336900	19075800
Fermt2	A0A8I6G699	FERM domain containing kindlin 2 GN=Fermt2	7.23855e-05	0.00216997	GO:0007155(BP:cell adhesion);GO:1902414(BP:protein localization to cell junction);GO:0003779(MF:actin binding);GO:0005178(MF:integrin binding);GO:0005547(MF:phosphatidylinositol-3,4,5-trisphosphate binding);GO:0019901(MF:protein kinase binding);GO:0034713(MF:type I transforming growth factor beta receptor binding);GO:0046332(MF:SMAD binding);GO:0051015(MF:actin filament binding);GO:0007160(BP:cel…		306099	274406	232.907	256173	349296	312828	232.907	232.907	232.907	267293	316051	239874	256173	349296	312828				267293	316051	239874
Ate1	A0A8I6G6E2	Arginyl-tRNA--protein transferase 1 (Arginyltransferase 1) (R-transferase 1) (EC 2.3.2.8) (Arginine-tRNA--protein transferase 1) GN=Ate1	0.0288771	0.0945784	GO:0010498(BP:proteasomal protein catabolic process);GO:0016598(BP:protein arginylation);GO:0004057(MF:arginyl-tRNA--protein transferase activity);GO:0016740(MF:transferase activity);GO:0016746(MF:acyltransferase activity);GO:0005737(CC:cytoplasm);GO:0005634(CC:nucleus)		6171680	7.1262e+06	6711070	6364100	6006850	6144090	6410110	6580930	7142170	6720750	7287860	7369980	6364100	6006850	6144090	6410110	6580930	7142170	6720750	7287860	7369980
Prrc2c	A0A8I6G6W8	Proline-rich coiled-coil 2C GN=Prrc2c	0.00168155	0.014192	GO:0002244(BP:hematopoietic progenitor cell differentiation);GO:0008022(MF:obsolete protein C-terminus binding);GO:0034063(BP:stress granule assembly)		2.95659e+06	2.4158e+06	1.28e+06	2874780	2756730	3238250	1036150	1626390	1177450	2524770	2721330	2001310	2874780	2756730	3238250	1036150	1626390	1177450	2524770	2721330	2001310
Rbpms	A0A8I6G705	RNA-binding protein with multiple splicing (RBP-MS) (RBPMS) GN=Rbpms	0.0336782	0.105241	GO:0003713(MF:transcription coactivator activity);GO:0003723(MF:RNA binding);GO:0003729(MF:mRNA binding);GO:0008143(MF:poly(A) binding);GO:0042803(MF:protein homodimerization activity);GO:0006979(BP:response to oxidative stress);GO:0010862(BP:obsolete positive regulation of pathway-restricted SMAD protein phosphorylation);GO:0045893(BP:positive regulation of DNA-templated transcription);GO:006039…		1.36044e+07	1.27646e+07	1.1028e+07	12367000	14424800	14021500	10253100	11825700	11005100	13639100	12625900	12028700	12367000	14424800	14021500	10253100	11825700	11005100	13639100	12625900	12028700
Picalm	A0A8I6G718	Phosphatidylinositol binding clathrin assembly protein GN=Picalm	5.48475e-07	0.000155464	GO:0000149(MF:SNARE binding);GO:0005543(MF:phospholipid binding);GO:0005545(MF:1-phosphatidylinositol binding);GO:0030276(MF:clathrin binding);GO:0031267(MF:small GTPase binding);GO:0032050(MF:clathrin heavy chain binding);GO:0048156(MF:tau protein binding);GO:0050750(MF:low-density lipoprotein particle receptor binding);GO:0006897(BP:endocytosis);GO:0006898(BP:receptor-mediated endocytosis);GO:0…		2.43025e+06	195376	36776.6	2304730	2653490	2332520	109864	232.907	232.907	244770	201457	139901	2304730	2653490	2332520	109864			244770	201457	139901
Zc3h4	A0A8I6G746	Zinc finger CCCH-type containing 4 GN=Zc3h4	0.000607578	0.00751473	GO:0003682(MF:chromatin binding);GO:0003723(MF:RNA binding);GO:1990841(MF:promoter-specific chromatin binding);GO:0032785(BP:negative regulation of DNA-templated transcription, elongation);GO:0071027(BP:nuclear RNA surveillance);GO:0110064(BP:lncRNA catabolic process);GO:0140744(BP:negative regulation of lncRNA transcription);GO:0005634(CC:nucleus);GO:0046872(MF:metal ion binding);GO:0045892(BP:n…		365308	290451	165183	397949	361614	336361	182559	187345	125644	259946	303792	307616	397949	361614	336361	182559	187345	125644	259946	303792	307616
Krit1	A0A8I6G7T1	Krev interaction trapped protein 1 GN=Krit1	0.00989157	0.0459595	GO:0032092(BP:positive regulation of protein binding);GO:0003674(MF:molecular_function);GO:0005546(MF:phosphatidylinositol-4,5-bisphosphate binding);GO:0008017(MF:microtubule binding);GO:0001937(BP:negative regulation of endothelial cell proliferation);GO:0008150(BP:biological_process);GO:0010596(BP:negative regulation of endothelial cell migration);GO:0016525(BP:negative regulation of angiogenes…	rno04015(Rap1 signaling pathway);rno04520(Adherens junction)	953425	902256	667630	837368	1065410	957497	608292	752074	642525	885519	897213	924037	837368	1065410	957497	608292	752074	642525	885519	897213	924037
Ak3	A0A8I6G902	GTP:AMP phosphotransferase AK3, mitochondrial (EC 2.7.4.10) (Adenylate kinase 3) (AK 3) (Adenylate kinase 3 alpha-like 1) GN=Ak3	0.00730019	0.0373244	GO:0004017(MF:adenylate kinase activity);GO:0000166(MF:nucleotide binding);GO:0005524(MF:ATP binding);GO:0005525(MF:GTP binding);GO:0016301(MF:kinase activity);GO:0016740(MF:transferase activity);GO:0016776(MF:phosphotransferase activity, phosphate group as acceptor);GO:0019205(MF:nucleobase-containing compound kinase activity);GO:0042802(MF:identical protein binding);GO:0046899(MF:nucleoside tri…	rno00230(Purine metabolism);rno01232(Nucleotide metabolism);rno01240(Biosynthesis of cofactors)	2.92035e+07	3.24162e+07	2.18596e+07	28049900	28972200	30588500	20494100	23660100	21424500	29777200	37144700	30326800	28049900	28972200	30588500	20494100	23660100	21424500	29777200	37144700	30326800
Trappc8	A0A8I6G9Y3	Trafficking protein particle complex subunit 8 GN=Trappc8	0.00437829	0.0266575	GO:0006888(BP:endoplasmic reticulum to Golgi vesicle-mediated transport);GO:0007030(BP:Golgi organization);GO:0034497(BP:protein localization to phagophore assembly site);GO:0000407(CC:phagophore assembly site);GO:0031410(CC:cytoplasmic vesicle);GO:0030008(CC:TRAPP complex);GO:1990072(CC:TRAPPIII protein complex)		5104020	5.56086e+06	4081750	5084570	5116500	5110990	3634340	4387840	4223070	5229490	6037990	5415090	5084570	5116500	5110990	3634340	4387840	4223070	5229490	6037990	5415090
Nrbp1	A0A8I6GAD6	Nuclear receptor-binding protein GN=Nrbp1	0.0245766	0.0848471	GO:0004672(MF:protein kinase activity);GO:0004674(MF:protein serine/threonine kinase activity);GO:0005524(MF:ATP binding);GO:0006468(BP:protein phosphorylation);GO:0042802(MF:identical protein binding);GO:0042803(MF:protein homodimerization activity);GO:0006888(BP:endoplasmic reticulum to Golgi vesicle-mediated transport);GO:0035556(BP:intracellular signal transduction);GO:0005737(CC:cytoplasm);G…		5.5328e+06	5657740	4451330	5991970	5658580	4947860	4871990	4242610	4239390	5325050	5621380	6026790	5991970	5658580	4947860	4871990	4242610	4239390	5325050	5621380	6026790
Mxra7	A0A8I6GB26	Matrix remodeling associated 7 GN=Mxra7	0.0127247	0.0544433	GO:0016020(CC:membrane);GO:0016021(CC:membrane)		2.36784e+06	2.42786e+06	975256	2657720	2211030	2234780	950596	942403	1032770	1812850	3252920	2217820	2657720	2211030	2234780	950596	942403	1032770	1812850	3252920	2217820
	A0A8I6GCB5	deleted	0.000266823	0.00465364			9.13278e+06	5265100	1.72884e+06	10332800	9626070	7439480	1539970	1830840	1815700	5760200	4430280	5604820	10332800	9626070	7439480	1539970	1830840	1815700	5760200	4430280	5604820
Cald1	A0A8I6GCL3	Caldesmon 1 GN=Cald1	1.63276e-05	0.000939966	GO:0003779(MF:actin binding);GO:0005516(MF:calmodulin binding);GO:0008092(MF:cytoskeletal protein binding);GO:0017022(MF:myosin binding);GO:0006936(BP:muscle contraction);GO:0071559(BP:response to transforming growth factor beta);GO:0001525(BP:angiogenesis);GO:0007565(BP:female pregnancy);GO:0032092(BP:positive regulation of protein binding);GO:0051017(BP:actin filament bundle assembly);GO:001562…	rno04270(Vascular smooth muscle contraction)	1.29722e+08	85113300	5.22275e+07	122003000	136694000	130470000	49247100	53288900	54146600	87402300	91247700	76689900	122003000	136694000	130470000	49247100	53288900	54146600	87402300	91247700	76689900
Ndufb6	A0A8I6GCX1	NADH dehydrogenase [ubiquinone] 1 beta subcomplex subunit 6 (Complex I-B17) (NADH-ubiquinone oxidoreductase B17 subunit) GN=Ndufb6	0.0424534	0.123412	GO:0003674(MF:molecular_function);GO:0008150(BP:biological_process);GO:0032981(BP:mitochondrial respiratory chain complex I assembly);GO:0042775(BP:mitochondrial ATP synthesis coupled electron transport);GO:0005575(CC:cellular_component);GO:0005739(CC:mitochondrion);GO:0005743(CC:mitochondrial inner membrane);GO:0031966(CC:mitochondrial membrane);GO:0005747(CC:obsolete mitochondrial respiratory c…	rno00190(Oxidative phosphorylation);rno01100(Metabolic pathways);rno04714(Thermogenesis);rno04723(Retrograde endocannabinoid signaling);rno04932(Non-alcoholic fatty liver disease);rno05010(Alzheimer disease);rno05012(Parkinson disease);rno05014(Amyotrophic lateral sclerosis);rno05016(Huntington disease);rno05020(Prion disease);rno05022(Pathways of neurodegeneration - multiple diseases);rno05208(C…	5.34417e+06	5.38023e+06	4507360	5704010	4896140	5432350	4997330	4108510	4416240	5249950	5526370	5364360	5704010	4896140	5432350	4997330	4108510	4416240	5249950	5526370	5364360
Tmem181	A0A8I6GD86	Transmembrane protein 181 GN=Tmem181	0.00456106	0.0273702	GO:0015643(MF:toxic substance binding);GO:0016020(CC:membrane);GO:0016021(CC:membrane)		1.04065e+06	807507	605647	1041270	916765	1163910	480884	670384	665672	796769	847905	777848	1041270	916765	1163910	480884	670384	665672	796769	847905	777848
	A0A8I6GE99	deleted	0.0210607	0.0770304			4.92006e+06	4.25359e+06	2493510	5497370	4647350	4615450	2206670	2347040	2926820	5441390	4246850	3072520	5497370	4647350	4615450	2206670	2347040	2926820	5441390	4246850	3072520
Eif2b2	A0A8I6GEG4	Translation initiation factor eIF2B subunit beta (eIF2B GDP-GTP exchange factor subunit beta) GN=Eif2b2	0.017754	0.0688094	GO:0003743(MF:translation initiation factor activity);GO:0005085(MF:guanyl-nucleotide exchange factor activity);GO:0005524(MF:ATP binding);GO:0005525(MF:GTP binding);GO:0001541(BP:ovarian follicle development);GO:0006413(BP:translational initiation);GO:0007417(BP:central nervous system development);GO:0014003(BP:oligodendrocyte development);GO:0042552(BP:myelination);GO:0050790(BP:regulation of c…	rno05168(Herpes simplex virus 1 infection)	4.7788e+06	4969900	3369460	4704670	4849850	4781890	3199290	3532150	3376940	4339720	5976460	4593520	4704670	4849850	4781890	3199290	3532150	3376940	4339720	5976460	4593520
Cs	A0A8I6GES0	Citrate synthase GN=Cs	0.00435171	0.0265786	GO:0004108(MF:citrate (Si)-synthase activity);GO:0016740(MF:transferase activity);GO:0046912(MF:acyltransferase activity, acyl groups converted into alkyl on transfer);GO:0006099(BP:tricarboxylic acid cycle);GO:0006101(BP:citrate metabolic process);GO:0005759(CC:mitochondrial matrix);GO:0036440(MF:citrate synthase activity);GO:0005975(BP:carbohydrate metabolic process);GO:0006084(BP:acetyl-CoA me…	rno00020(Citrate cycle (TCA cycle));rno00630(Glyoxylate and dicarboxylate metabolism);rno01100(Metabolic pathways);rno01200(Carbon metabolism);rno01210(2-Oxocarboxylic acid metabolism);rno01230(Biosynthesis of amino acids)	134373000	1.2865e+08	1.48459e+08	135133000	134477000	133509000	150712000	149281000	145383000	132521000	120286000	133142000	135133000	134477000	133509000	150712000	149281000	145383000	132521000	120286000	133142000
Col5a2	A0A8I6GEX8	Collagen type V alpha 2 chain GN=Col5a2	8.0827e-05	0.00235529	GO:0001501(BP:skeletal system development);GO:0071230(BP:cellular response to amino acid stimulus);GO:0005201(MF:extracellular matrix structural constituent);GO:0046332(MF:SMAD binding);GO:0001503(BP:ossification);GO:0030198(BP:extracellular matrix organization);GO:0030199(BP:collagen fibril organization);GO:0043588(BP:skin development);GO:0048592(BP:eye morphogenesis);GO:1903225(BP:negative regu…	rno04820(Cytoskeleton in muscle cells);rno04974(Protein digestion and absorption)	4.30719e+07	3.88291e+07	3.79806e+07	42713000	43134800	43368000	37730400	37830600	38380700	39337700	37812000	39337700	42713000	43134800	43368000	37730400	37830600	38380700	39337700	37812000	39337700
	A0A8I6GF99	deleted	0.005749	0.0316799			1.66492e+08	168804000	117074000	158980000	171546000	168951000	109590000	129770000	111862000	162188000	191087000	153137000	158980000	171546000	168951000	109590000	129770000	111862000	162188000	191087000	153137000
	A0A8I6GFE7	deleted	0.00181515	0.0149977			4.5751e+07	5.23129e+07	4.30875e+07	47280900	43539400	46432800	45044200	42896000	41322200	50659500	53058100	53221000	47280900	43539400	46432800	45044200	42896000	41322200	50659500	53058100	53221000
Atp6v1e1	A0A8I6GFS9	ATPase H+ transporting V1 subunit E1 GN=Atp6v1e1	0.0039377	0.0249176	GO:0046961(MF:proton-transporting ATPase activity, rotational mechanism);GO:0006811(BP:monoatomic ion transport);GO:1902600(BP:proton transmembrane transport);GO:0033178(CC:proton-transporting two-sector ATPase complex, catalytic domain);GO:0051117(MF:ATPase binding);GO:0005737(CC:cytoplasm);GO:0005768(CC:endosome);GO:0005829(CC:cytosol);GO:0005886(CC:plasma membrane);GO:0005902(CC:microvillus);G…	rno00190(Oxidative phosphorylation);rno01100(Metabolic pathways);rno04145(Phagosome);rno04150(mTOR signaling pathway);rno04721(Synaptic vesicle cycle);rno04966(Collecting duct acid secretion);rno05165(Human papillomavirus infection);rno05323(Rheumatoid arthritis)	62970000	61708900	4.71829e+07	62077100	63708300	63124600	42870600	52971100	45707100	63760000	57172700	64194000	62077100	63708300	63124600	42870600	52971100	45707100	63760000	57172700	64194000
Casp12	A0A8I6GFV1	Caspase-12 GN=Casp12	0.0187455	0.0713904	GO:0004197(MF:cysteine-type endopeptidase activity);GO:0008233(MF:peptidase activity);GO:0008234(MF:cysteine-type peptidase activity);GO:0016787(MF:hydrolase activity);GO:0006508(BP:proteolysis);GO:0006915(BP:apoptotic process);GO:0010942(BP:obsolete positive regulation of cell death);GO:0012501(BP:programmed cell death);GO:0042981(BP:regulation of apoptotic process);GO:0097153(MF:obsolete cystei…	rno04141(Protein processing in endoplasmic reticulum);rno04210(Apoptosis);rno04621(NOD-like receptor signaling pathway);rno05010(Alzheimer disease);rno05014(Amyotrophic lateral sclerosis);rno05020(Prion disease);rno05022(Pathways of neurodegeneration - multiple diseases);rno05161(Hepatitis B)	2240870	2217510	1.96802e+06	2321250	2125790	2275570	1968930	1922760	2012380	2121890	2339490	2191150	2321250	2125790	2275570	1968930	1922760	2012380	2121890	2339490	2191150
Fam76b	A0A8I6GG35	Protein FAM76B GN=Fam76b	0.0243599	0.0843281	GO:0016607(CC:nuclear speck)		1.24707e+06	969095	952757	1302980	1173590	1264650	1022840	957817	877615	1136990	833606	936690	1302980	1173590	1264650	1022840	957817	877615	1136990	833606	936690
Cox7a2l	A0A8I6GHX2	Cytochrome c oxidase subunit 7A2-like, mitochondrial (Supercomplex assembly factor 1) GN=Cox7a2l	0.000738738	0.0085057	GO:0003674(MF:molecular_function);GO:0002082(BP:regulation of oxidative phosphorylation);GO:0008150(BP:biological_process);GO:0097250(BP:mitochondrial respirasome assembly);GO:0005575(CC:cellular_component);GO:0005746(CC:obsolete mitochondrial respirasome);GO:0006123(BP:mitochondrial electron transport, cytochrome c to oxygen);GO:0005739(CC:mitochondrion);GO:0005743(CC:mitochondrial inner membran…	rno00190(Oxidative phosphorylation);rno01100(Metabolic pathways);rno04260(Cardiac muscle contraction);rno04714(Thermogenesis);rno04932(Non-alcoholic fatty liver disease);rno05010(Alzheimer disease);rno05012(Parkinson disease);rno05014(Amyotrophic lateral sclerosis);rno05016(Huntington disease);rno05020(Prion disease);rno05022(Pathways of neurodegeneration - multiple diseases);rno05208(Chemical ca…	4.50159e+06	3.32486e+06	1229965	4292880	4759590	4452290	969355	1119850	1600690	2724860	4244330	3005400	4292880	4759590	4452290	969355	1119850	1600690	2724860	4244330	3005400
Gmfg	A0A8I6GI11	Glia maturation factor GN=Gmfg	0.0233736	0.082016	GO:0003779(MF:actin binding);GO:0008083(MF:growth factor activity);GO:0071933(MF:Arp2/3 complex binding);GO:0007165(BP:signal transduction);GO:0034316(BP:negative regulation of Arp2/3 complex-mediated actin nucleation);GO:0071846(BP:actin filament debranching);GO:2000249(BP:obsolete regulation of actin cytoskeleton reorganization);GO:0019207(MF:kinase regulator activity);GO:0050790(BP:regulation …		213520	232491	48774.9	154814	250379	235368	232.907	232.907	145859	246019	274874	176581	154814	250379	235368			145859	246019	274874	176581
Meis1	A0A8I6GI80	Meis homeobox 1 GN=Meis1	0.00338652	0.0225376	GO:0001525(BP:angiogenesis);GO:0002089(BP:lens morphogenesis in camera-type eye);GO:0006355(BP:regulation of DNA-templated transcription);GO:0007626(BP:locomotory behavior);GO:0030097(BP:hemopoiesis);GO:0035855(BP:megakaryocyte development);GO:0045665(BP:negative regulation of neuron differentiation);GO:0048514(BP:blood vessel morphogenesis);GO:0060216(BP:definitive hemopoiesis);GO:0000978(MF:RNA…	rno04550(Signaling pathways regulating pluripotency of stem cells);rno05202(Transcriptional misregulation in cancer)	1517110	1195580	971717	1649710	1338570	1563050	927136	1001210	986806	1095190	1316180	1175370	1649710	1338570	1563050	927136	1001210	986806	1095190	1316180	1175370
Psme3	A0A8I6GJ57	Proteasome activator complex subunit 3 (Activator of multicatalytic protease subunit 3) (Proteasome activator 28 subunit gamma) GN=Psme3	0.00240214	0.0179648	GO:0002039(MF:p53 binding);GO:0042802(MF:identical protein binding);GO:0061133(MF:endopeptidase activator activity);GO:0097371(MF:MDM2/MDM4 family protein binding);GO:0010950(BP:positive regulation of endopeptidase activity);GO:0061136(BP:regulation of proteasomal protein catabolic process);GO:2000045(BP:regulation of G1/S transition of mitotic cell cycle);GO:2001237(BP:negative regulation of ext…	rno03050(Proteasome);rno04612(Antigen processing and presentation);rno05160(Hepatitis C)	613229	532962	82162.9	717279	535292	587116	232.907	246023	232.907	439760	630288	528837	717279	535292	587116		246023		439760	630288	528837
Cog3	A0A8I6GJ60	Conserved oligomeric Golgi complex subunit 3 (Component of oligomeric Golgi complex 3) GN=Cog3	0.0213337	0.0774289	GO:0000301(BP:retrograde transport, vesicle recycling within Golgi);GO:0006486(BP:protein glycosylation);GO:0006888(BP:endoplasmic reticulum to Golgi vesicle-mediated transport);GO:0006890(BP:retrograde vesicle-mediated transport, Golgi to endoplasmic reticulum);GO:0006891(BP:intra-Golgi vesicle-mediated transport);GO:0007030(BP:Golgi organization);GO:0033365(BP:protein localization to organelle)…		1.2485e+07	1.30715e+07	9.64973e+06	11986800	11801300	13666800	8194480	10528900	10225800	12338100	14324000	12552500	11986800	11801300	13666800	8194480	10528900	10225800	12338100	14324000	12552500
	A0A8I6GJ66	deleted	0.0350382	0.108296			153670	132926	195740	163798	168030	129183	181026	227203	178990	123585	152810	122383	163798	168030	129183	181026	227203	178990	123585	152810	122383
Eprs1	A0A8I6GJ92	Bifunctional glutamate/proline--tRNA ligase (EC 6.1.1.15) (EC 6.1.1.17) (Bifunctional aminoacyl-tRNA synthetase) GN=Eprs1	0.0192988	0.0727431		rno00860(Porphyrin metabolism);rno00970(Aminoacyl-tRNA biosynthesis);rno01100(Metabolic pathways);rno01240(Biosynthesis of cofactors)	80702900	8.23522e+07	6.78248e+07	78424700	83270600	80413400	66345500	69705300	67423500	76639800	91227000	79189700	78424700	83270600	80413400	66345500	69705300	67423500	76639800	91227000	79189700
Larp1	A0A8I6GJC3	La ribonucleoprotein 1, translational regulator GN=Larp1	0.00275028	0.0195342	GO:0042788(CC:obsolete polysomal ribosome);GO:0000339(MF:RNA cap binding);GO:0000340(MF:RNA 7-methylguanosine cap binding);GO:0003723(MF:RNA binding);GO:0003730(MF:mRNA 3'-UTR binding);GO:0008190(MF:eukaryotic initiation factor 4E binding);GO:0008494(MF:translation activator activity);GO:0031369(MF:translation initiation factor binding);GO:0043024(MF:ribosomal small subunit binding);GO:0048027(MF…		2.19773e+07	19154800	1.61776e+07	21074900	22829700	22027400	15745400	16148600	16638900	17136600	20454800	19873000	21074900	22829700	22027400	15745400	16148600	16638900	17136600	20454800	19873000
Eef1d	A0A8I6GJH3	Elongation factor 1-delta GN=Eef1d	1.58014e-06	0.000267478	GO:0005783(CC:endoplasmic reticulum);GO:0003677(MF:DNA binding);GO:0003746(MF:translation elongation factor activity);GO:0005085(MF:guanyl-nucleotide exchange factor activity);GO:0006412(BP:translation);GO:0006414(BP:translational elongation);GO:0050790(BP:regulation of catalytic activity);GO:0071479(BP:cellular response to ionizing radiation);GO:0005829(CC:cytosol);GO:0045202(CC:synapse);GO:0098…		3.73409e+07	3.07301e+07	1.19395e+07	38738300	37102900	36181400	12022800	11071100	12724500	32972100	29677100	29541200	38738300	37102900	36181400	12022800	11071100	12724500	32972100	29677100	29541200
	A0A8I6GJU1	deleted	0.000432591	0.00628989			1.7351e+06	742211	232.907	1511980	2113770	1579560	232.907	232.907	232.907	422324	925570	878739	1511980	2113770	1579560				422324	925570	878739
Lims2	A0A8I6GK29	LIM and senescent cell antigen-like-containing domain protein GN=Lims2	0.0443448	0.127541	GO:0043066(BP:negative regulation of apoptotic process);GO:0045216(BP:cell-cell junction organization);GO:0050680(BP:negative regulation of epithelial cell proliferation);GO:0098609(BP:cell-cell adhesion);GO:2000178(BP:negative regulation of neural precursor cell proliferation);GO:2000346(BP:negative regulation of hepatocyte proliferation);GO:2001046(BP:positive regulation of integrin-mediated si…		1.58037e+07	1.65697e+07	1.80066e+07	14924700	16093100	16393200	17477300	17572500	18969900	16293800	17543300	15871900	14924700	16093100	16393200	17477300	17572500	18969900	16293800	17543300	15871900
	A0A8I6GK43	deleted	0.00084342	0.00921645			7865250	8.34535e+06	5498730	8065750	8183430	7346570	5101170	5780810	5614210	8073200	9065110	7897750	8065750	8183430	7346570	5101170	5780810	5614210	8073200	9065110	7897750
Cast	A0A8I6GK55	Calpastatin (Calpain inhibitor) GN=Cast	8.80834e-06	0.000623718	GO:0004869(MF:cysteine-type endopeptidase inhibitor activity);GO:0010951(BP:negative regulation of endopeptidase activity);GO:0010859(MF:calcium-dependent cysteine-type endopeptidase inhibitor activity);GO:0010466(BP:negative regulation of peptidase activity);GO:0097340(BP:obsolete inhibition of cysteine-type endopeptidase activity);GO:2000675(BP:negative regulation of type B pancreatic cell apop…		1.02913e+07	6607490	4.77776e+06	10054600	10117200	10702200	4587890	4724060	5021320	6339090	7259540	6223840	10054600	10117200	10702200	4587890	4724060	5021320	6339090	7259540	6223840
Lemd3	A0A8I6GK62	Inner nuclear membrane protein Man1 (LEM domain-containing protein 3) GN=Lemd3	0.00632197	0.0336662	GO:0001525(BP:angiogenesis);GO:0002044(BP:blood vessel endothelial cell migration involved in intussusceptive angiogenesis);GO:0006997(BP:nucleus organization);GO:0035914(BP:skeletal muscle cell differentiation);GO:0051726(BP:regulation of cell cycle);GO:1903053(BP:regulation of extracellular matrix organization);GO:0003674(MF:molecular_function);GO:0031490(MF:chromatin DNA binding);GO:0006998(BP…		2907730	2.86582e+06	1978370	2856600	2782340	3084250	1615650	2180510	2138950	2603540	3106730	2887180	2856600	2782340	3084250	1615650	2180510	2138950	2603540	3106730	2887180
Copz1	A0A8I6GK73	Coatomer subunit zeta GN=Copz1	0.000149743	0.00337705	GO:1901998(BP:obsolete toxin transport);GO:0006886(BP:intracellular protein transport);GO:0006890(BP:retrograde vesicle-mediated transport, Golgi to endoplasmic reticulum);GO:0006891(BP:intra-Golgi vesicle-mediated transport);GO:0030126(CC:COPI vesicle coat);GO:0015031(BP:protein transport);GO:0016192(BP:vesicle-mediated transport);GO:0000139(CC:Golgi membrane);GO:0005737(CC:cytoplasm);GO:0005794…		2.38521e+07	21756300	11761900	23934200	23616700	24005500	11186100	11704400	12395200	19274300	24408600	21586000	23934200	23616700	24005500	11186100	11704400	12395200	19274300	24408600	21586000
Tpt1l3	A0A8I6GKA0	Translationally-controlled tumor protein GN=Tpt1l3	5.92233e-05	0.00189403			132202000	1.14817e+08	75945900	123503000	136050000	137053000	69886000	78286200	79665500	110461000	115693000	118298000	123503000	136050000	137053000	69886000	78286200	79665500	110461000	115693000	118298000
Mocs1	A0A8I6GKB1	Molybdenum cofactor biosynthesis protein 1 (EC 4.1.99.22) (EC 4.6.1.17) GN=Mocs1	0.038895	0.116613	GO:0032324(BP:molybdopterin cofactor biosynthetic process);GO:0003674(MF:molecular_function);GO:0061798(MF:GTP 3',8'-cyclase activity);GO:0061799(MF:cyclic pyranopterin monophosphate synthase activity);GO:0006777(BP:Mo-molybdopterin cofactor biosynthetic process);GO:0008150(BP:biological_process);GO:0005575(CC:cellular_component);GO:0000166(MF:nucleotide binding);GO:0003824(MF:catalytic activity)…	rno00790(Folate biosynthesis);rno01100(Metabolic pathways);rno01240(Biosynthesis of cofactors)	1032883	1161810	984477	982019	1114270	1002360	944573	1046190	962668	1084390	1180230	1220810	982019	1114270	1002360	944573	1046190	962668	1084390	1180230	1220810
Tmx4	A0A8I6GKD2	Thioredoxin-related transmembrane protein 4 GN=Tmx4	0.0488532	0.136351	GO:0015036(MF:disulfide oxidoreductase activity);GO:0012505(CC:endomembrane system);GO:0005637(CC:nuclear inner membrane);GO:0016020(CC:membrane);GO:0016021(CC:membrane)		2.88074e+06	2648260	2462040	2786260	2781570	3074400	2635370	2460940	2289810	2502810	2768070	2673900	2786260	2781570	3074400	2635370	2460940	2289810	2502810	2768070	2673900
	A0A8I6GKJ7	deleted	0.00358491	0.0234393			1.17687e+06	703667	191146	1072250	1215970	1242400	232.907	232.907	572973	787221	755659	568121	1072250	1215970	1242400			572973	787221	755659	568121
Pym1	A0A8I6GKW1	PYM homolog 1, exon junction complex associated factor GN=Pym1	0.0383947	0.115691	GO:0003723(MF:RNA binding);GO:0043022(MF:ribosome binding);GO:0000184(BP:nuclear-transcribed mRNA catabolic process, nonsense-mediated decay);GO:0045727(BP:positive regulation of translation);GO:1903259(BP:exon-exon junction complex disassembly);GO:0005737(CC:cytoplasm);GO:0035145(CC:exon-exon junction complex);GO:0005634(CC:nucleus)	rno03013(Nucleocytoplasmic transport);rno03015(mRNA surveillance pathway)	5294280	4.47466e+06	4339670	5390780	5498050	4994010	4104970	4074730	4839310	4083740	4482910	4857320	5390780	5498050	4994010	4104970	4074730	4839310	4083740	4482910	4857320
Zyx	A0A8I6GKY5	Zyxin GN=Zyx	0.000283914	0.00484433	GO:0071346(BP:cellular response to type II interferon);GO:0007160(BP:cell-matrix adhesion);GO:0007165(BP:signal transduction);GO:0007179(BP:transforming growth factor beta receptor signaling pathway);GO:0007229(BP:integrin-mediated signaling pathway);GO:0043149(BP:stress fiber assembly);GO:0050727(BP:regulation of inflammatory response);GO:0001725(CC:stress fiber);GO:0005737(CC:cytoplasm);GO:0005…	rno04510(Focal adhesion);rno04820(Cytoskeleton in muscle cells)	1.01275e+08	7.29543e+07	5.54223e+07	93410200	107851000	102564000	55576700	57559900	53130400	75726600	78561700	64574700	93410200	107851000	102564000	55576700	57559900	53130400	75726600	78561700	64574700
Scamp2	A0A8I6GL39	Secretory carrier-associated membrane protein (Secretory carrier membrane protein) GN=Scamp2	0.00718031	0.0369236	GO:0005515(MF:protein binding);GO:0006886(BP:intracellular protein transport);GO:0006897(BP:endocytosis);GO:0015031(BP:protein transport);GO:0032588(CC:trans-Golgi network membrane);GO:0055038(CC:recycling endosome membrane);GO:0016021(CC:membrane);GO:0030133(CC:transport vesicle)		7.7026e+06	7.56981e+06	5181740	8884730	7246960	6976120	4714330	5209410	5621480	7218200	8024510	7466710	8884730	7246960	6976120	4714330	5209410	5621480	7218200	8024510	7466710
Zfyve19	A0A8I6GL48	Zinc finger FYVE-type containing 19 GN=Zfyve19	0.0200444	0.0747025	GO:0032266(MF:phosphatidylinositol-3-phosphate binding);GO:0009838(BP:abscission);GO:0032466(BP:negative regulation of cytokinesis);GO:0044878(BP:mitotic cytokinesis checkpoint signaling);GO:0005813(CC:centrosome);GO:0030496(CC:midbody);GO:0032154(CC:cleavage furrow)		45217.5	12317.5	232.907	30846	48740.3	56066.2	232.907	232.907	232.907	36486.6	232.907	232.907	30846	48740.3	56066.2				36486.6
	A0A8I6GLN6	deleted	0.000561864	0.00711728			83699800	7.51102e+07	6.17968e+07	80792600	84458400	85848400	58673100	62169500	64547700	70989100	79308700	75032700	80792600	84458400	85848400	58673100	62169500	64547700	70989100	79308700	75032700
	A0A8I6GLQ3	deleted	0.0011026	0.0108083			2945780	3.12267e+06	2.2297e+06	3117750	2824520	2895070	2117880	2341830	2229400	2986360	3356280	3025360	3117750	2824520	2895070	2117880	2341830	2229400	2986360	3356280	3025360
Nedd4l	A0A8I6GLU0	E3 ubiquitin-protein ligase (EC 2.3.2.26) GN=Nedd4l	0.0435509	0.125877	GO:0003085(BP:negative regulation of systemic arterial blood pressure);GO:0009651(BP:response to salt stress);GO:0010765(BP:positive regulation of sodium ion transport);GO:0010766(BP:negative regulation of sodium ion transport);GO:2000810(BP:regulation of bicellular tight junction assembly);GO:2001259(BP:positive regulation of cation channel activity);GO:0005886(CC:plasma membrane);GO:0004842(MF:…	rno04120(Ubiquitin mediated proteolysis);rno04144(Endocytosis);rno04530(Tight junction);rno04960(Aldosterone-regulated sodium reabsorption)	1.56915e+07	1.75495e+07	18942600	17745300	14769300	14559800	18394000	18315000	20118800	17939500	17287300	17421800	17745300	14769300	14559800	18394000	18315000	20118800	17939500	17287300	17421800
Dap3	A0A8I6GLX9	Small ribosomal subunit protein mS29 GN=Dap3	0.0379246	0.114584	GO:0008637(BP:apoptotic mitochondrial changes);GO:0003735(MF:structural constituent of ribosome);GO:0006915(BP:apoptotic process);GO:0005654(CC:nucleoplasm);GO:0005739(CC:mitochondrion);GO:0005759(CC:mitochondrial matrix);GO:0005761(CC:mitochondrial ribosome);GO:0005840(CC:ribosome);GO:0005763(CC:mitochondrial small ribosomal subunit);GO:0015935(CC:small ribosomal subunit)		9.40754e+06	9918640	8.09097e+06	9724120	8864560	9633950	7804710	8606180	7862010	9220270	11016700	9518950	9724120	8864560	9633950	7804710	8606180	7862010	9220270	11016700	9518950
Daam1	A0A8I6GM04	Disheveled-associated activator of morphogenesis 1 GN=Daam1	0.0137544	0.0574939	GO:0042802(MF:identical protein binding);GO:0001725(CC:stress fiber);GO:0031514(CC:motile cilium);GO:0036064(CC:ciliary basal body);GO:0003779(MF:actin binding);GO:0031267(MF:small GTPase binding);GO:0016043(BP:cellular component organization);GO:0030036(BP:actin cytoskeleton organization)	rno04310(Wnt signaling pathway);rno04820(Cytoskeleton in muscle cells)	7.01933e+06	7.54616e+06	5.26587e+06	6840040	7033160	7184800	5091050	5965280	4741290	6553430	8467800	7617260	6840040	7033160	7184800	5091050	5965280	4741290	6553430	8467800	7617260
Dennd4a	A0A8I6GM33	DENN domain containing 4A GN=Dennd4a	0.026673	0.0895551	GO:0003674(MF:molecular_function);GO:0005085(MF:guanyl-nucleotide exchange factor activity);GO:0008150(BP:biological_process);GO:0032483(BP:regulation of Rab protein signal transduction);GO:0050790(BP:regulation of catalytic activity);GO:0005575(CC:cellular_component);GO:0031410(CC:cytoplasmic vesicle);GO:0005737(CC:cytoplasm)		13302.9	8403.44	4682.12	15816.9	13034.8	11057.1	232.907	6763.52	7049.92	6693.9	10317	8199.41	15816.9	13034.8	11057.1		6763.52	7049.92	6693.9	10317	8199.41
Phldb2	A0A8I6GM52	Pleckstrin homology-like domain, family B, member 2 GN=Phldb2	0.000415902	0.00616221	GO:0005925(CC:focal adhesion);GO:0000226(BP:microtubule cytoskeleton organization);GO:0010470(BP:regulation of gastrulation);GO:0010717(BP:regulation of epithelial to mesenchymal transition);GO:0045184(BP:establishment of protein localization);GO:0051497(BP:negative regulation of stress fiber assembly);GO:0051895(BP:negative regulation of focal adhesion assembly);GO:0070507(BP:regulation of micro…		1.43885e+07	1.26956e+07	1.05089e+07	13591700	14369600	15204300	10746500	10682900	10097400	12559900	12412400	13114600	13591700	14369600	15204300	10746500	10682900	10097400	12559900	12412400	13114600
Uggt2	A0A8I6GM60	UDP-glucose glycoprotein glucosyltransferase 2 GN=Uggt2	0.00657538	0.0346689	GO:0032991(CC:protein-containing complex)	rno04141(Protein processing in endoplasmic reticulum)	3.01509e+06	3546800	3.3512e+06	2939320	3103070	3002870	3271380	3517610	3264620	3513610	3710360	3416430	2939320	3103070	3002870	3271380	3517610	3264620	3513610	3710360	3416430
Afg3l1	A0A8I6GMC1	AFG3 (ATPase family gene 3)-like 1 GN=Afg3l1	0.000219512	0.00415174	GO:0034982(BP:mitochondrial protein processing);GO:0065003(BP:protein-containing complex assembly);GO:0005745(CC:m-AAA complex);GO:0004176(MF:ATP-dependent peptidase activity);GO:0004222(MF:metalloendopeptidase activity);GO:0005524(MF:ATP binding);GO:0008233(MF:peptidase activity);GO:0008237(MF:metallopeptidase activity);GO:0008270(MF:zinc ion binding);GO:0016787(MF:hydrolase activity);GO:0016887…	rno05017(Spinocerebellar ataxia)	1.55534e+06	1483380	1.05221e+06	1525060	1504150	1636820	977494	1145760	1033380	1434360	1512800	1502980	1525060	1504150	1636820	977494	1145760	1033380	1434360	1512800	1502980
Kank1	A0A8I6GML0	KN motif and ankyrin repeat domains 1 GN=Kank1	0.0133625	0.0563884	GO:0030837(BP:negative regulation of actin filament polymerization);GO:0003674(MF:molecular_function);GO:0008013(MF:beta-catenin binding);GO:0008150(BP:biological_process);GO:0008283(BP:cell population proliferation);GO:0010977(BP:negative regulation of neuron projection development);GO:0030036(BP:actin cytoskeleton organization);GO:0030177(BP:positive regulation of Wnt signaling pathway);GO:0030…		2.6203e+06	2.63687e+06	2.12107e+06	2408710	2874360	2577840	2164890	2149850	2048480	2556620	2802710	2551290	2408710	2874360	2577840	2164890	2149850	2048480	2556620	2802710	2551290
Timm17b	A0A8J8XD91	Translocase of inner mitochondrial membrane 17b GN=Timm17b	0.00220559	0.0169758	GO:0008320(MF:protein transmembrane transporter activity);GO:0030150(BP:protein import into mitochondrial matrix);GO:0031305(CC:obsolete integral component of mitochondrial inner membrane);GO:0005743(CC:mitochondrial inner membrane);GO:0005744(CC:TIM23 mitochondrial import inner membrane translocase complex)		2.90679e+06	3.07855e+06	1644080	2821680	3096130	2802550	1464840	1944560	1522840	3283240	3361590	2590830	2821680	3096130	2802550	1464840	1944560	1522840	3283240	3361590	2590830
Dazap1	A0A8J8XF56	DAZ-associated protein 1 (Deleted in azoospermia-associated protein 1) GN=Dazap1	0.0310738	0.0992483	GO:0005844(CC:obsolete polysome);GO:0001893(BP:maternal placenta development);GO:0007283(BP:spermatogenesis);GO:0008283(BP:cell population proliferation);GO:0048026(BP:positive regulation of mRNA splicing, via spliceosome);GO:0003729(MF:mRNA binding);GO:0003730(MF:mRNA 3'-UTR binding);GO:0008266(MF:poly(U) RNA binding);GO:0034046(MF:poly(G) binding);GO:0035613(MF:RNA stem-loop binding);GO:0005634…	rno03015(mRNA surveillance pathway)	2.8076e+07	2.65654e+07	2.27401e+07	29705000	27467900	27055200	20948900	23920700	23350600	29158700	26186300	24351100	29705000	27467900	27055200	20948900	23920700	23350600	29158700	26186300	24351100
Rbm39	A0A8J8XIU8	RNA binding motif protein 39 GN=Rbm39	0.000149173	0.00337705	GO:0050733(MF:RS domain binding);GO:0048024(BP:regulation of mRNA splicing, via spliceosome);GO:0032991(CC:protein-containing complex)		12038900	11213500	9.13559e+06	11557400	12511700	12047600	9165000	9375630	8866150	11349900	10883000	11407600	11557400	12511700	12047600	9165000	9375630	8866150	11349900	10883000	11407600
Hyou1	A0A8J8XLC6	Hypoxia up-regulated protein 1 GN=Hyou1	2.99866e-05	0.00121335	GO:0002931(BP:response to ischemia);GO:0000166(MF:nucleotide binding);GO:0005524(MF:ATP binding);GO:0140662(MF:ATP-dependent protein folding chaperone);GO:0001666(BP:response to hypoxia);GO:0006457(BP:protein folding);GO:0006888(BP:endoplasmic reticulum to Golgi vesicle-mediated transport);GO:0034976(BP:response to endoplasmic reticulum stress);GO:0043066(BP:negative regulation of apoptotic proce…	rno04141(Protein processing in endoplasmic reticulum)	57732300	52754800	32487600	54716000	59431100	59049800	31579600	34169800	31713400	50766100	56039700	51458600	54716000	59431100	59049800	31579600	34169800	31713400	50766100	56039700	51458600
Lysmd2	A0A8J8XSR6	LysM and putative peptidoglycan-binding domain-containing protein 2 GN=Lysmd2	0.0095043	0.0445787			757537	496046	761059	821597	753756	697258	711127	774435	797616	400222	467403	620513	821597	753756	697258	711127	774435	797616	400222	467403	620513
Pgm2	A0A8J8XT82	Pgm2 protein GN=Pgm2	0.0219923	0.0788417	GO:0006006(BP:glucose metabolic process);GO:0000287(MF:magnesium ion binding);GO:0003674(MF:molecular_function);GO:0004614(MF:phosphoglucomutase activity);GO:0008973(MF:phosphopentomutase activity);GO:0016853(MF:isomerase activity);GO:0016868(MF:intramolecular phosphotransferase activity);GO:0046872(MF:metal ion binding);GO:0047933(MF:glucose-1,6-bisphosphate synthase activity);GO:0005975(BP:carb…	rno00010(Glycolysis / Gluconeogenesis);rno00030(Pentose phosphate pathway);rno00052(Galactose metabolism);rno00230(Purine metabolism);rno00500(Starch and sucrose metabolism);rno00520(Amino sugar and nucleotide sugar metabolism);rno01100(Metabolic pathways);rno01250(Biosynthesis of nucleotide sugars)	1.42496e+07	1.55621e+07	11159590	13618200	15181700	13948800	9974970	12322800	11181000	14001400	17785000	14899800	13618200	15181700	13948800	9974970	12322800	11181000	14001400	17785000	14899800
Atxn2l	A0A8J8XYP8	Ataxin 2-like GN=Atxn2l	0.000663349	0.00797483	GO:0003674(MF:molecular_function);GO:0003723(MF:RNA binding);GO:0008150(BP:biological_process);GO:0016071(BP:mRNA metabolic process);GO:0034063(BP:stress granule assembly);GO:0005575(CC:cellular_component);GO:0010494(CC:cytoplasmic stress granule);GO:0005829(CC:cytosol);GO:0016020(CC:membrane);GO:0016607(CC:nuclear speck)	rno05014(Amyotrophic lateral sclerosis);rno05017(Spinocerebellar ataxia);rno05022(Pathways of neurodegeneration - multiple diseases)	6.5411e+06	5.65818e+06	4.85251e+06	6282060	6842560	6498690	4467660	5153120	4936740	5660180	5614850	5699500	6282060	6842560	6498690	4467660	5153120	4936740	5660180	5614850	5699500
Snta1	A0A8J8Y1B9	Alpha-1-syntrophin (59 kDa dystrophin-associated protein A1 acidic component 1) (Syntrophin-1) GN=Snta1	0.000323113	0.00527831	GO:0003117(BP:regulation of vasoconstriction by circulating norepinephrine);GO:0007528(BP:neuromuscular junction development);GO:0017080(MF:sodium channel regulator activity);GO:0030165(MF:PDZ domain binding);GO:0044325(MF:transmembrane transporter binding);GO:0050998(MF:nitric-oxide synthase binding);GO:0051117(MF:ATPase binding);GO:0002027(BP:regulation of heart rate);GO:0008150(BP:biological_p…	rno04820(Cytoskeleton in muscle cells);rno05410(Hypertrophic cardiomyopathy);rno05412(Arrhythmogenic right ventricular cardiomyopathy);rno05414(Dilated cardiomyopathy);rno05416(Viral myocarditis)	1692940	1.77541e+06	1.18581e+06	1654730	1619160	1804930	1102520	1288550	1166350	1840840	1768430	1716970	1654730	1619160	1804930	1102520	1288550	1166350	1840840	1768430	1716970
Ddx19a	A0A8J8Y6U2	RNA helicase (EC 3.6.4.13) GN=Ddx19a	0.00704626	0.0364487	GO:0000166(MF:nucleotide binding);GO:0003674(MF:molecular_function);GO:0003676(MF:nucleic acid binding);GO:0003723(MF:RNA binding);GO:0003724(MF:RNA helicase activity);GO:0004386(MF:helicase activity);GO:0005524(MF:ATP binding);GO:0016787(MF:hydrolase activity);GO:0008150(BP:biological_process);GO:0010043(BP:response to zinc ion);GO:0016973(BP:poly(A)+ mRNA export from nucleus);GO:0043065(BP:posi…	rno03013(Nucleocytoplasmic transport);rno03015(mRNA surveillance pathway)	1.36477e+08	126555000	1.01449e+08	130486000	142262000	136684000	96609400	107719000	100020000	116641000	141058000	121966000	130486000	142262000	136684000	96609400	107719000	100020000	116641000	141058000	121966000
Bicd2	A0A8J8Y893	BICD cargo adaptor 2 GN=Bicd2	0.000861087	0.00932317	GO:0007018(BP:microtubule-based movement);GO:0031267(MF:small GTPase binding);GO:0034452(MF:dynactin binding);GO:0051959(MF:dynein light intermediate chain binding);GO:0070840(MF:dynein complex binding);GO:0006890(BP:retrograde vesicle-mediated transport, Golgi to endoplasmic reticulum);GO:0033365(BP:protein localization to organelle);GO:0034067(BP:protein localization to Golgi apparatus);GO:0051…	rno03250(Viral life cycle - HIV-1)	2.44215e+07	23855100	2.03068e+07	24663800	24030300	24570300	20843300	19345400	20731600	23575600	23160000	24829700	24663800	24030300	24570300	20843300	19345400	20731600	23575600	23160000	24829700
Clk2	A0A8J8YHW4	dual-specificity kinase (EC 2.7.12.1) GN=Clk2	9.90485e-05	0.00265668	GO:0010033(BP:obsolete response to organic substance);GO:0018108(BP:peptidyl-tyrosine phosphorylation);GO:0032526(BP:response to retinoic acid);GO:0046777(BP:protein autophosphorylation);GO:0004674(MF:protein serine/threonine kinase activity);GO:0004713(MF:protein tyrosine kinase activity);GO:0042802(MF:identical protein binding);GO:0006468(BP:protein phosphorylation);GO:0010212(BP:response to io…		1.87831e+08	154525000	60424000	182807000	193005000	187680000	45997000	71932200	63342800	139844000	178395000	145336000	182807000	193005000	187680000	45997000	71932200	63342800	139844000	178395000	145336000
	A0A8J8YNE4	deleted	0.000499202	0.00675879			8.0112e+06	6538850	5054770	8079480	8017060	7937070	4740950	5518870	4904490	6033210	7238610	6344730	8079480	8017060	7937070	4740950	5518870	4904490	6033210	7238610	6344730
[truncated: 1,889 more rows]
