# Supplementary material for: Serum Pharmacochemistry-Guided DARTS-MS Profiling Reveals Potential Mechanisms of Caragana jubata Against Hypoxic Pulmonary Hypertension
Source: Int J Mol Sci. 2026 Jun 27;27(13):5815. doi: 10.3390/ijms27135815 (PMC13361411; doi:10.3390/ijms27135815)
Supplement: Supplementary file 1 [file ijms-27-05815-s001.zip › Supplementary Tables/Supplementary Table S4.xlsx]

## Sheet: Supplementary_Table_S4_Strict_G
Protein.Group.Unique	M_log2FC	M_FC	M_P	M_AdjP	M_Direction	Protein.Group	Protein.Names	Genes	First.Protein.Description	N.Sequences	N.Proteotypic.Sequences	GJ_log2FC	GJ_FC	GJ_P	GJ_AdjP	GJ_Direction	Mean_DMSO	Mean_M	Mean_GJ	DARTS_pattern
A6KJ13;D3ZY47	-3.39151	0.09529126954649966	2.710579271392555e-10	1.9193611820730682e-6	Down	A6KJ13;D3ZY47	A6KJ13_RAT;D3ZY47_RAT	C19h1orf198	NA	14	14	1.7226483833977824	3.300417151564176	4.394222702970462e-8	4.162983708048595e-5	Up	23.82859019968639	20.43707805238961	22.15972643578739	Putative protease-protection/stabilization pattern
A0A8I5ZXD7;A6KAL0	-2.06277	0.23935597453940052	1.9010565993042888e-9	2.426810429784913e-6	Down	A0A8I5ZXD7;A6KAL0	A0A8I5ZXD7_RAT;A6KAL0_RAT	Ubqln1	NA	14	11	1.65172834613805	3.1420983660697575	1.0091535610650698e-8	3.5729081829508796e-5	Up	24.172665229437442	22.10989495201694	23.761623298154994	Putative protease-protection/stabilization pattern
A6HW57	-2.89907	0.13405848748799423	8.355928694824111e-10	2.426810429784913e-6	Down	A6HW57	A6HW57_RAT	Pdlim5	NA	2	0	1.8044721670654553	3.493013375336049	2.9371235049896015e-8	4.1002328737276616e-5	Up	22.903277334155987	20.004211801141942	21.8086839682074	Putative protease-protection/stabilization pattern
A0A8I6AN27	3.2235049223703385	9.340533293931838	1.4166200822650666e-9	2.426810429784913e-6	Up	A0A8I6AN27	A0A8I6AN27_RAT	Tpt1l2	NA	1	1	-2.10428	0.232567383250807	3.474282903878826e-8	4.1002328737276616e-5	Down	18.857950630974507	22.08145555334485	19.97717623660191	Opposite protease-susceptibility pattern
A0A8I6AAE1	-2.46985	0.18050930539718565	2.2479791482746225e-9	2.426810429784913e-6	Down	A0A8I6AAE1	A0A8I6AAE1_RAT	Ahnak2	NA	114	89	1.5041517499883206	2.836578421386063	9.212270050315313e-8	6.523208422628273e-5	Up	28.329365754437465	25.85951087064779	27.363662620636113	Putative protease-protection/stabilization pattern
Q5QD51	-2.58967	0.16612375064011767	1.5386783192669094e-9	2.426810429784913e-6	Down	Q5QD51	AKA12_RAT	Akap12	NA	53	53	1.3626046712013071	2.5714902278766902	1.87672413866726e-7	8.305677266189292e-5	Up	25.46389856034694	22.874228814986104	24.236833486187408	Putative protease-protection/stabilization pattern
Q38PF9	-2.48872	0.17816457561265836	2.3990499941384537e-9	2.426810429784913e-6	Down	Q38PF9	Q38PF9_RAT	NA	NA	2	2	1.157559191624614	2.2307969314755622	7.210040117342255e-7	1.7926082202262335e-4	Up	22.240567245786	19.751849665826047	20.909408857450657	Putative protease-protection/stabilization pattern
Q63945	-3.42558	0.09306712966516192	5.038696671583356e-9	3.801419320196119e-6	Down	Q63945	SET_RAT	Set	NA	1	0	2.693194869502051	6.467440469625723	3.055384463392469e-8	4.1002328737276616e-5	Up	23.090364304191862	19.66477982739421	22.357974696896264	Putative protease-protection/stabilization pattern
A0A8I5ZRW5	-2.66826	0.15731609773915628	5.023879015672935e-9	3.801419320196119e-6	Down	A0A8I5ZRW5	A0A8I5ZRW5_RAT	Pdap1	NA	8	8	1.9482527687647035	3.85906881095141	5.291181100471311e-8	4.162983708048595e-5	Up	24.724618113584718	22.056356324162827	24.00460909292753	Putative protease-protection/stabilization pattern
Q6P501	-2.26929	0.2074323987387572	5.3684780683464465e-9	3.801419320196119e-6	Down	Q6P501	LAP4A_RAT	Laptm4a	NA	1	1	1.1582119796546948	2.231806546813994	8.009161322433279e-7	1.7926082202262335e-4	Up	21.458698817180867	19.1894119676948	20.347623947349497	Putative protease-protection/stabilization pattern
Q5XIF3	-1.84445	0.27846221120207776	6.406071495578314e-9	4.12376293274455e-6	Down	Q5XIF3	NDUS4_RAT	Ndufs4	NA	8	8	1.8170085854975042	3.523498464832065	7.1687265009666615e-9	3.5729081829508796e-5	Up	22.63532454972162	20.790878014319244	22.607886599816748	Putative protease-protection/stabilization pattern
A0A0G2JT75;A0A8I6A152;A6KN45;Q5U205	-2.12521	0.22921826510752064	8.157420814915817e-9	4.813558065868242e-6	Down	A0A0G2JT75;A0A8I6A152;A6KN45;Q5U205	A0A0G2JT75_RAT;A0A8I6A152_RAT;A6KN45_RAT;Q5U205_RAT	Stard3nl	NA	1	1	1.112470369485301	2.162155628194867	1.001205853455592e-6	1.9465898742436488e-4	Up	18.44730147591136	16.322095389909975	17.434565759395273	Putative protease-protection/stabilization pattern
Q4KLN7	-2.55299	0.17040186705478994	1.1366142980239297e-8	6.1910506494672665e-6	Down	Q4KLN7	ARFG3_RAT	Arfgap3	NA	3	0	1.1955516201775644	2.290323868227739	3.110182083668706e-6	3.4661661948819073e-4	Up	22.947079060944503	20.39409210899137	21.58964372916893	Putative protease-protection/stabilization pattern
A0A8L2QPR2;A6I3D0	-2.7201	0.15176336945210472	1.7062858186687633e-8	7.63298844692606e-6	Down	A0A8L2QPR2;A6I3D0	A0A8L2QPR2_RAT;A6I3D0_RAT	Map4	NA	40	40	1.4637374919548272	2.7582199213652707	1.6803699166324424e-6	2.5866737781900706e-4	Up	25.549734479152956	22.829629999215378	24.293367491170205	Putative protease-protection/stabilization pattern
A6KM08	2.233670133862738	4.703289490904753	1.832520881199591e-8	7.63298844692606e-6	Up	A6KM08	A6KM08_RAT	Tpd52l2	NA	2	2	-1.14693	0.45158512020442376	2.53280092826971e-6	2.989127228846303e-4	Down	19.17277419354949	21.40644432741222	20.259514182406917	Opposite protease-susceptibility pattern
Q6PCT3	-1.57007	0.33679119864295015	1.6113899385310995e-8	7.63298844692606e-6	Down	Q6PCT3	TPD54_RAT	Tpd52l2	NA	17	17	0.7226221812683775	1.6501786050781118	4.933881049121415e-6	4.6407952326522564e-4	Up	23.10858040036551	21.538506742457034	22.261128923725416	Putative protease-protection/stabilization pattern
A6HYF4;D3ZGE6	-1.55328	0.34073552577837696	1.7589664845506107e-8	7.63298844692606e-6	Down	A6HYF4;D3ZGE6	A6HYF4_RAT;D3ZGE6_RAT	Cttn	NA	25	25	0.7223537785746359	1.6498716301648546	4.980941077271169e-6	4.6407952326522564e-4	Up	24.417172789739436	22.863897068445215	23.586250847019855	Putative protease-protection/stabilization pattern
A0A8I6AEG4;A6JJZ9;G3V644;O54755	-1.48176	0.358051887911713	2.2035197355223795e-8	8.668401804018872e-6	Down	A0A8I6AEG4;A6JJZ9;G3V644;O54755	A0A8I6AEG4_RAT;A6JJZ9_RAT;G3V644_RAT;O54755_RAT	Ndufv3	NA	13	13	0.8805475266471525	1.84107	1.0446323290673444e-6	1.9465898742436488e-4	Up	24.579950663429184	23.0981912426473	23.978738769294452	Putative protease-protection/stabilization pattern
P49432	-1.60167	0.32949580763108477	2.9740297172195666e-8	1.0105714077082025e-5	Down	P49432	ODPB_RAT	Pdhb	NA	20	20	1.5991164280984904	3.02957711423995	3.0096771497272573e-8	4.1002328737276616e-5	Up	24.338702416288967	22.737034430494354	24.336150858592845	Putative protease-protection/stabilization pattern
P63326	-2.88799	0.1350912219061442	3.120690586779579e-8	1.0105714077082025e-5	Down	P63326	RS10_RAT	Rps10	NA	12	0	2.382176917132938	5.21322785436493	1.3101415461227233e-7	7.596502636932893e-5	Up	26.439925808907137	23.551931646833506	25.93410856396644	Putative protease-protection/stabilization pattern
P33671	-1.77943	0.29129884564318415	3.2824660891524725e-8	1.0105714077082025e-5	Down	P33671	SDC3_RAT	Sdc3	NA	1	1	1.1427174760187135	2.207965264600356	8.745623335317563e-7	1.8214046716877547e-4	Up	14.787795451745271	13.00836734124673	14.151084817265442	Putative protease-protection/stabilization pattern
M0RCH9;A0A8I5ZNU8;A6KL01	-2.27088	0.20720275677246097	2.7546537728215215e-8	1.0105714077082025e-5	Down	M0RCH9;A0A8I5ZNU8;A6KL01	A0A8I5ZNU8_RAT;A6KL01_RAT;M0RCH9_RAT	Pmepa1	NA	2	2	1.2396687663150026	2.3614430881707893	2.411821045211282e-6	2.9445008312312224e-4	Up	22.69594709600419	20.42506219890722	21.664730965222216	Putative protease-protection/stabilization pattern
A0A8I5ZWV5	-2.74872	0.14878248513708317	3.264931322090829e-8	1.0105714077082025e-5	Down	A0A8I5ZWV5	A0A8I5ZWV5_RAT	Ubap2l	NA	16	10	1.2983365173817738	2.4594513495739063	8.061830090466544e-6	6.329971059594104e-4	Up	23.439228526392554	20.690505132056373	21.98884164943815	Putative protease-protection/stabilization pattern
A0A8I6GJH3	-1.64679	0.31935063224381555	3.966826742274538e-8	1.1703791734185836e-5	Down	A0A8I6GJH3	A0A8I6GJH3_RAT	Eef1d	NA	3	2	1.3643812873790004	2.5746588568322877	1.609201236463683e-7	7.596502636932893e-5	Up	25.153676940909477	23.50689015275428	24.871271440133285	Putative protease-protection/stabilization pattern
Q8K3F0	-2.00932	0.24839068203319883	4.2490392800506676e-8	1.2034978856815511e-5	Down	Q8K3F0	Q8K3F0_RAT	NA	NA	2	1	1.6850472211840426	3.2155092088235353	1.5747493724796287e-7	7.596502636932893e-5	Up	23.00296783482597	20.99365079418687	22.67869801537091	Putative protease-protection/stabilization pattern
A6KB06;F7ENH1	-1.75023	0.29725373141870975	5.146766172130593e-8	1.2883285387476934e-5	Down	A6KB06;F7ENH1	A6KB06_RAT;F7ENH1_RAT	Sfxn1	NA	1	1	1.5190053808080464	2.8659339897771297	1.4771887437520785e-7	7.596502636932893e-5	Up	23.8439467633473	22.09371358865957	23.61271896946761	Putative protease-protection/stabilization pattern
Q6MG48	-1.16951	0.4445719205032173	5.276306683192078e-8	1.2883285387476934e-5	Down	Q6MG48	PRC2A_RAT	Prrc2a	NA	25	8	0.8057018659621562	1.7479959787834356	8.328086787428586e-7	1.7926082202262335e-4	Up	22.370266031657415	21.200754766308915	22.00645663227107	Putative protease-protection/stabilization pattern
Q9ESH1	-1.95148	0.25855153249373436	4.7553381488254416e-8	1.2883285387476934e-5	Down	Q9ESH1	Q9ESH1_RAT	Psmd4	NA	2	2	1.1756527124607103	2.2589505859860575	2.004429980411969e-6	2.783013468881795e-4	Up	20.81453120664448	18.86305496778538	20.038707680246095	Putative protease-protection/stabilization pattern
Q5FVH7	-3.31941	0.10017450180388461	5.2369987465726916e-8	1.2883285387476934e-5	Down	Q5FVH7	MEA1_RAT	Mea1	NA	3	2	1.2917576530628736	2.4482614861595144	4.905422081554574e-5	0.0016288655715909254	Up	18.884363061746473	15.564950301715392	16.85670795477827	Putative protease-protection/stabilization pattern
B2RZ79;F6T7V8	-1.32387	0.39946066832678595	5.481775219384819e-8	1.2938816776154634e-5	Down	B2RZ79;F6T7V8	B2RZ79_RAT;F6T7V8_RAT	Iscu	NA	7	6	1.0116533253240299	2.0162203607282256	4.033822811529033e-7	1.3601666346874802e-4	Up	22.76776031660067	21.44388568130373	22.45553900662776	Putative protease-protection/stabilization pattern
A0A0G2JUA5	-2.57534	0.16778253566529114	6.480966773116652e-8	1.4803782490464197e-5	Down	A0A0G2JUA5	A0A0G2JUA5_RAT	Ahnak	NA	348	327	1.6015581517863922	3.0347089359155706	2.1519419938009695e-6	2.8709042989328134e-4	Up	29.4469409540163	26.871605413879678	28.473163565666063	Putative protease-protection/stabilization pattern
Q6AXS5	-1.82209	0.2828100530770595	7.735373465262909e-8	1.711693109610208e-5	Down	Q6AXS5	SERB1_RAT	Serbp1	NA	18	18	0.5724820897484939	1.4870798227443267	2.92010587769324e-4	0.004371515797028717	Up	23.036512651815062	21.2144179616105	21.786900051358995	Putative protease-protection/stabilization pattern
B0LT89	-1.09733	0.46737967762054006	8.9145173599812e-8	1.8733053719531568e-5	Down	B0LT89	STK24_RAT	Stk24	NA	21	13	0.8672481095787781	1.8241800200783351	5.092447074826795e-7	1.5678094668195017e-4	Up	25.03625422415847	23.9389211341803	24.806169243759086	Putative protease-protection/stabilization pattern
P41350	-1.73627	0.300143831662682	8.99482878779937e-8	1.8733053719531568e-5	Down	P41350	CAV1_RAT	Cav1	NA	2	0	1.1461121358288295	2.2131667214982143	1.9208640264641993e-6	2.735298247040907e-4	Up	25.149826084373505	23.413552008538407	24.559664144367233	Putative protease-protection/stabilization pattern
Q6AXQ5	-1.17025	0.44434427462445397	1.0288572254916837e-7	2.081525146773318e-5	Down	Q6AXQ5	PDE12_RAT	Pde12	NA	12	12	0.8879323846091758	1.850522124850245	7.918329514999884e-7	1.7926082202262335e-4	Up	21.8432190087956	20.672968813074696	21.56090119768387	Putative protease-protection/stabilization pattern
P13803	-1.21848	0.42973502483381026	1.1536663432576178e-7	2.2078679396235655e-5	Down	P13803	ETFA_RAT	Etfa	NA	19	19	0.9333644509564571	1.9097243983992553	8.268043720796832e-7	1.7926082202262335e-4	Up	25.127049697822496	23.90856896928321	24.841933420239666	Putative protease-protection/stabilization pattern
B2RYP4	-1.33898	0.39529957489630235	1.1391654729744153e-7	2.2078679396235655e-5	Down	B2RYP4	B2RYP4_RAT	Snx2	NA	28	2	0.9198381760301437	1.8919030708900373	1.8104307280366773e-6	2.6707624969224403e-4	Up	24.93382741271965	23.594845721521754	24.514683897551894	Putative protease-protection/stabilization pattern
P60868	-2.56939	0.16847498880958794	1.1894756967510117e-7	2.2164940549194507e-5	Down	P60868	RS20_RAT	Rps20	NA	3	0	2.4721936668986437	5.548868704806418	1.5838434241955437e-07	7.596502636932893e-5	Up	26.415123178649196	23.845729513752612	26.317923180651253	Putative protease-protection/stabilization pattern
Q5EB68	-1.0454	0.48451152099979206	1.6550831297073297e-7	2.6177373771416677e-5	Down	Q5EB68	KAD6_RAT	Ak6	NA	2	1	1.230714679634108	2.3468321799941063	4.914896526150786e-8	4.162983708048595e-5	Up	21.334084120118973	20.288686996530686	21.519401676164794	Putative protease-protection/stabilization pattern
A6KRG3;G3V9U2	-1.20851	0.43271570719563884	1.4922112781078292e-7	2.6177373771416677e-5	Down	A6KRG3;G3V9U2	A6KRG3_RAT;G3V9U2_RAT	Acaa2	NA	27	27	1.146547643179563	2.213834912517119	2.2044274499022507e-7	8.671972651532133e-5	Up	24.162433395133444	22.953924790504313	24.100472433683876	Putative protease-protection/stabilization pattern
O55155	-2.93407	0.13084509670225886	1.7195899621654736e-7	2.6177373771416677e-5	Down	O55155	O55155_RAT	Cast	NA	2	2	2.44358876409612	5.439932552106675	6.639110962131465e-7	1.7926082202262335e-4	Up	21.498542563663797	18.564474330526703	21.008063094622823	Putative protease-protection/stabilization pattern
A0A8I6AQI9	-1.73395	0.30062755262069707	1.7375181009131249e-7	2.6177373771416677e-5	Down	A0A8I6AQI9	A0A8I6AQI9_RAT	AABR07021465.2	NA	1	0	1.3342193575974548	2.5213901240791605	1.1982460555089043e-6	2.121195079764638e-4	Up	29.480244540066682	27.74629368399992	29.080513041597378	Putative protease-protection/stabilization pattern
Q5U211	-2.0582	0.24011474642089653	1.7006336808605737e-7	2.6177373771416677e-5	Down	Q5U211	SNX3_RAT	Snx3	NA	11	10	1.4266596922159138	2.6882358033609597	2.511186981163414e-6	2.989127228846303e-4	Up	24.196644956942436	22.138440870100723	23.56510056231664	Putative protease-protection/stabilization pattern
P62630	-2.00095	0.24983574598115085	1.68972387427794e-7	2.6177373771416677e-5	Down	P62630	EF1A1_RAT	Eef1a1	NA	3	0	1.2720338166323124	2.41501779009313	4.664453723186334e-6	4.505040928783203e-4	Up	25.59618282635192	23.595234640997536	24.867268457629848	Putative protease-protection/stabilization pattern
Q920Q0	-1.39276	0.3808353224157483	1.716867714895315e-7	2.6177373771416677e-5	Down	Q920Q0	PALM_RAT	Palm	NA	11	11	0.8418104850378505	1.792297944258837	6.807633342690745e-6	5.6863867539944e-4	Up	22.883754786228554	21.49099398592906	22.332804470966902	Putative protease-protection/stabilization pattern
A0A0G2JYD1;A0A0U1RRQ3;A6IIU0	-1.93484	0.26154968590045125	1.7240868455710573e-7	2.6177373771416677e-5	Down	A0A0G2JYD1;A0A0U1RRQ3;A6IIU0	A0A0G2JYD1_RAT;A0A0U1RRQ3_RAT;A6IIU0_RAT	Ubap2	NA	8	8	1.1662045445590934	2.244205120751163	6.972909658970342e-6	5.704748136286629e-4	Up	21.771562245100867	19.836719187672994	21.002923732232084	Putative protease-protection/stabilization pattern
P63025	-1.04597	0.48431897742264973	1.5746584340516413e-7	2.6177373771416677e-5	Down	P63025	VAMP3_RAT	Vamp3	NA	8	2	0.6127980435716758	1.5292221939211843	7.828242654516813e-6	6.245217462907991e-4	Up	24.81377363051129	23.767803069839825	24.3806011134115	Putative protease-protection/stabilization pattern
A0A0G2K1I6;A6I4W5	-1.38182	0.3837354628138296	1.9089098778571262e-7	2.8160397593971484e-5	Down	A0A0G2K1I6;A6I4W5	A0A0G2K1I6_RAT;A6I4W5_RAT	Scamp1	NA	5	5	0.8710916393926809	1.8290463555785172	5.577519806942516e-6	5.063386891405123e-4	Up	25.367853292137532	23.98603729464205	24.857128934034723	Putative protease-protection/stabilization pattern
Q6P791	-2.57783	0.16749274986510193	2.0841811314356673e-7	3.0118544064685633e-5	Down	Q6P791	LTOR1_RAT	Lamtor1	NA	9	5	2.221671753080905	4.664336112680883	6.246464898765464e-7	1.7692487179263303e-4	Up	25.531306222651732	22.95347677581214	25.175148528893043	Putative protease-protection/stabilization pattern
A0A8I6AMV1	-0.976853	0.5080869808900617	2.3364189499636243e-7	3.308836516938485e-5	Down	A0A8I6AMV1	A0A8I6AMV1_RAT	Phldb1	NA	24	24	0.7779247142681704	1.71466259282185	1.2485087244448868e-6	2.1562659214132302e-4	Up	23.037646550525608	22.06079395294454	22.838718667212714	Putative protease-protection/stabilization pattern
A0A0G2JZ88;A0A8I6AJY8;A0A8I6AS67	-1.6351	0.3219492022790031	2.412970248070947e-7	3.350243593449093e-5	Down	A0A0G2JZ88;A0A8I6AJY8;A0A8I6AS67	A0A0G2JZ88_RAT;A0A8I6AJY8_RAT;A0A8I6AS67_RAT	Kiaa1671	NA	3	2	1.0892538616317253	2.1276396997226787	4.707993627029473e-6	4.505040928783203e-4	Up	19.573020504458434	17.93792548486303	19.02717934649475	Putative protease-protection/stabilization pattern
P56571	-1.13038	0.45679500980181864	2.527259048009176e-7	3.376513456406222e-5	Down	P56571	ES1_RAT	NA	NA	15	15	0.9340251673745534	1.9105992022939666	1.0300291388473067e-6	1.9465898742436488e-4	Up	24.224057105894563	23.093675901258102	24.02770106863266	Putative protease-protection/stabilization pattern
A6J069;D3ZCI9;A0A8I5ZS23;A6J070	2.015973065456979	4.044532812880208	2.5111192044091893e-7	3.376513456406222e-5	Up	A6J069;D3ZCI9;A0A8I5ZS23;A6J070	A0A8I5ZS23_RAT;A6J069_RAT;A6J070_RAT;D3ZCI9_RAT	Myl10;RGD1561258_predicted	NA	2	0	-0.817943	0.5672500187950488	1.5434446341215224e-4	0.003044326310366156	Down	17.70851812900935	19.724491194466328	18.906547851278297	Opposite protease-susceptibility pattern
A0A0G2K689	-2.41664	0.18729184116556996	2.662354027173546e-7	3.4911349752622e-5	Down	A0A0G2K689	A0A0G2K689_RAT	AABR07025928.1	NA	1	0	2.2920467656478145	4.8975043219661485	3.9364661370489555e-7	1.3601666346874802e-4	Up	26.240832577547064	23.824192536718254	26.11623930236607	Putative protease-protection/stabilization pattern
A0A8I6G718;A6I622;A6I624;A6I625;Q498N4;Q66WT9	-5.131	0.02853740296508791	2.7968297853771497e-7	3.6007912200464724e-5	Down	A0A8I6G718;A6I622;A6I624;A6I625;Q498N4;Q66WT9	A0A8I6G718_RAT;A6I622_RAT;A6I624_RAT;A6I625_RAT;Q498N4_RAT;Q66WT9_RAT	Picalm	NA	1	1	1.45971626103589	2.750542625987187	0.00158149633057964	0.012946330077265238	Up	21.209694673146167	16.078692532275227	17.538408793311113	Putative protease-protection/stabilization pattern
Q75UQ2	-2.89645	0.13430132944621417	2.9554545184618177e-7	3.73706668664788e-5	Down	Q75UQ2	CFDP1_RAT	Cfdp1	NA	2	2	1.2278129881866597	2.3421167418690034	1.334836407739571e-4	0.0028791068214720724	Up	20.11461092698629	17.21815641814476	18.445969406331415	Putative protease-protection/stabilization pattern
Q712U5	-1.84977	0.2774358629572919	3.027832669750606e-7	3.761418093772639e-5	Down	Q712U5	ARP19_RAT	Arpp19	NA	2	0	1.2241794489903235	2.336225361522126	6.154454732414142e-6	5.380209130891918e-4	Up	22.44607537563446	20.596301571532006	21.820481020522333	Putative protease-protection/stabilization pattern
A0A8I5Y1X4	-1.37263	0.3861852677104616	3.09617824080237e-7	3.780006572951997e-5	Down	A0A8I5Y1X4	A0A8I5Y1X4_RAT	Pakap	NA	34	2	0.8174786151443456	1.7623233033415666	1.3340793738094864e-5	8.143634522366356e-4	Up	24.3333198028901	22.96068483705966	23.77816345220401	Putative protease-protection/stabilization pattern
D3ZFQ1	-1.45673	0.3643175090289116	3.318757151339836e-7	3.9830710828198945e-5	Down	D3ZFQ1	D3ZFQ1_RAT	Atxn7l3b	NA	4	4	1.1162036278285719	2.1677578782356774	2.336794906683621e-6	2.9445008312312224e-4	Up	22.67090322776689	21.214171465270606	22.33037509309917	Putative protease-protection/stabilization pattern
P21571	-1.9363	0.261285473171773	3.4229258673252186e-7	4.0396230110883125e-5	Down	P21571	ATP5J_RAT	Atp5pf	NA	6	6	1.9863982159906328	3.962465065485258	2.8341140427322803e-7	1.056229554557225e-4	Up	25.09270710330095	23.156405925013228	25.142804141003868	Putative protease-protection/stabilization pattern
P17764	-1.33687	0.3958775578942678	3.620898390947552e-7	4.1354163719838086e-5	Down	P17764	THIL_RAT	Acat1	NA	27	27	1.0339734911984593	2.0476561758506664	2.3789445513395155e-6	2.9445008312312224e-4	Up	24.884350314443694	23.547476503564017	24.581449994762476	Putative protease-protection/stabilization pattern
Q63560	-1.1157	0.46146659609925156	3.5734092943527803e-7	4.1354163719838086e-5	Down	Q63560	MAP6_RAT	Map6	NA	22	22	0.45147792330727654	1.3674403705210763	2.153024043928165e-4	0.0036953224646351555	Up	24.070656722757832	22.954954848035943	23.40643277134322	Putative protease-protection/stabilization pattern
A0A0G2JWP1;A0A8I5ZY65;A0A8J8XR33;B4F7F1	-1.27264	0.4139012911100016	3.870970532372419e-7	4.35084799043319e-5	Down	A0A0G2JWP1;A0A8I5ZY65;A0A8J8XR33;B4F7F1	A0A0G2JWP1_RAT;A0A8I5ZY65_RAT;A0A8J8XR33_RAT;B4F7F1_RAT	Cstf2	NA	4	1	0.9275652014202826	1.902063223581722	3.904030023658807e-6	4.126035313063883e-4	Up	22.4783322983722	21.20569095235527	22.13325615377555	Putative protease-protection/stabilization pattern
Q5BK20	-1.14813	0.4512095001438954	3.9431424999076644e-7	4.362717506538464e-5	Down	Q5BK20	JUPI2_RAT	Jpt2	NA	7	3	0.7001864331492449	1.6247147339027168	1.4221358619206386e-5	8.181822822996367e-4	Up	24.627104462221645	23.47897381110423	24.179160244253467	Putative protease-protection/stabilization pattern
Q7TP34	-2.15979	0.22378948733883938	4.0545270982393685e-7	4.4169394434819953e-05	Down	Q7TP34	Q7TP34_RAT	Man2b2	NA	2	0	1.324498493566331	2.5044581317615724	1.4042041428663987e-5	8.181822822996367e-4	Up	24.157834570299688	21.998048741751894	23.322547235318225	Putative protease-protection/stabilization pattern
P62275	-2.29656	0.20354769092736782	4.1394618754429883e-7	4.441140839395727e-5	Down	P62275	RS29_RAT	Rps29	NA	3	0	2.0077454730737756	4.021532761609319	1.1113579180885695e-6	2.0178270302526052e-4	Up	24.838850838817184	22.54228959937222	24.550035072445997	Putative protease-protection/stabilization pattern
D3ZG05	-1.45237	0.3654214065061839	4.4052338849451794e-7	4.6557404685517635e-5	Down	D3ZG05	D3ZG05_RAT	LOC120100003	NA	1	0	1.2282215998376316	2.342780188890882	1.5069040345968115e-6	2.4814854579023306e-4	Up	26.231930160868743	24.779563215972306	26.007784815809938	Putative protease-protection/stabilization pattern
P15865	-1.74232	0.29888863366159535	4.4897698867540615e-7	4.675303024721398e-5	Down	P15865	H14_RAT	H1-4	NA	3	0	1.6371092795894917	3.1104197390715953	7.100555109056008e-7	1.7926082202262335e-4	Up	24.874561932690728	23.13224187208319	24.769351151672677	Putative protease-protection/stabilization pattern
D3ZV75	-2.08743	0.23529922982271098	4.6498354233976176e-7	4.77180936711283e-5	Down	D3ZV75	D3ZV75_RAT	Mfsd1	NA	2	2	1.22752764452148	2.341653551749052	2.1516617937043584e-5	9.582337837245637e-4	Up	22.353962997906603	20.266531501385217	21.494059145906693	Putative protease-protection/stabilization pattern
A6HSE1;G3V6K0	-3.16019	0.11186348131298876	4.7287932814769336e-7	4.783512175162595e-5	Down	A6HSE1;G3V6K0	A6HSE1_RAT;G3V6K0_RAT	Commd5	NA	1	1	1.500368398549913	2.829149468326265	9.561133542474817e-5	0.002367441550688007	Up	17.563084439672284	14.402895479155717	15.903263877705632	Putative protease-protection/stabilization pattern
A0A0G2JVP1	-1.40442	0.3777692061288671	4.977224219057579e-7	4.963904886640383e-5	Down	A0A0G2JVP1	A0A0G2JVP1_RAT	Vrk2	NA	2	0	1.1442495562139179	2.210311274378685	2.2299073074608774e-6	2.8709042989328134e-4	Up	14.410345730551198	13.005922740842145	14.150172297056063	Putative protease-protection/stabilization pattern
A0A8I6GCL3	-1.31221	0.4027040474713319	5.130778665687304e-7	5.0459782960738615e-5	Down	A0A8I6GCL3	A0A8I6GCL3_RAT	Cald1	NA	50	50	0.7019171510494822	1.6266649798787405	4.566146793343917e-5	0.0015619751422061969	Up	26.949286311519902	25.637078189133423	26.338995340182908	Putative protease-protection/stabilization pattern
A0A8I6ACI9;A6HUI1;A6HUI2;A6HUI3	-2.70272	0.15360344024593017	5.46760905130624e-7	5.162151958973264e-5	Down	A0A8I6ACI9;A6HUI1;A6HUI2;A6HUI3	A0A8I6ACI9_RAT;A6HUI1_RAT;A6HUI2_RAT;A6HUI3_RAT	Mbnl2;rCG_36862	NA	1	0	1.8459171673916046	3.594814103587785	8.714456395308942e-6	6.495480603703434e-4	Up	21.76672028133691	19.06400271481436	20.909919882205962	Putative protease-protection/stabilization pattern
A0A8I6GCB5	-2.39179	0.19054565160913675	5.438428217318136e-7	5.162151958973264e-5	Down	A0A8I6GCB5	A0A8I6GCB5_RAT	Bax	NA	4	0	1.6014170040083435	3.0344120460960466	9.988758910223118e-6	6.801000177239413e-4	Up	23.10867125094143	20.716879841225847	22.31829684523419	Putative protease-protection/stabilization pattern
Q5EAJ6	-1.16756	0.4451751071260904	5.554063333720864e-7	5.174779271852295e-5	Down	Q5EAJ6	IKIP_RAT	Ikbip	NA	24	20	1.0091501009905706	2.0127250441991875	1.6166114820176637e-6	2.545515678178756e-4	Up	25.150491913061522	23.982936741874255	24.99208684286483	Putative protease-protection/stabilization pattern
Q6YDN7	-1.66702	0.31490360442553755	5.708566607550625e-7	5.24965716208649e-5	Down	Q6YDN7	CDC26_RAT	Cdc26	NA	3	3	1.1318114650140032	2.1913371447796006	9.479199938507733e-6	6.60049862630252e-4	Up	18.774464798586635	17.107446974532664	18.239258439546667	Putative protease-protection/stabilization pattern
A1XF83;F1LM22;Q5EBC8	-1.17907	0.4416350834395421	6.255500381455189e-7	5.650032820093136e-5	Down	A1XF83;F1LM22;Q5EBC8	A1XF83_RAT;F1LM22_RAT;Q5EBC8_RAT	LOC134478834;Ugt2b	NA	1	0	1.0499113512014198	2.0704026244380165	1.463760043987871e-6	2.4678297313043135e-4	Up	22.18668441290611	21.007611102213126	22.057522453414546	Putative protease-protection/stabilization pattern
P36506	-1.1926	0.4375126622586788	6.303524823998839e-7	5.650032820093136e-5	Down	P36506	MP2K2_RAT	Map2k2	NA	11	11	0.9383924109609403	1.9163916213059367	3.622336936179537e-6	3.9046586711131905e-4	Up	22.99168403747046	21.79908071384452	22.73747312480546	Putative protease-protection/stabilization pattern
A6I691;F7FFG0	-1.73985	0.2994002131354749	6.587072794076811e-7	5.758402772204678e-5	Down	A6I691;F7FFG0	A6I691_RAT;F7FFG0_RAT	Ndufc2	NA	7	5	1.3497749077991799	2.5487235666048775	4.188672318082834e-6	4.191352191189225e-4	Up	22.718709664136608	20.978856817664223	22.3286317254634	Putative protease-protection/stabilization pattern
Q6AY63	-0.941332	0.5207517508334217	6.531274732170165e-7	5.758402772204678e-5	Down	Q6AY63	NUDT5_RAT	Nudt5	NA	11	11	0.6878161971040413	1.6108433436206124	6.391271860545196e-6	5.452601933074764e-4	Up	23.609144242114457	22.66781193202484	23.35562812912889	Putative protease-protection/stabilization pattern
P14408	-0.903155	0.5347161409811465	6.7606860421076e-7	5.767761188453484e-5	Down	P14408	FUMH_RAT	Fh	NA	22	22	0.9171610088414077	1.8883955768208582	6.037436137220729e-7	1.7692487179263303e-4	Up	24.66204835435748	23.758893486163622	24.676054495005026	Putative protease-protection/stabilization pattern
P63045	-1.68801	0.3103543664464573	6.695681154288e-7	5.767761188453484e-5	Down	P63045	VAMP2_RAT	Vamp2	NA	2	2	0.9391984046354729	1.9174625552342521	4.4667605940749194e-5	0.001542884476421683	Up	20.757828189838442	19.06981653861894	20.009014943254417	Putative protease-protection/stabilization pattern
P85125	-0.857254	0.552002162814171	7.382163378997816e-7	6.149776339609827e-5	Down	P85125	CAVN1_RAT	Cavin1	NA	25	25	0.5972127063945294	1.5127910219668426	1.0122411722132633e-5	6.826361657563923e-4	Up	26.682307622104382	25.82505344689286	26.422266153287392	Putative protease-protection/stabilization pattern
P63174	-1.53523	0.34502336211620055	7.714771346726434e-7	6.352127430949986e-5	Down	P63174	RL38_RAT	Rpl38	NA	8	0	1.3674413778307226	2.580125743726525	1.798648544671431e-6	2.6707624969224403e-4	Up	25.85061970509844	24.31538566273397	25.682827040564693	Putative protease-protection/stabilization pattern
A6JLI2	1.1746333985856658	2.257355123067283	8.354197326290879e-7	6.57289680749619e-5	Up	A6JLI2	A6JLI2_RAT	Atp5o	NA	1	1	-1.17463	0.44299631448383053	8.354197326290879e-7	1.7926082202262335e-4	Down	11.261548444523088	12.436181843108752	11.261548444523088	Opposite protease-susceptibility pattern
P17074	-1.24229	0.4227013185132673	8.341728325904608e-7	6.57289680749619e-5	Down	P17074	RS19_RAT	Rps19	NA	3	0	1.088134501737084	2.1259895444200114	2.1954308048668503e-6	2.8709042989328134e-4	Up	26.276241253082155	25.033951770704466	26.122086272441546	Putative protease-protection/stabilization pattern
A6HD03;D4ACY1	-1.52539	0.3473845006847798	8.095160647045861e-7	6.57289680749619e-5	Down	A6HD03;D4ACY1	A6HD03_RAT;D4ACY1_RAT	Uqcc4	NA	2	2	1.1011269275313342	2.145221960804427	8.592757494978632e-6	6.472905938504648e-4	Up	16.200902482635016	14.675507774254118	15.776634701785452	Putative protease-protection/stabilization pattern
A0A8I6GK55	-1.10748	0.4641047730645262	8.285975952964638e-7	6.57289680749619e-5	Down	A0A8I6GK55	A0A8I6GK55_RAT	Cast	NA	29	29	0.4653447000499362	1.3806471890805967	3.541618220516746e-4	0.0049076709627160625	Up	23.294354382060067	22.18687682208894	22.652221522138877	Putative protease-protection/stabilization pattern
P04797	-1.6955	0.30874672060807534	8.656850637373028e-7	6.736171358597629e-5	Down	P04797	G3P_RAT	Gapdh	NA	37	3	1.3646135851244665	2.5750734528379575	4.2025985817601325e-6	4.191352191189225e-4	Up	30.019225444448242	28.323721162573687	29.688334747698146	Putative protease-protection/stabilization pattern
Q62896	-1.70426	0.30687830187514914	8.827442519859197e-7	6.794252226426411e-5	Down	Q62896	BET1_RAT	Bet1	NA	1	1	0.9335717716501044	1.909998852684516	6.439603997591559e-5	0.001861176975793707	Up	20.856820689074848	19.15255923646053	20.08613100811063	Putative protease-protection/stabilization pattern
A0A0U1RRP3;A6JMH6;D3ZBE8	-1.99242	0.2513161162099446	9.536799332186864e-7	7.261298502281202e-5	Down	A0A0U1RRP3;A6JMH6;D3ZBE8	A0A0U1RRP3_RAT;A6JMH6_RAT;D3ZBE8_RAT	Upf3b	NA	3	3	1.3230123386891037	2.50187955752891	1.8206661892657824e-5	9.053400095752611e-4	Up	20.862000675530595	18.86957577088546	20.19258810957456	Putative protease-protection/stabilization pattern
A6KBM7	1.108186083105803	2.1557443264836182	9.952521034689715e-7	7.497212919855093e-5	Up	A6KBM7	A6KBM7_RAT	rCG_27814	NA	1	1	-1.10819	0.4638769021515486	9.952521034689486e-7	1.9465898742436488e-4	Down	18.84599532225742	19.954181405363226	18.84599532225742	Opposite protease-susceptibility pattern
Q9Z1W6	-0.87766	0.5442494820080218	1.0383565157793252e-6	7.739581566561476e-5	Down	Q9Z1W6	LYRIC_RAT	Mtdh	NA	21	21	0.48006127821526334	1.3948029090977176	7.566062475792197e-5	0.0020711258166281614	Up	23.60525208019398	22.727592114629022	23.207653392844286	Putative protease-protection/stabilization pattern
P31399	-1.04205	0.4856357733182844	1.0679285682829478e-6	7.877085616678702e-5	Down	P31399	ATP5H_RAT	Atp5pd	NA	18	10	0.8217588553887296	1.7675595921332226	5.9809823634523474e-6	5.293917014450759e-4	Up	25.847309985005793	24.805256588664186	25.627015444052912	Putative protease-protection/stabilization pattern
A0A8I6B4T5;F1M771	-2.03125	0.24464333726167803	1.1269833342152638e-6	8.226978339771426e-5	Down	A0A8I6B4T5;F1M771	A0A8I6B4T5_RAT;F1M771_RAT	Rybp	NA	1	1	1.1719194508998534	2.2531126568369433	5.672637295720581e-5	0.0017462075593553195	Up	23.829687074300175	21.79843897164452	22.97035842254437	Putative protease-protection/stabilization pattern
A0A8I5ZS69;B5DEY8	-0.792605	0.5773008350740686	1.1724857131718352e-6	8.236419654123005e-5	Down	A0A8I5ZS69;B5DEY8	A0A8I5ZS69_RAT;B5DEY8_RAT	Snx6	NA	33	29	0.7032435100117205	1.6281611614682912	2.801867323932924e-6	3.2000036323821026e-4	Up	24.520022622969666	23.727417840308902	24.43066135032062	Putative protease-protection/stabilization pattern
A0A140TAH5	-2.29542	0.2037093723171595	1.1524111540659193e-6	8.236419654123005e-5	Down	A0A140TAH5	A0A140TAH5_RAT	Ap2m1	NA	1	1	2.0007430858301696	4.002060802073269	3.132815089287418e-6	3.4661661948819073e-4	Up	22.508382841681367	20.212967104537345	22.213710190367507	Putative protease-protection/stabilization pattern
A6IKS4;B5DEM3	-0.733959	0.601251910500693	1.1980669741204202e-6	8.236419654123005e-5	Down	A6IKS4;B5DEM3	A6IKS4_RAT;B5DEM3_RAT	Tmed4	NA	10	0	0.5845700770064255	1.499592044398809	6.234686567300239e-6	5.383879949152805e-4	Up	23.21608522988502	22.482126708105692	23.066696785112118	Putative protease-protection/stabilization pattern
Q63083	-0.892	0.5388667450999745	1.1456613175306855e-6	8.236419654123005e-5	Down	Q63083	NUCB1_RAT	Nucb1	NA	27	27	0.680354264601938	1.6025332209354655	8.13483076434209e-6	6.329971059594104e-4	Up	22.873505335754704	21.98150579779409	22.66186006239603	Putative protease-protection/stabilization pattern
Q5I0E7	-0.940512	0.5210480160361068	1.1887072920730932e-6	8.236419654123005e-5	Down	Q5I0E7	TMED9_RAT	Tmed9	NA	16	15	0.7066971086809488	1.6320634074511846	9.383613925500407e-6	6.60049862630252e-4	Up	26.85234414565134	25.911832377788393	26.61852948646934	Putative protease-protection/stabilization pattern
B0BNM9	-1.22903	0.4266051495851554	1.189210422056982e-6	8.236419654123005e-5	Down	B0BNM9	GLTP_RAT	GLTP	NA	8	8	0.8327146562435885	1.7810335042710368	1.953364327821905e-5	9.268380618381678e-4	Up	22.390282567587047	21.161255853371436	21.99397050961502	Putative protease-protection/stabilization pattern
P42930	-0.819335	0.5667031797554895	1.2113603230360484e-6	8.247733122517557e-5	Down	P42930	HSPB1_RAT	Hspb1	NA	16	16	0.5921965904661661	1.5075403222442008	1.2596587912546861e-5	7.824249035854766e-4	Up	27.229154170678104	26.409819373181904	27.00201596364807	Putative protease-protection/stabilization pattern
Q4FZT0	-0.744573	0.5968446652377288	1.2648334876431741e-6	8.449326345284261e-5	Down	Q4FZT0	STML2_RAT	Stoml2	NA	22	22	0.7025906556171613	1.6274245458498209	1.9314350000288853e-6	2.735298247040907e-4	Up	23.9881267232948	23.243554133011607	23.946144788628768	Putative protease-protection/stabilization pattern
M0R9L0	-0.73233	0.6019310841014037	1.2617710134360004e-6	8.449326345284261e-5	Down	M0R9L0	M0R9L0_RAT	Naca	NA	9	0	0.408612532835388	1.327408606022201	7.921749036204445e-5	0.002103718693290011	Up	26.441229923031862	25.708900148490685	26.117512681326065	Putative protease-protection/stabilization pattern
F7F1T8;Q6AXY8	-0.956412	0.5153370350435914	1.3886938236546697e-6	9.190038285325904e-5	Down	F7F1T8;Q6AXY8	F7F1T8_RAT;Q6AXY8_RAT	Dhrs1	NA	17	17	0.7966021758890562	1.7370053238896208	5.2273057024045544e-06	4.807084633600864e-4	Up	22.93730852364332	21.98089670522474	22.777498881113797	Putative protease-protection/stabilization pattern
Q6AYE2	-1.17108	0.44408980509947404	1.4788319751638983e-6	9.606980932234462e-5	Down	Q6AYE2	SHLB1_RAT	Sh3glb1	NA	17	6	0.7860536915421861	1.724351262540927	2.5715420331071368e-5	0.001044697543600568	Up	23.812277854905584	22.641201211977936	23.42725490352012	Putative protease-protection/stabilization pattern
Q4V7C6	-0.624486	0.6486507463487153	1.5872083323488577e-6	1.021729291032933e-4	Down	Q4V7C6	GUAA_RAT	Gmps	NA	36	36	0.6001723467924229	1.5158976473938144	2.119490543364633e-6	2.8709042989328134e-4	Up	25.367804217640078	24.743318018334524	25.343490365126954	Putative protease-protection/stabilization pattern
P50408	-1.69404	0.30906059483413073	1.6150063046603566e-6	1.0302576255225212e-4	Down	P50408	VATF_RAT	Atp6v1f	NA	9	2	1.1460258557888672	2.213034367537084	2.648840357318056e-5	0.0010635325138517813	Up	23.58436730185397	21.890328929550346	23.036354785339213	Putative protease-protection/stabilization pattern
A0A8I5YCD2	-0.957871	0.5148159019091425	1.652534213073919e-6	1.0355393595377363e-4	Down	A0A8I5YCD2	A0A8I5YCD2_RAT	Ociad2	NA	3	1	0.8923088849415777	1.8561443159613817	2.76705120510201e-6	3.2000036323821026e-4	Up	20.49363381493466	19.535762337030814	20.428071221972395	Putative protease-protection/stabilization pattern
F7F4A7;Q4V7E6	-1.37113	0.386588822980366	1.63856659391816e-6	1.0355393595377363e-4	Down	F7F4A7;Q4V7E6	F7F4A7_RAT;Q4V7E6_RAT	Wwtr1	NA	3	0	0.8524369483128638	1.8055482175916553	4.8270747640639696e-5	0.0016122885096385364	Up	21.334300336606162	19.963172168807784	20.81560911712065	Putative protease-protection/stabilization pattern
A0A8I6AUR8;A0A8I6G597	3.2682354287747692	9.634671172648378	1.8261905011958223e-6	1.1343206086813701e-4	Up	A0A8I6AUR8;A0A8I6G597	A0A8I6AUR8_RAT;A0A8I6G597_RAT	Palm	NA	1	1	-2.9349	0.13076949148733097	3.983924986829204e-6	4.148554828196704e-4	Down	17.88423313472186	21.152468563496623	18.217566468055193	Opposite protease-susceptibility pattern
A0A8I5ZXD6;A0A8I6GGB2;D4A777	-0.8532	0.5535555560392491	1.9017687713301026e-6	1.1709934495468223e-4	Down	A0A8I5ZXD6;A0A8I6GGB2;D4A777	A0A8I5ZXD6_RAT;A0A8I6GGB2_RAT;D4A777_RAT	Fam114a1	NA	26	4	0.5243140537269078	1.438249584788066	6.016477317690041e-5	0.0017975812610364211	Up	24.394611025725983	23.541411047123038	24.06572510084995	Putative protease-protection/stabilization pattern
Q68FU3	-0.908839	0.5326134100603717	1.9511927675507474e-6	1.1895462614000806e-4	Down	Q68FU3	ETFB_RAT	Etfb	NA	18	18	0.8218516760323915	1.7676733176901736	4.0455360449661355e-6	4.1516580774500294e-4	Up	25.538851673639954	24.630012331717275	25.451864007749663	Putative protease-protection/stabilization pattern
P29419	-1.30852	0.4037338253590516	1.9654979887559587e-6	1.1895462614000806e-4	Down	P29419	ATP5I_RAT	Atp5me	NA	6	0	0.9825764850988605	1.9759911495258986	1.537663631358006e-5	8.433996482439735e-4	Up	25.41122010462361	24.10269647253547	25.085272957634327	Putative protease-protection/stabilization pattern
A6JXY0;F1MAH6	-1.11497	0.46170188535153994	1.9910332152888365e-6	1.1947886608017162e-4	Down	A6JXY0;F1MAH6	A6JXY0_RAT;F1MAH6_RAT	Cdh11	NA	6	6	0.44883749604296597	1.364939963535486	9.812989885359979e-4	0.009492593084458198	Up	22.738002427629297	21.6230359563611	22.07187345240406	Putative protease-protection/stabilization pattern
Q9QX67	-3.85201	0.06925137110356988	2.052160924768501e-6	1.2211219754861978e-4	Down	Q9QX67	DAP1_RAT	Dap	NA	2	2	2.7192410429473135	6.585262924455427	2.4754485861311152e-5	0.0010279609710809763	Up	24.677385536482877	20.82537198198173	23.544613024929042	Putative protease-protection/stabilization pattern
P85834	-1.12367	0.4589238903139105	2.0698071636541457e-6	1.2213587104862504e-4	Down	P85834	EFTU_RAT	Tufm	NA	36	6	0.9140502028125574	1.8843281174017317	9.16455086643677e-6	6.60049862630252e-4	Up	24.598571533248478	23.474898349797005	24.388948552609563	Putative protease-protection/stabilization pattern
A0A8I6APK7	-0.853838	0.553310943390227	2.152796694277902e-6	1.2561419842347833e-4	Down	A0A8I6APK7	A0A8I6APK7_RAT	Fam114a2	NA	23	15	0.4369703771390867	1.3537584820407558	2.3008559775974978e-4	0.003855812296131981	Up	23.142440167875378	22.2886025306901	22.72557290782919	Putative protease-protection/stabilization pattern
O70377	-0.880131	0.5433181557756108	2.296819802320521e-6	1.3115952435670652e-4	Down	O70377	SNP23_RAT	Snap23	NA	9	9	0.5644435923774225	1.4788170603651078	5.364461491871832e-5	0.0016957924921403768	Up	22.18501740361588	21.304886566320832	21.869330158698254	Putative protease-protection/stabilization pattern
Q08851	-1.11184	0.4627049256752711	2.3820366888884667e-6	1.3437448176969433e-4	Down	Q08851	STX5_RAT	Stx5	NA	12	12	0.8989824202033638	1.8647502500327493	1.0978454118546165e-5	7.265274169479009e-4	Up	24.166612573000023	23.054776935151732	23.95375935535509	Putative protease-protection/stabilization pattern
Q6AYB6;A0A8I6AEQ4;A6K2N4;F7F350	-0.608462	0.6558956420724111	2.391072546671584e-6	1.3437448176969433e-4	Down	Q6AYB6;A0A8I6AEQ4;A6K2N4;F7F350	A0A8I6AEQ4_RAT;A6K2N4_RAT;F7F350_RAT;Q6AYB6_RAT	Syap1	NA	20	20	0.3458478657214883	1.2708976642425343	1.263547640414458e-4	0.002761475568449005	Up	26.11503276378962	25.506570958377758	25.85241882409924	Putative protease-protection/stabilization pattern
A0A0G2K162	-0.731092	0.6024475963928725	2.4657766049538845e-6	1.3748160739904296e-4	Down	A0A0G2K162	A0A0G2K162_RAT	Epb41l2	NA	60	55	0.4523560288078343	1.3682729251326249	7.32930765453427e-5	0.0020432609252660303	Up	23.814916628302925	23.08382428809899	23.536180316906822	Putative protease-protection/stabilization pattern
D4A0L4	-1.19244	0.43756135268952895	2.544566544833607e-6	1.3988426368789588e-4	Down	D4A0L4	D4A0L4_RAT	Ybx3	NA	1	1	1.5017822098658833	2.831923335263792	4.7063967994943747e-7	1.5148179880554395e-4	Up	21.014987156330232	19.822544380136858	21.32432659000274	Putative protease-protection/stabilization pattern
Q6VV72	-0.841358	0.5581181077614507	2.5483787622847855e-6	1.3988426368789588e-4	Down	Q6VV72	IF1A_RAT	Eif1a	NA	10	5	0.8955973243920603	1.8603799858343808	1.61768402087338e-6	2.545515678178756e-4	Up	24.8703177209115	24.028960080428618	24.92455740482068	Putative protease-protection/stabilization pattern
Q63768	-0.660158	0.6328091560450841	2.5856072976389254e-6	1.4083604057370177e-4	Down	Q63768	CRK_RAT	Crk	NA	26	26	0.41929011652574744	1.3372693844848982	6.410948010609905e-5	0.0018604886419315056	Up	24.159182475870924	23.499024855138885	23.91831497166464	Putative protease-protection/stabilization pattern
A0A8I6AH91	-0.779506	0.5825662667593425	2.628932934959335e-6	1.421028558202065e-4	Down	A0A8I6AH91	A0A8I6AH91_RAT	Pcbp1	NA	17	12	0.5469172453838667	1.4609605737944114	3.27742259727973e-5	0.0012423525839758002	Up	26.479372700839075	25.699866771233623	26.246784016617497	Putative protease-protection/stabilization pattern
Q6AYH5	-0.683234	0.6227675515061395	2.6495281865412496e-6	1.4213112946135295e-4	Down	Q6AYH5	DCTN2_RAT	Dctn2	NA	26	26	0.5117385462547404	1.4257673079484292	2.0913703501749498e-5	9.492944518967192e-4	Up	24.650663426341964	23.967429108079763	24.479167654334496	Putative protease-protection/stabilization pattern
A9UMV9;F7FE81	-2.26802	0.20761417816498043	2.7859730597743985e-6	1.468807135225792e-4	Down	A9UMV9;F7FE81	A9UMV9_RAT;F7FE81_RAT	Ndufa7	NA	6	3	2.127018822100048	4.368139171475572	4.43074715665627e-6	4.357516752261535e-4	Up	22.079668977864333	19.811645853020803	21.93866467512085	Putative protease-protection/stabilization pattern
A0A8J8XLC6;Q6P136	-0.829435	0.5627494883344173	2.8002960493642416e-6	1.468807135225792e-4	Down	A0A8J8XLC6;Q6P136	A0A8J8XLC6_RAT;Q6P136_RAT	Hyou1	NA	56	56	0.6989732045146013	1.6233490108641049	9.584761816499675e-6	6.60049862630252e-4	Up	25.781867671964402	24.9524324170235	25.651405621538093	Putative protease-protection/stabilization pattern
A0A8I6AD02	-2.09105	0.2347099277490277	2.7757828507276187e-6	1.468807135225792e-4	Down	A0A8I6AD02	A0A8I6AD02_RAT	ENSRNOG00000069655	NA	1	1	1.6717150385644537	3.1859310372044964	1.381537639750558e-5	8.181822822996367e-4	Up	24.984744488060972	22.893695259369473	24.565410297933926	Putative protease-protection/stabilization pattern
Q5U2U0	-1.44763	0.3666243421384694	3.053343280483117e-6	1.5781550196424052e-4	Down	Q5U2U0	CLPX_RAT	Clpx	NA	15	15	1.1460163915149906	2.2130198497810376	1.6251504213591466e-5	8.717947070942513e-4	Up	23.434481027933426	21.986855510294795	23.132871901809782	Putative protease-protection/stabilization pattern
A0A8I5ZLN6;A0A8I6A7G2;A0A8I6AJD5;A6KCI0	-0.940634	0.5210038763025652	3.0453206622090885e-6	1.5781550196424052e-4	Down	A0A8I5ZLN6;A0A8I6A7G2;A0A8I6AJD5;A6KCI0	A0A8I5ZLN6_RAT;A0A8I6A7G2_RAT;A0A8I6AJD5_RAT;A6KCI0_RAT	Larp4	NA	7	7	0.6724499341247245	1.5937771672648395	3.312950798028063e-5	0.0012423525839758002	Up	21.0034097517682	20.062775763169046	20.735225697293767	Putative protease-protection/stabilization pattern
P62074	-0.683155	0.622801912008045	3.1324118843515273e-6	1.6072904748618236e-4	Down	P62074	TIM10_RAT	Timm10	NA	8	8	0.3631147880583683	1.2861998158723214	2.518387979998352e-4	0.004043697343847695	Up	23.61963182397918	22.93647710260364	23.29959189066201	Putative protease-protection/stabilization pattern
Q62931	-1.24916	0.4206923523096741	3.1751294079372622e-6	1.617488585439119e-4	Down	Q62931	GOSR1_RAT	Gosr1	NA	12	12	0.9771156448392446	1.9685258325975192	1.837193177414519e-5	9.053400095752611e-4	Up	21.820407675190552	20.571245172155567	21.548360816994812	Putative protease-protection/stabilization pattern
Q7TNK0	-1.24424	0.42212937696317904	3.2695486967358953e-6	1.653691022970491e-4	Down	Q7TNK0	SERC1_RAT	Serinc1	NA	3	3	1.032980213255243	2.0462468747419975	1.241056582835579e-5	7.776921825715695e-4	Up	23.438347680465608	22.194104818864197	23.22708503211944	Putative protease-protection/stabilization pattern
A0A8I5ZNK4	-1.26557	0.41593405688724955	3.3103382489234062e-6	1.6624471730940877e-4	Down	A0A8I5ZNK4	A0A8I5ZNK4_RAT	ENSRNOG00000062895	NA	12	0	0.940828725274045	1.9196306127033618	2.733653052861139e-5	0.0010813964953804314	Up	27.13686295452164	25.871289678041826	26.812118403315868	Putative protease-protection/stabilization pattern
Q2LAP6	-0.639017	0.642150301462665	3.485979541202029e-6	1.726169309877732e-4	Down	Q2LAP6	TES_RAT	Tes	NA	34	1	0.5570457176712829	1.4712533677752753	9.342468352260306e-6	6.60049862630252e-4	Up	24.458421248859523	23.819404167513188	24.376449885184474	Putative protease-protection/stabilization pattern
F7EV88;A0A8I5ZR45;A0A8I6AM04;B1WC30	-1.12663	0.4579849084371804	3.4825193420471033e-6	1.726169309877732e-4	Down	F7EV88;A0A8I5ZR45;A0A8I6AM04;B1WC30	A0A8I5ZR45_RAT;A0A8I6AM04_RAT;B1WC30_RAT;F7EV88_RAT	Pbx1	NA	7	3	0.8604566577538613	1.8156129175242297	2.376983023648693e-5	0.00101361645417506	Up	20.106636728550807	18.980008692942953	19.840465350696814	Putative protease-protection/stabilization pattern
A0A0G2K012;A6KR06	-1.54148	0.3435334051666562	3.537930325987594e-6	1.7397280998832052e-4	Down	A0A0G2K012;A6KR06	A0A0G2K012_RAT;A6KR06_RAT	Ubxn6	NA	8	6	1.5354566698556873	2.898801748931917	3.6394220066864933e-6	3.9046586711131905e-4	Up	22.0273413284501	20.48586362700213	22.02132029685782	Putative protease-protection/stabilization pattern
P04550	-1.44201	0.3680552466778281	3.640947347955779e-6	1.778037804887922e-4	Down	P04550	PTMS_RAT	Ptms	NA	2	2	1.1777262408427411	2.262199620394876	1.548396473262485e-5	8.433996482439735e-4	Up	25.971145806615862	24.52914004900498	25.70686628984772	Putative protease-protection/stabilization pattern
Q4V899	-1.63037	0.32300522299953316	3.821974312229534e-6	1.853657541431324e-4	Down	Q4V899	TM165_RAT	Tmem165	NA	6	6	1.2602972395472314	2.3954508949538256	2.3905373230791554e-5	0.00101361645417506	Up	21.426541369212213	19.796170767834155	21.05646800738139	Putative protease-protection/stabilization pattern
A0A8I6AG52	-0.814119	0.5687558131029832	3.880131194996153e-6	1.8690618361746772e-4	Down	A0A8I6AG52	A0A8I6AG52_RAT	Rps20l3	NA	5	1	1.2100340162796215	2.3134309139086002	2.128981105768404e-7	8.671972651532133e-5	Up	26.679390446084742	25.865271736876497	27.075305753156115	Putative protease-protection/stabilization pattern
Q4QQV8	-1.06836	0.47686140366099145	3.924053536076251e-6	1.877447506010536e-4	Down	Q4QQV8	CHMP5_RAT	Chmp5	NA	6	6	0.6539626621783654	1.5734841674567015	1.2162935845688193e-4	0.0027204720400013185	Up	22.987343238445444	21.918985161768955	22.57294782394732	Putative protease-protection/stabilization pattern
Q5I0L4	-1.17793	0.4419863502072708	3.984889552741113e-6	1.8806076591837233e-4	Down	Q5I0L4	NUBP1_RAT	Nubp1	NA	10	10	0.9677074651928557	1.9557303438767928	1.6226409678054983e-5	8.717947070942513e-4	Up	21.90028761237626	20.722361333276748	21.6900687984696	Putative protease-protection/stabilization pattern
D3ZZ51	-1.51993	0.34870182479888767	4.006279811641734e-6	1.8806076591837233e-4	Down	D3ZZ51	D3ZZ51_RAT	Prrc2b	NA	4	4	1.2266889465328	2.3402926478023445	1.848833216037004e-5	9.053400095752611e-4	Up	21.715672831344303	20.195738650389213	21.422427596922024	Putative protease-protection/stabilization pattern
P35171	-2.05588	0.24050189851773085	4.133020426936868e-6	1.925389318627629e-4	Down	P35171	CX7A2_RAT	Cox7a2	NA	3	0	1.6177611969171082	3.0689841542561473	2.2767571971911183e-5	9.890624363994055e-4	Up	25.060493250635098	23.004613438397122	24.622374635314237	Putative protease-protection/stabilization pattern
A0A0G2JU96	-3.08883	0.11753540933997501	4.1872587877530905e-6	1.9379071552993226e-4	Down	A0A0G2JU96	A0A0G2JU96_RAT	Ahnak	NA	2	2	1.5035276945149434	2.8353516898610263	5.72048407804019e-4	0.006651354311428996	Up	25.285305380058112	22.19647274139388	23.700000435908823	Putative protease-protection/stabilization pattern
Q5XIA2	-3.24884	0.10519637076981324	4.395617956124849e-6	2.0080884353109712e-4	Down	Q5XIA2	SZRD1_RAT	Szrd1	NA	4	0	2.764833459936902	6.796695359228076	1.3922499871971256e-5	8.181822822996367e-4	Up	21.94223053048394	18.693387368718145	21.45822082865505	Putative protease-protection/stabilization pattern
A6K766;D4ABV0	-3.03408	0.12208204091426077	4.516714952418216e-6	2.0371247501957575e-4	Down	A6K766;D4ABV0	A6K766_RAT;D4ABV0_RAT	Smim26	NA	3	3	2.524510320137196	5.753781038965819	1.6767903868212085e-5	8.927332879008254e-4	Up	20.72444261340367	17.690365504348826	20.214875824486022	Putative protease-protection/stabilization pattern
B1H270;Q499V7;Q5EBA9;Q68FT4	-1.35801	0.39011881357595035	4.8150850810233614e-6	2.068414007661416e-4	Down	B1H270;Q499V7;Q5EBA9;Q68FT4	B1H270_RAT;Q499V7_RAT;Q5EBA9_RAT;Q68FT4_RAT	Suclg2	NA	26	26	1.1925451367186355	2.285555950678664	1.21914721116191e-5	7.748232139974693e-4	Up	24.9280521616292	23.57003764110596	24.762582777824598	Putative protease-protection/stabilization pattern
A0A9K3Y729;B4F765	-0.856469	0.5523027971364862	4.674942464008575e-6	2.068414007661416e-4	Down	A0A9K3Y729;B4F765	A0A9K3Y729_RAT;B4F765_RAT	Ift27	NA	5	5	0.6752413714387373	1.5968639151713875	2.5321682437217166e-5	0.0010364325626470217	Up	19.777239458253053	18.920770797319516	19.596012168758254	Putative protease-protection/stabilization pattern
A6HPG9;F1LWG4	-0.851225	0.5543137863642283	4.819775614519611e-6	2.068414007661416e-4	Down	A6HPG9;F1LWG4	A6HPG9_RAT;F1LWG4_RAT	Ndufaf1	NA	8	8	0.6454083159963275	1.5641819232041343	3.424232596776038e-5	0.0012628641155089128	Up	21.29493890562681	20.443713700146706	21.089122016143033	Putative protease-protection/stabilization pattern
Q499N6	-0.782363	0.5814135360648421	4.689552815222265e-6	2.068414007661416e-4	Down	Q499N6	UBXN1_RAT	Ubxn1	NA	7	3	0.5815338272181592	1.4964393696715812	3.827746587729536e-5	0.0013899627480878382	Up	23.327059392981777	22.544695957780288	23.126229784998444	Putative protease-protection/stabilization pattern
A0A8I6A9H5;M0RC54	-1.53271	0.34562692185832367	4.724436665568341e-6	2.068414007661416e-4	Down	A0A8I6A9H5;M0RC54	A0A8I6A9H5_RAT;M0RC54_RAT	Bod1l1	NA	5	1	1.089687115107271	2.1282787438003172	5.2412576915000695e-5	0.0016756640660535844	Up	19.49085169277385	17.958139195361177	19.047826310468448	Putative protease-protection/stabilization pattern
A0A8I6AI04	-1.65413	0.31772990699687914	4.632982223454408e-6	2.068414007661416e-4	Down	A0A8I6AI04	A0A8I6AI04_RAT	Ahnak	NA	14	14	1.0727120506341308	2.1033836994407995	9.628910699027623e-5	0.002367441550688007	Up	24.828486429486425	23.17435922775208	24.247071278386212	Putative protease-protection/stabilization pattern
A6IS49;Q4KLI7	-0.86436	0.549290136208354	4.76877645110899e-6	2.068414007661416e-4	Down	A6IS49;Q4KLI7	A6IS49_RAT;Q4KLI7_RAT	Sf3a3;rCG_30836	NA	13	0	0.5288486195406286	1.4427772898291369	1.4617130788623943e-4	0.002967511862655098	Up	22.463676020516377	21.59931631074764	22.128164930288275	Putative protease-protection/stabilization pattern
A0A8I6GK73;A6KD05	-1.02124	0.49269425953512	5.064880780541892e-6	2.1605072775311528e-4	Down	A0A8I6GK73;A6KD05	A0A8I6GK73_RAT;A6KD05_RAT	Copz1	NA	9	9	0.8818747604566894	1.8427683957680254	1.4432212435525663e-5	8.181822822996367e-4	Up	24.507578650570697	23.486343218345276	24.36821797880197	Putative protease-protection/stabilization pattern
Q01714	-2.00243	0.24957918060539108	5.181677867180154e-6	2.1970934717067467e-4	Down	Q01714	SP1_RAT	Sp1	NA	1	1	1.2334943814561363	2.351358280164995	1.5088148810671938e-4	0.0030245779579752114	Up	22.769971639108814	20.7675411367145	22.00103551817064	Putative protease-protection/stabilization pattern
A0A8I5ZLF3;F1LN92	-0.846847	0.5559984558017803	5.219526858691228e-6	2.1999684337138447e-4	Down	A0A8I5ZLF3;F1LN92	A0A8I5ZLF3_RAT;F1LN92_RAT	Afg3l2	NA	29	26	0.783401333051561	1.7211839985414736	9.116955702644588e-6	6.60049862630252e-4	Up	23.92181650432102	23.074969285529544	23.858370618581098	Putative protease-protection/stabilization pattern
A0A0G2K5K3;A0A8I6G633;A6K4R5	-0.891666	0.5389912943416467	5.415776520267438e-6	2.2558302082361018e-4	Down	A0A0G2K5K3;A0A8I6G633;A6K4R5	A0A0G2K5K3_RAT;A0A8I6G633_RAT;A6K4R5_RAT	Nmral1	NA	10	0	0.7585201189700541	1.6917543744175796	1.7137076176676358e-5	9.053400095752611e-4	Up	24.229904672074138	23.338238548287816	24.096758667257866	Putative protease-protection/stabilization pattern
A0A8I5YCB8;A6KKI2;D4A1V7	-0.565564	0.675691438635872	5.450372199143432e-6	2.2569640667914994e-4	Down	A0A8I5YCB8;A6KKI2;D4A1V7	A0A8I5YCB8_RAT;A6KKI2_RAT;D4A1V7_RAT	Mob1b	NA	7	0	0.4952737038731847	1.4095881527077045	1.4048812566608688e-5	8.181822822996367e-4	Up	24.033821913629176	23.468258394276226	23.963532098149408	Putative protease-protection/stabilization pattern
B0BN72	-1.89498	0.2688767017701263	5.693706510087926e-6	2.3440195231356163e-4	Down	B0BN72	MCRI1_RAT	Mcrip1	NA	5	5	1.3731741005322107	2.5903985811362653	5.495170570940024e-5	0.0017014874788904581	Up	23.499321004690163	21.604337660562443	22.977511761094654	Putative protease-protection/stabilization pattern
Q6P799	-1.11145	0.4628295186084317	5.775801628486868e-6	2.3552302002246076e-4	Down	Q6P799	SYSC_RAT	Sars1	NA	39	39	1.0520942664277548	2.0735376836200654	8.555890587264458e-6	6.472905938504648e-4	Up	25.454959330627023	24.343512116157235	25.395606382584994	Putative protease-protection/stabilization pattern
A6IL11	-1.81098	0.2849966685950759	5.787460172843973e-6	2.3552302002246076e-4	Down	A6IL11	A6IL11_RAT	rCG_30071	NA	12	0	1.044823526973964	2.063113979392082	2.570785657995423e-4	0.004099939919879637	Up	20.953205481862692	19.142222442289718	20.187045969263686	Putative protease-protection/stabilization pattern
Q9Z1H9	-0.741648	0.5980557048021292	5.921091820877592e-6	2.3958429247790988e-4	Down	Q9Z1H9	CAVN3_RAT	Cavin3	NA	8	8	0.5258354153622555	1.4397670585358777	6.623004400814853e-5	0.001898683974176922	Up	24.83220675913194	24.090558532111007	24.616393947473266	Putative protease-protection/stabilization pattern
Q62704	1.2686281215743378	2.4093235070956323	5.9613962442045345e-6	2.3984458412052448e-4	Up	Q62704	Q62704_RAT	NA	NA	3	3	-1.26863	0.41505426608544993	5.9613962442045345e-6	5.293917014450759e-4	Down	18.273700001477096	19.54232812305143	18.273700001477096	Opposite protease-susceptibility pattern
Q68FS1	-1.35427	0.39113285325007385	6.001295489962e-6	2.400857252227171e-4	Down	Q68FS1	NUBP2_RAT	Nubp2	NA	6	3	1.1555948034153438	2.2277615227244425	1.8546720655695182e-5	9.053400095752611e-4	Up	23.67143950910396	22.317170134716847	23.47276493813219	Putative protease-protection/stabilization pattern
A6I2X2;D3ZE59	-2.00904	0.24843814323202923	6.133172388222819e-6	2.4262007643019987e-4	Down	A6I2X2;D3ZE59	A6I2X2_RAT;D3ZE59_RAT	Tmem115	NA	1	1	1.70720223089333	3.265269864254076	1.950852263327452e-5	9.268380618381678e-4	Up	19.949922056464057	17.940880652152455	19.648082883045788	Putative protease-protection/stabilization pattern
O08651	-1.68702	0.3105680343501304	6.215319001885227e-6	2.4315289421187456e-4	Down	O08651	SERA_RAT	Phgdh	NA	29	25	1.5730280637885912	2.9752854005572225	1.0246657251107702e-5	6.844960376895627e-4	Up	24.645014435872724	22.957995686944393	24.531023750732977	Putative protease-protection/stabilization pattern
Q80WE1	-2.45171	0.18279441406042868	6.2103907312802944e-6	2.4315289421187456e-4	Down	Q80WE1	FMR1_RAT	Fmr1	NA	1	1	1.3491053311455872	2.5475409397932327	3.719867703896123e-4	0.005094851684968752	Up	19.418329844535094	16.966623733990925	18.31572906513651	Putative protease-protection/stabilization pattern
Q68FQ0	-0.748625	0.5951705619995881	6.558270109474181e-6	2.537656319409108e-4	Down	Q68FQ0	TCPE_RAT	Cct5	NA	51	51	0.6857950281478153	1.6085881844177101	1.2255359407953193e-5	7.748232139974693e-4	Up	25.771608896186166	25.02298397171735	25.70877899986517	Putative protease-protection/stabilization pattern
A0A8I5ZQK2;A0A8I6A4Y0;A6I3B4;F1M6L8	-1.95329	0.25822677759419854	6.711861989440191e-6	2.5403667457106e-4	Down	A0A8I5ZQK2;A0A8I6A4Y0;A6I3B4;F1M6L8	A0A8I5ZQK2_RAT;A0A8I6A4Y0_RAT;A6I3B4_RAT;F1M6L8_RAT	AC139642.2;Tma7;Tma7b	NA	1	0	1.9415090971336468	3.8410722396949355	7.0090818790698594e-6	5.704748136286629e-4	Up	22.38482259597193	20.43153311404285	22.373042211176493	Putative protease-protection/stabilization pattern
A0A0G2JX01;A0A8I5ZS78;B4F7D1	-0.928156	0.5255297784739277	6.842362338071668e-6	2.5403667457106e-4	Down	A0A0G2JX01;A0A8I5ZS78;B4F7D1	A0A0G2JX01_RAT;A0A8I5ZS78_RAT;B4F7D1_RAT	Ttc7a	NA	14	0	0.8317934111509118	1.779896573334521	1.4930413072471632e-5	8.259551169232158e-4	Up	18.589450165076755	17.661294585165557	18.49308799631647	Putative protease-protection/stabilization pattern
P13832	-0.656978	0.6342054307756824	6.777689221253024e-6	2.5403667457106e-4	Down	P13832	MRLCA_RAT	Rlc-a	NA	6	0	0.5724658967842373	1.4870631316941778	1.8033664639005597e-5	9.053400095752611e-4	Up	26.261722200487863	25.604744337062428	26.177210233846665	Putative protease-protection/stabilization pattern
P63259	-4.50288	0.04410607595922547	6.690720642378598e-6	2.5403667457106e-4	Down	P63259	ACTG_RAT	Actg1	NA	2	2	3.3680639724627106	10.324957746169629	5.1579888602953544e-5	0.0016677497314954981	Up	28.835481280152873	24.332602502452094	27.700666474914804	Putative protease-protection/stabilization pattern
A0A8I5ZTP6	-0.682701	0.6229977201624051	6.81453187287533e-6	2.5403667457106e-4	Down	A0A8I5ZTP6	A0A8I5ZTP6_RAT	Afap1l2	NA	36	6	0.42106907912834046	1.338919365584745	1.9267713919709343e-4	0.0034631469375938557	Up	23.86774025274334	23.185039041624666	23.606108120753003	Putative protease-protection/stabilization pattern
Q2LC84	-0.782011	0.5815554901261003	6.9978855919628066e-6	2.567462584284385e-4	Down	Q2LC84	NUMB_RAT	Numb	NA	9	0	0.5488925900460977	1.462962297780117	8.313396939240723e-5	0.0021657576864633	Up	22.64948763620111	21.867476396830483	22.41636898687658	Putative protease-protection/stabilization pattern
F7EVS3;Q566D9;Q587K3	-0.897158	0.5369434594156882	6.97884274024883e-6	2.567462584284385e-4	Down	F7EVS3;Q566D9;Q587K3	F7EVS3_RAT;Q566D9_RAT;Q587K3_RAT	Tbc1d10a	NA	14	14	0.6012285762587837	1.5170078764959947	1.133532150681938e-4	0.0026230526663329422	Up	24.002535841466564	23.10537792582307	23.70660650208185	Putative protease-protection/stabilization pattern
A0A8I5Y0X7;A0A8I5ZL04	-1.93764	0.26104306145466605	7.246745046137652e-6	2.6314975216256776e-4	Down	A0A8I5Y0X7;A0A8I5ZL04	A0A8I5Y0X7_RAT;A0A8I5ZL04_RAT	Lrrfip1	NA	18	0	1.2291206011923315	2.344240524483318	1.6937566923138145e-4	0.0031913847750402154	Up	23.49054142564378	21.552901143002952	22.782021744195283	Putative protease-protection/stabilization pattern
A0A8I6GKA0	-0.800495	0.5741521927909123	7.374384573183567e-6	2.664184549118002e-4	Down	A0A8I6GKA0	A0A8I6GKA0_RAT	Tpt1l3	NA	9	1	0.5981106870199753	1.5137329257312246	5.704578514985814e-5	0.0017462075593553195	Up	26.976563742882284	26.176068856466063	26.774179543486042	Putative protease-protection/stabilization pattern
A0A8I5Y8U8;A6HZX0;A6HZX1;D4AAM1	-1.23923	0.42359798146335215	7.562173947742557e-6	2.718160087510916e-4	Down	A0A8I5Y8U8;A6HZX0;A6HZX1;D4AAM1	A0A8I5Y8U8_RAT;A6HZX0_RAT;A6HZX1_RAT;D4AAM1_RAT	C1h11orf98	NA	2	2	0.6674510591461988	1.588264355691896	5.078704165024754e-4	0.006232635042034712	Up	15.816409735250202	14.577177354953356	15.244628414099557	Putative protease-protection/stabilization pattern
D3ZGN8	-0.99987	0.500045118499048	7.827772948676108e-6	2.799417184321996e-4	Down	D3ZGN8	D3ZGN8_RAT	Rps19l3	NA	12	1	0.9421674282339865	1.9214126995396903	1.195495258734917e-5	7.748232139974693e-4	Up	26.69712409378819	25.697254272384473	26.63942170061846	Putative protease-protection/stabilization pattern
O35244	-0.593215	0.662863971567709	8.145912912367911e-6	2.8985532327877977e-4	Down	O35244	PRDX6_RAT	Prdx6	NA	24	16	0.3962879797031782	1.3161172120195397	1.3382867759621607e-4	0.0028791068214720724	Up	26.7790227889594	26.185807534727246	26.58209551443042	Putative protease-protection/stabilization pattern
P51158	-0.917888	0.5292831783963134	8.239007802943897e-6	2.917020712632287e-4	Down	P51158	RAB28_RAT	Rab28	NA	9	9	0.6951222774924624	1.6190216495630092	5.7850318424157224e-5	0.001748336728265942	Up	22.262137225590962	21.344248933873697	22.039371211366166	Putative protease-protection/stabilization pattern
O70351	-0.815228	0.5683186472284996	8.36505953190588e-6	2.9469147535037573e-4	Down	O70351	HCD2_RAT	Hsd17b10	NA	22	22	0.7310293265726067	1.6598229111048952	1.812747710761045e-5	9.053400095752611e-4	Up	24.902975560984125	24.087747518847827	24.818776845420434	Putative protease-protection/stabilization pattern
Q4V7C1	-2.36525	0.19408385385062765	8.409314047863505e-6	2.947839246184232e-4	Down	Q4V7C1	CEP43_RAT	Cep43	NA	2	2	1.3384198177418032	2.528741942336746	4.078902851896004e-4	0.005391687107896839	Up	14.770070239479857	12.404822247504796	13.7432420652466	Putative protease-protection/stabilization pattern
Q6AXQ0	-0.60992	0.655232843924897	8.80239290792867e-6	3.05537961671779e-4	Down	Q6AXQ0	SAE1_RAT	Sae1	NA	28	9	0.4697316000586653	1.3848518053963201	5.4927322702064693e-5	0.0017014874788904581	Up	25.554075038978258	24.944154618804827	25.413886218863492	Putative protease-protection/stabilization pattern
P62329	-0.666754	0.6299222081231753	8.995511919371396e-6	3.107181458588724e-4	Down	P62329	TYB4_RAT	Tmsb4x	NA	11	6	0.49305664621375556	1.407423635552052	7.404483301244334e-5	0.0020550352245217673	Up	28.601600617963697	27.934846197903937	28.42790284411769	Putative protease-protection/stabilization pattern
P26376	-0.664845	0.6307563113448462	9.167584665282052e-6	3.151245971595253e-4	Down	P26376	IFM3_RAT	ifitm3	NA	5	2	0.4604998654618626	1.376018498905942	1.173499673020303e-4	0.002680500382147344	Up	26.092240930696224	25.427395572682816	25.88789543814468	Putative protease-protection/stabilization pattern
A0A0F7R4W9;F7F8V1;Q9Z1J7	-0.908219	0.532842428319688	9.42794102550316e-6	3.225084560463182e-4	Down	A0A0F7R4W9;F7F8V1;Q9Z1J7	A0A0F7R4W9_RAT;F7F8V1_RAT;Q9Z1J7_RAT	Slc1a5;ratASCT2	NA	10	0	0.48158862259634816	1.3962803332200433	6.796306606778411e-4	0.0074611855942012285	Up	25.25924101265758	24.351021881353063	24.832610503949407	Putative protease-protection/stabilization pattern
A0A8I6GJU1	-3.02217	0.12309369227922044	9.585411649707208e-6	3.2631874947873437e-4	Down	A0A8I6GJU1	A0A8I6GJU1_RAT	Farp2	NA	3	3	1.7296921191939738	3.3165703293588202	4.2648393635336514e-4	0.005561570448099777	Up	20.71016196951886	17.687990709966105	19.417682829160075	Putative protease-protection/stabilization pattern
Q5M7T4	-1.54578	0.3425106026102466	9.657481201383542e-6	3.271991597463964e-4	Down	Q5M7T4	YIPF4_RAT	Yipf4	NA	3	3	1.4121661126184257	2.6613644953411097	1.832405101213525e-5	9.053400095752611e-4	Up	22.072966305275855	20.52718685859732	21.93935297121575	Putative protease-protection/stabilization pattern
A0A8I6ASU1;A6K3U5	-1.4297	0.37120836622380415	9.808997692858889e-6	3.2762977671289524e-4	Down	A0A8I6ASU1;A6K3U5	A0A8I6ASU1_RAT;A6K3U5_RAT	P4ha1	NA	2	2	1.2917961939967384	2.448326891211676	2.0109212938858065e-5	9.430022305963839e-4	Up	25.508256566618492	24.078557697750423	25.37035389174716	Putative protease-protection/stabilization pattern
A0A8I5ZQ77;A0A8I6GJE8;A6J135;A6J136;D3ZUL8	-1.57988	0.33450856902370635	9.739473816460713e-6	3.2762977671289524e-4	Down	A0A8I5ZQ77;A0A8I6GJE8;A6J135;A6J136;D3ZUL8	A0A8I5ZQ77_RAT;A0A8I6GJE8_RAT;A6J135_RAT;A6J136_RAT;D3ZUL8_RAT	Zcchc8;Zcchc8_predicted	NA	5	0	1.2854638475953024	2.4376041268190023	4.1479280697540685e-5	0.0014825409761726894	Up	22.295702000582533	20.715817074199155	22.001280921794464	Putative protease-protection/stabilization pattern
F7EYJ2;Q6AY24	-0.760266	0.5903875677904006	9.797493400494492e-6	3.2762977671289524e-4	Down	F7EYJ2;Q6AY24	F7EYJ2_RAT;Q6AY24_RAT	Ubl7	NA	7	7	0.6077537716125327	1.5238847229093158	4.71317328724756e-5	0.0015881022279798723	Up	22.568959004286796	21.80869325126526	22.416447022877797	Putative protease-protection/stabilization pattern
Q6P7A9	-0.807949	0.5711934713875823	9.88828339455458e-6	3.2872739303681215e-4	Down	Q6P7A9	LYAG_RAT	Gaa	NA	31	31	0.7092218714407146	1.6349220715954733	2.4824364645508678e-5	0.0010279609710809763	Up	24.52122916988199	23.713280564777282	24.422502436218	Putative protease-protection/stabilization pattern
A0A1W2Q6L1;A6K4F5;B5DFK8;G3V6B0	-0.992569	0.5025819800845956	9.943263233863825e-6	3.2901049980836334e-4	Down	A0A1W2Q6L1;A6K4F5;B5DFK8;G3V6B0	A0A1W2Q6L1_RAT;A6K4F5_RAT;B5DFK8_RAT;G3V6B0_RAT	Pdxdc1	NA	30	30	0.8696023413426346	1.8271592002314223	2.5299475805601275e-5	0.0010364325626470217	Up	23.69943418829897	22.70686503819037	23.576467379533	Putative protease-protection/stabilization pattern
A0A8I5ZRF0;A0A8I6A1M2;A0A8I6A482	-1.68694	0.31058421141420944	1.0395032089025484e-5	3.4235917312739277e-4	Down	A0A8I5ZRF0;A0A8I6A1M2;A0A8I6A482	A0A8I5ZRF0_RAT;A0A8I6A1M2_RAT;A0A8I6A482_RAT	Tpd52	NA	10	10	0.8912732424436314	1.8548123559270426	7.56715369246775e-4	0.00798554624386947	Up	22.93468976335558	21.247746160481334	22.139019402924962	Putative protease-protection/stabilization pattern
Q63965	-1.37652	0.3851473850225277	1.0454129953209169e-5	3.427115472160839e-4	Down	Q63965	SFXN1_RAT	Sfxn1	NA	15	15	1.2394990812760192	2.36116535934561	2.1933979002418285e-5	9.662628503232582e-4	Up	24.667649144210746	23.29113167942144	24.530630760697463	Putative protease-protection/stabilization pattern
Q6AY96	-1.26489	0.41613190932566263	1.0524393939251502e-5	3.4342503909603637e-4	Down	Q6AY96	T2FA_RAT	Gtf2f1	NA	8	8	1.0320035982497764	2.0448621613383247	4.387873781929433e-5	0.0015286339688263596	Up	22.159914845836667	20.89502767057646	21.927031268826237	Putative protease-protection/stabilization pattern
A6KUL7;D3ZM03	-1.14784	0.4513005286109077	1.0888688912338202e-5	3.536825971938844e-4	Down	A6KUL7;D3ZM03	A6KUL7_RAT;D3ZM03_RAT	Vma21	NA	3	3	0.7021047635899968	1.626876530196103	3.1228813117649526e-4	0.004573398144154236	Up	22.911249967148844	21.763410340649873	22.465515104239874	Putative protease-protection/stabilization pattern
P10719	-1.18239	0.4406213553529488	1.1070956203457501e-5	3.579609172451259e-4	Down	P10719	ATPB_RAT	Atp5f1b	NA	32	2	1.218976204103555	2.3278146733761567	8.911224407273517e-6	6.572956252906643e-4	Up	28.9114596185979	27.729070942751093	28.948047146854645	Putative protease-protection/stabilization pattern
P60815	-1.55594	0.3401070937693766	1.113826521729137e-5	3.5850025456200086e-4	Down	P60815	FLVC2_RAT	Flvcr2	NA	2	2	1.2115769434594412	2.3159063953775885	6.388213560046218e-5	0.0018604886419315056	Up	18.839004735947192	17.283065738370418	18.49464268182986	Putative protease-protection/stabilization pattern
P25886	-1.60112	0.3296209640876662	1.1216259732366034e-5	3.593770821940448e-4	Down	P25886	RL29_RAT	Rpl29	NA	4	0	1.5444298839984185	2.9168877816111545	1.4482965349639926e-5	8.181822822996367e-4	Up	25.985994484346232	24.384874391153236	25.929304275151654	Putative protease-protection/stabilization pattern
P62078	-0.913266	0.5309817489455343	1.153270264205348e-5	3.6672176804232497e-4	Down	P62078	TIM8B_RAT	Timm8b	NA	4	4	0.9639284609773284	1.9506141954107947	7.84951778278225e-6	6.245217462907991e-4	Up	22.538861611058508	21.625595789331864	22.589524250309186	Putative protease-protection/stabilization pattern
A6JU39;D4ACK1	-0.670301	0.6283755722456087	1.158266619553111e-5	3.6672176804232497e-4	Down	A6JU39;D4ACK1	A6JU39_RAT;D4ACK1_RAT	Nup214	NA	32	32	0.575055981057119	1.4897352683655132	3.4016774455709206e-5	0.0012611140309993555	Up	24.279916409952488	23.609615412811944	24.184671393869063	Putative protease-protection/stabilization pattern
A6H9T8;A6H9T9	-2.27861	0.206095754568927	1.1600858076751984e-5	3.6672176804232497e-4	Down	A6H9T8;A6H9T9	A6H9T8_RAT;A6H9T9_RAT	Cdc42ep3	NA	3	3	1.4248875636849334	2.6849357471677173	2.8677017059003086e-4	0.00432084093236932	Up	22.254631954909396	19.976018646677762	21.400906210362695	Putative protease-protection/stabilization pattern
A0A0G2JXA1;A0A8I6A7Y5	-0.985621	0.5050083134948496	1.2234893856879212e-5	3.850457040024964e-4	Down	A0A0G2JXA1;A0A8I6A7Y5	A0A0G2JXA1_RAT;A0A8I6A7Y5_RAT	Rab3gap1	NA	2	0	0.96025696901145	1.9456564191198302	1.4716706568088727e-5	8.205433008554037e-4	Up	21.734388562194667	20.748767605150093	21.709024574161543	Putative protease-protection/stabilization pattern
A0A0G2K904;A0A8I6A3K4;A0A8I6AB75;A6KES7;A6KES8;A6KET0;A6KES9	-1.78277	0.29062392263310777	1.2400112962490404e-5	3.8851858357254226e-4	Down	A0A0G2K904;A0A8I6A3K4;A0A8I6AB75;A6KES7;A6KES8;A6KET0;A6KES9	A0A0G2K904_RAT;A0A8I6A3K4_RAT;A0A8I6AB75_RAT;A6KES7_RAT;A6KES8_RAT;A6KES9_RAT;A6KET0_RAT	Sltm;rCG_56631	NA	1	0	1.3140388438818	2.486366281143112	1.0277642638007992e-4	0.0024586482270180605	Up	25.22434933494245	23.441574702983324	24.755613546865128	Putative protease-protection/stabilization pattern
F8WFH8	-0.732966	0.6016657773764367	1.2638079060628175e-5	3.9264691527073016e-4	Down	F8WFH8	F8WFH8_RAT	Wars1	NA	32	5	0.6747807579070901	1.596354161064929	2.264840679483047e-5	9.890624363994055e-4	Up	26.073157222786712	25.340191426808662	26.01497218471575	Putative protease-protection/stabilization pattern
B1WC84	-0.809879	0.5704296130930908	1.2642775975388571e-5	3.9264691527073016e-4	Down	B1WC84	B1WC84_RAT	Cnpy4	NA	16	16	0.6261478573284123	1.5434383491502068	7.575506093866597e-5	0.0020711258166281614	Up	24.63240714536292	23.822527929791697	24.448675787120106	Putative protease-protection/stabilization pattern
A0A8I6G699;F7ERM0	-1.34004	0.39501081531525717	1.2921207081407722e-5	3.995417787923497e-4	Down	A0A8I6G699;F7ERM0	A0A8I6G699_RAT;F7ERM0_RAT	Fermt2	NA	1	1	1.1846752838720924	2.273122263468013	3.072656361834457e-5	0.0011824717227255322	Up	18.21195320684509	16.871917266483113	18.056592550355205	Putative protease-protection/stabilization pattern
A0A8J8YHW4;A0A8I6GC12;A6J6C4;E9PTW1	-1.66055	0.31631776031957437	1.3205006671636062e-5	4.065419662689346e-4	Down	A0A8J8YHW4;A0A8I6GC12;A6J6C4;E9PTW1	A0A8I6GC12_RAT;A0A8J8YHW4_RAT;A6J6C4_RAT;E9PTW1_RAT	Clk2;Scamp3	NA	7	0	1.370903929147076	2.5863256314074463	5.042060904577736e-5	0.0016377446451979333	Up	27.484502911025384	25.823949377385805	27.194853306532877	Putative protease-protection/stabilization pattern
D3ZEN0	-0.710287	0.6111987004896033	1.331889481788467e-5	4.082731350884907e-4	Down	D3ZEN0	MILK2_RAT	Micall2	NA	29	10	0.3636172865592471	1.2866478842660556	0.0011350205252959327	0.010338002251138288	Up	24.121461697517294	23.411175078596525	23.774792365155776	Putative protease-protection/stabilization pattern
P17955	-0.664335	0.6309793318836415	1.3411632402983548e-5	4.0934383209278666e-4	Down	P17955	NUP62_RAT	Nup62	NA	11	11	0.6248901575952956	1.542093410644473	2.0655999619503134e-5	9.488664675052139e-4	Up	22.865458378711637	22.201123033442048	22.82601319103734	Putative protease-protection/stabilization pattern
Q3B7U9	-1.03307	0.488670734228176	1.4195627497211044e-5	4.295693944775701e-4	Down	Q3B7U9	FKBP8_RAT	Fkbp8	NA	9	9	0.8010982084366454	1.7424269923075617	8.295287861617843e-5	0.0021657576864633	Up	24.821709580682832	23.788644192082227	24.58974240051887	Putative protease-protection/stabilization pattern
A0A8I5Y194;A0A8I6A4G0;A0A8I6A656;A0A8I6AQ89	-0.503328	0.7054776287838976	1.4193705462465913e-5	4.295693944775701e-4	Down	A0A8I5Y194;A0A8I6A4G0;A0A8I6A656;A0A8I6AQ89	A0A8I5Y194_RAT;A0A8I6A4G0_RAT;A0A8I6A656_RAT;A0A8I6AQ89_RAT	Tns1	NA	50	12	0.3087836350960984	1.2386629182024622	3.896394605679827e-4	0.005225448902049025	Up	25.017229503857955	24.51390174359433	24.822685378690434	Putative protease-protection/stabilization pattern
P13444	-0.671201	0.6279836407583048	1.4730077482478934e-5	4.382482052266482e-4	Down	P13444	METK1_RAT	Mat1a	NA	5	1	0.6254313231108597	1.5426719697233406	2.4215130078813394e-5	0.0010145996218229446	Up	23.800585472177453	23.129384354075338	23.7548156771862	Putative protease-protection/stabilization pattern
A6JGS5	-0.604601	0.6576532931975624	1.477562888778472e-5	4.382482052266482e-4	Down	A6JGS5	A6JGS5_RAT	Tgfb2	NA	12	12	0.4028395427032869	1.3221075514719383	2.3692606773950285e-4	0.003938118729441245	Up	23.19170608836202	22.58710520660087	22.98994474930416	Putative protease-protection/stabilization pattern
Q6PCU8	-1.73081	0.3012818599289789	1.4569999451358618e-5	4.382482052266482e-4	Down	Q6PCU8	NDUV3_RAT	Ndufv3	NA	1	1	1.1007526710163624	2.144665530551453	3.165722420032937e-4	0.00460297339964132	Up	16.739041544499766	15.0082272610169	16.108979932033265	Putative protease-protection/stabilization pattern
A0A8I6AE53	-0.868955	0.5475432549214756	1.4749159215980016e-5	4.382482052266482e-4	Down	A0A8I6AE53	A0A8I6AE53_RAT	Luc7l3	NA	8	8	0.5076289893422263	1.4217117490819042	5.500858365773188e-4	0.006535499679201333	Up	22.26588752263031	21.396932367243522	21.90456135658575	Putative protease-protection/stabilization pattern
P97541	-1.25891	0.41786073991109496	1.4791882650638174e-5	4.382482052266482e-4	Down	P97541	HSPB6_RAT	Hspb6	NA	6	6	0.6914515913133563	1.6149075670509976	8.093495867444503e-4	0.008387542331363806	Up	21.92985682001938	20.670950941805483	21.362402533118843	Putative protease-protection/stabilization pattern
Q6AYT3	-0.894224	0.53803651316939	1.5020041536383487e-5	4.4315380882971447e-4	Down	Q6AYT3	RTCB_RAT	Rtcb	NA	34	15	0.9036285691250754	1.870765293414078	1.3948497286730963e-5	8.181822822996367e-4	Up	25.270367928499798	24.37614391639606	25.279772485521132	Putative protease-protection/stabilization pattern
A0A8I5ZP83;A6KI03;M0RCH6	-0.879077	0.5437150970134235	1.5317506626323066e-5	4.500550390912599e-4	Down	A0A8I5ZP83;A6KI03;M0RCH6	A0A8I5ZP83_RAT;A6KI03_RAT;M0RCH6_RAT	Chmp4b;Chmp4bl1	NA	5	0	0.8990332262957672	1.8648159204197996	1.306750043201578e-5	8.046171352965543e-4	Up	25.615493268000733	24.736416060259884	25.635449286555648	Putative protease-protection/stabilization pattern
P11762	-0.644175	0.6398583868626689	1.552565864401929e-5	4.542859043731429e-4	Down	P11762	LEG1_RAT	Lgals1	NA	18	18	0.5056827178356151	1.419795078275378	8.319249974834313e-5	0.0021657576864633	Up	28.68705972839649	28.042884277406806	28.548566995242425	Putative protease-protection/stabilization pattern
A0A8I6ARU6;F7EZK6;Q5RKH2	-1.04004	0.486313216432787	1.5822455968135867e-5	4.591754537310249e-4	Down	A0A8I6ARU6;F7EZK6;Q5RKH2	A0A8I6ARU6_RAT;F7EZK6_RAT;Q5RKH2_RAT	Galk1	NA	20	20	0.7949851627315141	1.7350595301473757	1.0143989358459308e-4	0.0024515217968344833	Up	23.86482151475426	22.824779219798316	23.61976438252983	Putative protease-protection/stabilization pattern
A0A8I5ZU77;D4A9W3	-1.63545	0.32186898913177	1.5972571259355702e-5	4.6030066327928595e-4	Down	A0A8I5ZU77;D4A9W3	A0A8I5ZU77_RAT;D4A9W3_RAT	Dglucy	NA	17	6	1.2759348456716282	2.421556804199527	8.914705559766317e-5	0.002262545880598756	Up	24.861833352529626	23.226378842904676	24.5023136885763	Putative protease-protection/stabilization pattern
Q99P39	-0.998013	0.5006892694854431	1.6225822992862263e-5	4.651621563257396e-4	Down	Q99P39	NFS1_RAT	Nfs1	NA	20	20	0.9012475368930382	1.8676803179945645	3.3159813355659684e-5	0.0012423525839758002	Up	24.24305858101517	23.2450460227837	24.146293559676735	Putative protease-protection/stabilization pattern
A0A8I6AQJ5	-0.747632	0.5955803210516848	1.6448367087066557e-5	4.6964067477225116e-4	Down	A0A8I6AQJ5	A0A8I6AQJ5_RAT	Aldh9a1	NA	34	34	0.7407232620331179	1.6710133530814675	1.756144426677497e-5	9.053400095752611e-4	Up	26.338765563974665	25.591133554790094	26.33185681682321	Putative protease-protection/stabilization pattern
Q03344	-0.861448	0.5503998628945139	1.6852653533492433e-5	4.792515649424093e-4	Down	Q03344	ATIF1_RAT	Atp5if1	NA	9	3	0.6899265023323515	1.6132013322910947	7.857101500575318e-5	0.002099476819832975	Up	25.23637211549686	24.374924131271907	25.06485063360426	Putative protease-protection/stabilization pattern
A6J9V4;D4A531;A6J9V6	-1.59575	0.33085129207771696	1.7034386143577437e-5	4.8055971427359294e-4	Down	A6J9V4;D4A531;A6J9V6	A6J9V4_RAT;A6J9V6_RAT;D4A531_RAT	Polr2i	NA	3	2	1.170130823815164	2.2503210195928536	1.4375100161369503e-4	0.002967511862655098	Up	21.099698993627793	19.503953812481242	20.67408463629641	Putative protease-protection/stabilization pattern
A0A8I5ZQ56;A0A8I6G7I2;A6HZG9;F1LSC3	-0.768514	0.5870219268004425	1.6978938248520373e-5	4.8055971427359294e-4	Down	A0A8I5ZQ56;A0A8I6G7I2;A6HZG9;F1LSC3	A0A8I5ZQ56_RAT;A0A8I6G7I2_RAT;A6HZG9_RAT;F1LSC3_RAT	Sf1	NA	12	12	0.42916648735952734	1.3464554415979086	8.24081031854658e-4	0.008506294149508502	Up	22.673592967761124	21.905079265639166	22.334245752998694	Putative protease-protection/stabilization pattern
D3ZU48	-1.47848	0.35886713669568404	1.7540054776068967e-5	4.928616185291443e-4	Down	D3ZU48	D3ZU48_RAT	Klhdc4	NA	2	2	1.189163489927111	2.2802049294564273	7.932395016359736e-5	0.002103718693290011	Up	15.911323537906851	14.432845257237942	15.62200874716505	Putative protease-protection/stabilization pattern
A0A0G2JVL6;A6JUG4	-0.606117	0.6569625530971097	1.77871384510096e-5	4.961430542093252e-4	Down	A0A0G2JVL6;A6JUG4	A0A0G2JVL6_RAT;A6JUG4_RAT	Ndufa8	NA	11	11	0.4718357247482423	1.3868730411680124	1.0031008969815265e-4	0.002446223975797783	Up	23.856989291086087	23.250872335390525	23.722708060138764	Putative protease-protection/stabilization pattern
F7F0J8;Q6P9V7	-0.607396	0.6563803029917781	1.7840068461067712e-5	4.961430542093252e-4	Down	F7F0J8;Q6P9V7	F7F0J8_RAT;Q6P9V7_RAT	Psme1	NA	16	13	0.3916892459486334	1.3119286369643997	3.482437703889469e-4	0.004863735972631426	Up	24.49082853749097	23.883432388946925	24.275121634895555	Putative protease-protection/stabilization pattern
Q99N27	-0.540802	0.6873884658311661	1.7867035563250658e-5	4.961430542093252e-4	Down	Q99N27	SNX1_RAT	Snx1	NA	24	23	0.29939690111914885	1.2306298578622354	9.084292552284103e-4	0.008996625952828494	Up	24.17185507086405	23.631052619907166	23.93044952102631	Putative protease-protection/stabilization pattern
P11951	-0.771233	0.5859165673602421	1.809342101890752e-5	5.004668524800162e-4	Down	P11951	CX6C2_RAT	Cox6c2	NA	6	0	0.7953481552526043	1.735496138616053	1.4558814795898068e-5	8.181822822996367e-4	Up	25.268143415853885	24.49691056509319	25.292258720345796	Putative protease-protection/stabilization pattern
P30009	-0.774739	0.5844945535574323	1.83452518492735e-5	5.0545808694438e-4	Down	P30009	MARCS_RAT	Marcks	NA	13	13	0.40092553164077316	1.3203546858041315	0.0013952169163147612	0.011917407701356846	Up	22.040946939197024	21.26620842579492	21.667133957435695	Putative protease-protection/stabilization pattern
F7F4Z2;Q6P6T9	-0.64238	0.6406551420351226	1.8526565869171418e-5	5.084752438744295e-4	Down	F7F4Z2;Q6P6T9	F7F4Z2_RAT;Q6P6T9_RAT	Kpna2	NA	17	1	0.4415606852542524	1.358072675170091	2.383137741681752e-4	0.003938118729441245	Up	22.43643415984096	21.794054043080084	22.23561472833433	Putative protease-protection/stabilization pattern
A0A8I5ZPD2;A0A9K3Y6P2;A6HZC3;Q5BJN7	-3.03909	0.12165863688568064	1.8790375576688603e-5	5.117486517635846e-4	Down	A0A8I5ZPD2;A0A9K3Y6P2;A6HZC3;Q5BJN7	A0A8I5ZPD2_RAT;A0A9K3Y6P2_RAT;A6HZC3_RAT;Q5BJN7_RAT	Fau;Faul2	NA	2	0	3.060814296915698	8.344434587081423	1.7870986483876072e-5	9.053400095752611e-4	Up	23.25679445727679	20.21770510724308	23.278519404158775	Putative protease-protection/stabilization pattern
A0A8I6A397	-2.09281	0.2344236364275794	1.913976981911502e-5	5.192670884641894e-4	Down	A0A8I6A397	A0A8I6A397_RAT	ENSRNOG00000067945	NA	2	0	1.9632206926427536	3.8993149658380983	2.994845049113782e-5	0.001158825015998617	Up	23.799346914151815	21.7065368601751	23.66975755281786	Putative protease-protection/stabilization pattern
D3ZWA8	-0.777409	0.5834138088600237	1.929431012931198e-5	5.194791255728445e-4	Down	D3ZWA8	D3ZWA8_RAT	Appl1	NA	29	29	0.7719070143385593	1.707525370531529	2.0282361267045095e-5	9.448644745522783e-4	Up	24.941539092073693	24.164130531070867	24.93603754540943	Putative protease-protection/stabilization pattern
A0A8I6GKY5;A6IF73;D4A7U1	-0.867973	0.5479162085727852	1.9229829962871285e-5	5.194791255728445e-4	Down	A0A8I6GKY5;A6IF73;D4A7U1	A0A8I6GKY5_RAT;A6IF73_RAT;D4A7U1_RAT	Zyx	NA	26	26	0.39217116877280844	1.3123669513322243	0.003164895695643423	0.020616951629117825	Up	26.59116342126462	25.723190608761243	26.115361777534048	Putative protease-protection/stabilization pattern
Q5M7A4	-1.10379	0.4652914672077388	1.969117287984049e-5	5.281560422808731e-4	Down	Q5M7A4	UBA5_RAT	Uba5	NA	11	9	0.9525608180738381	1.9353048230360117	5.4858620415139946e-5	0.0017014874788904581	Up	23.241843450132254	22.138050085581067	23.090610903654902	Putative protease-protection/stabilization pattern
F7EXK3;O08769	-0.889995	0.5396160944320342	2.0232588056138857e-5	5.361508139734494e-4	Down	F7EXK3;O08769	F7EXK3_RAT;O08769_RAT	Cdkn1b	NA	3	2	0.8866790238413067	1.848915156943256	2.0770272908248574e-5	9.488664675052139e-4	Up	21.203768503626865	20.313773787068325	21.200452810909635	Putative protease-protection/stabilization pattern
M0R757	-0.826361	0.5639499695064439	2.02921081972722e-5	5.361508139734494e-4	Down	M0R757	M0R757_RAT	Eef1a1l1	NA	20	0	0.6896730686645469	1.612917971212493	7.102093605380427e-5	0.002011596992787952	Up	29.779831637270757	28.953470722832815	29.643143791497362	Putative protease-protection/stabilization pattern
P19944	-1.44141	0.36820831445416785	2.0225687824875602e-5	5.361508139734494e-4	Down	P19944	RLA1_RAT	Rplp1	NA	5	0	1.1722816924908201	2.2536784545722597	8.440440353149889e-5	0.0021892585399507095	Up	28.278634097922808	26.83722820736141	28.00950989985223	Putative protease-protection/stabilization pattern
A0A8I6ABQ2;D3ZT71	-0.735587	0.6005737852458757	2.021199443767322e-5	5.361508139734494e-4	Down	A0A8I6ABQ2;D3ZT71	A0A8I6ABQ2_RAT;D3ZT71_RAT	Bcl2l13	NA	6	1	0.4402408021199484	1.3568307789519496	6.254622584266341e-4	0.0071089859581364295	Up	21.85749077281069	21.12190418125466	21.562144983374612	Putative protease-protection/stabilization pattern
P61972	-1.13678	0.45477357897947435	2.03826172966721e-5	5.365401973150006e-4	Down	P61972	NTF2_RAT	Nutf2	NA	6	3	1.090462189470518	2.129422448764922	2.727958591988812e-5	0.0010813964953804314	Up	24.813676979396792	23.67689732479385	24.767359514264363	Putative protease-protection/stabilization pattern
A0A8I5ZS76	-0.730397	0.6027382232283807	2.0496771282443588e-5	5.375468053740113e-4	Down	A0A8I5ZS76	A0A8I5ZS76_RAT	Rab5a	NA	7	4	0.5224836442005056	1.4364259724963473	2.015977636477506e-4	0.003577728732806321	Up	25.60109259843232	24.87069606114215	25.393179705342657	Putative protease-protection/stabilization pattern
A0A0G2JYJ7;A0A8I6A6C0;F7EVG9;Q4QR81	-1.26483	0.41614727087766773	2.0731543608162172e-5	5.416976394442669e-4	Down	A0A0G2JYJ7;A0A8I6A6C0;F7EVG9;Q4QR81	A0A0G2JYJ7_RAT;A0A8I6A6C0_RAT;F7EVG9_RAT;Q4QR81_RAT	Rbms2	NA	7	7	1.1147609597840997	2.1655912443987826	4.9917219183057585e-5	0.0016288655715909254	Up	23.274418305864167	22.009584386856012	23.12434534664011	Putative protease-protection/stabilization pattern
P47942	-0.484879	0.714556939015653	2.098443378509663e-5	5.462896162951074e-4	Down	P47942	DPYL2_RAT	Dpysl2	NA	34	33	0.43944612422786733	1.3560836033648977	4.166440534647158e-5	0.0014825409761726894	Up	26.699830458871528	26.214951340123402	26.654397464351266	Putative protease-protection/stabilization pattern
P62738	-1.16287	0.44662206217449896	2.174257540335492e-5	5.539124197931002e-4	Down	P62738	ACTA_RAT	Acta2	NA	17	0	1.1670291784886402	2.245488258659102	2.120483664937703e-5	9.503256222420174e-4	Up	29.712915811164468	28.550042235246686	29.717071413735322	Putative protease-protection/stabilization pattern
Q5XIF6	-1.36546	0.3881099793269878	2.173806430498634e-5	5.539124197931002e-4	Down	Q5XIF6	TBA4A_RAT	Tuba4a	NA	9	3	1.284335008438525	2.435697565371034	3.334793861168918e-5	0.0012428250174177427	Up	27.724348359868273	26.35888579406011	27.643220802498636	Putative protease-protection/stabilization pattern
Q5PQX1	-0.79024	0.5782478884246001	2.1642592179543693e-5	5.539124197931002e-4	Down	Q5PQX1	TOIP1_RAT	Tor1aip1	NA	10	10	0.6908946771765052	1.6142842951448222	5.502621560032692e-5	0.0017014874788904581	Up	24.58006613826634	23.789826135991547	24.480720813168052	Putative protease-protection/stabilization pattern
Q810U0	-2.36448	0.1941871483188774	2.1476563586297086e-5	5.539124197931002e-4	Down	Q810U0	CCD50_RAT	Ccdc50	NA	6	2	1.8989573887986673	3.7294357921238896	9.738045714401132e-5	0.0023859896783278343	Up	23.28147864353676	20.91699827221726	22.815955661015927	Putative protease-protection/stabilization pattern
Q5U317	-1.42686	0.37193886136228477	2.1469950764274717e-5	5.539124197931002e-4	Down	Q5U317	FIP1_RAT	Fip1l1	NA	5	5	1.0780078633847978	2.1111189418624834	1.4667831548217543e-4	0.002967511862655098	Up	22.47729305825611	21.050430456587847	22.128438319972645	Putative protease-protection/stabilization pattern
A0A096MKC0;A0A8I5ZS67;A6JWM3	-0.823087	0.5652311386343253	2.289326129238942e-5	5.797662792952721e-4	Down	A0A096MKC0;A0A8I5ZS67;A6JWM3	A0A096MKC0_RAT;A0A8I5ZS67_RAT;A6JWM3_RAT	Gigyf2	NA	19	14	0.6087055832420134	1.5248904307891729	1.7960163755604465e-4	0.003342807017547164	Up	22.273664477877215	21.450577329050734	22.059282912292748	Putative protease-protection/stabilization pattern
F7F1P2;Q5FVK9	-1.64899	0.3188630649725902	2.2925371868758112e-5	5.797662792952721e-4	Down	F7F1P2;Q5FVK9	F7F1P2_RAT;Q5FVK9_RAT	Rab5if	NA	2	2	0.8985423963845882	1.864181585565544	0.0012391884216460523	0.011037349954309052	Up	18.03634764370709	16.387356543660104	17.285898940044692	Putative protease-protection/stabilization pattern
A0A0G2K4R1	-0.698825	0.6160735997461825	2.314679650183308e-5	5.832827972579361e-4	Down	A0A0G2K4R1	A0A0G2K4R1_RAT	Ppp1r12c	NA	15	15	0.5684194781418022	1.4828981147169646	9.605064550104513e-5	0.002367441550688007	Up	21.680722546992758	20.981897166087283	21.55031664422909	Putative protease-protection/stabilization pattern
A6J1A7;D4A520	-1.02353	0.4919108231623699	2.3690998039315236e-5	5.92777233626824e-4	Down	A6J1A7;D4A520	A6J1A7_RAT;D4A520_RAT	Pptc7	NA	5	5	0.6359125164394541	1.5539203065635139	5.70254644738218e-4	0.006648816664641382	Up	21.904685706291872	20.881154409403134	21.517066925842588	Putative protease-protection/stabilization pattern
A6HPP9	-0.785737	0.5800556954732665	2.4322761551608997e-5	6.064418117850117e-4	Down	A6HPP9	A6HPP9_RAT	Hypk	NA	7	6	0.5404773471651758	1.4544536754813366	3.0527128845791096e-4	0.004494024934657937	Up	22.90335968512888	22.117623021042725	22.658100368207897	Putative protease-protection/stabilization pattern
A0A8I6G338;A6HUB6;A6HUB7;F1M1W4	-0.758442	0.5911345091156616	2.4795147445278032e-5	6.160506633684694e-4	Down	A0A8I6G338;A6HUB6;A6HUB7;F1M1W4	A0A8I6G338_RAT;A6HUB6_RAT;A6HUB7_RAT;F1M1W4_RAT	Ndfip2;Ndfip2_predicted	NA	1	0	0.4442966807016795	1.3606506324487522	8.552700821465713e-4	0.008739058371832427	Up	21.455200676192344	20.696759025674535	21.14105570637622	Putative protease-protection/stabilization pattern
Q5RKI5	-1.23737	0.4241460061602089	2.4901617791504417e-5	6.165327118239258e-4	Down	Q5RKI5	Q5RKI5_RAT	Flii	NA	1	1	1.2892234959163957	2.44396478220577	1.8666804321139403e-5	9.053400095752611e-4	Up	22.116085634931935	20.87871851734203	22.167942013258426	Putative protease-protection/stabilization pattern
P26644	-1.31206	0.40274459940292484	2.535919693443715e-5	6.256741236681167e-4	Down	P26644	APOH_RAT	Apoh	NA	1	1	1.176502106813981	2.260280946708635	5.402289620016773e-5	0.001700160568859501	Up	21.204573058325973	19.892510206704763	21.069012313518744	Putative protease-protection/stabilization pattern
O35964	-0.821433	0.5658794261384041	2.66614499501523e-5	6.55519885753571e-4	Down	O35964	SH3G1_RAT	Sh3gl1	NA	27	24	0.7666563073584847	1.7013221054714993	4.3071115094750545e-5	0.0015098344850788545	Up	23.88735665519384	23.065923246149737	23.83257955350822	Putative protease-protection/stabilization pattern
A6HYZ2;M0R9Q1	-0.74319	0.5974171085246943	2.68330069776158e-5	6.574550948390916e-4	Down	A6HYZ2;M0R9Q1	A6HYZ2_RAT;M0R9Q1_RAT	Rbm14	NA	16	16	0.38205502372004574	1.3031968517392563	0.0019929819324596733	0.015145819991474777	Up	22.595624330077445	21.8524347885909	22.234489812310947	Putative protease-protection/stabilization pattern
Q4V8A2	-0.671881	0.6276875757409995	2.7025500667860367e-5	6.598881732038594e-4	Down	Q4V8A2	CDC27_RAT	Cdc27	NA	6	6	0.6693730365264763	1.590381672480735	2.7740803314774836e-5	0.0010912923792884479	Up	17.293070735187516	16.621189293232234	17.29056232975871	Putative protease-protection/stabilization pattern
D4A3V6	-0.834414	0.560810767944887	2.760131414112706e-5	6.687570710123928e-4	Down	D4A3V6	D4A3V6_RAT	Bloc1s3	NA	5	5	0.7360960298971229	1.6656624093123928	6.56436970888152e-5	0.0018895244678288636	Up	22.00277066012716	21.168356615571835	21.904452645468954	Putative protease-protection/stabilization pattern
P34926	-0.909275	0.5324526474303395	2.7593330165074383e-5	6.687570710123928e-4	Down	P34926	MAP1A_RAT	Map1a	NA	65	5	0.7366641522332351	1.666318463668763	1.1683852983505434e-4	0.002677455112498446	Up	23.750209383997166	22.84093451706786	23.5775986693011	Putative protease-protection/stabilization pattern
A0A9K3Y7C4;B2GV73	-0.965659	0.5120443206754148	2.803701888017708e-5	6.707099009815335e-4	Down	A0A9K3Y7C4;B2GV73	A0A9K3Y7C4_RAT;B2GV73_RAT	Arpc3	NA	12	1	0.9301244314069699	1.9054403318554889	3.639639314446013e-5	0.0013284683497727947	Up	25.941674543174756	24.976015138300344	25.90613956970732	Putative protease-protection/stabilization pattern
A0A8I5ZND3;A6HYM9;G3V887	-0.725697	0.6047047118146965	2.7895469142357364e-5	6.707099009815335e-4	Down	A0A8I5ZND3;A6HYM9;G3V887	A0A8I5ZND3_RAT;A6HYM9_RAT;G3V887_RAT	Tcirg1	NA	19	8	0.6623425074697948	1.5826502917514556	5.2534588711184255e-5	0.0016756640660535844	Up	22.59461788263228	21.868920608151964	22.531263115621762	Putative protease-protection/stabilization pattern
Q8VH49	-1.90765	0.26652551459123885	2.832400182126972e-5	6.752937942640097e-4	Down	Q8VH49	HIG1A_RAT	Higd1a	NA	2	2	1.996143844623976	3.9893227429806264	2.0618323013258954e-5	9.488664675052139e-4	Up	19.75499101443861	17.847336568904502	19.843480413528475	Putative protease-protection/stabilization pattern
Q9QZM5	-0.515285	0.6996544954049583	2.929308096985992e-5	6.830856074195791e-4	Down	Q9QZM5	ABI1_RAT	Abi1	NA	21	8	0.6146065908973135	1.531140412853902	8.43817557380191e-6	6.472905938504648e-4	Up	25.0529955613995	24.537710130255082	25.1523167211524	Putative protease-protection/stabilization pattern
Q498D8;A0A0G2JUC8	-0.638832	0.642232529900577	2.885299690616432e-5	6.830856074195791e-4	Down	Q498D8;A0A0G2JUC8	A0A0G2JUC8_RAT;Q498D8_RAT	Rbx1	NA	4	4	0.6749227594423672	1.5965112946875706	1.9633626504127267e-5	9.268380618381678e-4	Up	22.925642394027538	22.286810040407016	22.961732799849386	Putative protease-protection/stabilization pattern
F1LT49	-0.972334	0.5096807516510284	2.9030238219309687e-5	6.830856074195791e-4	Down	F1LT49	F1LT49_RAT	Lrrc47	NA	28	28	0.9731577529914759	1.963132776768852	2.8859304834839885e-5	0.0011290206493674102	Up	23.620525767186635	22.64819154247024	23.621349295461712	Putative protease-protection/stabilization pattern
P63039	-1.35325	0.3914097992411564	2.9172127323638914e-5	6.830856074195791e-4	Down	P63039	CH60_RAT	Hspd1	NA	61	14	1.3375675226161619	2.527248488851314	3.164011658181386e-5	0.0012110468406260754	Up	27.524681069189395	26.171432849683335	27.509000372299496	Putative protease-protection/stabilization pattern
B4F786;F7FJA7	-1.69283	0.30931888235144855	2.90270808984593e-5	6.830856074195791e-4	Down	B4F786;F7FJA7	B4F786_RAT;F7FJA7_RAT	Cd2bp2	NA	6	3	1.2813907307885621	2.4307318193562795	1.927178562565969e-4	0.0034631469375938557	Up	27.32580087008008	25.632967680534872	26.914358411323438	Putative protease-protection/stabilization pattern
A0A8I5YC26;A0A8I6G1P2;A6JBL4;D4A197	-1.01136	0.496079173609353	2.9242891640894526e-5	6.830856074195791e-4	Down	A0A8I5YC26;A0A8I6G1P2;A6JBL4;D4A197	A0A8I5YC26_RAT;A0A8I6G1P2_RAT;A6JBL4_RAT;D4A197_RAT	Mcee	NA	5	5	0.6539408653690693	1.5734603948129535	5.361828193275992e-4	0.006413463421990105	Up	22.025677709406015	21.01432000581255	21.66826087118162	Putative protease-protection/stabilization pattern
A6HP51;D3ZQL1	-0.663781	0.6312218577120269	3.057414047858299e-5	7.051970316900526e-4	Down	A6HP51;D3ZQL1	A6HP51_RAT;D3ZQL1_RAT	Emc7	NA	9	2	0.6910474503977504	1.6144552477460608	2.307655209495351e-5	9.963723499046696e-4	Up	23.384819311010702	22.721038379438532	23.41208582983628	Putative protease-protection/stabilization pattern
A0A8I5ZSB3;A0A8I6ADE8;A6ISI1;D3ZM91	-0.930472	0.5246866805235889	3.0569452940915485e-5	7.051970316900526e-4	Down	A0A8I5ZSB3;A0A8I6ADE8;A6ISI1;D3ZM91	A0A8I5ZSB3_RAT;A0A8I6ADE8_RAT;A6ISI1_RAT;D3ZM91_RAT	Sync	NA	12	12	0.8596432236190559	1.8145895098016276	5.287860747750944e-5	0.0016790736302611856	Up	22.904034598189455	21.973562670095337	22.83320589371439	Putative protease-protection/stabilization pattern
A0A8I6AHR3;A0A8I5ZS80	-1.79813	0.287546092406116	3.127089204853566e-5	7.16599309371136e-4	Down	A0A8I6AHR3;A0A8I5ZS80	A0A8I5ZS80_RAT;A0A8I6AHR3_RAT	Rprd2	NA	3	1	1.472627609857975	2.7752689898717473	1.225610663508962e-4	0.002720548309814094	Up	17.652516292924513	15.854381430462253	17.327009040320227	Putative protease-protection/stabilization pattern
Q6MG08	-0.797292	0.5754283873927559	3.117344576481705e-5	7.16599309371136e-4	Down	Q6MG08	ABCF1_RAT	Abcf1	NA	31	5	0.6429067640109878	1.5614720698494122	1.3556490157432346e-4	0.0028835538552464614	Up	23.210477889835502	22.41318618971415	23.056092953725138	Putative protease-protection/stabilization pattern
Q499R7	-0.672218	0.6275410299180849	3.178021016308955e-5	7.235873574432061e-4	Down	Q499R7	Q499R7_RAT	Ppa1	NA	21	21	0.5262167565053417	1.4401476760396998	1.681999484515913e-4	0.0031845557085179626	Up	25.10135706242167	24.429138756038675	24.955355512544028	Putative protease-protection/stabilization pattern
Q6AZ83	-1.08217	0.4723163876781923	3.203433521741356e-5	7.247128679696658e-4	Down	Q6AZ83	G6PC3_RAT	G6pc3	NA	2	2	0.9270128447328077	1.9013351305229615	9.26965030158812e-5	0.002319377872280759	Up	24.05030133348232	22.96812683127569	23.895139676008498	Putative protease-protection/stabilization pattern
A0A8I6GHX2;B2RYT5	-1.90341	0.26731053070850636	3.193810879005019e-5	7.247128679696658e-4	Down	A0A8I6GHX2;B2RYT5	A0A8I6GHX2_RAT;B2RYT5_RAT	Cox7a2l	NA	5	0	1.4407265022050098	2.714575297468659	2.1098614353758585e-4	0.003685301999058385	Up	22.100678807144114	20.19726738598319	21.637993888188202	Putative protease-protection/stabilization pattern
A6KL57;D4AA63	-1.02265	0.4922112863890189	3.253806466654299e-5	7.337644455534742e-4	Down	A6KL57;D4AA63	A6KL57_RAT;D4AA63_RAT	Ubqln2	NA	8	8	0.6911224220057726	1.6145391472865647	4.466917861152429e-4	0.005723630288369125	Up	26.027001470167573	25.004351114406607	25.695473536412376	Putative protease-protection/stabilization pattern
A0A8I5Y1T6	-0.853527	0.5534301624488096	3.3365872004272355e-5	7.476700622223182e-4	Down	A0A8I5Y1T6	A0A8I5Y1T6_RAT	Epb41	NA	15	14	0.47298768657414314	1.3879808725255052	0.0015430788022915204	0.01272855492751616	Up	22.046704800967216	21.19317798036652	21.666165666940657	Putative protease-protection/stabilization pattern
A0A8I5ZZX4	-2.67429	0.15665993598724784	3.352014370929607e-5	7.487575318786292e-4	Down	A0A8I5ZZX4	A0A8I5ZZX4_RAT	Gsn	NA	1	1	2.1014390948809627	4.291372379378271	1.7255028254043372e-4	0.003223822033426943	Up	17.720011272144248	15.045719451242523	17.14715854612348	Putative protease-protection/stabilization pattern
A6JU26;G3V829;Q2QC85	-2.514	0.17506995732195973	3.498615129580272e-5	7.766048192024423e-4	Down	A6JU26;G3V829;Q2QC85	A6JU26_RAT;G3V829_RAT;Q2QC85_RAT	Fubp3	NA	1	1	1.2405118193184261	2.3628234238778303	0.0031209865612690946	0.020481464421576372	Up	14.548623858472217	12.034627296578059	13.275139115896483	Putative protease-protection/stabilization pattern
A0A8I6A304	-0.980042	0.5069648993101166	3.52699468005933e-5	7.804577915468786e-4	Down	A0A8I6A304	A0A8I6A304_RAT	Basp1	NA	18	18	0.5814598689695138	1.4963626582425527	0.0010767508420157883	0.00997967632501806	Up	26.344463748951146	25.364421516984216	25.945881385953722	Putative protease-protection/stabilization pattern
A0A8I6AFH7;F1M866;A0A8I6ASS7	-0.47243	0.7207494614266176	3.57225989556416e-5	7.880115987691533e-4	Down	A0A8I6AFH7;F1M866;A0A8I6ASS7	A0A8I6AFH7_RAT;A0A8I6ASS7_RAT;F1M866_RAT	Sorbs1	NA	25	3	0.28333518110829203	1.217005072385353	0.0010199091328585185	0.00969392828157204	Up	22.82099607124827	22.348565830040943	22.631901011149235	Putative protease-protection/stabilization pattern
Q62667	-0.500403	0.7069093924796076	3.640752686698498e-5	7.973783187817804e-4	Down	Q62667	MVP_RAT	Mvp	NA	64	64	0.5005173415192914	1.4147207815477292	3.634974583025279e-5	0.0013284683497727947	Up	24.368821408778825	23.86841862454512	24.368935966064413	Putative protease-protection/stabilization pattern
Q9Z2S9	-0.668048	0.6293575451631165	3.64850409949579e-5	7.973783187817804e-4	Down	Q9Z2S9	FLOT2_RAT	Flot2	NA	26	26	0.5869962909555824	1.5021160651252234	8.858848872258992e-5	0.002262545880598756	Up	26.164757912520532	25.496709679065106	26.08370597002069	Putative protease-protection/stabilization pattern
A0A8I5ZPE2	-0.694592	0.6178840481077695	3.6452414049414434e-5	7.973783187817804e-4	Down	A0A8I5ZPE2	A0A8I5ZPE2_RAT	Naa35	NA	17	14	0.567588419791683	1.4820441435437866	1.4415929641191656e-4	0.002967511862655098	Up	23.156023724193144	22.461431757216864	23.02902017700855	Putative protease-protection/stabilization pattern
P35465	-0.606203	0.6569233160659372	3.6613455473794006e-5	7.977227021844165e-4	Down	P35465	PAK1_RAT	Pak1	NA	21	12	0.4848267441303591	1.3994177968768102	1.670062851124449e-4	0.0031704329889577004	Up	23.567927134998534	22.96172401189431	23.446550756024667	Putative protease-protection/stabilization pattern
A0A8I6ALA1;A6IAC1;A6IAC2	-0.71216	0.6104055207958651	3.673643016028036e-5	7.979468158433904e-4	Down	A0A8I6ALA1;A6IAC1;A6IAC2	A0A8I6ALA1_RAT;A6IAC1_RAT;A6IAC2_RAT	Mat2a;Mat2al1;rCG_56483	NA	17	0	0.5815012951289162	1.4964056260536551	1.4597677079749755e-4	0.002967511862655098	Up	23.72691374926675	23.014753665026266	23.596254960155182	Putative protease-protection/stabilization pattern
P62961	-0.84334	0.5573517486675729	3.696956350339721e-5	8.005549821637788e-4	Down	P62961	YBOX1_RAT	Ybx1	NA	8	0	0.5606328737490927	1.4749160837027053	5.567398421345536e-4	0.006596917477229156	Up	24.966490685047695	24.123150700296414	24.683783574045503	Putative protease-protection/stabilization pattern
P15205	-0.733161	0.6015845630429806	3.740280571679539e-5	8.029042442697931e-4	Down	P15205	MAP1B_RAT	Map1b	NA	71	69	0.5788849459751937	1.4936943311760709	1.8554892773280237e-4	0.0033689024545537787	Up	24.03149577507746	23.298335227413304	23.877220173388494	Putative protease-protection/stabilization pattern
Q63028	-0.762231	0.5895838288030189	3.7418217851861564e-5	8.029042442697931e-4	Down	Q63028	ADDA_RAT	Add1	NA	11	11	0.5885991751162507	1.5037858955499184	2.1490047312654534e-4	0.0036953224646351555	Up	23.837735478898193	23.07550433852244	23.66410351363869	Putative protease-protection/stabilization pattern
A6JDM6;A6JDM5	-1.13706	0.45468628547014367	3.739105626217086e-5	8.029042442697931e-4	Down	A6JDM6;A6JDM5	A6JDM5_RAT;A6JDM6_RAT	Cox16;rCG_20872	NA	3	0	0.746233213759492	1.677407502338245	6.096780073141316e-4	0.006996969156874175	Up	20.677658710264804	19.540602104653196	20.286835318412688	Putative protease-protection/stabilization pattern
A0A8I5ZTD5;A0A8I6A5N9;A6HML6;D3ZLC3	-1.56917	0.3370021155323397	3.774080149615326e-5	8.073795027016956e-4	Down	A0A8I5ZTD5;A0A8I6A5N9;A6HML6;D3ZLC3	A0A8I5ZTD5_RAT;A0A8I6A5N9_RAT;A6HML6_RAT;D3ZLC3_RAT	Itprid2	NA	6	6	1.2898971774423487	2.4451062835982698	1.4326328528236221e-4	0.002967511862655098	Up	21.484314569631575	19.915144122704568	21.205041300146917	Putative protease-protection/stabilization pattern
A0A8I5ZTV6;A0A8I6GMG5;Q6AY18	-0.55289	0.6816532246595075	3.835584371189733e-5	8.113931796560821e-4	Down	A0A8I5ZTV6;A0A8I6GMG5;Q6AY18	A0A8I5ZTV6_RAT;A0A8I6GMG5_RAT;Q6AY18_RAT	Sar1a	NA	21	17	0.43897250535558996	1.3556384910187897	1.8322425493520688e-4	0.0033670299045546513	Up	26.08976043281046	25.536870326002134	25.975842831357724	Putative protease-protection/stabilization pattern
Q99MB4	-0.831878	0.5617974862075957	3.819963065150221e-5	8.113931796560821e-4	Down	Q99MB4	ZNG1_RAT	Zng1	NA	6	0	0.5768555841355294	1.4915947084260421	4.392549415220286e-4	0.005686223475169076	Up	26.196207156370107	25.36432923054664	25.94118481468217	Putative protease-protection/stabilization pattern
A0A8I5ZX02;A6JTJ3;Q6PCU1	-1.21285	0.43141636449797943	4.0391142020795264e-5	8.441817528790735e-4	Down	A0A8I5ZX02;A6JTJ3;Q6PCU1	A0A8I5ZX02_RAT;A6JTJ3_RAT;Q6PCU1_RAT	Surf2	NA	4	4	1.3516974758590266	2.552122317430799	1.8951605709991358e-5	9.129001362751619e-4	Up	16.418798858351774	15.205951665350602	16.557649141209627	Putative protease-protection/stabilization pattern
Q6AY20	-1.00024	0.4999161090693166	4.053407653987925e-5	8.441817528790735e-4	Down	Q6AY20	MPRD_RAT	M6pr	NA	2	0	0.6360826047579557	1.5541035187222552	7.969409478793589e-4	0.008323213645919971	Up	23.0654965352749	22.065254456906807	22.701337061664766	Putative protease-protection/stabilization pattern
A0A8I5Y5Z6;A0A8I6A2T0;A6I4N6;F7EEB9	-0.688358	0.620559763705102	4.021431287149283e-5	8.441817528790735e-4	Down	A0A8I5Y5Z6;A0A8I6A2T0;A6I4N6;F7EEB9	A0A8I5Y5Z6_RAT;A0A8I6A2T0_RAT;A6I4N6_RAT;F7EEB9_RAT	Xrcc4	NA	6	6	0.4335554550284968	1.3505578661386486	8.395763898095289e-4	0.008616000603248223	Up	21.9394107398953	21.25105280242085	21.68460825744935	Putative protease-protection/stabilization pattern
P10818	-2.24965	0.2102748449009122	4.04970469934092e-5	8.441817528790735e-4	Down	P10818	CX6A1_RAT	Cox6a1	NA	2	2	1.1945878041715403	2.2887942909137453	0.002324381677857701	0.01674358765097699	Up	21.555773617902418	19.30612179435262	20.50070959852416	Putative protease-protection/stabilization pattern
P54001	-0.43373	0.7403453364813694	4.2323835714625115e-5	8.584330477631931e-4	Down	P54001	P4HA1_RAT	P4ha1	NA	45	45	0.4574355970673558	1.3730989523929635	2.9248452186314497e-5	0.001137957636985126	Up	27.539581635737196	27.105851918367083	27.56328751543444	Putative protease-protection/stabilization pattern
Q5RJS8	-0.962995	0.5129908389781633	4.2738131533442656e-5	8.584330477631931e-4	Down	Q5RJS8	TPST2_RAT	Tpst2	NA	9	9	0.8884314882107454	1.851162427901605	7.429586463459574e-5	0.0020550352245217673	Up	24.422826363614124	23.459831331052687	24.34826281926344	Putative protease-protection/stabilization pattern
A6K2U1;F7FEE4	-1.43095	0.3708859382980793	4.271720798659897e-5	8.584330477631931e-4	Down	A6K2U1;F7FEE4	A6K2U1_RAT;F7FEE4_RAT	Psmd4	NA	15	15	1.22656692499924	2.3400947168372546	1.2205105870590808e-4	0.0027204720400013185	Up	24.35862050621224	22.927667982125634	24.154234907124874	Putative protease-protection/stabilization pattern
D4ACW1	-0.600892	0.6593460737086289	4.2797712320488066e-5	8.584330477631931e-4	Down	D4ACW1	D4ACW1_RAT	Nop2	NA	11	7	0.5153222946244149	1.4293134092776316	1.2186650762949612e-4	0.0027204720400013185	Up	21.746512269299565	21.145620071771496	21.66094236639591	Putative protease-protection/stabilization pattern
A6HM44;A6HM45;D3ZU74;F7FJ03	-0.61208	0.6542525891796808	4.1541869080936104e-5	8.584330477631931e-4	Down	A6HM44;A6HM45;D3ZU74;F7FJ03	A6HM44_RAT;A6HM45_RAT;D3ZU74_RAT;F7FJ03_RAT	Dync1i2	NA	28	27	0.5058677180623583	1.4199771536590167	1.5156835077867052e-4	0.0030245779579752114	Up	24.287219635227174	23.675139269035043	24.1810069870974	Putative protease-protection/stabilization pattern
P63029	-1.66098	0.3162249643754465	4.189672311820489e-5	8.584330477631931e-4	Down	P63029	TCTP_RAT	Tpt1	NA	1	0	1.280009487035155	2.428405737719218	2.4236072899322283e-4	0.003972584078706044	Up	22.564299696811478	20.90332286765639	22.18333235469154	Putative protease-protection/stabilization pattern
A0A0G2K350;A6IXL2	-0.791623	0.5776939305256834	4.258523711502123e-5	8.584330477631931e-4	Down	A0A0G2K350;A6IXL2	A0A0G2K350_RAT;A6IXL2_RAT	Napg	NA	15	4	0.586261383421796	1.5013510834330892	3.1866838283306704e-4	0.0046239565959855485	Up	25.192564797423266	24.400942039785356	24.987203423207152	Putative protease-protection/stabilization pattern
A0A8I5ZQJ5;A6J875;Q5U2U5	-0.827065	0.5636748436895217	4.197973072043926e-5	8.584330477631931e-4	Down	A0A8I5ZQJ5;A6J875;Q5U2U5	A0A8I5ZQJ5_RAT;A6J875_RAT;Q5U2U5_RAT	Plin2	NA	13	4	0.5683995221237979	1.4828776027335115	5.068829218117852e-4	0.0062313159190091165	Up	21.740214085990292	20.913149173813167	21.481548695936965	Putative protease-protection/stabilization pattern
Q5XIN6	-0.574023	0.67174090654694385	4.2954667938064724e-5	8.584330477631931e-4	Down	Q5XIN6	LETM1_RAT	Letm1	NA	30	30	0.38129269786283615	1.3025084191870615	6.408293887864915e-4	0.007179925477843586	Up	23.973225929901805	23.399202721415254	23.78049541927809	Putative protease-protection/stabilization pattern
A6JDN6;D3ZS76;B2RYJ6	-0.774203	0.5847115449778979	4.303682134669306e-5	8.584330477631931e-4	Down	A6JDN6;D3ZS76;B2RYJ6	A6JDN6_RAT;B2RYJ6_RAT;D3ZS76_RAT	Ttc9	NA	3	3	0.5037949565629063	1.4179384964516124	7.294109203758926e-4	0.007861428808495732	Up	18.965226391133577	18.191023373484036	18.694818330046942	Putative protease-protection/stabilization pattern
A6HS83;D3ZFQ8	-0.483737	0.7151229000058787	4.2475705659092895e-5	8.584330477631931e-4	Down	A6HS83;D3ZFQ8	A6HS83_RAT;D3ZFQ8_RAT	Cyc1	NA	8	6	0.30379120198138665	1.2343839443444722	8.971209896872297e-4	0.008959821901234517	Up	24.48270653193337	23.99896963976536	24.30276084174675	Putative protease-protection/stabilization pattern
A6KNG6	-0.507562	0.7034100517850975	4.155579513826324e-5	8.584330477631931e-4	Down	A6KNG6	A6KNG6_RAT	Riok3	NA	13	13	0.28818511494548815	1.2211031846903078	0.0016114052733800055	0.013074897494928687	Up	23.029909739430813	22.522347595879857	22.81053271082534	Putative protease-protection/stabilization pattern
A0A0G2JW38;A0A8I6GEB4;A6KFD1	-0.744764	0.5967655504446651	4.2767554364699896e-5	8.584330477631931e-4	Down	A0A0G2JW38;A0A8I6GEB4;A6KFD1	A0A0G2JW38_RAT;A0A8I6GEB4_RAT;A6KFD1_RAT	Rpe	NA	7	7	0.4181885989320122	1.3362487505198712	0.0017622282115123654	0.014068024764057564	Up	22.3953293023038	21.650565462786496	22.06875406171851	Putative protease-protection/stabilization pattern
A1A5P0	-1.50278	0.35287227949694844	4.3000074345173506e-5	8.584330477631931e-4	Down	A1A5P0	BORG5_RAT	Cdc42ep1	NA	5	5	0.6424563035461333	1.560984599098044	0.007821612531788423	0.03862262087698314	Up	18.180065044295645	16.67728305052883	17.31973935407496	Putative protease-protection/stabilization pattern
Q920P6	-0.404072	0.7557221546548596	4.3604444796189685e-5	8.67312004499492e-4	Down	Q920P6	ADA_RAT	Ada	NA	21	21	0.34869988668864593	1.273412549061033	1.1900852094446898e-4	0.0027009594128454646	Up	24.555539495144497	24.151467317535282	24.500167204223928	Putative protease-protection/stabilization pattern
Q4V8H5	-0.601794	0.6589340839283094	4.399291734578877e-5	8.710651665937739e-4	Down	Q4V8H5	Q4V8H5_RAT	Dnpep	NA	20	20	0.7840073192647523	1.721907112454745	6.825912640721988e-6	5.6863867539944e-4	Up	25.349605429481056	24.747811487921012	25.531818807185765	Putative protease-protection/stabilization pattern
A6I300	1.4499797148653464	2.732042099131595	4.403916532136295e-5	8.710651665937739e-4	Up	A6I300	A6I300_RAT	rCG_26094	NA	1	1	-1.44998	0.366026570497527	4.403916532136384e-5	0.0015286339688263596	Down	19.59414779937611	21.044127514241456	19.59414779937611	Opposite protease-susceptibility pattern
Q5XIT1	-0.487714	0.7131544632442479	4.4213219806308536e-5	8.720718926141246e-4	Down	Q5XIT1	MARE3_RAT	Mapre3	NA	13	13	0.39201845812413083	1.3122280433882632	1.9346427172739047e-4	0.0034631469375938557	Up	24.544779030316136	24.057065521525345	24.44908397964947	Putative protease-protection/stabilization pattern
D4A0T8	-0.569349	0.6739206934014633	4.4708279441620925e-5	8.769510435626531e-4	Down	D4A0T8	D4A0T8_RAT	Dhrs7	NA	14	14	0.5481955101057636	1.4622555958724694	5.8013039291733104e-5	0.001748336728265942	Up	23.32561095442663	22.75626168541477	23.304457195520534	Putative protease-protection/stabilization pattern
A0A8I6AGW0;Q6AYF8	-0.822766	0.5653570215319476	4.4687967824866135e-5	8.769510435626531e-4	Down	A0A8I6AGW0;Q6AYF8	A0A8I6AGW0_RAT;Q6AYF8_RAT	Serpinb9	NA	27	22	0.6818932695338198	1.6042436464954528	1.5960689292057517e-4	0.003064908956802536	Up	25.18475972009822	24.36199383880182	25.043887108335632	Putative protease-protection/stabilization pattern
P24051	-1.36443	0.3883876055046946	4.49670461870085e-5	8.784814450369359e-4	Down	P24051	RS27L_RAT	Rps27l	NA	3	0	1.5615098797957963	2.9516258986175523	1.7538854797002946e-5	9.053400095752611e-4	Up	24.093388152027316	22.72895721834445	24.290467098140244	Putative protease-protection/stabilization pattern
A0A0G2K2A5	-0.66379	0.6312177621184757	4.504974224761949e-5	8.784814450369359e-4	Down	A0A0G2K2A5	A0A0G2K2A5_RAT	Uchl5	NA	13	13	0.5901563084292398	1.5054098418241781	1.0052975243004587e-4	0.002446223975797783	Up	23.252833927848258	22.58904363552344	23.179199943952682	Putative protease-protection/stabilization pattern
P46892	-2.51257	0.17524349184281066	4.5158486935947554e-5	8.784814450369359e-4	Down	P46892	CD11B_RAT	Cdk11b	NA	2	2	1.9252650193907215	3.7980661147590236	2.6998018487986203e-4	0.0042426806125710065	Up	19.765596079773452	17.25302885160159	19.178293870992313	Putative protease-protection/stabilization pattern
A2VCX1	-0.869088	0.5474926704434403	4.5408689556515454e-5	8.809285773963997e-4	Down	A2VCX1	TIPRL_RAT	Tiprl	NA	13	1	0.6828938576296153	1.6053566633294059	2.3033591318511907e-4	0.003855812296131981	Up	22.876922984811653	22.00783454069165	22.69072839832127	Putative protease-protection/stabilization pattern
A6IUK2	-1.44437	0.36745356573159654	4.59342424714723e-5	8.878589727147522e-4	Down	A6IUK2	A6IUK2_RAT	Smim1	NA	1	1	1.5627031724445395	2.954068279317128	2.6584557965225995e-5	0.0010635325138517813	Up	19.298223916325078	17.853857772825375	19.416560945269914	Putative protease-protection/stabilization pattern
Q63570	-1.11639	0.4612479939434856	4.6800549481912146e-5	8.980885931745797e-4	Down	Q63570	PRS6B_RAT	Psmc4	NA	31	31	0.9439857698160488	1.923835933264988	1.4603226858028132e-4	0.002967511862655098	Up	24.732588257464023	23.61620279920426	24.560188569020305	Putative protease-protection/stabilization pattern
Q64303	-0.98241	0.5061337032680374	4.718456817561373e-5	9.030106141932996e-4	Down	Q64303	PAK2_RAT	Pak2	NA	30	20	0.8442800843804896	1.795368619825619	1.3209392600330524e-4	0.002860419235563928	Up	25.61240742818471	24.629997879405902	25.47427796378639	Putative protease-protection/stabilization pattern
A6J3L7	-0.934265	0.5233089571376625	4.745902589766468e-5	9.030532962063001e-4	Down	A6J3L7	A6J3L7_RAT	Dpysl3	NA	46	41	0.8992627607410668	1.865112638387451	6.169335299391218e-5	0.001820210968957884	Up	27.23053002806551	26.296264886010942	27.19552764675201	Putative protease-protection/stabilization pattern
A6KAB6;G3V7I3	-0.726265	0.6044668244859798	4.778853212875574e-5	9.030532962063001e-4	Down	A6KAB6;G3V7I3	A6KAB6_RAT;G3V7I3_RAT	Atp13a1	NA	43	43	0.6983034581375094	1.6225955738849722	6.257780935817174e-5	0.0018386450957062826	Up	24.133428751435915	23.407163817424163	24.105467275561672	Putative protease-protection/stabilization pattern
Q4KLL7;A0A8I6GH80	-0.428703	0.7429293678068637	4.76792498608668e-5	9.030532962063001e-4	Down	Q4KLL7;A0A8I6GH80	A0A8I6GH80_RAT;Q4KLL7_RAT	Vps4b	NA	17	17	0.3370375126613965	1.2631601058495294	2.4040329515891826e-4	0.0039588272860937215	Up	22.611889354814455	22.183186316507125	22.520223829168522	Putative protease-protection/stabilization pattern
A6HIJ8;D4A104	-0.458724	0.7276294848731536	4.7824457855862525e-5	9.030532962063001e-4	Down	A6HIJ8;D4A104	A6HIJ8_RAT;D4A104_RAT	Mrpl45	NA	13	13	0.3330507368624147	1.259674279536002	4.0322779929259113e-4	0.005356953183472491	Up	22.339154181388775	21.880430091308316	22.21348082817073	Putative protease-protection/stabilization pattern
Q75Q41	-0.928333	0.5254650961576559	4.844431363542116e-5	9.123249597138757e-4	Down	Q75Q41	TOM22_RAT	Tomm22	NA	6	6	0.6992630282965813	1.6236751590781335	3.222349765330021e-4	0.004626557664184791	Up	23.343774869333906	22.415441711283577	23.114704739580155	Putative protease-protection/stabilization pattern
A0A8I5Y6Z0;A0A8I6AX06;B1WC16	-0.751919	0.5938132728347156	4.869222163867073e-5	9.145613300356165e-4	Down	A0A8I5Y6Z0;A0A8I6AX06;B1WC16	A0A8I5Y6Z0_RAT;A0A8I6AX06_RAT;B1WC16_RAT	Bclaf1	NA	6	6	0.5644264687680618	1.4787995081211056	3.310737629961995e-4	0.004679308015521135	Up	22.91160282877196	22.159684074495832	22.724110543263887	Putative protease-protection/stabilization pattern
A0A8I6AQM3;A6HS29	1.627880805842988	3.090586846558822	4.92517851571729e-5	9.226240494654533e-4	Up	A0A8I6AQM3;A6HS29	A0A8I6AQM3_RAT;A6HS29_RAT	Eef1d	NA	1	1	-1.13212	0.4562448927062197	5.442311309353634e-4	0.006498652003631211	Down	23.607860416868984	25.23574122271197	24.10362153698704	Opposite protease-susceptibility pattern
Q5XI53	-0.908487	0.5327433360008953	5.199109991857097e-5	9.688131013773712e-4	Down	Q5XI53	CACL1_RAT	Cacul1	NA	4	3	0.5406762410328305	1.4546542042487853	0.0014787539553678254	0.012391783145514286	Up	24.38681534417628	23.47832789097388	24.019004132006703	Putative protease-protection/stabilization pattern
Q9JM53	-0.719939	0.6071229235703983	5.2670509128969644e-5	9.788973100846037e-4	Down	Q9JM53	AIFM1_RAT	Aifm1	NA	24	24	0.743657028282847	1.674414869254055	4.2122666421114853e-5	0.0014913530046395714	Up	23.70339853122143	22.98345908341002	23.72711611169287	Putative protease-protection/stabilization pattern
P60841	-3.29531	0.10186237726471196	5.423020690886511e-5	0.0010052463223080468	Down	P60841	ENSA_RAT	Ensa	NA	1	0	3.141400455770217	8.823802229689475	7.521238974671831e-5	0.0020711258166281614	Up	19.60064388856626	16.30533708604456	19.446737541814777	Putative protease-protection/stabilization pattern
Q9QXU8	-0.734035	0.6012201042535733	5.440124894891242e-5	0.0010057839263896836	Down	Q9QXU8	DC1L1_RAT	Dync1li1	NA	43	42	0.7053579172627629	1.6305491364922688	7.145628061515653e-5	0.002015864235202882	Up	23.97384804422895	23.239813201812748	23.945171119075507	Putative protease-protection/stabilization pattern
A6I541;F7EZE5	-0.589973	0.6643552127759457	5.459780237546603e-5	0.0010067891630746743	Down	A6I541;F7EZE5	A6I541_RAT;F7EZE5_RAT	Btf3	NA	10	3	0.5981426244906416	1.5137664361645868	4.9671289348657616e-5	0.0016288655715909254	Up	24.85327892199105	24.263305645009687	24.86144826950033	Putative protease-protection/stabilization pattern
P62628	-1.35193	0.3917678177732743	5.502360328958832e-5	0.0010110804449429008	Down	P62628	DLRB1_RAT	Dynlrb1	NA	5	3	1.3864377574254938	2.6143236525243734	4.626077537983456e-5	0.0015748680310798486	Up	24.863246115399082	23.511316911108963	24.89775466853445	Putative protease-protection/stabilization pattern
A0A8I5ZQ00;A6J307	-1.31523	0.4018604033814204	5.511609260668829e-5	0.0010110804449429008	Down	A0A8I5ZQ00;A6J307	A0A8I5ZQ00_RAT;A6J307_RAT	Cystm1	NA	2	2	0.9443762284883945	1.924356680937682	4.932857585101358e-4	0.006103364234773141	Up	21.541118178079437	20.22588451413547	21.17026074262386	Putative protease-protection/stabilization pattern
A0A0G2JZJ1;A0A8I6A8J5;Q4V8E2	-0.849221	0.5550842624216971	5.567387426800583e-5	0.0010186736529502565	Down	A0A0G2JZJ1;A0A8I6A8J5;Q4V8E2	A0A0G2JZJ1_RAT;A0A8I6A8J5_RAT;Q4V8E2_RAT	Psmd14	NA	14	1	0.8695240658013965	1.8270600677110962	4.732235137745418e-5	0.0015881022279798723	Up	24.58331034872962	23.73408904467544	24.603613110476836	Putative protease-protection/stabilization pattern
Q9Z0V5	-0.654	0.6355156363934278	5.7410577174069214e-5	0.001044335130352676	Down	Q9Z0V5	PRDX4_RAT	Prdx4	NA	17	17	0.673718625399836	1.5951793350535293	4.680269820515396e-5	0.00158569333009902	Up	28.673030968587845	28.01903049581464	28.69274912121447	Putative protease-protection/stabilization pattern
Q68FR6	-0.375785	0.7706862136463183	5.7783302347988645e-5	0.001044335130352676	Down	Q68FR6	EF1G_RAT	Eef1g	NA	28	3	0.313979683758582	1.2431321628127374	1.9367408378578827e-4	0.0034631469375938557	Up	27.1693247664546	26.79354025523248	27.107519938991057	Putative protease-protection/stabilization pattern
Q9Z2X5	-0.516469	0.6990809245513677	5.732860946145137e-5	0.001044335130352676	Down	Q9Z2X5	HOME3_RAT	Homer3	NA	20	18	0.41766653639177065	1.335765294770289	2.3815964081456303e-4	0.003938118729441245	Up	22.72805543803991	22.211586812617796	22.629253349009566	Putative protease-protection/stabilization pattern
G3V629	-0.816524	0.5678084999498311	5.7647621502957265e-5	0.001044335130352676	Down	G3V629	G3V629_RAT	Ppp1r18	NA	6	6	0.5020805604792535	1.4162545200400034	0.0013318497722355296	0.011543241416401204	Up	20.778534466222688	19.962010817339653	20.46409137781891	Putative protease-protection/stabilization pattern
A0A8I6AVM8;A6HMC2	-0.700504	0.6153570997792782	5.781377928233993e-5	0.001044335130352676	Down	A0A8I6AVM8;A6HMC2	A0A8I6AVM8_RAT;A6HMC2_RAT	Lnpk	NA	14	5	0.3344618431029005	1.2609069751347763	0.005527802666229248	0.030172878378819625	Up	23.269050271767235	22.56854604516448	22.903007888267375	Putative protease-protection/stabilization pattern
B2RZC9	-1.10242	0.46573610853090175	5.839290834726854e-5	0.001052075559079152	Down	B2RZC9	KTAP2_RAT	Krtcap2	NA	1	0	0.8450667848301308	1.7963478998712727	3.4292657811150866e-4	0.004808441781401174	Up	22.248688756825008	21.146273400610824	21.991340185440954	Putative protease-protection/stabilization pattern
Q5XIW8	-2.96536	0.12803804944435862	5.912133817599824e-5	0.001059843533225933	Down	Q5XIW8	SNUT1_RAT	Sart1	NA	10	10	1.9588766546270335	3.8875915622542263	8.833069431427423e-4	0.008863956845001717	Up	19.074451554717633	16.10909606370718	18.067972718334214	Putative protease-protection/stabilization pattern
B2GUZ3	-0.667766	0.6294806662136081	6.053287884036306e-5	0.0010742689600717063	Down	B2GUZ3	B2GUZ3_RAT	Mthfd1l	NA	46	45	0.6098500338782245	1.5261005647065293	1.1205060942487012e-4	0.0026230526663329422	Up	24.3012561812657	23.633490154257352	24.243340188135573	Putative protease-protection/stabilization pattern
A0A9K3Y7P0;B2RYL4	-0.567731	0.6746768571483742	6.0234526941200987e-5	0.0010742689600717063	Down	A0A9K3Y7P0;B2RYL4	A0A9K3Y7P0_RAT;B2RYL4_RAT	Armc6	NA	12	10	0.4513665966285636	1.3673348549983553	2.7893633297759735e-4	0.00428057739424353	Up	23.088845073055158	22.521113653344084	22.97248024997264	Putative protease-protection/stabilization pattern
A0A8I5ZJK4;A0A8I6B3N0	-0.439843	0.7372149697824129	6.042274657923645e-5	0.0010742689600717063	Down	A0A8I5ZJK4;A0A8I6B3N0	A0A8I5ZJK4_RAT;A0A8I6B3N0_RAT	Spag9	NA	54	47	0.3230909562177189	1.2510079487315777	4.649041234263487e-4	0.005857389801239834	Up	26.08532639771967	25.645483669258855	25.96857462547657	Putative protease-protection/stabilization pattern
B0BMS8;F7F3J1	-0.74349	0.5972928686694023	6.080483002342826e-5	0.0010763975034897388	Down	B0BMS8;F7F3J1	B0BMS8_RAT;F7F3J1_RAT	Myl9	NA	10	5	0.6681820197957435	1.5890692748670874	1.2535754289638612e-4	0.0027566980163022054	Up	25.460756739383335	24.717267141435926	25.385449161231662	Putative protease-protection/stabilization pattern
A6JLG8;G3V918	-0.657494	0.6339785683716139	6.121645235327016e-5	0.0010809817933005138	Down	A6JLG8;G3V918	A6JLG8_RAT;G3V918_RAT	Gart	NA	47	47	0.6036326578218585	1.5195378990642767	1.093592321715845e-4	0.0025898753277825747	Up	23.497503494990728	22.840009471025464	23.443642128847326	Putative protease-protection/stabilization pattern
A0A8I6ACJ4	-0.59001	0.6643382969725828	6.416323729398458e-5	0.0011301987146236437	Down	A0A8I6ACJ4	A0A8I6ACJ4_RAT	P4ha2	NA	23	2	0.6213728818982105	1.53833838196309	4.49515554296985e-5	0.001545155165037355	Up	24.95685034520872	24.366840333878237	24.988213215776447	Putative protease-protection/stabilization pattern
P57093	-0.955439	0.5156846742979054	6.433232279848937e-5	0.0011303652053005044	Down	P57093	PAHX_RAT	Phyh	NA	6	6	0.7194336283678702	1.6465355125377454	4.2096574019464075e-4	0.00553034954790028	Up	23.107028509458896	22.151589585098083	22.871023213465957	Putative protease-protection/stabilization pattern
M0RC00;Q6AYD5	-0.629923	0.6462109151127132	6.506541574143148e-5	0.0011376005157162378	Down	M0RC00;Q6AYD5	M0RC00_RAT;Q6AYD5_RAT	Gspt1	NA	41	20	0.5324451148081799	1.4463784769708476	2.0117369653543726e-4	0.003577728732806321	Up	24.402987099066483	23.77306412347009	24.30550923827827	Putative protease-protection/stabilization pattern
Q4KLZ6	-0.459269	0.7273548241664737	6.58639959038646e-5	0.0011487264901361212	Down	Q4KLZ6	TKFC_RAT	Tkfc	NA	22	22	0.3553162598171937	1.2792659843239154	3.618944358588145e-4	0.004985553502560828	Up	22.711325389336213	22.252056617582276	22.60737287739947	Putative protease-protection/stabilization pattern
A0A0G2JVC2;A0A8I6AFM7;D4A1Y0	-0.589763	0.6644522008664796	6.702304087119298e-5	0.0011603671208041994	Down	A0A0G2JVC2;A0A8I6AFM7;D4A1Y0	A0A0G2JVC2_RAT;A0A8I6AFM7_RAT;D4A1Y0_RAT	Scyl2	NA	14	2	0.5280493290699866	1.441978175176011	1.4135902380877968e-4	0.002952693945693124	Up	22.583650193848083	21.993887518096145	22.521936847166128	Putative protease-protection/stabilization pattern
F7EUA0;Q0ZFS4	-0.880351	0.5432352581294522	6.69357749941406e-5	0.0011603671208041994	Down	F7EUA0;Q0ZFS4	F7EUA0_RAT;Q0ZFS4_RAT	Mrps33	NA	2	2	0.785502393175058	1.72369246050817	1.444803367265021e-4	0.002967511862655098	Up	20.174513726649437	19.294162751031298	20.079665144206356	Putative protease-protection/stabilization pattern
Q80X08	-1.09377	0.4685353531341063	6.684584938918227e-5	0.0011603671208041994	Down	Q80X08	WASC2_RAT	Washc2	NA	9	0	0.46489647048299787	1.3802183037308902	0.011038223402512842	0.04851747977231126	Up	21.670793730965528	20.57702354600526	21.041920016488255	Putative protease-protection/stabilization pattern
Q64LD0	-2.43115	0.1854181110095422	6.749861995850571e-5	0.0011629141798690484	Down	Q64LD0	Q64LD0_RAT	NA	NA	1	1	1.1620109374470502	2.2376911665269597	0.006185851843336086	0.03281049955255642	Up	23.392248657919122	20.961102731415544	22.123113668862597	Putative protease-protection/stabilization pattern
Q6TUD4	-0.704667	0.6135842331939987	6.778704874987261e-5	0.0011650487674705048	Down	Q6TUD4	YIPF3_RAT	Yipf3	NA	7	7	0.6204891836288127	1.537396387525282	1.597163402146781e-4	0.003064908956802536	Up	22.8889816645072	22.18431498110299	22.804804164731806	Putative protease-protection/stabilization pattern
Q63150	3.8059924687080944	13.986784911249531	6.809423793366072e-5	0.0011674946702378973	Up	Q63150	DPYS_RAT	Dpys	NA	1	1	-3.0456	0.12111100176438301	3.004295773485903e-4	0.004441214691451707	Down	16.11631874871801	19.922311217426103	16.87671304842959	Opposite protease-susceptibility pattern
A0A8I6ADL4;A0A8I6GKX3;A8WCF9;Q5U2V2	-0.888734	0.540088014853612	6.88722193045926e-5	0.0011678796065860795	Down	A0A8I6ADL4;A0A8I6GKX3;A8WCF9;Q5U2V2	A0A8I6ADL4_RAT;A0A8I6GKX3_RAT;A8WCF9_RAT;Q5U2V2_RAT	Serinc3	NA	5	5	0.7899980725929083	1.7290721526139208	1.5233149340299496e-4	0.0030245779579752114	Up	19.95515677314668	19.06642321191655	19.856421284509462	Putative protease-protection/stabilization pattern
A0A8I5ZP25;E9PTX9	-0.518228	0.698228909607066	6.86491752004999e-5	0.0011678796065860795	Down	A0A8I5ZP25;E9PTX9	A0A8I5ZP25_RAT;E9PTX9_RAT	Slc12a2	NA	22	3	0.34448187465622127	1.2696949060733063	9.715015322736465e-4	0.00942356486305437	Up	24.33188241204172	23.81365440891081	24.158136283567032	Putative protease-protection/stabilization pattern
Q8VIJ5	-0.871366	0.5466290372214867	6.993560133741365e-5	0.0011818949715279858	Down	Q8VIJ5	OGA_RAT	Oga	NA	29	5	0.7319970920275871	1.6609367003065723	2.2455509452687738e-4	0.003794927504402909	Up	23.265866674445956	22.39450067817339	23.12649777020097	Putative protease-protection/stabilization pattern
Q5M808	-1.00459	0.49841266174180004	7.029197101060583e-5	0.0011822742202520187	Down	Q5M808	HIKES_RAT	Hikeshi	NA	4	0	0.5339280054731397	1.447865918008602	0.003624424376326343	0.022651852611444694	Up	23.026673650776075	22.022086275133603	22.556014280606746	Putative protease-protection/stabilization pattern
Q5XI41	-0.55812	0.679186643832624	7.067439504035849e-5	0.0011858895527980533	Down	Q5XI41	TRAM1_RAT	Tram1	NA	7	0	0.653673154519236	1.5731684458373392	2.3690064481028615e-5	0.00101361645417506	Up	22.909498902923715	22.351378896688942	23.005052051208175	Putative protease-protection/stabilization pattern
P11960	-0.620634	0.650384919518594	7.090104795683438e-5	0.0011868801905019957	Down	P11960	ODBA_RAT	Bckdha	NA	22	22	0.5588558041875551	1.4731004436586157	1.437955798361921e-4	0.002967511862655098	Up	23.925017229371747	23.30438294050131	23.863238744688857	Putative protease-protection/stabilization pattern
A6INW8;F1M9D6	-0.79669	0.5756682508393806	7.144305115991094e-5	0.0011931326539229468	Down	A6INW8;F1M9D6	A6INW8_RAT;F1M9D6_RAT	Stat1	NA	42	39	0.6348952599126818	1.5528250103539394	3.229113668577683e-4	0.004626557664184791	Up	24.797274458302965	24.00058401058468	24.63547927049736	Putative protease-protection/stabilization pattern
P39052	-0.786742	0.5796515348180428	7.172921814380353e-5	0.0011950931615912301	Down	P39052	DYN2_RAT	Dnm2	NA	48	32	0.7334083982829682	1.6625622949106693	1.1534486731545387e-4	0.0026604462718590517	Up	23.443617176446324	22.656874947194424	23.39028334547739	Putative protease-protection/stabilization pattern
A0A8I6A287;A6HBX1	-0.514027	0.7002649545439477	7.276507146799352e-5	0.0012095058006217421	Down	A0A8I6A287;A6HBX1	A0A8I6A287_RAT;A6HBX1_RAT	L2hgdh	NA	16	16	0.6302486387289044	1.5478317288824308	1.7694232297200095e-5	9.053400095752611e-4	Up	22.092567007622264	21.578539800911173	22.208788439640088	Putative protease-protection/stabilization pattern
B1H2A6	-0.615667	0.652628269447433	7.311490963153446e-5	0.001212474648948233	Down	B1H2A6	B1H2A6_RAT	Fxr2	NA	18	8	0.478145100893304	1.392951571504453	3.895045048588057e-4	0.005225448902049025	Up	21.745655707452475	21.1299890935718	21.6081341944651	Putative protease-protection/stabilization pattern
A0A8I6AFV0;A6HA05;D3ZFF4	-0.973508	0.5092661353859849	7.433896171979108e-5	0.0012298929624715903	Down	A0A8I6AFV0;A6HA05;D3ZFF4	A0A8I6AFV0_RAT;A6HA05_RAT;D3ZFF4_RAT	Lclat1	NA	13	13	0.962040693307145	1.9480634842689843	8.057769210379498e-5	0.0021289949171155683	Up	23.375716845503966	22.40220853630863	23.364249229615773	Putative protease-protection/stabilization pattern
A6HCA0;G3V6S5	-0.832914	0.5613941834989861	7.48524905819467e-5	0.0012351511638930303	Down	A6HCA0;G3V6S5	A6HCA0_RAT;G3V6S5_RAT	Mthfd1	NA	52	51	0.8206846921113886	1.7662440397095571	8.276969320520662e-5	0.0021657576864633	Up	25.278768750564154	24.445854772108916	25.266539464220305	Putative protease-protection/stabilization pattern
Q5RKH6	-0.842603	0.5576366673236621	7.500564898658424e-5	0.0012351511638930303	Down	Q5RKH6	OS9_RAT	Os9	NA	12	5	0.6796854324527608	1.6017904601318507	3.1265719164095765e-4	0.004573398144154236	Up	21.6385832984632	20.795980632118553	21.47566606457131	Putative protease-protection/stabilization pattern
A6IW88;D3ZCQ2	-1.01325	0.4954305314794839	7.535315748607489e-5	0.0012379946825032398	Down	A6IW88;D3ZCQ2	A6IW88_RAT;D3ZCQ2_RAT	Alg11	NA	6	5	0.7298334532086095	1.6584476269972461	6.445557067450675e-4	0.007210266918581078	Up	21.986147960677535	20.9729026448645	21.70273609807311	Putative protease-protection/stabilization pattern
Q9ET20	-0.660954	0.6324601359644855	7.5661131591108e-5	0.0012401770203625826	Down	Q9ET20	SCAM4_RAT	Scamp4	NA	1	1	0.5861231483619953	1.5012072350047578	1.6960811202663625e-4	0.0031913847750402154	Up	22.392568059505756	21.731614514055707	22.3177376624177	Putative protease-protection/stabilization pattern
Q5U2Z3	-0.650506	0.6370569492983215	7.685963822869849e-5	0.0012540163555239956	Down	Q5U2Z3	NP1L4_RAT	Nap1l4	NA	17	8	0.3453684784554696	1.2704754329825405	0.003916472413363318	0.023711963022535833	Up	23.807472796550364	23.156967048709447	23.502335527164917	Putative protease-protection/stabilization pattern
Q811Q1	-0.631848	0.6453490211675372	7.669024453719319e-5	0.0012540163555239956	Down	Q811Q1	SMUG1_RAT	Smug1	NA	2	2	0.2799368519278289	1.214141739145362	0.009955465021886248	0.045281109325201706	Up	21.666830896020954	21.034982418912584	21.314919270840416	Putative protease-protection/stabilization pattern
Q9WVR7	-0.786001	0.5799494824688262	7.711264958007624e-5	0.0012552521187965974	Down	Q9WVR7	PPM1F_RAT	Ppm1f	NA	14	14	0.6675494478526964	1.5883726756068963	2.2961539570921674e-4	0.003855812296131981	Up	21.860316464461313	21.074315606769602	21.741865054622302	Putative protease-protection/stabilization pattern
A6IEW6;D3Z9L0	-0.717984	0.6079464635648555	7.749423385932312e-5	0.0012585703439400618	Down	A6IEW6;D3Z9L0	A6IEW6_RAT;D3Z9L0_RAT	Agk	NA	16	11	0.6032283528724669	1.5191121191180788	2.4759807190770795e-4	0.003993717419540957	Up	24.120520551922954	23.402536740983777	24.005765093856244	Putative protease-protection/stabilization pattern
A0A8I6A8I7;B5DF60	-0.670987	0.6280769796256577	7.825258385398992e-5	0.00126464996935266	Down	A0A8I6A8I7;B5DF60	A0A8I6A8I7_RAT;B5DF60_RAT	Eif1ax	NA	4	4	0.6151090134561557	1.5316737296185516	1.4056236721229958e-4	0.0029484675516633723	Up	23.09627765755492	22.425290955093455	23.040399968549607	Putative protease-protection/stabilization pattern
A0A8I6GMC1;A6IZY5;B5DEY1;D3ZZ20	-0.565958	0.6755066090382369	7.840436895153477e-5	0.00126464996935266	Down	A0A8I6GMC1;A6IZY5;B5DEY1;D3ZZ20	A0A8I6GMC1_RAT;A6IZY5_RAT;B5DEY1_RAT;D3ZZ20_RAT	Afg3l1;Afg3l1_predicted	NA	18	0	0.49820624823247783	1.412456315244528	1.8433779214918524e-4	0.0033670299045546513	Up	20.567805278426576	20.00184706823458	20.50005331646706	Putative protease-protection/stabilization pattern
P37285	-0.69817	0.6163535544557416	7.963930479101021e-5	0.0012688320674638302	Down	P37285	KLC1_RAT	Klc1	NA	30	9	0.7934743756225622	1.7332435306025085	3.303169432435566e-5	0.0012423525839758002	Up	24.146800898295698	23.44863095455213	24.242105330174688	Putative protease-protection/stabilization pattern
P15999	-3.69541	0.07719185858097431	7.923395855845671e-5	0.0012688320674638302	Down	P15999	ATPA_RAT	Atp5f1a	NA	1	0	3.9614357089649737	15.577973986955145	4.9242871034498164e-5	0.0016288655715909254	Up	23.331450699596207	19.636043204410228	23.597478913375205	Putative protease-protection/stabilization pattern
P60192	-0.423192	0.7457728828861732	7.915233655937686e-5	0.0012688320674638302	Down	P60192	SNAPN_RAT	Snapin	NA	9	9	0.44288644398764987	1.3593212441208926	5.8022755421903174e-5	0.001748336728265942	Up	21.40191432589175	20.978722571107514	21.421609015095164	Putative protease-protection/stabilization pattern
A0A8I6B3N3;B2GUV5	-0.640772	0.6413696079998659	7.994013209272304e-5	0.0012688320674638302	Down	A0A8I6B3N3;B2GUV5	A0A8I6B3N3_RAT;B2GUV5_RAT	Atp6v1g1	NA	5	1	0.6675841045838844	1.588410832295923	6.043912324362158e-5	0.0017981908894457329	Up	22.933797886015313	22.29302578284528	22.960609887429165	Putative protease-protection/stabilization pattern
Q9ER34	-0.464769	0.7245870829231864	8.009715211923911e-5	0.0012688320674638302	Down	Q9ER34	ACON_RAT	Aco2	NA	55	55	0.4563784815510985	1.3720932010011682	9.062954123482759e-5	0.0022837999341061	Up	26.637836931798283	26.173067924279867	26.629446405830965	Putative protease-protection/stabilization pattern
O35162	-0.860743	0.5506688168403413	7.949396445256312e-5	0.0012688320674638302	Down	O35162	HSP13_RAT	Hspa13	NA	12	8	0.7414299190098319	1.671832044803665	2.1553003500837724e-4	0.0036953224646351555	Up	22.558019718113897	21.697276537392547	22.438706456402382	Putative protease-protection/stabilization pattern
Q5XHY7	-0.686748	0.621252807163296	7.915697841611417e-5	0.0012688320674638302	Down	Q5XHY7	STAM2_RAT	Stam2	NA	11	11	0.5054422825619476	1.4195584791575147	5.893689957528415e-4	0.0068191533642579585	Up	22.175223999050232	21.48847636974551	21.99391865230746	Putative protease-protection/stabilization pattern
A0A8J8YNE4;A6IV95;Q5U1W6	-0.66743	0.6296272937072682	7.979041995145017e-5	0.0012688320674638302	Down	A0A8J8YNE4;A6IV95;Q5U1W6	A0A8J8YNE4_RAT;A6IV95_RAT;Q5U1W6_RAT	Apool	NA	19	6	0.37018168543365704	1.292515593011579	0.003174485792260515	0.020642957274998444	Up	22.933549317306976	22.266119303993484	22.636300989427138	Putative protease-protection/stabilization pattern
A0A8L2RBV8	-1.14146	0.4532998610672298	8.062508034049264e-5	0.001274344182792474	Down	A0A8L2RBV8	A0A8L2RBV8_RAT	Rpl39	NA	3	3	1.0857487028781776	2.1224766802063044	1.1306193971388768e-4	0.0026230526663329422	Up	19.882925592381152	18.741463216543302	19.82721191942148	Putative protease-protection/stabilization pattern
Q6P4Z9	-0.80233	0.5734223747339752	8.098988881734654e-5	0.0012772592488098683	Down	Q6P4Z9	CSN8_RAT	Cops8	NA	7	2	0.6019298749711908	1.5177454781782207	5.337393283489468e-4	0.006413463421990105	Up	23.801330559449962	22.999000663678817	23.600930538650008	Putative protease-protection/stabilization pattern
A6J8Q9;F7E127	-0.705811	0.6130978969209842	8.170395683077536e-5	0.0012828064707732158	Down	A6J8Q9;F7E127	A6J8Q9_RAT;F7E127_RAT	Clptm1	NA	14	14	0.4656100780989618	1.3809011770319142	0.0011874034119642423	0.010683613164064548	Up	23.964350663378397	23.25854002434165	23.72415010244061	Putative protease-protection/stabilization pattern
A0A8I6A858;A6KST9;D4AD29	-0.818303	0.5671087981320442	8.240654588428135e-5	0.0012909751137314077	Down	A0A8I6A858;A6KST9;D4AD29	A0A8I6A858_RAT;A6KST9_RAT;D4AD29_RAT	Lamtor4	NA	4	4	0.6317466449895903	1.549439737331574	4.5257745834891304e-4	0.005748544610502209	Up	23.339949418891372	22.5216468624664	23.153393507455988	Putative protease-protection/stabilization pattern
Q505J8	-0.427325	0.7436394872961289	8.499483554486403e-5	0.001325140569055386	Down	Q505J8	SYFA_RAT	Farsa	NA	24	0	0.4150039949459092	1.3333023691143355	1.0358466313203292e-4	0.002463128943454645	Up	26.576187446690888	26.148862731277934	26.563866726223843	Putative protease-protection/stabilization pattern
A0A0G2JZH8;A0A8I6ATI8	-1.0245	0.4915794072630479	8.514884323121037e-5	0.001325140569055386	Down	A0A0G2JZH8;A0A8I6ATI8	A0A0G2JZH8_RAT;A0A8I6ATI8_RAT	Pdhx	NA	13	4	0.8547333004889524	1.8084244152399362	2.8366925319150716e-4	0.004310084744363511	Up	24.664152237714614	23.639648623912652	24.4943819244016	Putative protease-protection/stabilization pattern
D3ZD05	-0.647897	0.63820972765291	8.505055780282438e-5	0.001325140569055386	Down	D3ZD05	KANK2_RAT	Kank2	NA	37	11	0.470326517931813	1.3854229884663158	6.860549962473332e-4	0.0075084318831953115	Up	25.260640314828887	24.612742818420323	25.08306933635214	Putative protease-protection/stabilization pattern
Q5I0G4	-0.729451	0.6031334932860559	8.593993399474007e-5	0.0013315988459885219	Down	Q5I0G4	GARS_RAT	Gars1	NA	41	41	0.7392498748206116	1.669307661406804	7.849687645076536e-5	0.002099476819832975	Up	25.57540731058363	24.845956569043768	25.585206443864372	Putative protease-protection/stabilization pattern
A6JGH4;Q5XI18	-0.506255	0.7040478459327871	8.866488683079984e-5	0.0013678345613265658	Down	A6JGH4;Q5XI18	A6JGH4_RAT;Q5XI18_RAT	Acbd3	NA	23	23	0.2725885685892955	1.207973301390609	0.004068041408245182	0.024349940811502508	Up	23.507541545971293	23.00128692645847	23.273875495047765	Putative protease-protection/stabilization pattern
P62193	-0.990383	0.5033439876702819	8.905717033373454e-5	0.0013708996155069007	Down	P62193	PRS4_RAT	Psmc1	NA	28	28	0.9906281425293955	1.987049954618447	8.890828045628006e-5	0.002262545880598756	Up	24.860480315374144	23.870096902209426	24.86072504473882	Putative protease-protection/stabilization pattern
A0A0G2JW90;A0A8I6GKV6;Q4FZZ4	-0.610097	0.6551525575569543	8.944825102949064e-5	0.001373932897049508	Down	A0A0G2JW90;A0A8I6GKV6;Q4FZZ4	A0A0G2JW90_RAT;A0A8I6GKV6_RAT;Q4FZZ4_RAT	Pdha1	NA	27	0	0.5238183688350233	1.4377555121597172	2.467307161660351e-4	0.003988813244684234	Up	25.84000322040099	25.2299060144592	25.753724383294223	Putative protease-protection/stabilization pattern
A6HRD4	-0.894744	0.5378426968800339	9.054386234714334e-5	0.0013826336934620225	Down	A6HRD4	A6HRD4_RAT	Eif3s3	NA	5	0	1.005435205174102	2.0075490054063234	4.074239575686049e-5	0.0014644512911387265	Up	23.94237887427533	23.04763506812796	24.053070273302062	Putative protease-protection/stabilization pattern
Q64591	-0.574135	0.6716889224277774	9.034401369266365e-5	0.0013826336934620225	Down	Q64591	DECR_RAT	Decr1	NA	18	18	0.5344090146548446	1.4483487316962864	1.462332132400294e-4	0.002967511862655098	Up	23.42184056183608	22.84770570296134	23.38211471761618	Putative protease-protection/stabilization pattern
A0A8I6ALI7;A6IAZ7;D3ZA85	-0.885495	0.5413016089015825	9.060048492675871e-5	0.0013826336934620225	Down	A0A8I6ALI7;A6IAZ7;D3ZA85	A0A8I6ALI7_RAT;A6IAZ7_RAT;D3ZA85_RAT	Nfu1	NA	7	4	0.5675062976455436	1.4819597839401537	0.0015441103572834155	0.01272855492751616	Up	22.2068613919098	21.32136597317934	21.888872270824887	Putative protease-protection/stabilization pattern
P29975	-0.562191	0.6772730241096931	9.1380004723635e-5	0.00139153078160873	Down	P29975	AQP1_RAT	Aqp1	NA	5	5	0.3074539361215862	1.2375217969155676	0.0038295833231011627	0.023444571674291193	Up	23.97398851085198	23.411797950097714	23.719251886219304	Putative protease-protection/stabilization pattern
D3ZU13;D4AD15;M0RD03	-0.382589	0.7670597309681464	9.181397601445054e-5	0.0013951389788805244	Down	D3ZU13;D4AD15;M0RD03	D3ZU13_RAT;D4AD15_RAT;M0RD03_RAT	Eif4g1	NA	55	4	0.3158324461699067	1.2447296647499193	3.264346183155331e-4	0.004641533197374076	Up	25.323967057596164	24.941377887524727	25.257210333694626	Putative protease-protection/stabilization pattern
Q6IMY8	-0.646751	0.6387171533929163	9.303296903138886e-5	0.001407620627588172	Down	Q6IMY8	HNRPU_RAT	Hnrnpu	NA	33	29	0.3806465002466126	1.3019251432057228	0.0025841020752389644	0.017921671689291974	Up	24.135016974764714	23.48826607593841	23.868912576185018	Putative protease-protection/stabilization pattern
F1M1X9	-1.65545	0.3174396930225635	9.379555269413667e-5	0.0014142214602547909	Down	F1M1X9	F1M1X9_RAT	Cdk13	NA	1	0	1.4049526444206268	2.648090897405555	2.785151747633996e-4	0.00428057739424353	Up	15.492201107680993	13.836755548485398	15.241708192906021	Putative protease-protection/stabilization pattern
Q9Z270	-0.454239	0.7298948976982529	9.386867480860779e-5	0.0014142214602547909	Down	Q9Z270	VAPA_RAT	Vapa	NA	17	16	0.3570343284935156	1.280790336987091	4.5624821010054875e-4	0.005779416056747738	Up	25.340693345606727	24.88645398664883	25.243488315142343	Putative protease-protection/stabilization pattern
Q60587	-0.531799	0.6916918935608541	9.484082791358427e-5	0.0014249736079582453	Down	Q60587	ECHB_RAT	Hadhb	NA	33	33	0.5577710354467804	1.4719932292737357	6.860217212324112e-5	0.001950891489175383	Up	25.12579437587837	24.59399582952248	25.151766864969268	Putative protease-protection/stabilization pattern
P26824	-1.22448	0.42795083417535995	9.498482459487246e-5	0.0014249736079582453	Down	P26824	PAR1_RAT	F2r	NA	3	3	0.9680880800097071	1.9562463768055247	4.4453905507838514e-4	0.005712851268620771	Up	20.454929318480794	19.23044628338397	20.198534363393676	Putative protease-protection/stabilization pattern
Q3T1L2;Q66HP4;Q9ESY8	-0.489598	0.7122234924070175	9.534942151162111e-5	0.0014274191410650933	Down	Q3T1L2;Q66HP4;Q9ESY8	Q3T1L2_RAT;Q66HP4_RAT;Q9ESY8_RAT	Stau1	NA	19	18	0.3371910045290427	1.2632945037039571	0.0010508464538961527	0.009868758275913339	Up	23.134892812344393	22.645294740661708	22.982485745190747	Putative protease-protection/stabilization pattern
Q9JLX9	1.5481701070198426	2.9244596971789267	9.598355981889317e-5	0.0014321888205990998	Up	Q9JLX9	Q9JLX9_RAT	NA	NA	1	1	-1.54817	0.34194350531301565	9.598355981889472e-5	0.002367441550688007	Down	20.08910387652572	21.63727398354556	20.08910387652572	Opposite protease-susceptibility pattern
A0A0G2JU90	-0.708331	0.61202763035395	9.607473234359312e-5	0.0014321888205990998	Down	A0A0G2JU90	A0A0G2JU90_RAT	AC123138.1	NA	4	0	0.6719288995970096	1.5932016728084009	1.369363248875973e-4	0.002894466019489781	Up	25.778462187940008	25.07013087877254	25.742059778369548	Putative protease-protection/stabilization pattern
Q66H98	-0.665429	0.630501336617248	9.627480279694556e-5	0.0014321888205990998	Down	Q66H98	CAVN2_RAT	Cavin2	NA	15	15	0.6006891948090392	1.5164408176620248	1.9070562031282297e-4	0.0034448635138650497	Up	24.240076786241445	23.574648120319996	24.175337315129042	Putative protease-protection/stabilization pattern
B2RYF7	-0.98174	0.5063687697735626	9.697293550371073e-5	0.0014395500132112697	Down	B2RYF7	WASH1_RAT	Washc1	NA	13	4	0.6107037258752861	1.5270038778388515	0.0019492738648005522	0.014997739101682549	Up	22.495798697527025	21.514059032125154	22.124762758000443	Putative protease-protection/stabilization pattern
Q6AY94	-2.30459	0.20241783810320027	9.791786170594463e-5	0.0014505363571962215	Down	Q6AY94	TIDC1_RAT	Timmdc1	NA	2	2	1.7634283741244392	3.3950395337595656	5.623140764543795e-4	0.006611441168909224	Up	14.721639457947838	12.417047796418018	14.180476170542455	Putative protease-protection/stabilization pattern
A0A8I6AF61	-0.601527	0.6590560216288166	9.820143627798977e-5	0.0014517001467316193	Down	A0A8I6AF61	A0A8I6AF61_RAT	Dusp3	NA	9	7	0.5361815786077031	1.4501293356868956	2.1130244479843305e-4	0.003685301999058385	Up	23.075877633005685	22.474350641729377	23.01053222033708	Putative protease-protection/stabilization pattern
P60123	-0.689948	0.6198760534262089	1.0068165339540548e-4	0.0014852641410268046	Down	P60123	RUVB1_RAT	Ruvbl1	NA	30	10	0.7002137528524095	1.6247455007267984	9.111975339675811e-5	0.002288010545398738	Up	23.678330264306705	22.9883819413967	23.68859569424911	Putative protease-protection/stabilization pattern
A0A8I6AKK1;F7EWX3;Q6PDW1	-1.02536	0.4912892258641721	1.0107397284264657e-4	0.0014879517706835352	Down	A0A8I6AKK1;F7EWX3;Q6PDW1	A0A8I6AKK1_RAT;F7EWX3_RAT;Q6PDW1_RAT	Rps12;Rps12l9	NA	2	0	1.1148115669907668	2.165667210866241	5.721227987154838e-5	0.0017462075593553195	Up	26.188785213111313	25.163429718878586	26.278241285869345	Putative protease-protection/stabilization pattern
A6KAA1	-0.52984	0.6926314938750671	1.026012529108995e-4	0.0015041129029490549	Down	A6KAA1	A6KAA1_RAT	Ndufa13	NA	12	2	0.6030874420573831	1.5189637517449417	4.236829005036756e-5	0.0014925863773465307	Up	24.215486484616214	23.68564637793447	24.288733819991855	Putative protease-protection/stabilization pattern
Q27W01	-0.630316	0.6460350639942499	1.0280901638572837e-4	0.0015041129029490549	Down	Q27W01	RBM8A_RAT	Rbm8a	NA	8	8	0.3971346884605538	1.3168898597443592	0.0019033970852432407	0.01481731659112523	Up	21.475276795263497	20.8449611706789	21.242095859139457	Putative protease-protection/stabilization pattern
Q9Z311	-1.0375	0.4871722656718272	1.024304363932853e-4	0.0015041129029490549	Down	Q9Z311	MECR_RAT	Mecr	NA	7	7	0.5171603315828506	1.431135558123934	0.006838188430849929	0.03501172254435889	Up	23.485866619146094	22.448370528363757	22.965530859946615	Putative protease-protection/stabilization pattern
A6JNV8;D3ZJZ0	-0.778405	0.5830111109827188	1.0441344948947948e-4	0.0015206705520278772	Down	A6JNV8;D3ZJZ0	A6JNV8_RAT;D3ZJZ0_RAT	Tmem205	NA	5	2	0.606218076142536	1.5222634670645288	5.34339235896625e-4	0.006413463421990105	Up	23.226524565935925	22.448119849511933	23.054337925654462	Putative protease-protection/stabilization pattern
Q9EPI7	-2.25706	0.2091978577343334	1.0458502454986247e-4	0.0015206705520278772	Down	Q9EPI7	Q9EPI7_RAT	Maged2	NA	1	1	1.6926978701093596	3.232606430334904	6.776644178284089e-4	0.007451151774290316	Up	20.38160394287663	18.124543925903577	19.817241796012933	Putative protease-protection/stabilization pattern
A0A0U1RRS6;A0A0U1RRY8	-0.413946	0.7505676843744825	1.0546978964671198e-4	0.0015303925829679662	Down	A0A0U1RRS6;A0A0U1RRY8	A0A0U1RRS6_RAT;A0A0U1RRY8_RAT	Upf2	NA	20	20	0.3789028871259603	1.3003526122975335	1.9023287261069364e-4	0.0034448635138650497	Up	22.46349473432473	22.049548815891537	22.428451703017497	Putative protease-protection/stabilization pattern
A0A8I6AFH8;B2RZ66	-0.651222	0.6367408682081074	1.0643702769236762e-4	0.0015318711241659657	Down	A0A8I6AFH8;B2RZ66	A0A8I6AFH8_RAT;B2RZ66_RAT	Srp19	NA	9	1	0.800319487117239	1.741486738908642	2.581867958340621e-5	0.001044697543600568	Up	22.51550673642729	21.864285005838617	22.664604492955856	Putative protease-protection/stabilization pattern
Q4V7E5	-0.567279	0.6748883857765406	1.062766267148079e-4	0.0015318711241659657	Down	Q4V7E5	RF1ML_RAT	Mtrf1l	NA	8	8	0.3562598819622025	1.2801029862832227	0.001995620134502507	0.015145819991474777	Up	22.736411600963557	22.169132432534084	22.525392314496283	Putative protease-protection/stabilization pattern
Q8K585	-2.032	0.2445152217640461	1.0608732981482737e-4	0.0015318711241659657	Down	Q8K585	HMGA1_RAT	Hmga1	NA	3	3	1.243148617365751	2.3671458794202462	0.002316123987633786	0.016718118202278125	Up	20.962409461040874	18.930405645972893	20.173554263338648	Putative protease-protection/stabilization pattern
A0A8I6AAY6;A0A8I6AEF2;A0A8I6ATG9;A0A8I6B2N1;A0A8I6GKH9;A6IRK3;F1M9I4	-1.80171	0.2868344192800245	1.0585320312158162e-4	0.0015318711241659657	Down	A0A8I6AAY6;A0A8I6AEF2;A0A8I6ATG9;A0A8I6B2N1;A0A8I6GKH9;A6IRK3;F1M9I4	A0A8I6AAY6_RAT;A0A8I6AEF2_RAT;A0A8I6ATG9_RAT;A0A8I6B2N1_RAT;A0A8I6GKH9_RAT;A6IRK3_RAT;F1M9I4_RAT	Heg1	NA	1	1	0.9340187992374087	1.91059076882012	0.005725036590060965	0.031016820271018892	Up	15.371349251872955	13.569639310541326	14.503658109778739	Putative protease-protection/stabilization pattern
Q99NA5	-0.663461	0.6313619103283016	1.0731018191010035e-4	0.001538185016407734	Down	Q99NA5	IDH3A_RAT	Idh3a	NA	23	23	0.6595652378067349	1.5796065309498357	1.1164716689487744e-4	0.0026230526663329422	Up	25.24924289858975	24.58578203008334	25.245347267890075	Putative protease-protection/stabilization pattern
A6HNA2;F7EY30	-0.411566	0.7518067912929652	1.079098008416841e-4	0.0015436551510302327	Down	A6HNA2;F7EY30	A6HNA2_RAT;F7EY30_RAT	Psmc3	NA	42	42	0.5510805902376923	1.4651827187449002	1.4327300079782029e-5	8.181822822996367e-4	Up	25.270851804222108	24.859285657065275	25.410366247302967	Putative protease-protection/stabilization pattern
A6HG89	2.672540292424628	6.375507964824829	1.093373954617051e-4	0.0015609235831942213	Up	A6HG89	A6HG89_RAT	Eno3	NA	2	0	-1.78223	0.29073312480898983	0.001439430125236924	0.012192110905266337	Down	16.749843245846836	19.422383538271465	17.64015089832962	Opposite protease-susceptibility pattern
Q6Q0N1	-0.446287	0.7339293981950995	1.0995883273205912e-4	0.0015666368100114903	Down	Q6Q0N1	CNDP2_RAT	Cndp2	NA	35	15	0.3281277783681098	1.2553831746619053	8.021546063381225e-4	0.008340758836241182	Up	24.66243017426742	24.216143366191297	24.544271144559406	Putative protease-protection/stabilization pattern
A0A8I6G5P0;A6KI11;F7FE42	-0.562834	0.6769710012800425	1.1105963989704156e-4	0.0015732414422805598	Down	A0A8I6G5P0;A6KI11;F7FE42	A0A8I6G5P0_RAT;A6KI11_RAT;F7FE42_RAT	Eif2s2	NA	24	24	0.5774331898701668	1.4921920114764038	9.344593017565576e-5	0.0023298965900486563	Up	24.527990675551898	23.96515661652461	24.54258980639478	Putative protease-protection/stabilization pattern
Q2TA68	-0.60083	0.65937450200899	1.1136172890237252e-4	0.0015739568909335325	Down	Q2TA68	OPA1_RAT	Opa1	NA	48	47	0.634836169166455	1.5527614101425877	7.673837576407079e-5	0.002081932715652817	Up	24.90714756951327	24.306317573741538	24.941153742907993	Putative protease-protection/stabilization pattern
A0A8I6A3N4;A0A8I6ANM7;A0A8J8YMC5;D4A4P1;Q5HZA7;A0A8I6AU27	-0.628401	0.64689300280106	1.1187982100575153e-4	0.001574992072647568	Down	A0A8I6A3N4;A0A8I6ANM7;A0A8J8YMC5;D4A4P1;Q5HZA7;A0A8I6AU27	A0A8I6A3N4_RAT;A0A8I6ANM7_RAT;A0A8I6AU27_RAT;A0A8J8YMC5_RAT;D4A4P1_RAT;Q5HZA7_RAT	Bin1	NA	16	14	0.3476724963230673	1.2725060331175368	0.004232075631809403	0.024993600958167123	Up	24.053165372934178	23.424764385792173	23.772436882115244	Putative protease-protection/stabilization pattern
D4AEK9	-0.411025	0.7520886991403195	1.1262065619988862e-4	0.0015804390537377839	Down	D4AEK9	D4AEK9_RAT	Ccdc6	NA	19	9	0.31587510034631805	1.2447664665008578	6.232573610031006e-4	0.007095314104924365	Up	24.877946618895724	24.466921343176725	24.78279644352304	Putative protease-protection/stabilization pattern
A0A8I6A5U6;B2RYP6	-0.475243	0.7193458524264429	1.133950030549219e-4	0.0015868577403792528	Down	A0A8I6A5U6;B2RYP6	A0A8I6A5U6_RAT;B2RYP6_RAT	Luc7l2	NA	16	10	0.322059980136995	1.250114275084375	0.0013511621923607638	0.01168202623212035	Up	22.78797360380057	22.312731075981866	22.634791056118868	Putative protease-protection/stabilization pattern
A0A8I5ZR52;F1M953	-0.714415	0.609452151910581	1.1445579245002376e-4	0.0015933605720658088	Down	A0A8I5ZR52;F1M953	A0A8I5ZR52_RAT;F1M953_RAT	Hspa9	NA	57	48	0.68115740509948	1.6034255908458483	1.57385422550195e-4	0.003064908956802536	Up	26.9148649280703	26.20044979248449	26.881607197583964	Putative protease-protection/stabilization pattern
Q9EPH2	-1.76043	0.29515921110847426	1.1453474525935556e-4	0.0015933605720658088	Down	Q9EPH2	MRP_RAT	Marcksl1	NA	2	2	1.3080954525693187	2.476144404603493	7.801970532339667e-4	0.00819669930853074	Up	21.433764992587143	19.673330262738382	20.981425715307708	Putative protease-protection/stabilization pattern
A0A8I6GM52	-0.452357	0.7308478255998915	1.1430776784811017e-4	0.0015933605720658088	Down	A0A8I6GM52	A0A8I6GM52_RAT	Phldb2	NA	19	3	0.2728756047417349	1.208213661614874	0.002671959285312773	0.018386922934207725	Up	23.776905068842222	23.324548018837312	23.59742362357905	Putative protease-protection/stabilization pattern
B2RYS8;B2RYU4	-0.601223	0.6591948067204427	1.1484717248526681e-4	0.00159457417327093	Down	B2RYS8;B2RYU4	B2RYS8_RAT;B2RYU4_RAT	Ndufb8	NA	7	2	0.46016845283203267	1.3757024393636088	6.509910751558733e-4	0.007259319375084629	Up	22.86424140894946	22.26301819076379	22.72318664359582	Putative protease-protection/stabilization pattern
A0A8I6AEG8;A0A8I6AKK0;F7FBH3	-0.442811	0.7356997190200883	1.1516831494250082e-4	0.0015959037927746544	Down	A0A8I6AEG8;A0A8I6AKK0;F7FBH3	A0A8I6AEG8_RAT;A0A8I6AKK0_RAT;F7FBH3_RAT	Tns2	NA	28	12	0.2632378197800769	1.2001692068924736	0.002919177715802931	0.019642921745373212	Up	22.830776943124143	22.387965888597602	22.65120370837768	Putative protease-protection/stabilization pattern
A0A8I5ZPQ1;A6KI75;D3ZU83	-0.582425	0.6678401734542321	1.1619848777722577e-4	0.0016018901054570237	Down	A0A8I5ZPQ1;A6KI75;D3ZU83	A0A8I5ZPQ1_RAT;A6KI75_RAT;D3ZU83_RAT	Ergic3	NA	9	9	0.5770849426434843	1.4918318598147453	1.2360437504149092e-4	0.00272661239772211	Up	23.0710362442171	22.48861102964294	23.065695972286424	Putative protease-protection/stabilization pattern
Q9QY17	-2.07837	0.23678117415747862	1.1633593695201828e-4	0.0016018901054570237	Down	Q9QY17	PACN2_RAT	Pacsin2	NA	1	1	1.8566401853323402	3.621632567883471	2.4563912520096903e-4	0.003988813244684234	Up	16.227470581896057	14.149096867682797	16.00573705301513	Putative protease-protection/stabilization pattern
F1M6V8	-0.504611	0.7048502070832982	1.1634074074235855e-4	0.0016018901054570237	Down	F1M6V8	F1M6V8_RAT	Strn4	NA	13	1	0.40992563797598436	1.3286173303093642	4.529992787262015e-4	0.005748544610502209	Up	21.912925271629128	21.40831386906235	21.81823950703833	Putative protease-protection/stabilization pattern
A0A8I5ZQ80;F7ERC6;Q6V9V9	-0.813223	0.5691089534584493	1.1709008958510707e-4	0.0016068118688995024	Down	A0A8I5ZQ80;F7ERC6;Q6V9V9	A0A8I5ZQ80_RAT;F7ERC6_RAT;Q6V9V9_RAT	Stk25	NA	8	7	0.6778805967866539	1.5997878463437731	3.8669721895278063e-4	0.005215624776008837	Up	26.781312471439247	25.968089253278603	26.645969850065256	Putative protease-protection/stabilization pattern
Q3KRC5	-0.801517	0.5737455093221403	1.178959293864865e-4	0.00160851845083952	Down	Q3KRC5	DUS3L_RAT	Dus3l	NA	16	16	0.6651213212315348	1.5857016147644185	4.0060104646884065e-4	0.005332060169259137	Up	21.094035820955394	20.292518682735594	20.95764000396713	Putative protease-protection/stabilization pattern
P41738	-0.596404	0.6614003190104598	1.1761223396416755e-4	0.00160851845083952	Down	P41738	AHR_RAT	Ahr	NA	17	17	0.48879924366440974	1.4032764413600085	4.3265665106804053e-4	0.005611065469254203	Up	22.174511291892767	21.578106938383684	22.06690618204809	Putative protease-protection/stabilization pattern
F1M4C7	-0.738213	0.599481305262628	1.1778768348514995e-4	0.00160851845083952	Down	F1M4C7	F1M4C7_RAT	ENSRNOG00000067069	NA	8	0	0.5484489103118477	1.462512454322716	8.012465142199778e-4	0.008340758836241182	Up	27.27139194432053	26.533178613539008	27.08162752385085	Putative protease-protection/stabilization pattern
A0A0G2K3V9	-0.515089	0.6997496742701463	1.1838661489713767e-4	0.0016121069617050612	Down	A0A0G2K3V9	A0A0G2K3V9_RAT	Clpb	NA	22	1	0.5055477593761246	1.4196622682295494	1.3417670542095522e-4	0.0028791068214720724	Up	23.613421917526498	23.0983327328704	23.603880492246525	Putative protease-protection/stabilization pattern
P84087	-1.92751	0.26288187455592454	1.2040256922558936e-4	0.0016364118861543152	Down	P84087	CPLX2_RAT	Cplx2	NA	1	1	1.0972073173159345	2.1394015887134414	0.003848170762194456	0.023470430167854914	Up	19.90363884685332	17.97612542496128	19.073332742277216	Putative protease-protection/stabilization pattern
A0A8I6G746;D3ZVW3	-1.16455	0.44610416036253814	1.2106326848017321e-4	0.0016422394714714682	Down	A0A8I6G746;D3ZVW3	A0A8I6G746_RAT;D3ZVW3_RAT	Zc3h4	NA	3	3	0.8330081103648794	1.781395815616295	0.00103554286095025	0.009789958609330735	Up	18.47532198228049	17.310774490125585	18.143782600490464	Putative protease-protection/stabilization pattern
P58405	-0.573023	0.6722068201768576	1.2164978767562087e-4	0.0016470404331378038	Down	P58405	STRN3_RAT	Strn3	NA	23	20	0.5816031903941727	1.4965113185448575	1.1009422498494672e-4	0.0025985906903946924	Up	24.34594384784036	23.772920933185066	24.354524123579235	Putative protease-protection/stabilization pattern
A6JB30;Q4QQS4	-0.703852	0.6139308363461664	1.22444518603124e-4	0.0016546367103601547	Down	A6JB30;Q4QQS4	A6JB30_RAT;Q4QQS4_RAT	Ruvbl2	NA	31	31	0.6428854177483068	1.5614489663206417	2.2327873619940706e-4	0.0037823845239904337	Up	24.86175004523596	24.157898085291343	24.800783503039646	Putative protease-protection/stabilization pattern
O89043	-2.04392	0.2425044806644208	1.2325873003098215e-4	0.0016624667949512086	Down	O89043	DPOA2_RAT	Pola2	NA	3	3	1.8368732180899414	3.572349462820432	2.498490735468373e-4	0.004020866567693534	Up	19.300147961944337	17.256231270738674	19.093104488828615	Putative protease-protection/stabilization pattern
F7FPA1;Q5BIZ8;Q9JI56	-1.12556	0.4583235032657042	1.257229851057323e-4	0.0016892684203675338	Down	F7FPA1;Q5BIZ8;Q9JI56	F7FPA1_RAT;Q5BIZ8_RAT;Q9JI56_RAT	Snap29	NA	5	5	0.7539011432487683	1.686346664225583	0.0015859504526207883	0.012967800409939726	Up	18.73892278532761	17.613360960825055	18.367262104073824	Putative protease-protection/stabilization pattern
Q32WR5	-0.628177	0.6469935858994533	1.2692205892255728e-4	0.0016989321346514707	Down	Q32WR5	BL1S2_RAT	Bloc1s2	NA	4	4	0.4172179766982467	1.335350046004952	0.0016804100528449218	0.013598838381937019	Up	22.333329717597746	21.705153032552715	22.122371009250962	Putative protease-protection/stabilization pattern
A0A8J8XIU8;Q5BJP4	-0.397755	0.7590382569508588	1.2730269927963684e-4	0.0017008121011303935	Down	A0A8J8XIU8;Q5BJP4	A0A8J8XIU8_RAT;Q5BJP4_RAT	Rbm39	NA	19	18	0.2957257292461861	1.22750230126943	8.565129086754196e-4	0.00873914683909315	Up	23.52044349144988	23.12268799856998	23.41841372781616	Putative protease-protection/stabilization pattern
Q6P752	-0.759636	0.5906451788805873	1.2955443682929817e-4	0.001725124896189127	Down	Q6P752	TOIP2_RAT	Tor1aip2	NA	8	8	0.7879052177395636	1.7265656814127692	1.0135789283949251e-4	0.0024515217968344833	Up	22.880120316427277	22.120483935028552	22.908389152768116	Putative protease-protection/stabilization pattern
A0A8I6AFW3;A6JCH9;A6JCI3;A6JCI1	-2.1185	0.23028660175065602	1.2960972246471057e-4	0.001725124896189127	Down	A0A8I6AFW3;A6JCH9;A6JCI3;A6JCI1	A0A8I6AFW3_RAT;A6JCH9_RAT;A6JCI1_RAT;A6JCI3_RAT	C1h15orf40	NA	3	1	1.838728231610336	3.5769457347454594	3.28810476830929e-4	0.004657270113767297	Up	13.967683526291943	11.849185907884102	13.687914139494437	Putative protease-protection/stabilization pattern
A0A8I5ZTL1;A0A8L2Q1U4;B2RYM2	-0.801466	0.5737660254675238	1.3042642013745223e-4	0.0017327382382613492	Down	A0A8I5ZTL1;A0A8L2Q1U4;B2RYM2	A0A8I5ZTL1_RAT;A0A8L2Q1U4_RAT;B2RYM2_RAT	Wipi1	NA	9	6	0.5293408932635479	1.4432696756175918	0.0017781084605639544	0.014162863902422228	Up	24.85650756209954	24.055042011232565	24.58438290449611	Putative protease-protection/stabilization pattern
Q920A6	-0.489452	0.7122953632943634	1.3124816547526312e-4	0.0017403899994950151	Down	Q920A6	RISC_RAT	Scpep1	NA	19	19	0.48696094735633366	1.4014895113255599	1.358017850370087e-4	0.0028835538552464614	Up	24.605606893781957	24.11615439795097	24.6031153453073	Putative protease-protection/stabilization pattern
D3ZNA3	-1.21023	0.43219991736254154	1.3285153609722246e-4	0.0017550778490754333	Down	D3ZNA3	D3ZNA3_RAT	AABR07049918.1	NA	3	1	0.9440607094561102	1.9239358679793892	6.621712073538347e-4	0.007326303623863287	Up	26.17911531266776	24.968886014131765	25.912946723587872	Putative protease-protection/stabilization pattern
A6IXC6;A6IXC8	-0.847091	0.5559043441102478	1.350276823212042e-4	0.0017805046899747616	Down	A6IXC6;A6IXC8	A6IXC6_RAT;A6IXC8_RAT	Rps14	NA	14	3	0.8256060737551714	1.7722794134329827	1.6022598132393835e-4	0.0030663788479859664	Up	25.768888583566795	24.921797144739188	25.747403218494355	Putative protease-protection/stabilization pattern
A0A0G2K277;Q5M884	-0.449447	0.7323233646644975	1.3749356421919348e-4	0.0018062930022933377	Down	A0A0G2K277;Q5M884	A0A0G2K277_RAT;Q5M884_RAT	Eci3	NA	10	1	0.4200004986078909	1.337928017185533	2.153512352737999e-4	0.0036953224646351555	Up	23.62752615308454	23.178078883735434	23.59807938234333	Putative protease-protection/stabilization pattern
A6IG10;F1LXA0	-0.546092	0.6848727381528011	1.3829165805456762e-4	0.0018134133901562838	Down	A6IG10;F1LXA0	A6IG10_RAT;F1LXA0_RAT	Ndufa12	NA	10	0	0.47313683963810504	1.3881243763817088	3.540134474390442e-4	0.0049076709627160625	Up	22.698058760065138	22.151966599100703	22.625103438738805	Putative protease-protection/stabilization pattern
Q66H91	-0.575868	0.6708827001706026	1.38636572513145e-4	0.00181457591490865	Down	Q66H91	GIT2_RAT	Git2	NA	12	12	0.48221903000528954	1.3968905923420305	4.4122957881745367e-4	0.005695070980566984	Up	22.2058386969084	21.62997114389277	22.11219017389806	Putative protease-protection/stabilization pattern
A6J9H7	-0.627716	0.6472001614339082	1.3915262929840828e-4	0.0018179700517749612	Down	A6J9H7	A6J9H7_RAT	Timm50	NA	12	3	0.5899077296071233	1.5051504794795665	2.0998221213302683e-4	0.003685301999058385	Up	22.944197658764626	22.31648153150281	22.90638926110993	Putative protease-protection/stabilization pattern
A6HG96;F1M9C8	-0.508867	0.7027740819655522	1.4193026805379579e-4	0.0018508438823000516	Down	A6HG96;F1M9C8	A6HG96_RAT;F1M9C8_RAT	Kif1c	NA	39	10	0.37577001146219047	1.297531903226316	9.861412213538398e-4	0.009526420175179455	Up	23.12442395526694	22.6155568466757	22.991326858137892	Putative protease-protection/stabilization pattern
A6KP87;G3V8Z3;B2RYL0	-1.02141	0.4926337148010765	1.4371093934506434e-4	0.0018706197821735304	Down	A6KP87;G3V8Z3;B2RYL0	A6KP87_RAT;B2RYL0_RAT;G3V8Z3_RAT	Gpkow	NA	4	1	0.5349464217473319	1.44888834529849	0.006875708292094656	0.03511085265517546	Up	15.912007759473394	14.890595030774234	15.425541452521568	Putative protease-protection/stabilization pattern
Q791F6	-2.05307	0.2409700078656716	1.4610195929808085e-4	0.0018947765087723636	Down	Q791F6	TPRA1_RAT	Tpra1	NA	1	1	1.552365543229115	2.9329765639347105	8.765773761121156e-4	0.00884194359009956	Up	16.077534611428426	14.024460110315381	15.576825653544496	Putative protease-protection/stabilization pattern
A6K2M2;F7F749	-1.43264	0.37045216042839996	1.4672800296388957e-4	0.0018959507098308432	Down	A6K2M2;F7F749	A6K2M2_RAT;F7F749_RAT	Ap1s2	NA	1	1	1.4422638335993803	2.717469482292435	1.403240373227133e-4	0.0029484675516633723	Up	21.116983694016863	19.68434284646777	21.12660668006715	Putative protease-protection/stabilization pattern
A0A0G2K0L0	-0.512187	0.7011585089300483	1.485442566853488e-4	0.0019159232815827959	Down	A0A0G2K0L0	A0A0G2K0L0_RAT	Papss1	NA	30	4	0.5276111799285026	1.4415403102415236	1.2183436596643198e-4	0.0027204720400013185	Up	25.52789572325089	25.015708255476515	25.54331943540502	Putative protease-protection/stabilization pattern
A6JU28;D3ZBP3	-1.08152	0.4725305275207889	1.4897487432831617e-4	0.0019179837911251034	Down	A6JU28;D3ZBP3	A6JU28_RAT;D3ZBP3_RAT	Exosc2	NA	8	8	1.14168495659235	2.2063856158474606	1.036594301863415e-4	0.002463128943454645	Up	20.902886015362853	19.821365457174643	20.963050413766997	Putative protease-protection/stabilization pattern
A0A0G2K6D5;A0A8I5ZWG5	-0.390458	0.7628875107489193	1.4936925982841556e-4	0.001919571195725972	Down	A0A0G2K6D5;A0A8I5ZWG5	A0A0G2K6D5_RAT;A0A8I5ZWG5_RAT	Pitrm1	NA	47	47	0.3879870252451241	1.3085663029225865	1.5581113374905193e-4	0.0030647184391028796	Up	23.981263791064055	23.590806040721528	23.97879306596665	Putative protease-protection/stabilization pattern
A0A8I5ZPY8;F1LPG5	-0.863791	0.5495066616783827	1.5101677048550132e-4	0.0019372278112460774	Down	A0A8I5ZPY8;F1LPG5	A0A8I5ZPY8_RAT;F1LPG5_RAT	Ndufb4	NA	6	0	0.8376369052533548	1.7871204890200594	1.851585043365573e-4	0.0033689024545537787	Up	23.04790971431748	22.184118590526566	23.02175549577992	Putative protease-protection/stabilization pattern
A0A8I5ZY90	-0.506181	0.7040838279569341	1.522174691179736e-4	0.001949099274546783	Down	A0A8I5ZY90	A0A8I5ZY90_RAT	Hmgcl	NA	15	15	0.3843103611250811	1.305235707545459	8.876178694485942e-4	0.00888923157552009	Up	22.66904678974912	22.162865900681773	22.547176261806857	Putative protease-protection/stabilization pattern
Q71TY3	-0.744403	0.596914735618398	1.53245506550359e-4	0.0019587209961788666	Down	Q71TY3	RS27_RAT	Rps27	NA	6	0	0.7449573422227296	1.6759247146634857	1.5248896073960606e-4	0.0030245779579752114	Up	26.835296207423557	26.090892981571322	26.835850323794055	Putative protease-protection/stabilization pattern
Q7M0E3	-0.392626	0.7617417817281367	1.548858608582404e-4	0.0019619799297624337	Down	Q7M0E3	DEST_RAT	Dstn	NA	28	16	0.43943271211572466	1.3560709965004496	7.255564621473831e-5	0.002033229078249023	Up	28.165755750492547	27.77312968566756	28.212562397783287	Putative protease-protection/stabilization pattern
A0A8I6GJ57;Q5FVM2	-1.97338	0.25465651100682174	1.5469005957227831e-4	0.0019619799297624337	Down	A0A8I6GJ57;Q5FVM2	A0A8I6GJ57_RAT;Q5FVM2_RAT	Psme3	NA	3	0	1.7663903707683843	3.4020170484603875	3.198110146110917e-4	0.004626557664184791	Up	19.21514249379275	17.24176700315111	19.008157373919495	Putative protease-protection/stabilization pattern
A6HX04;D4A415	-0.984704	0.5053294816170957	1.543600438719486e-4	0.0019619799297624337	Down	A6HX04;D4A415	A6HX04_RAT;D4A415_RAT	Abraxas2	NA	11	0	0.7867347982236943	1.7251655333422475	6.563584284662696e-4	0.007284755536002594	Up	21.55897419376115	20.574270450098293	21.361005248321987	Putative protease-protection/stabilization pattern
P06302	-0.896118	0.5373306594580943	1.5644466791804622e-4	0.0019781869527280096	Down	P06302	PTMA_RAT	Ptma	NA	5	0	0.5766053015618233	1.491335965052317	0.0024186171360620888	0.017212289387392613	Up	26.027864139953802	25.13174620394937	25.7083515055112	Putative protease-protection/stabilization pattern
D3ZGS3	-0.402151	0.756728986789679	1.577888197435396e-4	0.001991626796085569	Down	D3ZGS3	OCRL_RAT	Ocrl	NA	14	14	0.41786603090027796	1.3359500159056708	1.2217343718689722e-4	0.0027204720400013185	Up	22.342826792879222	21.94067540715897	22.35854143805925	Putative protease-protection/stabilization pattern
B0BN81;F7FP79	-0.836211	0.5601127081036015	1.58998380677209e-4	0.0020033230134792117	Down	B0BN81;F7FP79	B0BN81_RAT;F7FP79_RAT	Rps5	NA	11	11	1.022471532851366	2.0313960381146052	4.0601565132462955e-5	0.0014644512911387265	Up	25.917718501366505	25.0815075676872	26.10397910053857	Putative protease-protection/stabilization pattern
A6JS60;D3ZWZ6	-0.480697	0.7166315265365847	1.5939060120121127e-4	0.0020046977746106163	Down	A6JS60;D3ZWZ6	A6JS60_RAT;D3ZWZ6_RAT	Igf2bp2	NA	20	19	0.5233898236044503	1.4373284976154421	9.007872955753977e-5	0.002278026728560497	Up	22.125003932417645	21.644307350486564	22.167697174091014	Putative protease-protection/stabilization pattern
Q75Q39	-0.462642	0.7256563899700164	1.5982457997334992e-4	0.002006591934027111	Down	Q75Q39	TOM70_RAT	Tomm70	NA	32	13	0.43979187580847423	1.356408636878003	2.2325102107827348e-4	0.0037823845239904337	Up	23.768732282065688	23.30609075766586	23.745882633474334	Putative protease-protection/stabilization pattern
F1LUU1	-0.383417	0.7666198267144939	1.602034627380518e-4	0.0020077888843329996	Down	F1LUU1	F1LUU1_RAT	Itga11	NA	46	46	0.3461240634228595	1.2711409953736947	3.1324644822974216e-4	0.004573398144154236	Up	24.659928284188318	24.27651149963974	24.622635563062598	Putative protease-protection/stabilization pattern
Q9WUS0	-0.678005	0.6250289384533377	1.6119797857240897e-4	0.0020143983385562912	Down	Q9WUS0	KAD4_RAT	Ak4	NA	8	8	0.6858697369739524	1.6086714860464302	1.4930159499827508e-4	0.0030119789008056577	Up	22.73957807070019	22.061572963022144	22.747442699996103	Putative protease-protection/stabilization pattern
P0C2C4	-0.555233	0.6805471771719459	1.6129979635099806e-4	0.0020143983385562912	Down	P0C2C4	RM10_RAT	Mrpl10	NA	7	2	0.5542096358208362	1.468363986269154	1.6328662901884743e-4	0.003116529973268083	Up	22.052641446407726	21.497408527816617	22.051618163637457	Putative protease-protection/stabilization pattern
A6IPN3;D3Z8E0	-0.425567	0.7445462062262042	1.6238856341188035e-4	0.0020244250308442337	Down	A6IPN3;D3Z8E0	A6IPN3_RAT;D3Z8E0_RAT	Rps6ka3	NA	30	22	0.43739121245288004	1.354153432089009	1.353024156001478e-4	0.0028835538552464614	Up	23.73365885666632	23.30809214641557	23.745483358868455	Putative protease-protection/stabilization pattern
Q9Z1Y3	-0.514255	0.7001544678511087	1.6360740647002628e-4	0.00203603522884755	Down	Q9Z1Y3	CADH2_RAT	Cdh2	NA	15	14	0.4668625564428588	1.3821005294543225	3.082775261369777e-4	0.004528865482522695	Up	23.063829731298416	22.54957488049497	23.016437436937824	Putative protease-protection/stabilization pattern
F7FEX1;Q5M9H2	-0.828671	0.5630475719876724	1.6517556991333865e-4	0.00205194422904623	Down	F7FEX1;Q5M9H2	F7FEX1_RAT;Q5M9H2_RAT	Acadvl	NA	37	37	0.7713300567259616	1.7068426394159908	2.6461406671916837e-4	0.004191794645276132	Up	25.31513519958712	24.486463925710872	25.25779398243684	Putative protease-protection/stabilization pattern
Q5XIC2	-0.602864	0.6584457447623412	1.6572685814374258e-4	0.0020551871847913155	Down	Q5XIC2	ECSIT_RAT	Ecsit	NA	8	6	0.7995959465718805	1.7406135672991427	2.4072780517664456e-5	0.0010145996218229446	Up	20.614891943859117	20.012028417795133	20.811624364367017	Putative protease-protection/stabilization pattern
Q06647	-0.934466	0.523236121653171	1.7060150635423875e-4	0.002101313791656557	Down	Q06647	ATPO_RAT	Atp5po	NA	15	1	1.050272344417536	2.0709207483634318	7.785690920511188e-5	0.002099476819832975	Up	25.859682767729964	24.925216813699738	25.975489158117274	Putative protease-protection/stabilization pattern
P62198	-0.545528	0.6851406089073674	1.7020835059982758e-4	0.002101313791656557	Down	P62198	PRS8_RAT	Psmc5	NA	35	35	0.5579777589200141	1.4722041659904856	1.465139622680071e-4	0.002967511862655098	Up	24.60004147770588	24.05451348031689	24.6124912392369	Putative protease-protection/stabilization pattern
A0A8I6AQR3	-1.62932	0.32324073850888985	1.7063344586958345e-4	0.002101313791656557	Down	A0A8I6AQR3	A0A8I6AQR3_RAT	Tmem263	NA	6	6	0.8753778489890038	1.8344884851330894	0.006887215585702139	0.03511085265517546	Up	22.434280076297235	20.804961015950543	21.680338864939547	Putative protease-protection/stabilization pattern
F1LU71	-0.774544	0.5845732012778608	1.7189178389236129e-4	0.002113134933579532	Down	F1LU71	AUHM_RAT	Auh	NA	12	10	0.7343281190266211	1.663622519345004	2.4410104974513568e-4	0.003988813244684234	Up	24.421206573526796	23.64666217150265	24.380990290529272	Putative protease-protection/stabilization pattern
C5NTX8	-0.480146	0.7169052017193577	1.7225830210383807e-4	0.002113970601728384	Down	C5NTX8	C5NTX8_RAT	Tns3	NA	23	11	0.37336105053723756	1.2953671383781376	8.594559904272225e-4	0.0087499402889269	Up	24.14044834445674	23.66030260970803	24.033663660245267	Putative protease-protection/stabilization pattern
Q6E0V2	-0.649267	0.6376042047483407	1.7296589967992517e-4	0.0021155003013418267	Down	Q6E0V2	KTNA1_RAT	Katna1	NA	8	4	0.6918373818032926	1.6153394665664769	1.132290214465878e-4	0.0026230526663329422	Up	19.38032921523682	18.7310622637142	19.422899645517493	Putative protease-protection/stabilization pattern
A6KRZ1;G3V886	-0.566828	0.6750995975306707	1.7327922253611912e-4	0.0021155003013418267	Down	A6KRZ1;G3V886	A6KRZ1_RAT;G3V886_RAT	Yme1l1	NA	22	22	0.49939110243959917	1.41361681152086	3.952483488775839e-4	0.005284871006974141	Up	23.85772235366423	23.29089461762751	23.790285720067114	Putative protease-protection/stabilization pattern
Q6AXM8	-0.700152	0.615507410314183	1.729825194301495e-4	0.0021155003013418267	Down	Q6AXM8	PON2_RAT	Pon2	NA	16	16	0.5954642350902439	1.5109587085401792	4.938603613736966e-4	0.006103364234773141	Up	23.885364732756738	23.185212863806026	23.780677098896273	Putative protease-protection/stabilization pattern
A0A8I6AQG5;Q5BJZ3	-0.549816	0.683107390538675	1.764491487521998e-4	0.0021398654193589463	Down	A0A8I6AQG5;Q5BJZ3	A0A8I6AQG5_RAT;Q5BJZ3_RAT	Nnt	NA	42	42	0.5631635135805624	1.4775055130569843	1.5048556276803444e-4	0.0030245779579752114	Up	25.36658193515781	24.816766241067835	25.379929754648398	Putative protease-protection/stabilization pattern
Q6MGB5	-0.706664	0.6127355531482995	1.7596617755948868e-4	0.0021398654193589463	Down	Q6MGB5	DHB8_RAT	Hsd17b8	NA	8	8	0.5691354837625795	1.4836342556710878	7.060261156575124e-4	0.007667746817439948	Up	23.357358840570004	22.65069530984695	23.21983079360953	Putative protease-protection/stabilization pattern
Q0QEP3	2.6664125887566215	6.3484860560333445	1.7648374592651103e-4	0.0021398654193589463	Up	Q0QEP3	Q0QEP3_RAT	ATP5B	NA	1	1	-1.74306	0.2987346999507734	0.00245119605049311	0.01737429352706878	Down	20.13486370922708	22.801276297983694	21.05821302875745	Opposite protease-susceptibility pattern
Q5FWT1	-0.712657	0.6101953146581868	1.7731887858939274e-4	0.002145538541349814	Down	Q5FWT1	FA98A_RAT	Fam98a	NA	17	12	0.6777399556163637	1.599631898577937	2.466875568419648e-4	0.003988813244684234	Up	23.503900860119995	22.791243867559302	23.46898382317567	Putative protease-protection/stabilization pattern
Q9QUR2	-0.442211	0.7360057896338542	1.8085512293920976e-4	0.00217425318426578	Down	Q9QUR2	DCTN4_RAT	Dctn4	NA	19	19	0.38067427687802535	1.301950209794251	4.7731272718533406e-4	0.005960937250792505	Up	22.100673774563074	21.658462794657993	22.03913707153602	Putative protease-protection/stabilization pattern
A6JPK1;D4AEJ5	-0.529728	0.6926851202048163	1.8057770241871433e-4	0.00217425318426578	Down	A6JPK1;D4AEJ5	A6JPK1_RAT;D4AEJ5_RAT	Wwc2	NA	15	14	0.3339961615759819	1.2605000379012166	0.0030634856065509743	0.020262267706947473	Up	23.287952901250186	22.758224489525755	23.092220651101734	Putative protease-protection/stabilization pattern
Q99P75	-0.719672	0.6072355021847313	1.8230665759151054e-4	0.0021879888854330273	Down	Q99P75	RAB9A_RAT	Rab9a	NA	11	11	0.6681256350573932	1.589007170609523	2.964961263877598e-4	0.004406427793217156	Up	21.13353185947094	20.413859905351053	21.08198554040844	Putative protease-protection/stabilization pattern
A0A0G2KAN7	-2.75608	0.14802567516395962	1.8494151539327308e-4	0.0022158559568523973	Down	A0A0G2KAN7	A0A0G2KAN7_RAT	Gls	NA	5	5	2.8196803863122284	7.060059716184825	1.5900617150478368e-4	0.003064908956802536	Up	22.99148890761964	20.235408246823667	23.05508863313589	Putative protease-protection/stabilization pattern
F1LML0	-0.489964	0.7120427719942178	1.857651926663936e-4	0.0022219650832275895	Down	F1LML0	F1LML0_RAT	Nars1	NA	2	2	0.4604452997075761	1.3759664559826026	2.790741579966537e-4	0.00428057739424353	Up	23.37170100557531	22.88173681633266	23.342182116040227	Putative protease-protection/stabilization pattern
D4AC36	-0.565571	0.6756881191430313	1.8700301742886422e-4	0.0022329989315578204	Down	D4AC36	D4AC36_RAT	Eif3f	NA	14	4	0.5933471503242203	1.508743076227718	1.360128495484138e-4	0.0028835538552464614	Up	24.169120526010257	23.60354991906178	24.196897069386	Putative protease-protection/stabilization pattern
Q5M887	-0.623944	0.6488947503859278	1.8776150106947093e-4	0.00223828146308573	Down	Q5M887	TPC13_RAT	Trappc13	NA	6	4	0.4207723845724338	1.3386440411188847	0.0021647656664668296	0.0160846859226145	Up	22.041587301254324	21.417643700908847	21.838416085481285	Putative protease-protection/stabilization pattern
Q499N5	-0.561885	0.6774163057286091	1.892786840101701e-4	0.0022525753974386798	Down	Q499N5	ACSF2_RAT	Acsf2	NA	22	4	0.5279405263094716	1.4418694305794855	2.845898504689144e-4	0.004310084744363511	Up	22.952677132601604	22.390791751311404	22.91873227762088	Putative protease-protection/stabilization pattern
A0A8I6ARC8;D3ZFQ3	-1.70356	0.3070276725851259	1.8994169546047486e-4	0.002252893041131696	Down	A0A8I6ARC8;D3ZFQ3	A0A8I6ARC8_RAT;D3ZFQ3_RAT	Nubpl	NA	5	3	1.8257342415673286	3.544873736474278	1.1980641403135272e-4	0.0027103808873993884	Up	20.171271424007315	18.46771202153016	20.29344626309749	Putative protease-protection/stabilization pattern
A6J6N9;A6J6P2	-0.54789	0.6840199630604552	1.8982053781863123e-4	0.002252893041131696	Down	A6J6N9;A6J6P2	A6J6N9_RAT;A6J6P2_RAT	S100a16	NA	7	7	0.48773477157250156	1.4022414356022939	4.0401063175891575e-4	0.005357302028997907	Up	22.389686555969334	21.841796891731228	22.329531663303726	Putative protease-protection/stabilization pattern
Q5U2T4	-0.56436	0.6762553847800477	1.9112581054276642e-4	0.0022600521616958154	Down	Q5U2T4	FIBIN_RAT	Fibin	NA	4	4	0.6887974902542382	1.6119393806902569	4.982159648881205e-5	0.0016288655715909254	Up	20.616827265673532	20.05246734743659	20.741264837690828	Putative protease-protection/stabilization pattern
A0A9K3Y8A9;B5DEL8	-0.625977	0.6479810352065138	1.9242889277290237e-4	0.0022674508777357307	Down	A0A9K3Y8A9;B5DEL8	A0A9K3Y8A9_RAT;B5DEL8_RAT	Ndufs5	NA	8	2	0.6299830524996928	1.547546814229775	1.8449478929066584e-4	0.0033670299045546513	Up	22.986070579329972	22.360094074074272	22.99007712657396	Putative protease-protection/stabilization pattern
Q62848	-0.49965	0.7072782542113144	1.928381963296336e-4	0.0022682512760965707	Down	Q62848	ARFG1_RAT	Arfgap1	NA	15	15	0.3329013167965549	1.259543821704098	0.0023741649697845376	0.01698379977076608	Up	22.806570273664644	22.306920084045124	22.639821400841672	Putative protease-protection/stabilization pattern
A0A8I6A354;A6IRJ8	-0.347615	0.7858822880474329	1.9416169135573212e-4	0.0022800314037975775	Down	A0A8I6A354;A6IRJ8	A0A8I6A354_RAT;A6IRJ8_RAT	Umps	NA	30	30	0.4075189664630017	1.3264028082963661	6.674935979651831e-5	0.0019058557125772022	Up	22.194412891868094	21.846798034187437	22.254317000650442	Putative protease-protection/stabilization pattern
A0A8I6APX7;A6JI26;D3ZLM5	-0.63328	0.6447091677648945	1.9508113329205385e-4	0.002287035604041446	Down	A0A8I6APX7;A6JI26;D3ZLM5	A0A8I6APX7_RAT;A6JI26_RAT;D3ZLM5_RAT	Nhlrc2	NA	15	15	0.6763325153937707	1.598072117485032	1.2601483476751206e-4	0.002761475568449005	Up	22.447976938786166	21.81469734265619	22.491029858049963	Putative protease-protection/stabilization pattern
A0A8I6G6W8;A0A8I6ANU8	-1.23102	0.42601693132939195	1.9566513361391955e-4	0.0022900905968928336	Down	A0A8I6G6W8;A0A8I6ANU8	A0A8I6ANU8_RAT;A0A8I6G6W8_RAT	Prrc2c	NA	29	4	0.9309455395934769	1.9065251196539188	0.0011444682064927587	0.010376414046319109	Up	21.492109868359496	20.26109254256067	21.19203808215415	Putative protease-protection/stabilization pattern
A6IXU7;F7FF15	-0.839426	0.558865837360939	1.9685642981292435e-4	0.0022957053630525076	Down	A6IXU7;F7FF15	A6IXU7_RAT;F7FF15_RAT	Tubb6	NA	34	18	0.7207435781708469	1.6480312259876442	5.262189113205024e-4	0.006405566422169138	Up	29.623065609488076	28.78363950249044	29.504383080661288	Putative protease-protection/stabilization pattern
P54921	-0.353315	0.7827834981889135	1.9672838422101998e-4	0.0022957053630525076	Down	P54921	SNAA_RAT	Napa	NA	23	20	0.2944393309922937	1.2264082703149046	6.341569185638831e-4	0.007139054277187372	Up	23.19566076441897	22.842346012450914	23.1367853434432	Putative protease-protection/stabilization pattern
F7EXX5;Q5XIB0	-0.422534	0.7461130210697599	1.971174778613084e-4	0.0022957053630525076	Down	F7EXX5;Q5XIB0	F7EXX5_RAT;Q5XIB0_RAT	Irf3	NA	8	8	0.33213905551786027	1.2588785058457135	9.11355270057609e-4	0.009000427708895298	Up	20.865163128262168	20.442629219601255	20.774768275119115	Putative protease-protection/stabilization pattern
A0A8J8Y1B9;B5DFL0	-0.515077	0.6997557217534978	1.9790338901896803e-4	0.002297301471546414	Down	A0A8J8Y1B9;B5DFL0	A0A8J8Y1B9_RAT;B5DFL0_RAT	Snta1	NA	10	10	0.5847146857511056	1.4997423637563252	8.475109815617705e-5	0.0021902281972404733	Up	20.68949666109959	20.174419944668713	20.75913463041982	Putative protease-protection/stabilization pattern
Q3T1I4	-0.448398	0.7328562630805504	1.9884342257848355e-4	0.0023044358024193815	Down	Q3T1I4	PRRC1_RAT	Prrc1	NA	16	11	0.304682798622526	1.2351470388992345	0.002178974115232577	0.01609412956373884	Up	24.598452576681243	24.15005474853577	24.45473754715829	Putative protease-protection/stabilization pattern
A0A8I5ZUT2	-0.502644	0.7058120762823661	2.0105727829450087e-4	0.0023132427308925445	Down	A0A8I5ZUT2	A0A8I5ZUT2_RAT	Irgq	NA	13	7	0.6032832174185927	1.5191698908434728	5.892830254904567e-5	0.0017680987726686117	Up	23.13266999356801	22.63002601318994	23.233309230608537	Putative protease-protection/stabilization pattern
A6JJT1	-0.515379	0.699609017116951	2.01236763483944e-4	0.0023132427308925445	Down	A6JJT1	A6JJT1_RAT	Stk38	NA	13	13	0.5341084531153868	1.4480470237333043	1.5892684799121077e-4	0.003064908956802536	Up	20.885930031843532	20.37055082093568	20.904659274051067	Putative protease-protection/stabilization pattern
D3Z8Q7	-0.570207	0.673520343752255	2.0097378299065586e-4	0.0023132427308925445	Down	D3Z8Q7	D3Z8Q7_RAT	Ciao2b	NA	5	1	0.45009863958618723	1.366133658511749	9.044653860796802e-4	0.00897808088129799	Up	22.16634585154916	21.596139279761744	22.046237919347938	Putative protease-protection/stabilization pattern
F1M6G3	-0.432484	0.7409849168826239	2.0069078416005216e-4	0.0023132427308925445	Down	F1M6G3	F1M6G3_RAT	Rpl35-ps8	NA	3	1	0.27298044600385296	1.2083014662058085	0.003328016231564529	0.021365079724123687	Up	26.77597142003682	26.34348750120269	26.616467947206537	Putative protease-protection/stabilization pattern
A0A8I6GLN6;A6HRH8;D3ZWC6	-0.438328	0.7379894961474829	2.0172285950521848e-4	0.002315072233640927	Down	A0A8I6GLN6;A6HRH8;D3ZWC6	A0A8I6GLN6_RAT;A6HRH8_RAT;D3ZWC6_RAT	Sntb1	NA	34	30	0.281108082586524	1.2151278223964315	0.003059736733848369	0.020262267706947473	Up	26.31824843814393	25.87992062571598	26.161028708302503	Putative protease-protection/stabilization pattern
A0A8L2R9L9;A6INR8	-2.12851	0.22869392722587764	2.0545216149922375e-4	0.0023502532400258534	Down	A0A8L2R9L9;A6INR8	A0A8L2R9L9_RAT;A6INR8_RAT	Tpp2	NA	1	1	1.782897417215814	3.4411658297614864	6.400673225358768e-4	0.007179925477843586	Up	18.42573287520977	16.297222837032063	18.080120254247877	Putative protease-protection/stabilization pattern
A6IDC6;D3ZK09	-0.975318	0.5086276855211	2.072568707068059e-4	0.002367074034636924	Down	A6IDC6;D3ZK09	A6IDC6_RAT;D3ZK09_RAT	Scyl3	NA	6	6	1.1965017190711613	2.291832676944455	5.2339232749483906e-5	0.0016756640660535844	Up	17.959170996742532	16.98385289451025	18.18035461358141	Putative protease-protection/stabilization pattern
Q01750	-0.611437	0.6545444116521979	2.0809292267371285e-4	0.002372795467717489	Down	Q01750	T2FB_RAT	Gtf2f2	NA	4	4	0.42637439421834245	1.3438521239375727	0.0019528195808150416	0.014997739101682549	Up	20.418111258419415	19.806674247676042	20.233048641894385	Putative protease-protection/stabilization pattern
Q56B11	-0.490321	0.7118665853005648	2.0851845071117908e-4	0.002373824999173407	Down	Q56B11	PELP1_RAT	Pelp1	NA	11	11	0.36182187600962123	1.2850476677969378	0.0014039238721391234	0.011977331251345943	Up	21.216098996860755	20.72577778535513	21.08759966136475	Putative protease-protection/stabilization pattern
Q68G45;Q80ZA3	-0.469324	0.7223028976876753	2.0993799530979437e-4	0.00238614918906686	Down	Q68G45;Q80ZA3	Q68G45_RAT;Q80ZA3_RAT	Serpinf1	NA	17	17	0.6536471085643036	1.5731400446136499	2.196982331620457e-5	9.662628503232582e-4	Up	21.82636579744536	21.357041660658577	22.010688769222885	Putative protease-protection/stabilization pattern
D4A7N1	-0.934281	0.523303280345168	2.127401297969771e-4	0.0024102605745478316	Down	D4A7N1	MIC25_RAT	Chchd6	NA	4	2	0.8146270778344658	1.7588434497282683	5.144311378295593e-4	0.006302226448046902	Up	22.964346524145196	22.030065731823825	22.844692809658287	Putative protease-protection/stabilization pattern
A0A8I5Y5Y5;A0A8I6ALI9;A0A8I6G5I8;A6KP68;B2RYK5;F7FFH4;A0A8I6A9D7	-2.01904	0.24672229589215838	2.142739715121203e-4	0.002423760371050038	Down	A0A8I5Y5Y5;A0A8I6ALI9;A0A8I6G5I8;A6KP68;B2RYK5;F7FFH4;A0A8I6A9D7	A0A8I5Y5Y5_RAT;A0A8I6A9D7_RAT;A0A8I6ALI9_RAT;A0A8I6G5I8_RAT;A6KP68_RAT;B2RYK5_RAT;F7FFH4_RAT	Slc35a2	NA	1	1	2.256695822601941	4.778957119285939	1.0215165543887924e-4	0.0024586482270180605	Up	19.02087056271424	17.001830563357917	19.25852638595986	Putative protease-protection/stabilization pattern
P27605	-0.341542	0.7891971600471545	2.1787306370284402e-4	0.0024549463472406424	Down	P27605	HPRT_RAT	Hprt1	NA	16	1	0.3994696596663765	1.3190229436529575	7.641829794637233e-5	0.002081222952916394	Up	25.410776653102463	25.06923432269869	25.468703982365067	Putative protease-protection/stabilization pattern
A0A8I5ZVC4;A0A8I6A7A2;D3ZFH5	-0.526914	0.6940377021381854	2.176008868799908e-4	0.0024549463472406424	Down	A0A8I5ZVC4;A0A8I6A7A2;D3ZFH5	A0A8I5ZVC4_RAT;A0A8I6A7A2_RAT;D3ZFH5_RAT	Itih2	NA	3	1	0.5303025306105908	1.4442320166825637	2.0862971369186762e-4	0.0036840573632222306	Up	24.412149023080712	23.885234964498878	24.41553749510946	Putative protease-protection/stabilization pattern
Q5PPL3	-0.610645	0.6549039008662774	2.1828707589425565e-4	0.0024549463472406424	Down	Q5PPL3	NSDHL_RAT	Nsdhl	NA	17	17	0.5898515970077511	1.5050919179937015	2.7371358588385903e-4	0.004259705278337595	Up	23.282703870590954	22.672059000040473	23.261910597048228	Putative protease-protection/stabilization pattern
Q6P9U3	-0.639952	0.6417342233098652	2.184177656773909e-4	0.0024549463472406424	Down	Q6P9U3	COMD3_RAT	Commd3	NA	10	10	0.542237222529284	1.4562289772300998	6.314322477555133e-4	0.007131055416836985	Up	23.071190038752217	22.431237867221217	22.9734750897505	Putative protease-protection/stabilization pattern
A6HC29;D3ZV91	-0.473855	0.720037887544391	2.1993742858017316e-4	0.002468109242117601	Down	A6HC29;D3ZV91	A6HC29_RAT;D3ZV91_RAT	L3hypdh	NA	9	9	0.3726938188343496	1.294768182839614	0.0010051878360125778	0.009657713794850833	Up	21.52462109500659	21.05076582158293	21.42345964041729	Putative protease-protection/stabilization pattern
A0A8L2Q5G6	-0.461618	0.7261714607220136	2.2036964786847007e-4	0.0024690466401212606	Down	A0A8L2Q5G6	A0A8L2Q5G6_RAT	Nudt4	NA	4	0	0.4145435067537022	1.3328768654525758	4.415469521721896e-4	0.005695070980566984	Up	20.025626276311346	19.564008413291802	19.978551920045497	Putative protease-protection/stabilization pattern
Q62764	-0.392373	0.7618756111054016	2.2394155894875343e-4	0.002503725633810101	Down	Q62764	YBOX3_RAT	Ybx3	NA	16	3	0.4159829233100183	1.33420737702586	1.5224509673868796e-4	0.0030245779579752114	Up	25.016033032009116	24.623660410050174	25.039643333360196	Putative protease-protection/stabilization pattern
A6IT49;G3V8C4	-0.487623	0.7131992907106666	2.2417201692354245e-4	0.002503725633810101	Down	A6IT49;G3V8C4	A6IT49_RAT;G3V8C4_RAT	Clic4	NA	28	26	0.44449809615766966	1.3608406069002201	4.0812657673106983e-4	0.005391687107896839	Up	26.73923817334778	26.251615346638253	26.69611344279592	Putative protease-protection/stabilization pattern
A6J4Q8;D4A563	-0.801692	0.5736760028290114	2.2598742075175844e-4	0.002520026655658585	Down	A6J4Q8;D4A563	A6J4Q8_RAT;D4A563_RAT	Peak1	NA	46	46	0.6025837508820189	1.518433525277944	0.0013535120914351048	0.011688072096892654	Up	24.9414073010967	24.139715376763856	24.74229912764587	Putative protease-protection/stabilization pattern
Q8K1P9	-0.751813	0.5938568685220925	2.281972943669976e-4	0.0025327038266656898	Down	Q8K1P9	FADS3_RAT	Fads3	NA	5	5	0.7611968597502532	1.694896127403855	2.1036186877606463e-4	0.003685301999058385	Up	21.59001660447906	20.838203763923946	21.599400623674203	Putative protease-protection/stabilization pattern
D4A9U4	-2.19523	0.2183586869170692	2.2804315492645322e-4	0.0025327038266656898	Down	D4A9U4	D4A9U4_RAT	Eln	NA	6	6	1.47953899390847	2.7885961081694512	0.0025707957793050943	0.017899513189045597	Up	22.868745305690187	20.67351713749178	22.15305613140025	Putative protease-protection/stabilization pattern
Q63184	-0.629917	0.6462133797707937	2.3227977774380317e-4	0.0025699579784435474	Down	Q63184	E2AK2_RAT	Eif2ak2	NA	21	21	0.5378369196156925	1.4517941616910415	6.382973079758239e-4	0.007174259107582236	Up	23.33739743862723	22.70747996548078	23.245316885096468	Putative protease-protection/stabilization pattern
Q9WV97	-0.673475	0.626994707149674	2.3294609049696657e-4	0.0025733093085944154	Down	Q9WV97	TIM9_RAT	Timm9	NA	8	8	0.5479444973095013	1.4620012018899784	8.624957490207258e-4	0.008762313341199082	Up	22.591371603824257	21.917896773333986	22.46584127064349	Putative protease-protection/stabilization pattern
Q5PPJ4	-0.456523	0.728740485269713	2.3529242242715875e-4	0.002591144079637187	Down	Q5PPJ4	DOHH_RAT	Dohh	NA	16	0	0.4208016068143934	1.3386711560497169	3.985309594979114e-4	0.00531449665575275	Up	23.14291503866989	22.686392085809125	23.10719369262352	Putative protease-protection/stabilization pattern
Q2EJA0	-2.1063	0.23224186784666812	2.3496990092690723e-4	0.002591144079637187	Down	Q2EJA0	YAP1_RAT	Yap1	NA	9	1	1.4879482319990238	2.8048978517671914	0.0020166726394139564	0.015240190992198746	Up	21.347827792741633	19.241527778110473	20.729476010109504	Putative protease-protection/stabilization pattern
Q794F9	-0.633007	0.6448307938784673	2.3689041663548348e-4	0.002600652775497455	Down	Q794F9	4F2_RAT	Slc3a2	NA	23	23	0.6587235424277651	1.5786852276154935	1.8232728329803003e-4	0.0033670299045546513	Up	26.78571217618045	26.152704722669743	26.81142826509751	Putative protease-protection/stabilization pattern
A0A140UHW6;A0A8I5ZNF7	-0.596366	0.6614177229360215	2.3849032487787363e-4	0.002606095664290468	Down	A0A140UHW6;A0A8I5ZNF7	A0A140UHW6_RAT;A0A8I5ZNF7_RAT	Trmt1	NA	13	13	0.5317989737818642	1.4457308312825863	4.983738363426762e-4	0.006148057726729077	Up	23.17701504759618	22.580648656310633	23.112447630092493	Putative protease-protection/stabilization pattern
P83888	-0.736112	0.6003550374948222	2.3890352720691143e-4	0.002606588407014083	Down	P83888	TBG1_RAT	Tubg1	NA	15	5	0.7663020732285553	1.7009044202667418	1.8344130521481328e-4	0.0033670299045546513	Up	21.3263082296489	20.590196067729064	21.356498140957623	Putative protease-protection/stabilization pattern
Q920L2	-0.387287	0.7645658478142817	2.4071599961889947e-4	0.002617053683093382	Down	Q920L2	SDHA_RAT	Sdha	NA	34	34	0.3636830135294957	1.2867065033028056	3.6177224884191144e-4	0.004985553502560828	Up	25.047841137625994	24.660553800994645	25.024236814524144	Putative protease-protection/stabilization pattern
P13264	-0.858684	0.5514551672388124	2.40971473150245e-4	0.002617053683093382	Down	P13264	GLSK_RAT	Gls	NA	43	43	0.7512927983733064	1.6833005597386679	5.674216198006792e-4	0.006635060496958276	Up	25.817396564890746	24.958712070903683	25.71000486927699	Putative protease-protection/stabilization pattern
Q3B7D0	-0.453463	0.7302877455991661	2.4225343427777075e-4	0.002626947271241799	Down	Q3B7D0	HEM6_RAT	Cpox	NA	23	23	0.35329214070029025	1.277472416702606	0.0011637054348298526	0.010537337831240647	Up	22.697729875238927	22.2442668023638	22.597558943064097	Putative protease-protection/stabilization pattern
P97532	-0.405815	0.754809812443222	2.437655850986818e-4	0.0026362498416513235	Down	P97532	THTM_RAT	Mpst	NA	15	15	0.4235042438767991	1.3411812729396368	1.8418274238226077e-4	0.0033670299045546513	Up	23.764668853692772	23.358853936740005	23.782358180616804	Putative protease-protection/stabilization pattern
B2RYJ7	-0.555711	0.6803218397548279	2.438559025959069e-4	0.0026362498416513235	Down	B2RYJ7	B2RYJ7_RAT	Actr1b	NA	12	7	0.5670101900402251	1.4814502617593763	2.1373489106371642e-4	0.0036953224646351555	Up	26.040827300941153	25.485116609437103	26.052126799477332	Putative protease-protection/stabilization pattern
A0A8I6AF49;Q68FS8	-0.661804	0.6320872182414445	2.4443682504198715e-4	0.0026385017654303525	Down	A0A8I6AF49;Q68FS8	A0A8I6AF49_RAT;Q68FS8_RAT	Rtca	NA	23	23	0.6208594661436102	1.5377910267562735	3.695829343015468e-4	0.005071737902692351	Up	23.122214570091284	22.460410116901805	23.081269583045415	Putative protease-protection/stabilization pattern
A0A8I6AH33;A6JC26;D4A040	-0.731956	0.6020868481399586	2.4569802703904194e-4	0.0026480787358652298	Down	A0A8I6AH33;A6JC26;D4A040	A0A8I6AH33_RAT;A6JC26_RAT;D4A040_RAT	Mrps11	NA	4	4	0.7169386902298847	1.6436905216918352	2.812071141717098e-4	0.004300707506371225	Up	20.54880791101193	19.816851419959658	20.53379011018954	Putative protease-protection/stabilization pattern
Q2THW7	-2.11782	0.2303944311461909	2.4653198234519133e-4	0.0026530288252071426	Down	Q2THW7	ZDHC5_RAT	Zdhhc5	NA	4	4	1.3535503367861033	2.5554021274075858	0.0036925876901053095	0.022936152134768156	Up	14.030968833954322	11.913146584949313	13.266696921735415	Putative protease-protection/stabilization pattern
A6HXV9;A6HXW0;M0R4Z8	-0.447481	0.7333220096241698	2.4832092682531046e-4	0.00266822531540216	Down	A6HXV9;A6HXW0;M0R4Z8	A6HXV9_RAT;A6HXW0_RAT;M0R4Z8_RAT	Gatd1	NA	6	6	0.35309806327832405	1.2773005772834698	0.001102681974688308	0.01011410759425895	Up	21.38607255498747	20.938591300581898	21.29168936386022	Putative protease-protection/stabilization pattern
O08589	-2.59455	0.16556294870932015	2.487994828189897e-4	0.00266931687551707	Down	O08589	PLM_RAT	Fxyd1	NA	1	1	2.079586072701286	4.226859249330175	0.0010048432425985366	0.009657713794850833	Up	15.711379522188405	13.11683127589871	15.196417348599999	Putative protease-protection/stabilization pattern
A0A8I6GB26	-1.27573	0.41301504636430564	2.5230408288554854e-4	0.0026988758831094284	Down	A0A8I6GB26	A0A8I6GB26_RAT	Mxra7	NA	5	5	1.2737659693429855	2.4179190906020773	2.5485682780047154e-4	0.004073682161749749	Up	21.16991541403502	19.89418165992011	21.167947629263097	Putative protease-protection/stabilization pattern
A6JIC0;G3V7I2	-0.556975	0.6797256663733143	2.5231688103635665e-4	0.0026988758831094284	Down	A6JIC0;G3V7I2	A6JIC0_RAT;G3V7I2_RAT	Rftn1	NA	14	13	0.366485481789276	1.2892083894437545	0.003207625486099239	0.020761605180135933	Up	25.8925891354135	25.33561364039011	25.702099122179387	Putative protease-protection/stabilization pattern
A6JDD9	-0.735481	0.6006177547077365	2.542642074236696e-4	0.0027156030961794937	Down	A6JDD9	A6JDD9_RAT	Ugdh	NA	35	35	0.6901778978506776	1.6134824637223157	3.8345394656207857e-4	0.005192636618843997	Up	24.878075615838863	24.142594643615805	24.83277254146648	Putative protease-protection/stabilization pattern
B1WC02	-0.602577	0.6585763909496924	2.592589246487617e-4	0.002764777779273918	Down	B1WC02	B1WC02_RAT	Ctps1	NA	34	32	0.525906721859208	1.4398382220733212	6.18239897579149e-4	0.007060897927028958	Up	24.181048375196447	23.57847107455284	24.10437779641205	Putative protease-protection/stabilization pattern
D3ZV81	-0.439593	0.7373426936552137	2.6211702370648157e-4	0.0027884981439929143	Down	D3ZV81	D3ZV81_RAT	Heatr3	NA	11	4	0.4464366822397352	1.3626704322100411	2.3697889431710528e-4	0.003938118729441245	Up	23.97203438893404	23.53244158843864	23.97887827067838	Putative protease-protection/stabilization pattern
A0A0G2KA44;Q498V3	-0.98742	0.5043789127378445	2.622708323540857e-4	0.0027884981439929143	Down	A0A0G2KA44;Q498V3	A0A0G2KA44_RAT;Q498V3_RAT	Fez2	NA	7	6	0.608590263172399	1.5247685454026982	0.0047299103354717705	0.027075582122454006	Up	22.738482526742068	21.751062392048027	22.359652655220433	Putative protease-protection/stabilization pattern
Q63488	-0.948061	0.5183287942617862	2.6297821951711263e-4	0.002791827244978523	Down	Q63488	S20A2_RAT	Slc20a2	NA	7	7	0.633513586287286	1.5513385768014862	0.003049722323586505	0.0202390663292559	Up	20.253228487410123	19.305167933235168	19.93868151952245	Putative protease-protection/stabilization pattern
Q812C4	1.7317452202468289	3.3212935045760017	2.635028969796855e-4	0.002793209601067594	Up	Q812C4	Q812C4_RAT	Eif4a1	NA	1	1	-1.73175	0.3010875126279033	2.635028969796855e-4	0.0041835515998052755	Down	18.98786075485341	20.719605975100244	18.98786075485341	Opposite protease-susceptibility pattern
A0A8I5Y6S6	-0.6024	0.6586572258283222	2.676541289588804e-4	0.0028242197706277437	Down	A0A8I5Y6S6	A0A8I5Y6S6_RAT	Pycr3	NA	22	8	0.4049110903645463	1.3240073126692349	0.0029961732900096725	0.019996138611270965	Up	26.828408860098158	26.22600862763319	26.630919717997735	Putative protease-protection/stabilization pattern
Q5I034	-0.618978	0.65113216646694	2.680236810989752e-4	0.0028242197706277437	Down	Q5I034	CSTOS_RAT	Custos	NA	8	0	0.3270822902358077	1.2544737567162112	0.010533396678612663	0.046951941819561444	Up	22.52864847261559	21.90967078832877	22.23675307856458	Putative protease-protection/stabilization pattern
A0A0G2JXM1;A0A8I5ZVG2;A6HMQ5	-0.474866	0.7195335968819205	2.713423958615202e-4	0.0028549413151492194	Down	A0A0G2JXM1;A0A8I5ZVG2;A6HMQ5	A0A0G2JXM1_RAT;A0A8I5ZVG2_RAT;A6HMQ5_RAT	Ctnnd1	NA	38	38	0.4509738248829045	1.3669626506282824	3.786496800150791e-4	0.005146292484043713	Up	24.29526280006802	23.820396756876352	24.271370581759257	Putative protease-protection/stabilization pattern
Q4FZT2	-0.520848	0.696962129791842	2.719331229933937e-4	0.0028569116378578947	Down	Q4FZT2	PPME1_RAT	Ppme1	NA	17	17	0.5826394858637194	1.4975866566952538	1.2977591512534312e-4	0.002818844340498634	Up	23.027528028577027	22.506680201482336	23.089319687346055	Putative protease-protection/stabilization pattern
Q7TP91	-0.400086	0.7578129384651144	2.7378796034443115e-4	0.0028678883834303507	Down	Q7TP91	Q7TP91_RAT	Surf1	NA	14	0	0.32475776526355205	1.2524541285040904	0.0010174274244294924	0.00969392828157204	Up	25.554140405257794	25.15405408217813	25.47881184744168	Putative protease-protection/stabilization pattern
A6HP48;D4A0W1	-0.633836	0.6444606199997462	2.7546408654660555e-4	0.002877742704581687	Down	A6HP48;D4A0W1	A6HP48_RAT;D4A0W1_RAT	Emc4	NA	6	6	0.5028903991304112	1.4170497398109305	0.0011743514910309068	0.010583961067372824	Up	21.79047969110815	21.15664380109656	21.659534200226968	Putative protease-protection/stabilization pattern
P60711	-1.27106	0.4143549024147214	2.791270131547176e-4	0.0029108959943277696	Down	P60711	ACTB_RAT	Actb	NA	30	2	1.2900943030091447	2.445440398486664	2.533906530589678e-4	0.0040594099871279436	Up	31.795685292625876	30.52462418917243	31.814718492181584	Putative protease-protection/stabilization pattern
Q08877	-0.898841	0.5363172510319208	2.8040881144880805e-4	0.002916614778093146	Down	Q08877	DYN3_RAT	Dnm3	NA	3	3	0.9392913337618793	1.9175860698053246	2.103302475430075e-4	0.003685301999058385	Up	23.036335743337297	22.13749430788627	23.076785641648154	Putative protease-protection/stabilization pattern
A6HDT5;F1LYS7	-0.946649	0.5188361481661713	2.8091106886873684e-4	0.002916614778093146	Down	A6HDT5;F1LYS7	A6HDT5_RAT;F1LYS7_RAT	Sgcd	NA	5	5	0.6349058521454225	1.5528364112001536	0.003161379416946359	0.020616951629117825	Up	17.147542301198236	16.200893204334008	16.83579905647943	Putative protease-protection/stabilization pattern
B2RYM5	-0.677301	0.6253339118375553	2.8421240224738617e-4	0.0029419526092755643	Down	B2RYM5	BRCC3_RAT	Brcc3	NA	11	11	0.570036539554696	1.4845611700631633	8.450098859364593e-4	0.008659211291340185	Up	24.425756268051305	23.748454929839273	24.318491469393965	Putative protease-protection/stabilization pattern
Q06QG6	-0.737174	0.5999132421128288	2.8432513734651446e-4	0.0029419526092755643	Down	Q06QG6	Q06QG6_RAT	Mt-nd5	NA	4	0	0.6139747185829663	1.5304699500256989	9.012245524000175e-4	0.00897808088129799	Up	22.79574656253774	22.058572344665404	22.67254706324837	Putative protease-protection/stabilization pattern
Q63692	-0.465203	0.7243689474073886	2.911852215240893e-4	0.0030012846486347543	Down	Q63692	CDC37_RAT	Cdc37	NA	23	23	0.3914952298014782	1.3117522183742876	8.650504450375943e-4	0.008763121890287847	Up	25.445222262196392	24.98001886878541	25.371514098586896	Putative protease-protection/stabilization pattern
Q6AYB4	-0.61081	0.6548291549959331	2.929539676012845e-4	0.0030089328592170996	Down	Q6AYB4	HSP7E_RAT	Hspa14	NA	12	12	0.6075653505178593	1.5236857111500082	3.032340759417135e-4	0.004473334357798486	Up	22.062077349305376	21.451267810853896	22.058833161371755	Putative protease-protection/stabilization pattern
A0A8I6ARY7	-0.447507	0.7333088951227374	2.932020439005506e-4	0.0030089328592170996	Down	A0A8I6ARY7	A0A8I6ARY7_RAT	AABR07021465.2	NA	22	2	0.43382587381231374	1.3508110384553818	3.58236617848711e-4	0.004954440412083443	Up	29.786622524077625	29.339115468734526	29.772941342546837	Putative protease-protection/stabilization pattern
Q9QUL6	-0.584073	0.6670779063971852	0.00030007400928928495	0.003074476300238532	Down	Q9QUL6	NSF_RAT	Nsf	NA	55	55	0.48650465144628185	1.4010463179999466	9.476226905880942e-4	0.009293789850490713	Up	25.62471071127363	25.040637876460945	25.527142527907227	Putative protease-protection/stabilization pattern
A0A8I5ZW03;A6KNJ8	-1.06764	0.47709732385271875	3.004572235228166e-4	0.003074476300238532	Down	A0A8I5ZW03;A6KNJ8	A0A8I5ZW03_RAT;A6KNJ8_RAT	Leng9	NA	5	5	0.6893525092996242	1.6125596290065727	0.0041225155374873665	0.0245486367042107	Up	22.267402132448282	21.19975763150158	21.889110140801208	Putative protease-protection/stabilization pattern
D3ZKT0	-0.423646	0.7455379316569486	3.0271378101610284e-4	0.0030838932418698305	Down	D3ZKT0	TAM41_RAT	Tamm41	NA	8	8	0.49906063082967833	1.4132930378131643	1.0246107198147984e-4	0.0024586482270180605	Up	24.23464308396191	23.810996745233464	24.31005737606314	Putative protease-protection/stabilization pattern
A6JR00;A6JR01	-0.375265	0.7709638575226598	3.0311957298988874e-4	0.0030838932418698305	Down	A6JR00;A6JR01	A6JR00_RAT;A6JR01_RAT	Hdlbp	NA	92	92	0.35049255195246687	1.2749958506247239	4.6948564466445513e-4	0.005883943097113286	Up	25.79786790033236	25.422603034203963	25.773095586156426	Putative protease-protection/stabilization pattern
A0A8I6AVL2	-0.308773	0.8073281276390526	3.022517024434133e-4	0.0030838932418698305	Down	A0A8I6AVL2	A0A8I6AVL2_RAT	Acad10	NA	39	2	0.28118002269819087	1.2151884163600242	5.493279881668964e-4	0.006535499679201333	Up	26.547854414066485	26.23908147583396	26.520261498532154	Putative protease-protection/stabilization pattern
A0A8I6ACN2;A6HI62;A6HI63;D3ZTW8	-0.588383	0.6650878060961215	3.0222779732328353e-4	0.0030838932418698305	Down	A0A8I6ACN2;A6HI62;A6HI63;D3ZTW8	A0A8I6ACN2_RAT;A6HI62_RAT;A6HI63_RAT;D3ZTW8_RAT	Mrpl27	NA	3	3	0.49016015520481204	1.4046007934029419	9.532507917440266e-4	0.009296272242031306	Up	22.757575953385537	22.169192678896923	22.659352834101735	Putative protease-protection/stabilization pattern
A0A8I6GK43;A6IHJ4;D3ZSF9;F7EY34	-0.516801	0.6989199954050642	3.0605927638276196e-4	0.0031051565613527113	Down	A0A8I6GK43;A6IHJ4;D3ZSF9;F7EY34	A0A8I6GK43_RAT;A6IHJ4_RAT;D3ZSF9_RAT;F7EY34_RAT	Rpl22l1;Rpl22l2	NA	5	0	0.6012413315301721	1.5170212888472911	1.1273005637279027e-4	0.0026230526663329422	Up	22.905430297816643	22.388629524283584	22.98987085581376	Putative protease-protection/stabilization pattern
Q9Z1E1	-0.509959	0.7022421532199093	3.065251287085927e-4	0.0031051565613527113	Down	Q9Z1E1	FLOT1_RAT	Flot1	NA	28	28	0.47751631495428626	1.392344598100481	4.67013143110834e-4	0.005863333451006765	Up	23.537013822090405	23.02705432612186	23.504570641076146	Putative protease-protection/stabilization pattern
A6HUT8;M0R3Z8	-0.624676	0.6485654248312952	3.061538224695403e-4	0.0031051565613527113	Down	A6HUT8;M0R3Z8	A6HUT8_RAT;M0R3Z8_RAT	Rbm15	NA	5	3	0.481152106299664	1.3958579245306593	0.0015435671550690408	0.01272855492751616	Up	18.61061168301241	17.98593570357156	18.467087809871224	Putative protease-protection/stabilization pattern
P39069	-0.802848	0.573216517261414	3.074223616604797e-4	0.0031097967755969384	Down	P39069	KAD1_RAT	Ak1	NA	13	13	0.9309334540061975	1.9065091485868737	1.1580326603076164e-4	0.002662347164817608	Up	24.99234706397768	24.189499150616072	25.120432604622266	Putative protease-protection/stabilization pattern
A0A8I6AH39;A6KH07;B2RYG2;F1LQJ7	-1.04098	0.48599641618580597	3.0830590499473706e-4	0.003114285468284926	Down	A0A8I6AH39;A6KH07;B2RYG2;F1LQJ7	A0A8I6AH39_RAT;A6KH07_RAT;B2RYG2_RAT;F1LQJ7_RAT	Pck2;Pck2_predicted	NA	41	0	1.0614169815207788	2.086980298905885	2.717908544663066e-4	0.004243460629310452	Up	25.850819860729647	24.809837441051872	25.871254422572658	Putative protease-protection/stabilization pattern
P10868	-0.547552	0.6841800047923035	3.1278130862069257e-4	0.003154992088807869	Down	P10868	GAMT_RAT	Gamt	NA	7	7	0.35714209672341823	1.2808860146313763	0.0040358565666432835	0.024198052792888308	Up	23.027337059181093	22.479784906153835	22.836927002877253	Putative protease-protection/stabilization pattern
Q9JJW3	-0.511922	0.7012877416837934	3.135363948495919e-4	0.003158109832048307	Down	Q9JJW3	ATPMK_RAT	Atp5mk	NA	3	0	0.46444441445492757	1.3797858919984696	5.826727255083376e-4	0.006752709606095807	Up	24.698803113560025	24.186881528992803	24.65132594344773	Putative protease-protection/stabilization pattern
A0A8I5Y5B0	-0.362967	0.7775639001074451	3.1672680629466995e-4	0.003169580288654683	Down	A0A8I5Y5B0	A0A8I5Y5B0_RAT	Atp1a1	NA	56	36	0.37277819969918013	1.2948439139200034	2.6642962858791695e-4	0.004201755456639288	Up	26.691618102735635	26.328651248467725	26.701429448166902	Putative protease-protection/stabilization pattern
A6HFU3;A6HFU5;F1LYI7	-0.681761	0.6234038074172275	3.2098578865857505e-4	0.0032012681260441826	Down	A6HFU3;A6HFU5;F1LYI7	A6HFU3_RAT;A6HFU5_RAT;F1LYI7_RAT	RGD1563438_predicted;Tmem256	NA	2	0	0.4941596476863914	1.4085000819831925	0.0022921707431837017	0.01657451483361732	Up	21.431522133976983	20.749761005289955	21.243920652976342	Putative protease-protection/stabilization pattern
A0A140TAD8;A6KCJ3;A6KCJ4	-1.70109	0.3075529621335813	3.225311195308088e-4	0.003212155917577577	Down	A0A140TAD8;A6KCJ3;A6KCJ4	A0A140TAD8_RAT;A6KCJ3_RAT;A6KCJ4_RAT	Slc11a2	NA	3	3	1.6343062387699696	3.10438230986631	4.170291373204716e-4	0.005488816582465166	Up	17.226852306184313	15.525759082328205	17.160065321098177	Putative protease-protection/stabilization pattern
B2RYS9;B5DEM8	-0.479779	0.7170872664903116	3.240017862166958e-4	0.0032143760453991234	Down	B2RYS9;B5DEM8	B2RYS9_RAT;B5DEM8_RAT	Trmt112	NA	6	2	0.45056517478098357	1.3665755069119894	4.8410468761971563e-4	0.006035114952526772	Up	22.43391982142006	21.95414042603424	22.40470560081522	Putative protease-protection/stabilization pattern
A0A8I6GKJ7	-1.71027	0.30560362251629153	3.241158729579119e-4	0.0032143760453991234	Down	A0A8I6GKJ7	A0A8I6GKJ7_RAT	Gm56451	NA	3	3	0.9566128887455854	1.9407481182839752	0.009208793186359048	0.04304123072779434	Up	20.16352813144033	18.453261681220205	19.409874569965794	Putative protease-protection/stabilization pattern
A6I8V8;G3V8E4;Q3MIF1	-0.506211	0.7040690811445749	3.245983001053033e-4	0.00321465813013378	Down	A6I8V8;G3V8E4;Q3MIF1	A6I8V8_RAT;G3V8E4_RAT;Q3MIF1_RAT	Ubfd1	NA	12	12	0.4295763908642165	1.3468380555270176	9.109442244417358e-4	0.009000427708895298	Up	24.968732449192863	24.462521343019233	24.89209773388345	Putative protease-protection/stabilization pattern
A6IHT7	-0.502847	0.7057126464677252	3.267546036235858e-4	0.0032314935031544844	Down	A6IHT7	A6IHT7_RAT	Dnajc19	NA	6	1	0.45645628015132544	1.3721671943300813	6.044524591860065e-4	0.00694825951866252	Up	22.77846371484358	22.275616483472565	22.73207276362389	Putative protease-protection/stabilization pattern
A6H9T0	-0.51779	0.6984409634168878	3.27811261427352e-4	0.0032374219556026216	Down	A6H9T0	A6H9T0_RAT	Arl6ip2	NA	15	1	0.519415953941543	1.433374857574282	3.2124647248315494e-4	0.004626557664184791	Up	22.139641544801766	21.621851625126503	22.141267579068046	Putative protease-protection/stabilization pattern
Q3B8Q1	-0.495836	0.7091503965804649	3.348457265853504e-4	0.003297694839987296	Down	Q3B8Q1	DDX21_RAT	Ddx21	NA	29	0	0.4711926153656911	1.386254953300452	4.6386995484210653e-4	0.005855014528051616	Up	23.67569471073459	23.179858242453072	23.65105085781876	Putative protease-protection/stabilization pattern
A6J4A4;D4A605	-0.356918	0.7808309920090907	3.385414574394653e-4	0.0033294611946234082	Down	A6J4A4;D4A605	A6J4A4_RAT;D4A605_RAT	Nnmt	NA	7	7	0.29564626464554067	1.2274346914897603	0.001097719906117098	0.010084327669353787	Up	21.347794419721367	20.99087664096543	21.28652290561097	Putative protease-protection/stabilization pattern
A0A8I5Y4X4;A0A8I6A4A9;Q5XIT4;F7ES73	-0.370478	0.7735261480821818	3.4108632537074987e-4	0.0033498367128297914	Down	A0A8I5Y4X4;A0A8I6A4A9;Q5XIT4;F7ES73	A0A8I5Y4X4_RAT;A0A8I6A4A9_RAT;F7ES73_RAT;Q5XIT4_RAT	Nub1	NA	19	19	0.38117857236822417	1.302405387337637	2.837466703300486e-4	0.004310084744363511	Up	21.80036831106531	21.429890277174664	21.81106884954289	Putative protease-protection/stabilization pattern
Q6V7V2	-1.68454	0.31110290804264684	3.432253664359342e-4	0.003361519805992877	Down	Q6V7V2	RTKN_RAT	Rtkn	NA	2	2	1.7725715517765597	3.4166241517706553	2.4669424914615335e-4	0.003988813244684234	Up	11.215595956967478	9.531059742645423	11.303631294421981	Putative protease-protection/stabilization pattern
Q5I0F0	-0.478537	0.7177048326662289	3.471443876507986e-4	0.0033952063659603657	Down	Q5I0F0	Q5I0F0_RAT	Drg1	NA	21	21	0.4433915123381027	1.3597972077231124	5.637789109417206e-4	0.006611441168909224	Up	23.809975826868527	23.3314383671122	23.774829879450298	Putative protease-protection/stabilization pattern
Q68FX1	-0.292833	0.8162975266252893	3.4824348383965474e-4	0.0034012580814739243	Down	Q68FX1	MPI_RAT	Mpi	NA	13	13	0.3785591148195415	1.3000427949427975	6.316228082303211e-5	0.0018481492169747534	Up	22.663294142073735	22.370461133147774	22.74902024796731	Putative protease-protection/stabilization pattern
P24473	-0.480205	0.716875601954855	3.490414296116679e-4	0.0034043558720113225	Down	P24473	GSTK1_RAT	Gstk1	NA	13	13	0.3785439737717091	1.3000291510982611	0.001517912305709393	0.012582114236639215	Up	22.914179773489966	22.433974471151355	22.81251844492306	Putative protease-protection/stabilization pattern
P45592	-1.26307	0.4166576018179994	3.508176145229436e-4	0.003416973216557034	Down	P45592	COF1_RAT	Cfl1	NA	19	6	1.2636972669601079	2.4011029581332832	3.496920248705352e-4	0.0048677877415258496	Up	28.777109675365438	27.51404388244089	28.777741149400995	Putative protease-protection/stabilization pattern
Q6AXM5	-0.849777	0.5548704535926636	3.536452490810023e-4	0.0034350644838718482	Down	Q6AXM5	CEPT1_RAT	Cept1	NA	2	2	0.8511824317391259	1.8039788591591834	3.499087643604939e-4	0.0048677877415258496	Up	21.579592222818416	20.72981511060972	21.580997542348847	Putative protease-protection/stabilization pattern
A6IN23	-0.9697	0.5106121644025143	3.5332433613253686e-4	0.0034350644838718482	Down	A6IN23	A6IN23_RAT	Fgfr1op2	NA	5	5	0.542415850509947	1.456409292084258	0.009832012571860574	0.04494543642436716	Up	21.150369885320686	20.180669698162955	20.723085548672902	Putative protease-protection/stabilization pattern
A6KQR9;M0R843	-0.99082	0.5031915260476427	3.543067224158925e-4	0.003436775207434157	Down	A6KQR9;M0R843	A6KQR9_RAT;M0R843_RAT	Tubb4a	NA	8	3	0.7827656669983547	1.7204257944801824	0.0015192356548971231	0.012582114236639215	Up	27.773943964098866	26.783123496055133	27.565889163053487	Putative protease-protection/stabilization pattern
Q9JK41	-0.722563	0.6060199647993936	3.5538670804553086e-4	0.0034425352663069817	Down	Q9JK41	COPT1_RAT	Slc31a1	NA	3	3	0.5744437860547542	1.489103246360683	0.0014678338028716088	0.012344098762629289	Up	22.928140278597322	22.205577506521436	22.78002129257619	Putative protease-protection/stabilization pattern
F7ERY3;Q68FS9	-0.904908	0.5340669004510722	3.564944660641368e-4	0.0034485482434428315	Down	F7ERY3;Q68FS9	F7ERY3_RAT;Q68FS9_RAT	Commd10	NA	8	8	0.5999414406755612	1.5156550444739987	0.004123856337107745	0.0245486367042107	Up	20.534828514679262	19.62992089373393	20.229862334409493	Putative protease-protection/stabilization pattern
B0BNB0	-0.788311	0.5790216263831748	3.601781454163231e-4	0.0034746886208351277	Down	B0BNB0	B0BNB0_RAT	Golt1b	NA	6	6	0.7543827974275601	1.686909757253008	4.76843931396529e-4	0.005960937250792505	Up	24.620017940422187	23.831707079229624	24.58608987665719	Putative protease-protection/stabilization pattern
A6KDZ6;G3V6W6	-0.461699	0.726130629089038	3.6465638099797567e-4	0.0035083312959873175	Down	A6KDZ6;G3V6W6	A6KDZ6_RAT;G3V6W6_RAT	Psmc6	NA	26	26	0.5069979635785593	1.4210900372548254	1.9839192306149423e-4	0.003538572310323528	Up	24.59647751882583	24.134778532746793	24.64177649632535	Putative protease-protection/stabilization pattern
A6I5A6	-2.18133	0.2204727510719613	3.6426281984326626e-4	0.0035083312959873175	Down	A6I5A6	A6I5A6_RAT	Kgd4	NA	2	1	1.6167525003252052	3.0668391466056897	0.0022576081586383277	0.016450107341526687	Up	19.2783310706822	17.097003335330054	18.713755835655263	Putative protease-protection/stabilization pattern
P0C6B1	-0.726968	0.6041722633060411	3.659386482831931e-4	0.003515890866340964	Down	P0C6B1	S35E1_RAT	Slc35e1	NA	4	2	0.736977521577213	1.6666804458091438	3.3513859619166615e-4	0.004717925247779698	Up	21.05997107838465	20.333002936994887	21.069980458572097	Putative protease-protection/stabilization pattern
A0A0G2JXM5;A6HT83;A6HT84;D4A2B0	-1.5511	0.3412494279551157	3.7400886440672713e-4	0.003583703340817368	Down	A0A0G2JXM5;A6HT83;A6HT84;D4A2B0	A0A0G2JXM5_RAT;A6HT83_RAT;A6HT84_RAT;D4A2B0_RAT	Poldip3	NA	2	2	0.9892444317930611	1.9851450584660042	0.005280641471816125	0.029201010427697377	Up	18.864012473031213	17.312911005752863	18.302155437545924	Putative protease-protection/stabilization pattern
Q6AXT8	-0.467684	0.723124461286809	3.746658801838915e-4	0.0035851474291650485	Down	Q6AXT8	SF3A2_RAT	Sf3a2	NA	5	0	0.2878929351065125	1.2208559074793675	0.006362349145423433	0.033421212387791784	Up	21.751785209591183	21.284101094145537	21.57199402925205	Putative protease-protection/stabilization pattern
Q5PQM2	-0.607569	0.6563015676817072	3.7523180376232066e-4	0.0035857171422955364	Down	Q5PQM2	KLC4_RAT	Klc4	NA	20	12	0.6857047785460502	1.6084875603091888	1.7050813822188052e-4	0.003194095573410413	Up	23.27880393820215	22.671234722528816	23.356939501074862	Putative protease-protection/stabilization pattern
Q5U204	-0.639829	0.641789025264516	3.7640612973772016e-4	0.0035920913809606423	Down	Q5U204	LTOR3_RAT	Lamtor3	NA	3	3	0.47196431710269593	1.3869966634256328	0.0023888625717583606	0.017034779325902267	Up	23.636926004958976	22.997097029495276	23.46906134659798	Putative protease-protection/stabilization pattern
A4L9P7	-0.498797	0.7076965291224537	3.782168913425013e-4	0.0036045138729424654	Down	A4L9P7	PDS5A_RAT	Pds5a	NA	24	21	0.5664714344427502	1.4808971368165202	1.6493951527634496e-4	0.0031396148055693514	Up	21.74579921686003	21.247001965631657	21.813473400074407	Putative protease-protection/stabilization pattern
Q66HA8	-0.362525	0.7778022074180992	3.819262396782428e-4	0.003621386288035963	Down	Q66HA8	HS105_RAT	Hsph1	NA	48	48	0.4222916489740527	1.3400544746499647	1.4074029550377345e-4	0.0029484675516633723	Up	24.60235907628577	24.23983431057349	24.662125959547545	Putative protease-protection/stabilization pattern
Q80WK7	-0.853047	0.5536143056246912	3.816658384343732e-4	0.003621386288035963	Down	Q80WK7	S29A3_RAT	Slc29a3	NA	6	6	0.6282695786213885	1.5457099000498737	0.0024398939610798215	0.01731151216273168	Up	20.22435198297421	19.371305111385084	19.99957469000647	Putative protease-protection/stabilization pattern
Q923G5	-1.79188	0.28879512649899497	3.820329836411332e-4	0.003621386288035963	Down	Q923G5	ZDHC7_RAT	Zdhhc7	NA	2	2	1.2508824486284702	2.3798694719924107	0.0032982864232311442	0.021231969238999757	Up	16.564005544195872	14.772123845844341	16.023006294472815	Putative protease-protection/stabilization pattern
Q5RK09	-0.758055	0.5912928807884679	3.836217277654693e-4	0.0036315848319616153	Down	Q5RK09	EIF3G_RAT	Eif3g	NA	17	17	0.6510942841667848	1.5703588613491948	9.917000480468027e-4	0.009567068174685845	Up	23.1716244473085	22.413569259469558	23.064663543636346	Putative protease-protection/stabilization pattern
P62752	-1.08325	0.4719629902259186	3.85137386386739e-4	0.003641065197602802	Down	P62752	RL23A_RAT	Rpl23a	NA	13	0	1.0839639832240806	2.1198526441681245	3.835261900374821e-4	0.005192636618843997	Up	26.233115145911885	25.149860783681635	26.233824766905713	Putative protease-protection/stabilization pattern
P51583	-0.516038	0.6992895360983071	3.9257923309493143e-4	0.0037015360180362306	Down	P51583	PUR6_RAT	Paics	NA	26	5	0.48278299280977777	1.3974367565082555	5.98412436879535e-4	0.0068900137651121745	Up	24.737410425046374	24.221372247570564	24.704155240380338	Putative protease-protection/stabilization pattern
D4AE02	-0.702898	0.6143368042229868	3.9433617573968746e-4	0.003708226375050102	Down	D4AE02	D4AE02_RAT	Fam98b	NA	9	0	0.7241965513043169	1.651980378666654	3.2554021908305934e-4	0.004641533197374076	Up	21.27341557649885	20.57051729773028	21.29471384903459	Putative protease-protection/stabilization pattern
Q5BK62	-0.663666	0.6312720258492382	3.962162952624335e-4	0.003711590311299398	Down	Q5BK62	MPV17_RAT	Mpv17	NA	3	3	0.7646278866527005	1.698931737456002	1.5732725354695965e-4	0.003064908956802536	Up	20.941130651375595	20.277464377503943	21.042092264156647	Putative protease-protection/stabilization pattern
A0A8I6AQR1;A6IDY9	-0.762042	0.5896609745508559	3.96077559088065e-4	0.003711590311299398	Down	A0A8I6AQR1;A6IDY9	A0A8I6AQR1_RAT;A6IDY9_RAT	Ndufa4	NA	7	1	0.48503040549589826	1.399615362855204	0.005594150162533354	0.030400750039062684	Up	25.367862203045874	24.60581982379533	25.09085022929123	Putative protease-protection/stabilization pattern
P05369	-0.550325	0.682866453218907	4.0341824309937207e-4	0.003748824907331566	Down	P05369	FPPS_RAT	Fdps	NA	16	0	0.6041529181848446	1.5200859690842834	2.2046973336770504e-4	0.003763455399349327	Up	24.3003539669344	23.75002933326028	24.354182251445128	Putative protease-protection/stabilization pattern
P62902	-0.53102	0.6920654906929393	4.0242286471438727e-4	0.003748824907331566	Down	P62902	RL31_RAT	Rpl31	NA	10	0	0.5567212103752972	1.4709224740327815	2.9691425616036225e-4	0.004406427793217156	Up	27.024827164678957	26.493807637461806	27.050528847837096	Putative protease-protection/stabilization pattern
A6IYX2;F1LMI3	-1.48559	0.35710202671034735	4.017701722858618e-4	0.003748824907331566	Down	A6IYX2;F1LMI3	A6IYX2_RAT;F1LMI3_RAT	Cdh3	NA	2	2	1.4581966637409742	2.7476469921001483	4.5234102188114163e-4	0.005748544610502209	Up	19.401485736474715	17.91589396346056	19.37409062720154	Putative protease-protection/stabilization pattern
Q5FWU0	-0.584761	0.6667595655543014	4.031634204763148e-4	0.003748824907331566	Down	Q5FWU0	Q5FWU0_RAT	Wasf2	NA	8	7	0.5495367386725967	1.4636156413749526	5.972057670024475e-4	0.00688731927710803	Up	23.197971462138547	22.613209984558328	23.162746723230924	Putative protease-protection/stabilization pattern
A0A8I6AMK3;A6ISA0;D4A644	-0.676331	0.6257545960368267	4.0190443624610296e-4	0.003748824907331566	Down	A0A8I6AMK3;A6ISA0;D4A644	A0A8I6AMK3_RAT;A6ISA0_RAT;D4A644_RAT	Map7d1	NA	11	11	0.5984328010380864	1.5140709382830795	8.647207639947952e-4	0.008763121890287847	Up	22.19354124955295	21.5172101369119	22.115642937949982	Putative protease-protection/stabilization pattern
Q793F9	-0.784009	0.580750647384754	4.026398855091761e-4	0.003748824907331566	Down	Q793F9	VPS4A_RAT	Vps4a	NA	23	18	0.6707372412152601	1.5918862400992508	0.0010633600620216785	0.00992049090800462	Up	23.96116423814033	23.177155000514777	23.84789224173004	Putative protease-protection/stabilization pattern
B2GUZ5	-0.379229	0.7688484580458969	4.047893564274225e-4	0.003756636216071532	Down	B2GUZ5	CAZA1_RAT	Capza1	NA	15	0	0.45181408818702096	1.3677590373043493	1.286570767544182e-4	0.0028031408015324164	Up	24.334171037234054	23.954942209753035	24.406756297940056	Putative protease-protection/stabilization pattern
A0A8J8XD91;A6KP64;D4ACA5	-0.83227	0.5616449165999575	4.097792583878572e-4	0.0037933513598904602	Down	A0A8J8XD91;A6KP64;D4ACA5	A0A8J8XD91_RAT;A6KP64_RAT;D4ACA5_RAT	Timm17b	NA	3	3	0.9069090433518028	1.8750239757806235	2.3521594768478247e-4	0.003928217277254587	Up	21.469488751100602	20.637218973559364	21.544128016911166	Putative protease-protection/stabilization pattern
D3ZWU9	-0.409534	0.7528667257724513	4.134930623763195e-4	0.0038173981417036745	Down	D3ZWU9	D3ZWU9_RAT	Rmnd5a	NA	6	3	0.33342637401226227	1.2600023059376089	0.0014665137905994301	0.012344098762629289	Up	20.105222494090345	19.695688897454023	20.02911527146629	Putative protease-protection/stabilization pattern
Q5M818	-0.464643	0.7246504294809042	4.130808488793041e-4	0.0038173981417036745	Down	Q5M818	RM16_RAT	Mrpl16	NA	7	7	0.329746515712948	1.2567925342614559	0.0032215716955234274	0.020832830297718163	Up	21.182277865795736	20.71763497944649	21.04738149515944	Putative protease-protection/stabilization pattern
A0A0G2K2J9	-0.751715	0.593897337427764	4.176243509729283e-4	0.0038405169210900068	Down	A0A0G2K2J9	A0A0G2K2J9_RAT	Mia2	NA	27	25	0.722950569828658	1.6505542641326556	5.347610483481363e-4	0.006413463421990105	Up	24.07716109784212	23.32544656767691	24.04839713750557	Putative protease-protection/stabilization pattern
O88483	-0.447895	0.7331117648785488	4.175897403136807e-4	0.0038405169210900068	Down	O88483	PDP1_RAT	Pdp1	NA	16	16	0.3478002352270515	1.272618708158182	0.0019524134836573501	0.014997739101682549	Up	21.470032622160772	21.022137685174727	21.369937920401778	Putative protease-protection/stabilization pattern
A0A8I5ZTN5;A6HSY1	-0.655078	0.6350411517049256	4.1970847373803147e-4	0.0038509582539830592	Down	A0A8I5ZTN5;A6HSY1	A0A8I5ZTN5_RAT;A6HSY1_RAT	Adsl	NA	23	23	0.6083191754061552	1.5244820626360045	6.691579630446037e-4	0.007392055438874944	Up	22.64906631648136	21.993988305505507	22.602307480911666	Putative protease-protection/stabilization pattern
Q5PQN2	-0.629718	0.6463025676195021	4.1984744698134754e-4	0.0038509582539830592	Down	Q5PQN2	BFAR_RAT	Bfar	NA	7	6	0.574722327675552	1.489390775785258	7.4532804976818e-4	0.00793834171073692	Up	22.9351944297854	22.305476058038824	22.880198385714372	Putative protease-protection/stabilization pattern
A6KF51	-2.46866	0.1806587134732792	4.274146302821132e-4	0.003915294950876641	Down	A6KF51	A6KF51_RAT	rCG_55306	NA	1	1	2.1165570371423836	4.336577934748307	0.001110652835977817	0.010160895002014112	Up	15.168146007778946	12.699484752945782	14.816041790088164	Putative protease-protection/stabilization pattern
A0A8I5Y1K4	-1.70174	0.307414281561294	4.2814217462534186e-4	0.003916892427031067	Down	A0A8I5Y1K4	A0A8I5Y1K4_RAT	Ptgis	NA	1	1	1.1479071084177086	2.215922013372773	0.004384283781326353	0.025530520933858474	Up	14.325259646433652	12.623515741490548	13.771422849908257	Putative protease-protection/stabilization pattern
A0A0G2JTX2;A6KP85	-0.463701	0.7251237708523544	4.308026470738359e-4	0.003931074154548753	Down	A0A0G2JTX2;A6KP85	A0A0G2JTX2_RAT;A6KP85_RAT	Praf2	NA	6	6	0.4287175236628009	1.346036492655758	7.053588308540256e-4	0.007667746817439948	Up	23.80303964909837	23.339338822931115	23.768056346593912	Putative protease-protection/stabilization pattern
A0A8I5ZSB0;Q7TPJ1	-0.678505	0.6248122107474846	4.303641109799279e-4	0.003931074154548753	Down	A0A8I5ZSB0;Q7TPJ1	A0A8I5ZSB0_RAT;Q7TPJ1_RAT	Igtp	NA	9	0	0.511641870330017	1.4256717695630827	0.0023745179738819968	0.01698379977076608	Up	20.799665176166407	20.121159729721644	20.632801600051657	Putative protease-protection/stabilization pattern
Q5XIP6	-1.12205	0.4594393222916101	4.317344601713908e-4	0.003934506708460256	Down	Q5XIP6	FEN1_RAT	Fen1	NA	10	10	1.1618098414319853	2.237379278426338	3.454946578150128e-4	0.00483487682211088	Up	23.283444127897557	22.16139037176203	23.323200213194017	Putative protease-protection/stabilization pattern
A6JX31;D3ZWT2	-1.69929	0.3079370063500459	4.3849587913957224e-4	0.003970545732500076	Down	A6JX31;D3ZWT2	A6JX31_RAT;D3ZWT2_RAT	Fitm2	NA	2	1	1.425039292980184	2.685218138678273	0.001299325682179836	0.011330696004329333	Up	19.763090780033007	18.063797938918622	19.488837231898806	Putative protease-protection/stabilization pattern
Q63468	-0.662805	0.6316491145076669	4.3917009528744185e-4	0.003970545732500076	Down	Q63468	KPRA_RAT	Prpsap1	NA	19	17	0.5450725094918845	1.4590936760805273	0.0014615127381297141	0.012320204403210126	Up	22.650382159714276	21.98757741858014	22.532649928072026	Putative protease-protection/stabilization pattern
Q6AYC2	-0.685358	0.6218516966737467	4.395390895428759e-4	0.003970545732500076	Down	Q6AYC2	IRGM_RAT	Irgm	NA	12	12	0.5140936896851969	1.428096718333084	0.002493303786817781	0.017514964399262607	Up	21.032903211987147	20.34754567497305	20.861639364658252	Putative protease-protection/stabilization pattern
P53987	-0.882405	0.5424625663213289	4.410695483401046e-4	0.003978615887638574	Down	P53987	MOT1_RAT	Slc16a1	NA	7	7	0.7798825756126426	1.7169911171893983	9.519458288324007e-4	0.009296272242031306	Up	23.372069448822984	22.489664938965717	23.269547514578356	Putative protease-protection/stabilization pattern
O08730	-0.575359	0.6711194587086615	4.4250127020705675e-4	0.003986452282870444	Down	O08730	GLYG_RAT	Gyg1	NA	17	17	0.5780942543161771	1.4928759128496127	4.2934509206025355e-4	0.0055885893324975275	Up	25.56375839356818	24.988399886488182	25.56649414080436	Putative protease-protection/stabilization pattern
A0A8I5ZKS9;A6KMQ5;G3V755	-0.542098	0.6867715106284523	4.442332348890551e-4	0.003996970185831511	Down	A0A8I5ZKS9;A6KMQ5;G3V755	A0A8I5ZKS9_RAT;A6KMQ5_RAT;G3V755_RAT	Sprr1a	NA	6	6	0.49735400051778456	1.411622176946801	7.62224235579641e-4	0.008031711029969402	Up	21.39855982766312	20.856461925977857	21.35381592649564	Putative protease-protection/stabilization pattern
F7EZS9;Q99PV2	-0.421758	0.7465144411146509	4.474158565608695e-4	0.004020497056227814	Down	F7EZS9;Q99PV2	F7EZS9_RAT;Q99PV2_RAT	Stxbp3	NA	25	25	0.49430383895384367	1.4086408626442286	1.5938757709294319e-4	0.003064908956802536	Up	25.796834978563492	25.375077052840997	25.869380891794844	Putative protease-protection/stabilization pattern
F7FCC9;Q498U6;Q9JLT3	-1.06977	0.47639340666970575	4.500132836875377e-4	0.004033637619691534	Down	F7FCC9;Q498U6;Q9JLT3	F7FCC9_RAT;Q498U6_RAT;Q9JLT3_RAT	Dffa	NA	8	8	0.9718375878575607	1.961337196996239	0.00082022994320595725	0.00847890252239618	Up	20.034225672934422	18.964451024349962	19.936288612207523	Putative protease-protection/stabilization pattern
A0A0G2JYS0;A6IWI1;A6IWI3;D4AD48	-0.524803	0.6950539548406246	4.500174720458003e-4	0.004033637619691534	Down	A0A0G2JYS0;A6IWI1;A6IWI3;D4AD48	A0A0G2JYS0_RAT;A6IWI1_RAT;A6IWI3_RAT;D4AD48_RAT	Dcun1d2	NA	5	5	0.37094246638341133	1.293197359100101	0.003548119915943529	0.02229302318083064	Up	22.998856793790246	22.47405367293999	22.8449961393234	Putative protease-protection/stabilization pattern
Q8CF97	-0.639908	0.6417539127865259	4.559741159593327e-4	0.004081861839580322	Down	Q8CF97	VCIP1_RAT	Vcpip1	NA	40	40	0.5415002337702646	1.4554852647481376	0.0012771595115533575	0.01118283849933412	Up	23.154152654975597	22.514244747056456	23.05574498082672	Putative protease-protection/stabilization pattern
Q71SY3	-0.525986	0.6944845388960234	4.640618890792728e-4	0.004138567048577242	Down	Q71SY3	Q71SY3_RAT	Tsn	NA	17	17	0.489484191727648	1.4039428328406525	7.283799518526024e-4	0.007861428808495732	Up	23.5192392192884	22.993253700672028	23.48273789239968	Putative protease-protection/stabilization pattern
P05370	-0.329183	0.7959873321855636	4.7023220959308535e-4	0.004184625082492521	Down	P05370	G6PD_RAT	G6pdx	NA	51	0	0.3502359465474676	1.2747690932554223	3.162298229087112e-4	0.00460297339964132	Up	26.558243911446223	26.22906128760606	26.579297234153525	Putative protease-protection/stabilization pattern
A6HS51;A6HS53;A0A8I6ABB5;A0A8I6APB3;A6HS52;D3ZWS0	-0.31961	0.8012864228827397	4.7040835555204724e-4	0.004184625082492521	Down	A6HS51;A6HS53;A0A8I6ABB5;A0A8I6APB3;A6HS52;D3ZWS0	A0A8I6ABB5_RAT;A0A8I6APB3_RAT;A6HS51_RAT;A6HS52_RAT;A6HS53_RAT;D3ZWS0_RAT	Scrib	NA	28	6	0.27194285655034633	1.20743276555104	0.0012729064066159318	0.011169083352227277	Up	24.84666066981206	24.52705060658494	24.79899346313529	Putative protease-protection/stabilization pattern
A6JL77;D4ACB8	-0.739208	0.5990679295274282	4.732637056415152e-4	0.0042047431614147665	Down	A6JL77;D4ACB8	A6JL77_RAT;D4ACB8_RAT	Cct8	NA	50	50	0.7954374989135253	1.7356036182811294	2.9583841825611684e-4	0.004406427793217156	Up	26.55861162643298	25.819403133951738	26.614840632865263	Putative protease-protection/stabilization pattern
P84060	-0.381276	0.767758128887224	4.7698556836371e-4	0.004221918511979289	Down	P84060	DTNB_RAT	Dtnb	NA	11	2	0.37529883176022594	1.2971082025459135	5.270630500443215e-4	0.006405566422169138	Up	23.576166108857755	23.194889896252228	23.57018872801245	Putative protease-protection/stabilization pattern
Q68FW9	-0.518905	0.69790114873941	4.7691676182549985e-4	0.004221918511979289	Down	Q68FW9	CSN3_RAT	Cops3	NA	18	18	0.49108710390538235	1.405503556083823	6.739793818248424e-4	0.007422158635616966	Up	24.86191391818357	24.343008529755757	24.83409563366114	Putative protease-protection/stabilization pattern
D4AB03	-0.659407	0.6331384401769076	4.815015839659757e-4	0.00424524511379285	Down	D4AB03	D4AB03_RAT	Fam120a	NA	46	7	0.6584763562141092	1.578414764499881	4.8582582711072594e-4	0.006035320494335176	Up	23.567855548103594	22.908448442789656	23.56692479900377	Putative protease-protection/stabilization pattern
Q99PF5	-0.468816	0.7225573946158992	4.820190751997531e-4	0.00424524511379285	Down	Q99PF5	FUBP2_RAT	Khsrp	NA	34	31	0.404693315999598	1.3238074692632487	0.001194744220263431	0.010722412957776116	Up	25.99020838862232	25.52139248292477	25.926085798924365	Putative protease-protection/stabilization pattern
F1LP57;Q4KSH6;S4VP54	-0.623157	0.6492486213034909	4.808927151260447e-4	0.00424524511379285	Down	F1LP57;Q4KSH6;S4VP54	F1LP57_RAT;Q4KSH6_RAT;S4VP54_RAT	Map2k4	NA	14	14	0.49036241674604497	1.4047977280488133	0.0020559044954978774	0.015438593684998893	Up	26.009992041977977	25.38683499239671	25.877197409142756	Putative protease-protection/stabilization pattern
Q6AYA0	-1.53496	0.3450882155794997	4.8359118307910907e-4	0.004253800207929406	Down	Q6AYA0	RIPL2_RAT	Rilpl2	NA	4	4	1.3363215807307292	2.525066845910729	0.0011387716079491405	0.010338002251138288	Up	20.5007394701444	18.965776583266035	20.302098163996774	Putative protease-protection/stabilization pattern
B4F778;F7FPS8	-0.583099	0.667528350928595	4.843950445181926e-4	0.004255584752150524	Down	B4F778;F7FPS8	B4F778_RAT;F7FPS8_RAT	Rfc4	NA	8	8	0.6771840676586152	1.599015659668702	1.8396850836657292e-4	0.0033670299045546513	Up	21.90522081953155	21.322121836164225	21.99930590382284	Putative protease-protection/stabilization pattern
B0BNE5	-0.392391	0.7618660843700857	4.8750368761920325e-4	0.004277588118998238	Down	B0BNE5	ESTD_RAT	Esd	NA	15	15	0.38268014449884546	1.3037616502092555	5.7089119221889e-4	0.006648816664641382	Up	24.51207016013719	24.119679498147143	24.502359642645988	Putative protease-protection/stabilization pattern
P08010	-0.319842	0.8011577166691746	4.931821879252435e-4	0.0043220582582904074	Down	P08010	GSTM2_RAT	Gstm2	NA	20	2	0.3274023628368212	1.254752101903878	4.2521275311960456e-4	0.005555224178671439	Up	25.978613054840878	25.658771240862702	25.98617360369952	Putative protease-protection/stabilization pattern
A6JEA9;D4A4W6	-1.00836	0.4971107239416799	5.010386515764872e-4	0.004380067520756921	Down	A6JEA9;D4A4W6	A6JEA9_RAT;D4A4W6_RAT	Slirp	NA	5	2	1.1046489153013468	2.1504653942347587	2.7928636578739035e-4	0.00428057739424353	Up	20.547291549948714	19.53893068127609	20.643579596577435	Putative protease-protection/stabilization pattern
Q62698	-0.496827	0.7086639020800454	5.029293525731986e-4	0.004391174778755634	Down	Q62698	DC1L2_RAT	Dync1li2	NA	29	2	0.4768728127789714	1.391723692808321	6.504322696641688e-4	0.007259319375084629	Up	24.940673086845475	24.44384655487031	24.92071936764928	Putative protease-protection/stabilization pattern
Q5PPP1	-0.350613	0.7842507699999274	5.066744045658458e-4	0.004418425441786643	Down	Q5PPP1	Q5PPP1_RAT	Clta	NA	9	9	0.4597104312835114	1.3752657557033954	8.563194198396179e-5	0.0022049446588670307	Up	23.708099085897427	23.35748603155906	23.817196462842567	Putative protease-protection/stabilization pattern
P14604	-1.29723	0.4069057494845359	5.075169236793703e-4	0.004420328827273826	Down	P14604	ECHM_RAT	Echs1	NA	18	18	1.144917476713406	2.2113348129390697	0.001098011104797595	0.010084327669353787	Up	23.744633907873876	22.447400478490852	23.592317955204262	Putative protease-protection/stabilization pattern
A0A8I6A0B2;A6JJ55;D3ZKG1	-0.509878	0.7022820329246084	5.088789334842946e-4	0.0044213150036837906	Down	A0A8I6A0B2;A6JJ55;D3ZKG1	A0A8I6A0B2_RAT;A6JJ55_RAT;D3ZKG1_RAT	Mmut	NA	28	28	0.5882636347590022	1.5034361874207232	2.0226807393545487e-4	0.0035806505788423897	Up	23.194489251675186	22.68461168274327	23.272875317502272	Putative protease-protection/stabilization pattern
B5DF51	-0.715796	0.6088689462866297	5.085390435000058e-4	0.0044213150036837906	Down	B5DF51	EMC5_RAT	Mmgt1	NA	4	4	0.49859083484847844	1.412832891159009	0.0042685344412818444	0.025125097571668115	Up	20.82263159779328	20.10683523696725	20.605426071815724	Putative protease-protection/stabilization pattern
Q5U2R7	-0.423015	0.7458642379375077	5.095086227343485e-4	0.004421360977428825	Down	Q5U2R7	MESD_RAT	Mesd	NA	13	5	0.31931724837928144	1.2477399195317023	0.0027447631305353203	0.018814779987725655	Up	24.321706471066733	23.898691431487343	24.218008679866617	Putative protease-protection/stabilization pattern
A0A9K3Y7K6;B0BN55	-2.22624	0.21371500530290158	5.126217794349105e-4	0.00443208158751966	Down	A0A9K3Y7K6;B0BN55	A0A9K3Y7K6_RAT;B0BN55_RAT	Urod	NA	1	1	1.5712018845808657	2.97152163427207	0.004002840722732632	0.024081661136507875	Up	21.206100453351446	18.97986056415058	20.551062448731447	Putative protease-protection/stabilization pattern
Q66HF1	-0.297787	0.8134991060571726	5.15316283587112e-4	0.004444524487308575	Down	Q66HF1	NDUS1_RAT	Ndufs1	NA	40	40	0.37085805334557165	1.2931216954837543	1.23361013021144e-4	0.00272661239772211	Up	25.333291913266983	25.03550457892081	25.40636263226639	Putative protease-protection/stabilization pattern
Q07984	-0.521278	0.6967542803491064	5.182631071945494e-4	0.004459077839665376	Down	Q07984	SSRD_RAT	Ssr4	NA	8	8	0.4467632614923751	1.3629789314087974	0.001335677098575256	0.011562261045246196	Up	26.145714944573125	25.624436809906072	26.071200071398444	Putative protease-protection/stabilization pattern
A0A8L2UN46;A6J9K9	-0.385362	0.7655871159016545	5.207393523234006e-4	0.0044695216409721215	Down	A0A8L2UN46;A6J9K9	A0A8L2UN46_RAT;A6J9K9_RAT	Sirt2	NA	21	21	0.3070691041619149	1.2371917379541757	0.0020565423134348663	0.015438593684998893	Up	23.753997166672484	23.368635622636756	23.675704726798674	Putative protease-protection/stabilization pattern
A6JBP1;D3ZZR5	-0.45619	0.7289087069273317	5.20412658610213e-4	0.0044695216409721215	Down	A6JBP1;D3ZZR5	A6JBP1_RAT;D3ZZR5_RAT	Snrpa1	NA	14	3	0.3169026107846271	1.2456533248287331	0.004417378622015802	0.025681000018467896	Up	23.94123521448288	23.485045253337262	23.801947864121885	Putative protease-protection/stabilization pattern
A6K5X9;A6K5Y0	-0.859064	0.5513101159693259	5.283437597739776e-4	0.004518360100192675	Down	A6K5X9;A6K5Y0	A6K5X9_RAT;A6K5Y0_RAT	Mrps18c;Mrps18c_predicted	NA	2	0	0.6132047766788631	1.5296533820531226	0.003862934953781724	0.023539967648647495	Up	17.135664473574728	16.276600452318245	16.889805228997105	Putative protease-protection/stabilization pattern
B2RYW9	-0.37843	0.7692743108614084	5.29608435830621e-4	0.00452371210388013	Down	B2RYW9	FAH2A_RAT	Fahd2a	NA	16	16	0.36935091299652356	1.2917715153031755	6.167793390812263e-4	0.0070555969305883095	Up	22.921013842686975	22.54258387960509	22.911934792601617	Putative protease-protection/stabilization pattern
D3ZL85	-0.403094	0.7562345325854702	5.314977823228586e-4	0.004530160083610857	Down	D3ZL85	D3ZL85_RAT	Hccs	NA	8	2	0.2895351772975516	1.2222464180061907	0.0037526511150019065	0.02310654134376391	Up	20.979547693608854	20.576453328570704	20.865988505868255	Putative protease-protection/stabilization pattern
Q5HZY0	-0.498331	0.7079251773622547	5.368949246760694e-4	0.00456392912560774	Down	Q5HZY0	UBXN4_RAT	Ubxn4	NA	12	0	0.34553584800570647	1.2706228315876227	0.004581635443563455	0.026462121187498223	Up	24.062321262962385	23.56399005387369	23.90952590187941	Putative protease-protection/stabilization pattern
A0A9K3Y7M4;B2RYI2	-0.499985	0.7071141534204372	5.392243868011457e-4	0.004578234871629392	Down	A0A9K3Y7M4;B2RYI2	A0A9K3Y7M4_RAT;B2RYI2_RAT	Srp68	NA	41	41	0.577623932401103	1.4923893111753366	2.1297878939793862e-4	0.0036953224646351555	Up	24.09321067717426	23.593225718509046	24.170849650910153	Putative protease-protection/stabilization pattern
A6HYA2;F7EXZ2;Q6P9V1	-0.447786	0.7331672408804261	5.413850472274185e-4	0.0045910748735537125	Down	A6HYA2;F7EXZ2;Q6P9V1	A6HYA2_RAT;F7EXZ2_RAT;Q6P9V1_RAT	Cd81;rCG_47614	NA	6	0	0.271299488387001	1.206894432367216	0.009234884631103384	0.043106274273462794	Up	26.5503737096177	26.102587940058225	26.373887428445222	Putative protease-protection/stabilization pattern
Q5BJY6	-0.575077	0.6712506351336331	5.435900833809521e-4	0.004601581112114147	Down	Q5BJY6	NAGA_RAT	Amdhd2	NA	10	10	0.5717578636031924	1.4863335029868492	5.637286919187291e-4	0.006611441168909224	Up	21.81304473487911	21.237968188160504	21.809726051763697	Putative protease-protection/stabilization pattern
P68035	-1.74074	0.2992165115774647	5.452233516542536e-4	0.004601581112114147	Down	P68035	ACTC_RAT	Actc1	NA	1	0	1.655719251059665	3.150802337339292	7.450963765823147e-4	0.00793834171073692	Up	26.86508813554646	25.124349829900876	26.780069080960544	Putative protease-protection/stabilization pattern
F1M7Z1	-1.36571	0.3880424282063147	5.440458875328671e-4	0.004601581112114147	Down	F1M7Z1	F1M7Z1_RAT	Edc3	NA	7	1	1.1445435836969473	2.2107617912739546	0.0015963842219344144	0.01299309962703171	Up	21.963271380030857	20.597557689144416	21.742101272841367	Putative protease-protection/stabilization pattern
Q80Z29	-0.56712	0.6749627712088841	5.46055026812575e-4	0.004603113862928386	Down	Q80Z29	NAMPT_RAT	Nampt	NA	32	32	0.5508033110795942	1.4649011446210338	6.555314852506487e-4	0.007284755536002594	Up	24.39251647833588	23.82539631335492	24.376199624434516	Putative protease-protection/stabilization pattern
F7FP49;Q7TNZ9	-1.87173	0.27324638122800965	5.471312593628661e-4	0.0046067020779410875	Down	F7FP49;Q7TNZ9	F7FP49_RAT;Q7TNZ9_RAT	Cmtm6	NA	1	1	1.644723327161385	3.1268788578242916	0.0012112544242044712	0.010815753565941817	Up	13.68682723469604	11.815101529323517	13.4598248564849	Putative protease-protection/stabilization pattern
A6IKC3;D4ABA5	-0.548434	0.6837619838698887	5.518542425269243e-4	0.00464094998970683	Down	A6IKC3;D4ABA5	A6IKC3_RAT;D4ABA5_RAT	Smtn	NA	27	27	0.3814040853706011	1.3026089870572448	0.004616287609202261	0.026597178649927753	Up	25.245403232598616	24.69696935105432	25.078373436424926	Putative protease-protection/stabilization pattern
A6HQ46;G3V8C8	-0.565106	0.6759058290706286	5.544572592101344e-4	0.00465730943353139	Down	A6HQ46;G3V8C8	A6HQ46_RAT;G3V8C8_RAT	Ttl	NA	12	12	0.48312188920006705	1.3977650600563234	0.0014447212321995245	0.012221309844868815	Up	21.801792436167695	21.236686597555938	21.719808486756	Putative protease-protection/stabilization pattern
Q641Z6	-0.499426	0.7073882261102623	5.553697869153185e-4	0.004659447228847595	Down	Q641Z6	EHD1_RAT	Ehd1	NA	34	21	0.4787288545107451	1.3935153116070393	7.23217361979779e-4	0.007818476549891321	Up	26.56226224317274	26.062836355062842	26.54156520957359	Putative protease-protection/stabilization pattern
Q6TXG9	-0.40615	0.7546343313722665	5.563042944570993e-4	0.0046617641527227464	Down	Q6TXG9	SFR1_RAT	Sfr1	NA	8	0	0.3769935061190708	1.2986327572911478	8.830950151509407e-4	0.008863956845001717	Up	20.946394058907114	20.54024369970163	20.917237205820697	Putative protease-protection/stabilization pattern
Q5XI90	-0.569557	0.6738235153556932	5.623183494647187e-4	0.004706591291441693	Down	Q5XI90	Q5XI90_RAT	Dynlt3	NA	3	1	0.5549922137157317	1.4691607041363746	6.611941158554689e-4	0.007326303623863287	Up	22.041414302114898	21.47185698429965	22.026849198015377	Putative protease-protection/stabilization pattern
Q08850	-0.493639	0.7102315759282325	5.645536799898748e-4	0.004714614603955253	Down	Q08850	STX4_RAT	Stx4	NA	8	5	0.3713674777419165	1.293578385247049	0.0030646644138032403	0.020262267706947473	Up	25.594408382460266	25.10076978961359	25.472137267355503	Putative protease-protection/stabilization pattern
A6I5M8;D3ZRN3	-0.68247	0.6230975971468838	5.666649782608902e-4	0.004726212851667095	Down	A6I5M8;D3ZRN3	A6I5M8_RAT;D3ZRN3_RAT	Actbl2	NA	18	4	0.6890115691983567	1.6121785912476918	5.336747471627925e-4	0.006413463421990105	Up	32.00689582072081	31.324425879278728	32.01343744847708	Putative protease-protection/stabilization pattern
A0A8L2Q0G8	-0.470219	0.7218551909949606	5.733560133949563e-4	0.004768867268264625	Down	A0A8L2Q0G8	A0A8L2Q0G8_RAT	Dnm1l	NA	51	51	0.5020674036767474	1.4162416044233788	3.783961677343115e-4	0.005146292484043713	Up	23.677865292806587	23.207646649731185	23.709714053407925	Putative protease-protection/stabilization pattern
O35567	-0.445065	0.7345513165699554	5.733941154692116e-4	0.004768867268264625	Down	O35567	PUR9_RAT	Atic	NA	45	45	0.41467355399109707	1.3329970188889713	8.88797621164839e-4	0.00888923157552009	Up	25.986999393965647	25.541934581656804	25.956608135647897	Putative protease-protection/stabilization pattern
A0A8L2QU71;A6IZS8	-1.27544	0.41309948950766584	5.859555261843105e-4	0.004864186495792617	Down	A0A8L2QU71;A6IZS8	A0A8L2QU71_RAT;A6IZS8_RAT	Aprt	NA	1	0	1.1677346791888397	2.2465866064768063	0.0010098382848336665	0.009676136528967785	Up	21.59849242853066	20.323053611011826	21.49078829020067	Putative protease-protection/stabilization pattern
A6HI32	0.9636118377247449	1.9501861478843214	5.881973403732398e-4	0.004877078884289123	Up	A6HI32	A6HI32_RAT	rCG_34286	NA	1	1	-0.987034	0.5045138811812743	5.05725450327124e-4	0.006227898980463243	Down	23.56457314706342	24.528184984788165	23.541150854050827	Opposite protease-susceptibility pattern
P62083	-0.662087	0.6319632737345475	5.915804620431515e-4	0.004893669686597612	Down	P62083	RS7_RAT	Rps7	NA	20	1	0.8859154847411439	1.847936886783238	8.817865938947554e-5	0.002262293793974189	Up	26.266920511320695	25.60483313568919	26.490748620430328	Putative protease-protection/stabilization pattern
A6ITM7;B4F768	-0.658562	0.6335095099290968	5.914622156118786e-4	0.004893669686597612	Down	A6ITM7;B4F768	A6ITM7_RAT;B4F768_RAT	Aldh4a1	NA	17	0	0.5994970931195631	1.5151882972465214	0.0010551080953664063	0.00986971513106502	Up	25.321102995899896	24.662541177560257	25.26203827067982	Putative protease-protection/stabilization pattern
A0A8I6AEW5;A0A8I5ZMN7;A0A8I5ZU07;B1H227;M0R942	-0.454554	0.7297359113013722	5.988371289813134e-4	0.0049421511775252685	Down	A0A8I6AEW5;A0A8I5ZMN7;A0A8I5ZU07;B1H227;M0R942	A0A8I5ZMN7_RAT;A0A8I5ZU07_RAT;A0A8I6AEW5_RAT;B1H227_RAT;M0R942_RAT	Rcc1	NA	10	10	0.36470049402685234	1.2876142908182369	0.002246489063758996	0.016433253161650258	Up	23.419323151238693	22.964769508852626	23.32947000287948	Putative protease-protection/stabilization pattern
P57113	-0.707489	0.6123848593636942	6.035510939375238e-4	0.004960584051437847	Down	P57113	MAAI_RAT	Gstz1	NA	10	10	0.7210455180883244	1.648376176565298	5.357712248221659e-4	0.006413463421990105	Up	19.726383352256622	19.018893871377855	19.73993938946618	Putative protease-protection/stabilization pattern
Q3MIE0	-0.785564	0.5801251255469486	6.032156066780017e-4	0.004960584051437847	Down	Q3MIE0	ECHD3_RAT	Echdc3	NA	3	1	0.6512867082419973	1.5705683269644133	0.0018719062791199845	0.014678813247451395	Up	21.261840238820227	20.47627624854714	21.127562956789138	Putative protease-protection/stabilization pattern
P08494	-0.807797	0.571253473012367	6.066750160351892e-4	0.004960584051437847	Down	P08494	MGP_RAT	Mgp	NA	4	4	0.6038596283205138	1.5197769775916685	0.003383475032295969	0.021564704503769357	Up	25.220068275145884	24.41227121151454	25.01613083983506	Putative protease-protection/stabilization pattern
A6JTX4	-0.63119	0.6456438239490987	6.080339153623785e-4	0.004965960962723185	Down	A6JTX4	A6JTX4_RAT	Sh3glb2	NA	13	12	0.42386515797823066	1.3415168336590073	0.006023754436934558	0.03216757554142806	Up	21.18370152654498	20.552511938476933	20.976377096455167	Putative protease-protection/stabilization pattern
Q9JHY2	-0.668159	0.6293090830467469	6.105081000597161e-4	0.004980423797837385	Down	Q9JHY2	SFXN3_RAT	Sfxn3	NA	19	18	0.7348826004812459	1.6642620343475314	3.335726500906177e-4	0.004705234930859888	Up	25.285094019486753	24.616934690601568	25.351817291082813	Putative protease-protection/stabilization pattern
P69897	-0.723576	0.6055944604901655	6.187523928790424e-4	0.005036075510317816	Down	P69897	TBB5_RAT	Tubb5	NA	25	6	0.7026633025426428	1.6275064968949684	7.424900986719394e-4	0.00793834171073692	Up	28.856581174388545	28.13300508822655	28.83566839076919	Putative protease-protection/stabilization pattern
B5DEG6	-0.761416	0.5899171504444586	6.213952136750717e-4	0.005048012560700047	Down	B5DEG6	B5DEG6_RAT	Gart	NA	2	2	0.8732990086763479	1.831846996646448	2.5893561165289474e-4	0.0041202765530655005	Up	18.973782249554805	18.212366507386246	19.085665516062594	Putative protease-protection/stabilization pattern
M0R719	-0.485549	0.7142252541766403	6.244964437921061e-4	0.0050560159966725445	Down	M0R719	M0R719_RAT	Micos13	NA	7	7	0.567684554507462	1.4821429035974054	2.2962656526984376e-4	0.003855812296131981	Up	23.431343174385706	22.945794226347626	23.513478780855092	Putative protease-protection/stabilization pattern
A6KLP4;M0R7B4	-0.936043	0.5226643449977331	6.293308906840092e-4	0.005081290806081492	Down	A6KLP4;M0R7B4	A6KLP4_RAT;M0R7B4_RAT	H4f3	NA	2	2	0.6134166166483155	1.529878007152847	0.007027907608694186	0.03559700556306405	Up	24.61845904725593	23.68241569756756	24.295832314215872	Putative protease-protection/stabilization pattern
A0A8I5YCE2;F7EPC1;Q6GMM8	-0.455364	0.7293259407549028	6.362542068495132e-4	0.0051313394518239215	Down	A0A8I5YCE2;F7EPC1;Q6GMM8	A0A8I5YCE2_RAT;F7EPC1_RAT;Q6GMM8_RAT	Slc27a1	NA	20	20	0.48156432987164877	1.396256822244263	4.4734292950116705e-4	0.005723630288369125	Up	22.98723586626123	22.531871480329187	23.01343581020084	Putative protease-protection/stabilization pattern
Q6AYZ1	-0.601809	0.6589274245139409	6.386153083804002e-4	0.005144522182754965	Down	Q6AYZ1	TBA1C_RAT	Tuba1c	NA	14	2	0.6190440128740526	1.535857123994339	5.350386213652878e-4	0.006413463421990105	Up	28.327887732571433	27.726079210565683	28.345123223439735	Putative protease-protection/stabilization pattern
D4ABP4	-0.533604	0.6908266470202701	6.417775974328749e-4	0.005164121781161577	Down	D4ABP4	D4ABP4_RAT	Rab3gap2	NA	54	2	0.5515601007348288	1.465669784440722	5.215018019818985e-4	0.0063778139202656705	Up	23.661733728531004	23.128129366166753	23.67968946690158	Putative protease-protection/stabilization pattern
Q68FT7	-0.807332	0.5714374969405553	6.468913279911016e-4	0.005197848913566267	Down	Q68FT7	Q68FT7_RAT	Farsb	NA	29	5	0.8184571646823784	1.763519055451788	5.938823246686199e-4	0.006860164340911089	Up	27.192256760300776	26.384924372452968	27.20338153713535	Putative protease-protection/stabilization pattern
A6I9Z8;G3V8P5	-0.527646	0.6936858109064884	6.534972822190021e-4	0.005234631510625288	Down	A6I9Z8;G3V8P5	A6I9Z8_RAT;G3V8P5_RAT	Rusf1	NA	14	9	0.47947002539249794	1.3942314007959986	0.0011742837610453963	0.010583961067372824	Up	21.32874486047554	20.80109914066434	21.280569166056836	Putative protease-protection/stabilization pattern
Q9Z2P5	-0.863517	0.549611174873711	6.605827814792959e-4	0.005264494336048731	Down	Q9Z2P5	RIPK3_RAT	Ripk3	NA	10	10	0.8590740300112714	1.8138737320391718	6.821193565688205e-4	0.007476915114340276	Up	23.903017244202854	23.039500487115948	23.898574517127216	Putative protease-protection/stabilization pattern
A6J139	-0.593985	0.6625104274990546	6.61651400835383e-4	0.005264494336048731	Down	A6J139	A6J139_RAT	Rsn	NA	4	0	0.536297329124114	1.4502456873402267	0.0012350731833414418	0.011014550643880036	Up	21.64766514405586	21.053680211026467	21.589977540150585	Putative protease-protection/stabilization pattern
D3ZMK9	-0.895947	0.5373942037182728	6.597730354751746e-4	0.005264494336048731	Down	D3ZMK9	PRAG1_RAT	Prag1	NA	15	8	0.6880759477337399	1.6111333946919304	0.003138887861427812	0.020542019359307148	Up	20.56301615334375	19.667068819122687	20.35514476685643	Putative protease-protection/stabilization pattern
A0A8I5ZVV7	-1.94198	0.2602582388272751	6.596187520924144e-4	0.005264494336048731	Down	A0A8I5ZVV7	A0A8I5ZVV7_RAT	ENSRNOG00000068286	NA	2	1	1.4449700025318464	2.722571622903039	0.003736520809659108	0.023067396559020178	Up	23.86098039402756	21.918996133854577	23.363966136386427	Putative protease-protection/stabilization pattern
P24528	-0.704109	0.613821265068037	6.64448754447804e-4	0.005280540550218743	Down	P24528	MGMT_RAT	Mgmt	NA	7	7	0.4341070460078811	1.3510743286923743	0.009953025017265643	0.045281109325201706	Up	23.1925595417889	22.488450073932356	22.922557119940233	Putative protease-protection/stabilization pattern
A6JV18;D4A3S8	-0.477749	0.7180973786509303	6.69328300846907e-4	0.005307406157107446	Down	A6JV18;D4A3S8	A6JV18_RAT;D4A3S8_RAT	Nsun2	NA	36	36	0.4755850207440844	1.3904819535871418	6.88480984665642e-4	0.0075233547105206956	Up	22.686779157817536	22.209030559027013	22.684615579771094	Putative protease-protection/stabilization pattern
A6KMW3	-0.771635	0.5857533396542737	6.754548670485804e-4	0.005349995429050333	Down	A6KMW3	A6KMW3_RAT	Atp5a1	NA	41	0	0.9061575203321155	1.8740475000276207	2.422357840974254e-4	0.003972584078706044	Up	28.024504039687244	27.25286921939221	28.159026739724325	Putative protease-protection/stabilization pattern
Q9R0I8	-0.326524	0.7974556328426393	6.858700152982117e-4	0.005426419640588421	Down	Q9R0I8	PI42A_RAT	Pip4k2a	NA	17	11	0.26763066925744283	1.2038291608379947	0.002251861388813117	0.016438588138335753	Up	25.636037940996694	25.309514101590654	25.577144770848104	Putative protease-protection/stabilization pattern
B0BNA9	-1.45248	0.36539376738855484	6.876089677671219e-4	0.005434106139239944	Down	B0BNA9	CNO11_RAT	Cnot11	NA	4	3	1.3183120740465668	2.493741759585006	0.001242052592803087	0.01104896282617922	Up	17.60331774657945	16.150841677462875	17.469153751509445	Putative protease-protection/stabilization pattern
A0A096MJ11;A6HS22;A6HS23	-0.574458	0.6715386321698803	6.91077885075219e-4	0.005455432000242615	Down	A0A096MJ11;A6HS22;A6HS23	A0A096MJ11_RAT;A6HS22_RAT;A6HS23_RAT	Gsdmd	NA	18	13	0.5296057176697957	1.4435346298221627	0.0011363409996387288	0.010338002251138288	Up	23.096197834269848	22.521740136558257	23.051345854228053	Putative protease-protection/stabilization pattern
Q6AZ50	-0.44547	0.7343448381550723	6.928783689285128e-4	0.005463554265459688	Down	Q6AZ50	ATG3_RAT	Atg3	NA	13	13	0.2951182312321876	1.2269855266162528	0.007194206093669002	0.03630946069085545	Up	23.979024339192723	23.53355393607856	23.828672167310746	Putative protease-protection/stabilization pattern
Q99MI7	-0.451524	0.7312701761042081	7.025059362282792e-4	0.005525064288410693	Down	Q99MI7	UBA3_RAT	Uba3	NA	18	15	0.5182965278915397	1.432263094685461	2.927499301313996e-4	0.004373338091266752	Up	27.12827667124327	26.67675310115494	27.195049629046473	Putative protease-protection/stabilization pattern
A0A8I5ZUU4	-0.392868	0.7616140304147277	7.038205472193759e-4	0.0055252253823286045	Down	A0A8I5ZUU4	A0A8I5ZUU4_RAT	Atxn10	NA	25	25	0.3577932385128051	1.2814642564860168	0.0012446965834326659	0.011053615573705633	Up	22.73616334635811	22.343295307615683	22.701088546128492	Putative protease-protection/stabilization pattern
Q7M079	-1.25462	0.4191025408963753	7.059068342032308e-4	0.005535466548165091	Down	Q7M079	Q7M079_RAT	NA	NA	1	1	0.9731837702399027	1.963168179797381	0.0031548681413809112	0.020608506742729	Up	24.72778780853399	23.4731629817806	24.446346752020506	Putative protease-protection/stabilization pattern
Q64232	-0.666651	0.6299673209793509	7.071279105948773e-4	0.005538907892613193	Down	Q64232	TECR_RAT	Tecr	NA	14	14	0.621113835125346	1.5380621865043922	0.0010904103438255542	0.010040566507969764	Up	23.19649575915412	22.529844656238303	23.150958491363646	Putative protease-protection/stabilization pattern
A0A8I6GLQ3;A6KS26	-0.401732	0.7569489077917317	7.122554913984048e-4	0.0055729073310409995	Down	A0A8I6GLQ3;A6KS26	A0A8I6GLQ3_RAT;A6KS26_RAT	Prpf31	NA	11	11	0.48514843546735165	1.3997298730700227	2.1329581552134762e-4	0.0036953224646351555	Up	21.48893830149402	21.087206131701304	21.572354567168656	Putative protease-protection/stabilization pattern
A0A0G2K931;A6I0H4	-0.285674	0.820358096285943	7.232911895765975e-4	0.005639867629053921	Down	A0A0G2K931;A6I0H4	A0A0G2K931_RAT;A6I0H4_RAT	Psat1	NA	23	10	0.27679916434716034	1.2115039968349133	8.784499514251738e-4	0.008848227746858684	Up	24.196803519233214	23.911129225495117	24.187928389842273	Putative protease-protection/stabilization pattern
P23347	-1.94335	0.2600121315746258	7.229413051048117e-4	0.005639867629053921	Down	P23347	B3A2_RAT	Slc4a2	NA	3	3	1.738763818644717	3.3374907044975957	0.0014194193092760662	0.01206591612122908	Up	15.877588470393762	13.934239313199516	15.673003131844231	Putative protease-protection/stabilization pattern
A6KDZ8;F7EV78	-0.490452	0.7118018420945118	7.23999389183733e-4	0.005639867629053921	Down	A6KDZ8;F7EV78	A6KDZ8_RAT;F7EV78_RAT	Gnpnat1	NA	8	8	0.3355557078573419	1.261863369020042	0.006324397835685932	0.033295956189213445	Up	22.181402284624323	21.690949856185647	22.02650556404298	Putative protease-protection/stabilization pattern
P85968	-0.543931	0.6858993340792825	7.251171029094769e-4	0.005642367259013193	Down	P85968	6PGD_RAT	Pgd	NA	35	3	0.5533160107566211	1.4674547431365612	6.520246822720146e-4	0.007259413168503357	Up	26.269537649575035	25.72560640968425	26.27892242044087	Putative protease-protection/stabilization pattern
B2GV24	-0.474311	0.7198103411602561	7.267328118975482e-4	0.005642538422200152	Down	B2GV24	UFL1_RAT	Ufl1	NA	41	20	0.5170199147572347	1.4309962731556856	4.2275934746515667e-4	0.005533380664326754	Up	25.65803113478165	25.183719868794118	25.700739783551352	Putative protease-protection/stabilization pattern
Q68FY0	-0.664149	0.6310609211249154	7.285162511833014e-4	0.005650190114599077	Down	Q68FY0	QCR1_RAT	Uqcrc1	NA	22	22	0.7401529180934574	1.6703528781018948	3.679046161178911e-4	0.005058509877147159	Up	24.954159554614915	24.29001074601665	25.030163664110113	Putative protease-protection/stabilization pattern
A0A8I5Y9A4;A6IP76;D4A4P3	-0.577739	0.6700128087964646	7.332058907025294e-4	0.005674132144332909	Down	A0A8I5Y9A4;A6IP76;D4A4P3	A0A8I5Y9A4_RAT;A6IP76_RAT;D4A4P3_RAT	Ndufb3	NA	4	1	0.43340863219243175	1.350420427081336	0.003921570402963443	0.023713612317151272	Up	24.649129191726736	24.07138977302247	24.504798405214903	Putative protease-protection/stabilization pattern
P0DMW0;P0DMW1	-0.49908	0.7075576911097204	7.419993676201261e-4	0.005735914325456455	Down	P0DMW0;P0DMW1	HS71A_RAT;HS71B_RAT	Hspa1a;Hspa1b	NA	25	0	0.468912424057347	1.3840656965368638	0.00108627994445859	0.010021141657971128	Up	27.426081921717497	26.92700161051271	27.39591403457006	Putative protease-protection/stabilization pattern
P62909	-0.524928	0.6949940065441241	7.462229489433058e-4	0.005749733081031065	Down	P62909	RS3_RAT	Rps3	NA	25	0	0.6153635630462837	1.5319440024807607	2.720704880252712e-4	0.004243460629310452	Up	26.996120679603735	26.471193121162074	27.08655668420836	Putative protease-protection/stabilization pattern
B1WBQ5;F7ER57	-0.381628	0.7675710998148971	7.481553307968009e-4	0.005758356410187117	Down	B1WBQ5;F7ER57	B1WBQ5_RAT;F7ER57_RAT	Stk3	NA	19	13	0.3396198575704581	1.265423117811977	0.0015141783382686088	0.012569632840890995	Up	21.73388107482231	21.352253372892626	21.691873230463077	Putative protease-protection/stabilization pattern
Q4KM74	-0.418326	0.7482922434142443	7.504961506655565e-4	0.005770101240893383	Down	Q4KM74	SC22B_RAT	Sec22b	NA	19	19	0.33607516282432215	1.2623177957673029	0.00274008727262738	0.018800928272746587	Up	25.676663295800598	25.258337021538	25.594412184362316	Putative protease-protection/stabilization pattern
F7EWM3;Q5XI34	-0.417427	0.7487588609168059	7.575735512230056e-4	0.005818197739924189	Down	F7EWM3;Q5XI34	F7EWM3_RAT;Q5XI34_RAT	Ppp2r1a	NA	42	28	0.5065586668288553	1.4206573850445283	2.2056686777714596e-4	0.003763455399349327	Up	25.449850176137726	25.032423252307165	25.538981919136024	Putative protease-protection/stabilization pattern
Q99N37	-0.631535	0.6454894573063008	7.78309958241371e-4	0.005958827080262419	Down	Q99N37	RHG17_RAT	Arhgap17	NA	20	20	0.5440743375964345	1.4580845074488575	0.0019008193737323463	0.01481731659112523	Up	23.69682256424027	23.06528800173103	23.60936233932746	Putative protease-protection/stabilization pattern
O08658	-0.576957	0.6703764956339744	7.891674801837299e-4	0.006021654016358827	Down	O08658	NUP88_RAT	Nup88	NA	20	20	0.5069665044288705	1.421059049557834	0.0017165919922077224	0.013813309073095817	Up	23.223825276601037	22.646868748670446	23.153835253099317	Putative protease-protection/stabilization pattern
A6HF50;G3V6I1;A6HF51	-0.49139	0.7113394696637941	8.061330903232759e-4	0.006137349710721247	Down	A6HF50;G3V6I1;A6HF51	A6HF50_RAT;A6HF51_RAT;G3V6I1_RAT	Llgl1	NA	26	26	0.5824422554853079	1.4973819360955343	2.747019721962974e-4	0.004265711984916627	Up	22.379339301699698	21.887949422523267	22.47039167800857	Putative protease-protection/stabilization pattern
A6K5A1;G3V7L6	-0.700712	0.6152683588921465	8.069301766249796e-4	0.006137349710721247	Down	A6K5A1;G3V7L6	A6K5A1_RAT;G3V7L6_RAT	Psmc2	NA	39	39	0.7482599399051182	1.6797656131019958	5.361912647674257e-4	0.006413463421990105	Up	25.031784395201687	24.331072101981896	25.079332041887014	Putative protease-protection/stabilization pattern
M0R7R4;M0RDZ0;Q5M920	-0.775683	0.5841120248471968	8.086670972186334e-4	0.006142945916962686	Down	M0R7R4;M0RDZ0;Q5M920	M0R7R4_RAT;M0RDZ0_RAT;Q5M920_RAT	Ebna1bp2	NA	4	4	0.9352552514350343	1.9122289298292838	2.465892545688324e-4	0.003988813244684234	Up	17.91841029211431	17.142727282415226	18.07798253385026	Putative protease-protection/stabilization pattern
Q66H85	-0.669388	0.628773144408507	8.09401008406466e-4	0.006142945916962686	Down	Q66H85	ANKZ1_RAT	Ankzf1	NA	6	0	0.6184900250542711	1.5352674756098619	0.0013071248870676396	0.01137070187386481	Up	20.000884647623238	19.331496152558746	19.94998617761302	Putative protease-protection/stabilization pattern
F1M3H8	-0.551534	0.6822940737268561	8.108836630868584e-4	0.006147609441454009	Down	F1M3H8	F1M3H8_RAT	Hnrnpa0	NA	11	11	0.4236227736951932	1.3412914670546536	0.0037693106830779147	0.023149951101601174	Up	24.486788124647482	23.935253715145862	24.358876488841055	Putative protease-protection/stabilization pattern
Q32PZ3	-0.339846	0.7901259081410982	8.1509712078176e-4	0.006172944077278762	Down	Q32PZ3	UN45A_RAT	Unc45a	NA	41	15	0.3402523767788246	1.2659780375225886	8.091202016177327e-4	0.008387542331363806	Up	23.538400651117033	23.198555124173957	23.53880750095278	Putative protease-protection/stabilization pattern
Q6AXN4	-0.689732	0.619968817801878	8.22697557963868e-4	0.0062238476580578515	Down	Q6AXN4	NDC1_RAT	Ndc1	NA	9	9	0.6834384654620997	1.6059627892451904	8.703017277060774e-4	0.008803723619838192	Up	20.043550720551433	19.353818280625028	20.037256746087124	Putative protease-protection/stabilization pattern
B2RYN7	-0.406508	0.7544472977202489	8.280295889305433e-4	0.006257500020509261	Down	B2RYN7	SPAST_RAT	Spast	NA	16	10	0.32930051000149874	1.2564040599150759	0.0028605980174832343	0.01935446997648539	Up	23.78030494297823	23.373796972204985	23.703097482206484	Putative protease-protection/stabilization pattern
D3ZDK7	-0.452702	0.7306729751027561	8.30053094410543e-4	0.0062661044365896115	Down	D3ZDK7	PGP_RAT	Pgp	NA	16	16	0.3565307750008557	1.2803433721834503	0.00335393723939051	0.021473082813855515	Up	21.574497498897884	21.121795252374138	21.478326027374994	Putative protease-protection/stabilization pattern
A0A8I6A8V9;A6IHL1;Q7TP42	-0.319102	0.801568381133212	8.349436305707782e-4	0.006289612604331575	Down	A0A8I6A8V9;A6IHL1;Q7TP42	A0A8I6A8V9_RAT;A6IHL1_RAT;Q7TP42_RAT	Sec62	NA	10	9	0.37576059148820207	1.2975234311123018	2.9745410043183174e-4	0.004406427793217156	Up	22.847976058611067	22.528873564469897	22.904634155958096	Putative protease-protection/stabilization pattern
P70541	-0.392394	0.7618642221928604	8.395090830250412e-4	0.006317283546121484	Down	P70541	EI2BG_RAT	Eif2b3	NA	24	24	0.4030941106973991	1.322340862014821	7.111200160338729e-4	0.007711241705261645	Up	22.75163932102046	22.35924513274517	22.76233924344257	Putative protease-protection/stabilization pattern
Q8K4G6	-0.404385	0.7555583468698028	8.421046048587821e-4	0.006330087799368403	Down	Q8K4G6	MACD1_RAT	Macrod1	NA	5	5	0.4988884909482323	1.413124416187983	2.2157473366419623e-4	0.0037715641564331098	Up	21.084979309712416	20.680594384496327	21.17948287544456	Putative protease-protection/stabilization pattern
A6IZ81;D3ZW38	-0.929602	0.5250031308246709	8.433365107976418e-4	0.006332625485639556	Down	A6IZ81;D3ZW38	A6IZ81_RAT;D3ZW38_RAT	Exosc6	NA	7	7	0.7362391843290013	1.6658276963479328	0.0032982564672101814	0.021231969238999757	Up	22.415407877852655	21.48580580919502	22.222044993524023	Putative protease-protection/stabilization pattern
F7FBS0;Q3B8N9	-0.662409	0.631822316963633	8.495545642298928e-4	0.006372559183593083	Down	F7FBS0;Q3B8N9	F7FBS0_RAT;Q3B8N9_RAT	Bphl	NA	8	8	0.7701765667225473	1.705478498693243	3.288568079203006e-4	0.004657270113767297	Up	20.672865556653388	20.010456358021646	20.780632924744197	Putative protease-protection/stabilization pattern
A6JCK4;D3ZXJ5	-0.489795	0.712126064842239	8.618544455580846e-4	0.006444341424495033	Down	A6JCK4;D3ZXJ5	A6JCK4_RAT;D3ZXJ5_RAT	Efl1	NA	32	32	0.39683669456244886	1.316617879453355	0.0029642024128249365	0.019895277047595614	Up	23.326254989896487	22.836459553368837	23.233296247931285	Putative protease-protection/stabilization pattern
A0A8I5ZYK9;A0A8I6A5R4;A6I9T2;D3ZUL4;A6I9T4	-0.607209	0.6564652515447233	8.714361250925258e-4	0.006486513103016647	Down	A0A8I5ZYK9;A0A8I6A5R4;A6I9T2;D3ZUL4;A6I9T4	A0A8I5ZYK9_RAT;A0A8I6A5R4_RAT;A6I9T2_RAT;A6I9T4_RAT;D3ZUL4_RAT	Bcl7c;Bcl7c_predicted	NA	2	0	0.5358211567651523	1.4497671018182838	0.00183990828667655	0.014483518645859074	Up	18.520206209284346	17.91299676184282	18.448817918607972	Putative protease-protection/stabilization pattern
A0A8L2Q6T7;A6J5X0	-0.406496	0.75445364572001306	8.720746326891467e-4	0.006486513103016647	Down	A0A8L2Q6T7;A6J5X0	A0A8L2Q6T7_RAT;A6J5X0_RAT	Arfip1	NA	21	21	0.29746050954969405	1.2289792091071512	0.0052115570321724525	0.02889822658168609	Up	23.899622686439606	23.493126854604732	23.790587364154423	Putative protease-protection/stabilization pattern
O88377	-0.465162	0.7243894912780036	8.705819224860032e-4	0.006486513103016647	Down	O88377	PI42B_RAT	Pip4k2b	NA	8	8	0.30487402221540094	1.2353107636653742	0.00913906599218883	0.042800083525588034	Up	21.84464301306578	21.37948053543409	21.684354557649492	Putative protease-protection/stabilization pattern
A0A0G2K130;A0A8J8YHZ3;A6HLU2;A6HLU4	-1.30887	0.4036363222188575	8.813115822484197e-4	0.006541475171804046	Down	A0A0G2K130;A0A8J8YHZ3;A6HLU2;A6HLU4	A0A0G2K130_RAT;A0A8J8YHZ3_RAT;A6HLU2_RAT;A6HLU4_RAT	Tank;rCG_27070	NA	5	0	1.0195690653467793	2.027313308334098	0.003758965982256008	0.023125315482497646	Up	20.007427110595348	18.698555020497135	19.718124085843915	Putative protease-protection/stabilization pattern
B0BMY7;M0RAP2	-0.426382	0.7441253670459421	8.851740031557277e-4	0.006563263996173516	Down	B0BMY7;M0RAP2	B0BMY7_RAT;M0RAP2_RAT	Twf2	NA	16	2	0.30363664869097917	1.2342517141251066	0.0060869757330796566	0.03240742493679477	Up	23.400143103453917	22.973760709441276	23.27739735813225	Putative protease-protection/stabilization pattern
A0A8I6A754;D3ZJG4	-0.526796	0.6940946399488892	9.089512408669764e-4	0.0067184590152182255	Down	A0A8I6A754;D3ZJG4	A0A8I6A754_RAT;D3ZJG4_RAT	Pacs2	NA	11	2	0.3772589569486158	1.2988717231493478	0.006046377504816725	0.03226405358824961	Up	23.671723683772154	23.144927976870047	23.52218693381866	Putative protease-protection/stabilization pattern
A0A1W2Q6Q0;A6J6V8;D3ZVB7	-0.433484	0.7404714224272348	9.181991028711812e-4	0.006779737067185437	Down	A0A1W2Q6Q0;A6J6V8;D3ZVB7	A0A1W2Q6Q0_RAT;A6J6V8_RAT;D3ZVB7_RAT	Ogn	NA	15	15	0.4959734658842869	1.4102720224558454	3.9556300433502256e-4	0.005284871006974141	Up	23.62492825396224	23.19144421664424	23.68741768252853	Putative protease-protection/stabilization pattern
A0A8I6AD55;A0A8I6AGG9;A6IEK5	-0.546956	0.684462967486271	9.303939316286677e-4	0.006862624406106871	Down	A0A8I6AD55;A0A8I6AGG9;A6IEK5	A0A8I6AD55_RAT;A0A8I6AGG9_RAT;A6IEK5_RAT	Chchd3	NA	11	3	0.6619970232214065	1.5822713375947879	2.791911772380503e-4	0.00428057739424353	Up	25.07876491522311	24.531809307663785	25.19380633088519	Putative protease-protection/stabilization pattern
A6HIG8;D4ADP9	-0.653673	0.6356600194979632	9.445358836404155e-4	0.006938027585122181	Down	A6HIG8;D4ADP9	A6HIG8_RAT;D4ADP9_RAT	Copz2	NA	9	9	0.6676553547166577	1.588489280806663	8.29794604426523e-4	0.008540371502825885	Up	23.919736860689486	23.26606411727269	23.933719471989352	Putative protease-protection/stabilization pattern
Q11205	-0.442089	0.7360682207241842	9.481825880225601e-4	0.006950394312409677	Down	Q11205	SIA4B_RAT	St3gal2	NA	7	7	0.4736318548828571	1.3886007491476715	6.196860164347558e-4	0.007066017201891314	Up	20.375366715764695	19.933278106098932	20.406909960981793	Putative protease-protection/stabilization pattern
A0A8I5ZMG6;A6HC79;D3ZHI9;A0A0G2JTA1	-0.474343	0.7197947083716895	9.475177535730436e-4	0.006950394312409677	Down	A0A8I5ZMG6;A6HC79;D3ZHI9;A0A0G2JTA1	A0A0G2JTA1_RAT;A0A8I5ZMG6_RAT;A6HC79_RAT;D3ZHI9_RAT	Ppp2r5e	NA	12	9	0.33613396181877064	1.2623692442907346	0.006613533968671022	0.03430855170848324	Up	22.011569491243232	21.53722689256963	21.873360854388405	Putative protease-protection/stabilization pattern
A6KMW9	1.2836016856974375	2.434459813462121	9.567440741259228e-4	0.006991439410614715	Up	A6KMW9	A6KMW9_RAT	Atp5a1	NA	1	1	-0.951321	0.5171586114565622	0.005279481580962792	0.029201010427697377	Down	12.979080894790384	14.26268258048782	13.311361305536597	Opposite protease-susceptibility pattern
Q66HD3	-0.358416	0.78002049301001	9.633060961407466e-4	0.00703213450182745	Down	Q66HD3	NASP_RAT	Nasp	NA	14	14	0.304003528210945	1.234565626105849	0.0025378435291684887	0.017739851954631854	Up	22.88220541930083	22.52378935194674	22.827792880157684	Putative protease-protection/stabilization pattern
O70436	-0.653234	0.635853168247435	9.725231841042968e-4	0.00709210779262876	Down	O70436	SMAD2_RAT	Smad2	NA	11	5	0.4284003802812357	1.3457406299573176	0.009959469790283823	0.045281109325201706	Up	27.690394668819444	27.037160229539563	27.4655606098208	Putative protease-protection/stabilization pattern
Q4V8A6	0.5776343772905435	1.4924001158827367	9.776016030216468e-4	0.007121807562753375	Up	Q4V8A6	BL1S6_RAT	Bloc1s6	NA	4	4	-0.498364	0.7079089675468048	0.0023353040732809792	0.01680517087693355	Down	19.22399496958457	19.801629346875107	19.30326510309737	Opposite protease-susceptibility pattern
P04644	-0.339231	0.7904624031513019	9.795110372347224e-4	0.007128384023287842	Down	P04644	RS17_RAT	Rps17	NA	10	0	0.3510993301125147	1.2755322095421744	7.936023786129905e-4	0.008300588542036316	Up	26.638333913594156	26.29910266386213	26.650201993974637	Putative protease-protection/stabilization pattern
P12007	-0.440775	0.7367386722949016	9.949207870328732e-4	0.007225675992799769	Down	P12007	IVD_RAT	Ivd	NA	20	20	0.5157365993107099	1.4297239300482252	3.728970611209598e-4	0.005097459632813738	Up	26.07929288909171	25.638517767606412	26.154254366917126	Putative protease-protection/stabilization pattern
A6JV58;A6JV59;D4A4W7	-1.52655	0.3471065189476049	9.94401116350213e-4	0.007225675992799769	Down	A6JV58;A6JV59;D4A4W7	A6JV58_RAT;A6JV59_RAT;D4A4W7_RAT	Mgarp;rCG_50000	NA	3	0	1.3155175688919023	2.488916048613271	0.002388812743299851	0.017034779325902267	Up	18.399438452893715	16.872888818433825	18.188406387325724	Putative protease-protection/stabilization pattern
O08618	-0.409833	0.7527107448484812	9.964508687173796e-4	0.00722937356699566	Down	O08618	KPRB_RAT	Prpsap2	NA	16	16	0.40767170627979965	1.3265432435519369	0.001028933538366135	0.009753518587912452	Up	22.25050631953121	21.8406737905441	22.248345496823895	Putative protease-protection/stabilization pattern
A0A0G2JZR6;A0A8I6AFB3;Q4V8E1	-0.792327	0.577411875216643	0.0010018784992337306	0.0072613118250502	Down	A0A0G2JZR6;A0A8I6AFB3;Q4V8E1	A0A0G2JZR6_RAT;A0A8I6AFB3_RAT;Q4V8E1_RAT	Gatad2b	NA	7	7	0.5417290649163995	1.4557161429082706	0.008306164757402274	0.03994248622246558	Up	19.12130102517473	18.328973709042394	18.87070277395879	Putative protease-protection/stabilization pattern
Q5XIJ6	-0.295255	0.814928492874261	0.001004223210015461	0.007265088037264182	Down	Q5XIJ6	BABA1_RAT	Babam1	NA	7	1	0.41183260809636124	1.3303746724425185	1.1881254143424671e-4	0.0027009594128454646	Up	20.7294191890379	20.434164567602647	20.84599717569901	Putative protease-protection/stabilization pattern
A6K6B2;Q5XID6	-1.21823	0.4298105253895347	0.0010205055356966555	0.007362087269729154	Down	A6K6B2;Q5XID6	A6K6B2_RAT;Q5XID6_RAT	Sgcg	NA	6	6	1.1284534791703607	2.186242567045365	0.0016119736637583313	0.013074897494928687	Up	20.8088049690264	19.59057768668918	20.719031165859544	Putative protease-protection/stabilization pattern
Q9QYN5	-0.81197	0.5696036785337655	0.0010261635708332796	0.00738441488320168	Down	Q9QYN5	BCL10_RAT	Bcl10	NA	7	7	0.5601295480465538	1.4744016065119936	0.00810227703659087	0.03922235770455785	Up	21.95147889080066	21.139509259256375	21.699638807302932	Putative protease-protection/stabilization pattern
A0A8I6GL39;A6J4W2;Q5U2U4;Q9ERM7	-0.567335	0.6748621158436803	0.0010318997802989077	0.00741063118082816	Down	A0A8I6GL39;A6J4W2;Q5U2U4;Q9ERM7	A0A8I6GL39_RAT;A6J4W2_RAT;Q5U2U4_RAT;Q9ERM7_RAT	Scamp2	NA	3	3	0.5491341241557066	1.4632072455111071	0.0012557796313537501	0.011101342783540455	Up	22.86861147691004	22.301276150691674	22.850410274847377	Putative protease-protection/stabilization pattern
A2VD12	-0.429765	0.7423828918105928	0.0010412421215461323	0.00747014737858983	Down	A2VD12	PBIP1_RAT	Pbxip1	NA	21	21	0.3397661411209505	1.2655514331983604	0.004025588838865536	0.024177433899921	Up	24.512655080095673	24.082890449196945	24.4226565903179	Putative protease-protection/stabilization pattern
A6JST7;D3ZJ01;A0A8I5ZRA1	-0.61535	0.6527716718789635	0.00104423551767615	0.007484040182859127	Down	A6JST7;D3ZJ01;A0A8I5ZRA1	A0A8I5ZRA1_RAT;A6JST7_RAT;D3ZJ01_RAT	Relch	NA	24	24	0.4911754915457358	1.4055896678017374	0.0038307258052753725	0.023444571674291193	Up	21.741994625924377	21.12664498153498	21.617820473080716	Putative protease-protection/stabilization pattern
Q6AY57	-0.572204	0.6725884803966028	0.001045889132908762	0.007488312386377092	Down	Q6AY57	WIPI2_RAT	Wipi2	NA	7	7	0.5030422510092905	1.4171989002255037	0.0022352010816738955	0.016369700709519524	Up	22.528019950796534	21.95581592556014	22.458858176569432	Putative protease-protection/stabilization pattern
A6ID11	-1.08269	0.4721487923750397	0.0010484701540221038	0.0074942381792708	Down	A6ID11	A6ID11_RAT	Soat1	NA	6	6	0.9098222503566618	1.8788140017616812	0.002893096120207732	0.019510489168753285	Up	21.54211376107456	20.45942724652406	21.36924949688072	Putative protease-protection/stabilization pattern
A0A8L2Q239	-0.491514	0.7112781884869742	0.001048833503129129	0.0074942381792708	Down	A0A8L2Q239	A0A8L2Q239_RAT	Rpl23	NA	15	7	0.33008459033532844	1.257087079842217	0.009424130640230793	0.043734347467286466	Up	26.068905942778436	25.57739177152754	25.90747636186287	Putative protease-protection/stabilization pattern
P32551	-0.745296	0.5965453676850099	0.0010636413515406806	0.007533027033622248	Down	P32551	QCR2_RAT	Uqcrc2	NA	21	21	0.9015102560208774	1.8680204591954155	3.2325657987053604e-4	0.004626557664184791	Up	26.697204577183726	25.95190834233806	26.853418598358942	Putative protease-protection/stabilization pattern
Q66H74	-1.34914	0.3925247894587576	0.0010562127715271405	0.007533027033622248	Down	Q66H74	GLP3L_RAT	Golph3l	NA	3	0	1.3656277589333463	2.576884293052654	9.81205478134326e-4	0.009492593084458198	Up	22.869360020760254	21.52021569452655	22.88584345345989	Putative protease-protection/stabilization pattern
P85971	-1.2409	0.42310793759365256	0.0010626097213488096	0.007533027033622248	Down	P85971	6PGL_RAT	Pgls	NA	16	2	1.189259094915208	2.280356039831339	0.0013712048376665763	0.011797693141575975	Up	25.389793571191174	24.14889122751351	25.338150322428707	Putative protease-protection/stabilization pattern
A0A8I6ACY3;A0A8I6GIL4;D4A017	-0.733882	0.6012839558264246	0.0010638366097475282	0.007533027033622248	Down	A0A8I6ACY3;A0A8I6GIL4;D4A017	A0A8I6ACY3_RAT;A0A8I6GIL4_RAT;D4A017_RAT	Tmem87a	NA	8	8	0.6717028084693872	1.5929520146831242	0.0017999664908627164	0.01427274660895733	Up	20.95698977324418	20.2231081416996	20.894810950168996	Putative protease-protection/stabilization pattern
B5DFK5;F1LML7	-0.421797	0.7464940628934332	0.0010616698041117135	0.007533027033622248	Down	B5DFK5;F1LML7	B5DFK5_RAT;F1LML7_RAT	Hip1r	NA	22	2	0.3493202338113619	1.2739602238297858	0.003174718326856843	0.020642957274998444	Up	23.317264043395557	22.895466734697532	23.244786968508894	Putative protease-protection/stabilization pattern
Q6VEU1	-0.46129	0.7263365762307897	0.0010632088567183093	0.007533027033622248	Down	Q6VEU1	NOB1_RAT	Nob1	NA	7	7	0.36442714278731003	1.2873703462491182	0.00411762672309278	0.0245486367042107	Up	21.212681661739907	20.75139179873227	21.115818941519585	Putative protease-protection/stabilization pattern
A0A8I5ZRX1;A6JNU1;A6JNU2;G3V7A5	-0.373756	0.771770624444332	0.0010611858031071414	0.007533027033622248	Down	A0A8I5ZRX1;A6JNU1;A6JNU2;G3V7A5	A0A8I5ZRX1_RAT;A6JNU1_RAT;A6JNU2_RAT;G3V7A5_RAT	Ldlr	NA	16	15	0.29302826619117894	1.2252093367436068	0.004283800027645986	0.025173102071171145	Up	22.308602249890953	21.934846287279985	22.227874553471164	Putative protease-protection/stabilization pattern
A6KQW5;D3ZZ95	-0.662879	0.6316163903935977	0.0010673185986735424	0.007542597801604146	Down	A6KQW5;D3ZZ95	A6KQW5_RAT;D3ZZ95_RAT	Rpl36;Rpl36l3	NA	8	0	0.4408169887944773	1.3573727811971246	0.010028606086294984	0.04540444993417825	Up	25.75259466451399	25.089715179128692	25.530532167923166	Putative protease-protection/stabilization pattern
P59895	-0.511975	0.7012618358564131	0.001085990570336128	0.007659262179830799	Down	P59895	NEK6_RAT	Nek6	NA	10	10	0.453964692651315	1.3697994561941014	0.002205369666174401	0.01623307963220471	Up	21.715194472783498	21.203219593545903	21.657184286197218	Putative protease-protection/stabilization pattern
A0A8I6AMK1;A6JSV0;D3Z9P1	-0.342331	0.7887659043761397	0.0010871173469078274	0.007659580033287886	Down	A0A8I6AMK1;A6JSV0;D3Z9P1	A0A8I6AMK1_RAT;A6JSV0_RAT;D3Z9P1_RAT	Kdsr	NA	10	10	0.3104517378302667	1.2400959389896644	0.001938945950361356	0.014956074373103229	Up	23.77592306990777	23.433592165363773	23.744043903194036	Putative protease-protection/stabilization pattern
P67999	-0.784846	0.5804140217288432	0.001089607466592616	0.0076694935098830155	Down	P67999	KS6B1_RAT	Rps6kb1	NA	6	6	0.8123448103859765	1.7560632518177237	8.837669160529887e-4	0.008863956845001717	Up	24.24512416908601	23.460278446867118	24.272623257253095	Putative protease-protection/stabilization pattern
A6KSV7;T2C9V6	-0.925378	0.5265425123391118	0.001095051514930022	0.007692519620257425	Down	A6KSV7;T2C9V6	A6KSV7_RAT;T2C9V6_RAT	Stard13	NA	10	10	0.9463754478871849	1.9270252130751997	9.557528869084578e-4	0.009296272242031306	Up	22.657685605521625	21.732307527858282	22.678682975745463	Putative protease-protection/stabilization pattern
Q3KRD5	-0.470881	0.7215241014530311	0.0010995026309907495	0.007713813553396156	Down	Q3KRD5	TOM34_RAT	Tomm34	NA	17	17	0.42823272967774884	1.3455842551768282	0.001928460420034138	0.014907672744827218	Up	23.764055029202922	23.293174520946124	23.721407250623876	Putative protease-protection/stabilization pattern
O88763	-0.459547	0.7272144682392404	0.0011118084573169674	0.007779363326345302	Down	O88763	PK3C3_RAT	Pik3c3	NA	27	27	0.528898637345744	1.442827311352909	4.6571253468408793e-4	0.005857389801239834	Up	21.786050009123755	21.326502817081604	21.855401454427348	Putative protease-protection/stabilization pattern
A6HFL4	-0.653737	0.6356317641714853	0.0011194035950571593	0.007824774784402511	Down	A6HFL4	A6HFL4_RAT	Rpl26	NA	16	1	0.5054914618362751	1.4196068705665181	0.004837665466809071	0.027404407336380023	Up	25.943632689062497	25.28989581588427	25.79538727772055	Putative protease-protection/stabilization pattern
Q5UAJ5	-0.67062	0.6282366383600768	0.0011310426994480965	0.007898336641806678	Down	Q5UAJ5	Q5UAJ5_RAT	ATP8	NA	3	1	0.8424634652360901	1.7931093423209494	2.702229849272029e-4	0.0042426806125710065	Up	21.862878008516567	21.192257996127267	22.03472146136335	Putative protease-protection/stabilization pattern
P50411	-2.59041	0.16603832586316808	0.0011327226567313532	0.007902275007206612	Down	P50411	IPP2_RAT	Ppp1r2	NA	2	2	2.2682356422516925	4.817336299149856	0.002465622487977114	0.017427960573986014	Up	20.296010677180018	17.705598872965933	19.973834515217625	Putative protease-protection/stabilization pattern
Q5I0H4	-1.14487	0.4522296899050475	0.0011356396021470964	0.007914826794098022	Down	Q5I0H4	TMCO1_RAT	Tmco1	NA	3	3	1.0397755405736504	2.055907763270005	0.002004876965272521	0.015183458600101304	Up	23.379361392628468	22.23448900914211	23.27426454971576	Putative protease-protection/stabilization pattern
D4AAT7	-0.671794	0.6277255370977323	0.0011388739191764757	0.007928262872123585	Down	D4AAT7	NNRD_RAT	Naxd	NA	17	4	0.8383762159556163	1.7880365356265258	2.841926312106251e-4	0.004310084744363511	Up	24.564555896642045	23.892761703514356	24.731137919469976	Putative protease-protection/stabilization pattern
A6JH60	-0.65996	0.6328957349172495	0.0011416533035438852	0.007933314074969824	Down	A6JH60	A6JH60_RAT	Aldh18a1	NA	52	52	0.7480405106757537	1.6795101456370602	5.273895246610094e-4	0.006405566422169138	Up	26.548094322218766	25.88813407278647	26.63617458346223	Putative protease-protection/stabilization pattern
Q5BJT7	-0.443774	0.735208863814554	0.0011471318823355501	0.007955769695218443	Down	Q5BJT7	CCD93_RAT	Ccdc93	NA	34	34	0.42449042882498134	1.3420983794059609	0.0014951718118871437	0.012499777567854621	Up	22.693012857192937	22.249238922436625	22.673729351261603	Putative protease-protection/stabilization pattern
Q62622	-1.85604	0.27623266469715285	0.0011517224541698963	0.007979791289605711	Down	Q62622	4EBP1_RAT	Eif4ebp1	NA	2	2	1.7254761584864688	3.3068925254986303	0.0017746370442934098	0.014151131656127967	Up	16.815508588035744	14.959464422484361	16.684940580970828	Putative protease-protection/stabilization pattern
P55770	-0.502147	0.7060551337179253	0.001160777214648263	0.008026819782152686	Down	P55770	NH2L1_RAT	Snu13	NA	9	2	0.4834135204676038	1.3980476375848112	0.0014564222329479356	0.012291925901673816	Up	22.858826467005017	22.356679215721456	22.84009273618906	Putative protease-protection/stabilization pattern
B5DEH4	-0.600959	0.6593157620479974	0.00116671855265214	0.008048250707863455	Down	B5DEH4	B5DEH4_RAT	Uap1l1	NA	26	6	0.6118713129694875	1.528240197107904	0.0010466683814905407	0.009842574779992721	Up	22.816980942380066	22.21602241930697	22.827893732276465	Putative protease-protection/stabilization pattern
A6HHB3;Q498C9	-0.366894	0.7754499525477452	0.0011672861851399193	0.008048250707863455	Down	A6HHB3;Q498C9	A6HHB3_RAT;Q498C9_RAT	Zfp207	NA	7	7	0.26444025615978717	1.2011699233575779	0.007232501902348473	0.036398966574647855	Up	23.08679275546449	22.719898333468254	22.984338589628038	Putative protease-protection/stabilization pattern
P29147	-0.363145	0.7774681286755987	0.0011705611510994586	0.008062980069003177	Down	P29147	BDH_RAT	Bdh1	NA	17	17	0.30736758492245286	1.2374477283909635	0.0030775599878589653	0.020309601373745885	Up	24.921261146840475	24.5581165869467	24.865484171869152	Putative protease-protection/stabilization pattern
A0A0G2JTP4;A0A8I6GIJ2;A6JVD2;A6JVD5	-0.634852	0.6440067732309107	0.001190167979430226	0.008158353787362469	Down	A0A0G2JTP4;A0A8I6GIJ2;A6JVD2;A6JVD5	A0A0G2JTP4_RAT;A0A8I6GIJ2_RAT;A6JVD2_RAT;A6JVD5_RAT	Alg5	NA	13	13	0.716900540212297	1.643647057209429	5.639472484142312e-4	0.006611441168909224	Up	23.083133894339916	22.448281661170185	23.165182201382482	Putative protease-protection/stabilization pattern
E2RUH2;F7F8M8	-0.627197	0.6474332708810061	0.0011900133864559742	0.008158353787362469	Down	E2RUH2;F7F8M8	E2RUH2_RAT;F7F8M8_RAT	Rnh1	NA	30	30	0.6708356175936139	1.5919947934234768	7.903719892486459e-4	0.008279029668446245	Up	25.66706634705585	25.039869758125963	25.710705375719577	Putative protease-protection/stabilization pattern
Q5FVI6	-0.412552	0.7512934596719225	0.0011884355165244205	0.008158353787362469	Down	Q5FVI6	VATC1_RAT	Atp6v1c1	NA	22	7	0.3928997656443656	1.3130298966654985	0.0015884578079612198	0.01297332149731649	Up	22.93888865428004	22.526337102440685	22.91923686808505	Putative protease-protection/stabilization pattern
A6KA99;G3V8R7;Q5EB93	-1.54155	0.3435157089342943	0.001187578954859627	0.008158353787362469	Down	A6KA99;G3V8R7;Q5EB93	A6KA99_RAT;G3V8R7_RAT;Q5EB93_RAT	Gatad2a	NA	5	5	1.2766695415468803	2.4227903018061867	0.0035183918732579656	0.022125872872592944	Up	17.04292866227983	15.501376642224496	16.778046183771373	Putative protease-protection/stabilization pattern
A0A8L2R5V9;A0A8L2RAI0	-0.65852	0.6335277272551397	0.0012116535203998467	0.008274953757998079	Down	A0A8L2R5V9;A0A8L2RAI0	A0A8L2R5V9_RAT;A0A8L2RAI0_RAT	Kif1b	NA	10	0	0.62822912467621	1.5456665581202862	0.0016026091730816324	0.01302878938529396	Up	25.657084221446226	24.998563888936953	25.62679301361316	Putative protease-protection/stabilization pattern
B5D5N9	-0.336601	0.7919047868029744	0.0012124844810011293	0.008274953757998079	Down	B5D5N9	CTR2_RAT	Slc7a2	NA	9	1	0.27009711899290423	1.20588900270025	0.004258706857387339	0.025093849083835388	Up	22.961190690204145	22.624589576297584	22.89468669529049	Putative protease-protection/stabilization pattern
A6JTS4;G3V7V3	-0.424643	0.7450229274409274	0.0012193981296740072	0.008310450583466453	Down	A6JTS4;G3V7V3	A6JTS4_RAT;G3V7V3_RAT	Slc27a4	NA	24	23	0.4335783230757748	1.3505792738963767	0.0010757466735264532	0.00997967632501806	Up	23.460253101884177	23.035609830955988	23.469188154031762	Putative protease-protection/stabilization pattern
A0A0G2K1B0;A6K5G3;A6K5G4;D3ZT82	-0.589767	0.6644503805136512	0.0012281698353723456	0.008346133017535104	Down	A0A0G2K1B0;A6K5G3;A6K5G4;D3ZT82	A0A0G2K1B0_RAT;A6K5G3_RAT;A6K5G4_RAT;D3ZT82_RAT	Rbfa;rCG_20569	NA	4	0	0.5763449261112541	1.4910668352470602	0.0014088822172264874	0.012005168447870947	Up	20.000318425460915	19.41055179725372	19.98689672336498	Putative protease-protection/stabilization pattern
P98166	-0.415312	0.7498574410065748	0.0012300883754612691	0.008351156075399086	Down	P98166	VLDLR_RAT	Vldlr	NA	43	43	0.41323884081121776	1.3316720557408475	0.0012674804546495399	0.011157337993875818	Up	24.534334161113694	24.11902241023221	24.532261251043423	Putative protease-protection/stabilization pattern
A6ICF3;D4A857	-0.377989	0.7695092797121869	0.0012330277196623467	0.008363093182882256	Down	A6ICF3;D4A857	A6ICF3_RAT;D4A857_RAT	Ipo9	NA	31	31	0.4685423067058778	1.3837106658401297	3.234212743639982e-4	0.004626557664184791	Up	23.954236328663498	23.57624695826858	24.044789264974455	Putative protease-protection/stabilization pattern
F1LQ27;A0A8I6AIQ3	-0.746259	0.5961473915785857	0.001241819452800055	0.008414663679691091	Down	F1LQ27;A0A8I6AIQ3	A0A8I6AIQ3_RAT;F1LQ27_RAT	Fam98c	NA	9	9	0.5486827662499536	1.4627495418108631	0.006887300429040914	0.03511085265517546	Up	20.34801777200501	19.60175874406451	20.15044151031446	Putative protease-protection/stabilization pattern
Q9Z1Z6	-0.471426	0.72125138260659	0.0012455145828478304	0.008423580478648985	Down	Q9Z1Z6	ILKAP_RAT	Ilkap	NA	7	7	0.5961267151030789	1.5116526942921935	2.8740517993870214e-4	0.00432084093236932	Up	22.184914532494865	21.713488616950038	22.309615332053113	Putative protease-protection/stabilization pattern
Q9QYG8	-0.425874	0.7443877849937631	0.001253384766824612	0.008448689648996218	Down	Q9QYG8	UCK2_RAT	Uck2	NA	6	0	0.41459267410239775	1.3329222909489375	0.0014704643379613884	0.012351551574264045	Up	24.64022012803513	24.214346414883476	24.628939088985877	Putative protease-protection/stabilization pattern
Q62737	-1.4067	0.37717386941886694	0.001250594749110979	0.008448689648996218	Down	Q62737	CY24A_RAT	Cyba	NA	1	1	1.3281861587474317	2.510867952541057	0.0017562141356930977	0.014051697508296978	Up	17.536062669980648	16.129364304749828	17.457550463497256	Putative protease-protection/stabilization pattern
A0A8I6A5I3;F1M9P0	-0.727355	0.6040103635464932	0.0012539998335115133	0.008448689648996218	Down	A0A8I6A5I3;F1M9P0	A0A8I6A5I3_RAT;F1M9P0_RAT	Ap1ar	NA	1	1	0.6348645214690478	1.5527919258043874	0.0027628161487823384	0.0189202138776864	Up	20.261742312594986	19.5343875210806	20.169252042549648	Putative protease-protection/stabilization pattern
A6IDP9;D4A0J7	-0.491647	0.7112125743675797	0.0012615899546178496	0.00848858250515837	Down	A6IDP9;D4A0J7	A6IDP9_RAT;D4A0J7_RAT	Olfml2b	NA	7	5	0.504459346542987	1.4185916359271877	0.001080819990920235	0.009991235451313555	Up	22.18738868440417	21.69574142102052	22.200200767563512	Putative protease-protection/stabilization pattern
P19836	-0.298744	0.8129598240612641	0.0012623185112175914	0.00848858250515837	Down	P19836	PCY1A_RAT	Pcyt1a	NA	19	13	0.29690296910048986	1.228504352525206	0.0013097951332803534	0.011379950108905745	Up	21.833867978978834	21.535123941115305	21.832026910215795	Putative protease-protection/stabilization pattern
A0A8I6GF99	-0.511418	0.7015328068483968	0.0012669630205811727	0.008511731640166303	Down	A0A8I6GF99	A0A8I6GF99_RAT	Tmpo	NA	19	0	0.5256421739418506	1.4395742222183185	0.0010743212161504563	0.00997967632501806	Up	27.3101066454748	26.798689122958315	27.324331296900166	Putative protease-protection/stabilization pattern
Q9JHB5	-0.436058	0.7391517168994117	0.0012719863198831095	0.008525109321216168	Down	Q9JHB5	TSNAX_RAT	Tsnax	NA	17	17	0.5099371657454483	1.4239881747392902	4.851611976977626e-4	0.006035320494335176	Up	25.69731799428186	25.26126041904777	25.771197584793217	Putative protease-protection/stabilization pattern
Q08603	-0.759248	0.59080414448406815	0.001272566099777643	0.008525109321216168	Down	Q08603	PGTB2_RAT	Rabggtb	NA	4	4	0.6130996688225885	1.5295419428877846	0.004299401141497485	0.025202035995814318	Up	21.88185273637955	21.122604588118985	21.735704256941567	Putative protease-protection/stabilization pattern
P18297	-0.979813	0.5070453294132973	0.0012802045202091963	0.008568174109264005	Down	P18297	SPRE_RAT	Spr	NA	10	5	1.0727300702754867	2.1034099714217303	7.378488808228157e-4	0.007928236608659116	Up	22.565789760410407	21.5859763942043	22.65870646447978	Putative protease-protection/stabilization pattern
A0A8J8Y6U2;Q68FX3	-0.428498	0.7430351290746788	0.0012814408180243538	0.008568349794551887	Down	A0A8J8Y6U2;Q68FX3	A0A8J8Y6U2_RAT;Q68FX3_RAT	Ddx19a	NA	30	2	0.31568192882603086	1.2445998080410108	0.007002624489545846	0.03554522151288469	Up	27.02318800943125	26.59469033438418	26.910372263210206	Putative protease-protection/stabilization pattern
A6HXK9	-0.729459	0.603129958660564	0.001291481984547491	0.008627343332623381	Down	A6HXK9	A6HXK9_RAT	Bet1l	NA	4	4	0.8660982688787122	1.8227267117045198	4.4780273686717906e-4	0.005723630288369125	Up	21.20394259646572	20.474483400078512	21.34058166895722	Putative protease-protection/stabilization pattern
Q5I0I4	-1.61395	0.3267025846996596	0.0012968301208172975	0.00865490488737727	Down	Q5I0I4	DMAC2_RAT	Dmac2	NA	3	3	1.2513615243075105	2.3806598863729116	0.005429432589023265	0.02981600538929571	Up	15.859690532614684	14.245740306395644	15.49710183070316	Putative protease-protection/stabilization pattern
A6KJ08;D3ZT01	-0.456167	0.7289205581625934	0.001307197168205364	0.008704859906017512	Down	A6KJ08;D3ZT01	A6KJ08_RAT;D3ZT01_RAT	Cog2	NA	20	13	0.5884220547383023	1.5036012863502852	2.6618242834172993e-4	0.004201755456639288	Up	22.513388859505742	22.05722235476719	22.645644409505493	Putative protease-protection/stabilization pattern
Q9QZK5	-0.436611	0.7388683515155828	0.0013080032396557877	0.008704859906017512	Down	Q9QZK5	HTRA1_RAT	Htra1	NA	13	13	0.406314289453384	1.3252956997415704	0.0019956291557754508	0.015145819991474777	Up	21.911276079280707	21.47466531827093	21.880979607724317	Putative protease-protection/stabilization pattern
A0A8I5ZMR5;A0A8I6AWL8;A6HDZ6;F1LRL4	-0.353134	0.7828817958486259	0.0013119194599618624	0.00872272459717366	Down	A0A8I5ZMR5;A0A8I6AWL8;A6HDZ6;F1LRL4	A0A8I5ZMR5_RAT;A0A8I6AWL8_RAT;A6HDZ6_RAT;F1LRL4_RAT	Tbc1d9b	NA	32	5	0.35544004634513726	1.279375752974857	0.001261890734342504	0.011141456720547718	Up	23.598921307017672	23.245787709408617	23.601227755753754	Putative protease-protection/stabilization pattern
A6I4C6;D3Z9D2	-0.324909	0.7983486516712122	0.001319551845135787	0.008757025881355678	Down	A6I4C6;D3Z9D2	A6I4C6_RAT;D3Z9D2_RAT	Fyco1	NA	40	40	0.3568253848554903	1.280604855227683	7.468996295335382e-4	0.00793834171073692	Up	24.95446879190372	24.629559629162483	24.98638501401797	Putative protease-protection/stabilization pattern
A0A8I5Y656;A6JET4	-0.314662	0.8040394080019825	0.0013224666903892098	0.00876815227963108	Down	A0A8I5Y656;A6JET4	A0A8I5Y656_RAT;A6JET4_RAT	Rabgap1	NA	37	13	0.3265602553981459	1.2540199112972716	0.0010582047904556073	0.009885419684981736	Up	24.857519286010675	24.542857404387885	24.869417659786027	Putative protease-protection/stabilization pattern
Q4QRB4	-0.477274	0.7183337915264995	0.0013445753739756573	0.008889764914212539	Down	Q4QRB4	TBB3_RAT	Tubb3	NA	4	2	0.4868966750950321	1.4014270761669914	0.0011933146584513028	0.010722412957776116	Up	22.27215130786873	21.794877596693212	22.281774271788244	Putative protease-protection/stabilization pattern
A0A0G2K1W9;A6IZ97	-0.355758	0.7814592130116443	0.0013480160354312134	0.00890419920418696	Down	A0A0G2K1W9;A6IZ97	A0A0G2K1W9_RAT;A6IZ97_RAT	Ldhd	NA	13	13	0.42378132579472094	1.3414388830077781	4.590696327408863e-4	0.005804771552568243	Up	22.648833059064284	22.293075540253536	22.716856866048253	Putative protease-protection/stabilization pattern
A0A8I5ZQW6;A0A8I6AAT0;D3ZHL1	-0.919109	0.5288356462827942	0.001370478077416166	0.009044133519276675	Down	A0A8I5ZQW6;A0A8I6AAT0;D3ZHL1	A0A8I5ZQW6_RAT;A0A8I6AAT0_RAT;D3ZHL1_RAT	Ksr1	NA	6	6	0.783810045727968	1.7216716756692785	0.0034166595667770123	0.021659235803355437	Up	18.418738372831417	17.499629703243063	18.28343974897103	Putative protease-protection/stabilization pattern
P52164	-0.791277	0.5778322128430223	0.0013738579303902727	0.009057996280347785	Down	P52164	MAX_RAT	Max	NA	2	1	0.5521890861920831	1.466308925731223	0.009734290785834673	0.04470072182522394	Up	21.930782993080943	21.139505531333675	21.69169461752576	Putative protease-protection/stabilization pattern
A0A8I6ADN8;A0A8I6AIC2;A0A8I6G204;A0A8I5ZNM2;A0A8I5ZZI3;A6JW89	-1.43156	0.3707292863003905	0.0013842420916972996	0.00910949651608604	Down	A0A8I6ADN8;A0A8I6AIC2;A0A8I6G204;A0A8I5ZNM2;A0A8I5ZZI3;A6JW89	A0A8I5ZNM2_RAT;A0A8I5ZZI3_RAT;A0A8I6ADN8_RAT;A0A8I6AIC2_RAT;A0A8I6G204_RAT;A6JW89_RAT	Dock10	NA	4	4	1.0775019146048201	2.110378708651884	0.006705277964700246	0.03461852762008468	Up	12.765096092463383	11.33353408503265	12.411035999637472	Putative protease-protection/stabilization pattern
A6HEB0;D3ZQ77	-0.987324	0.5044123923029575	0.0013858260164800271	0.009111452203059492	Down	A6HEB0;D3ZQ77	A6HEB0_RAT;D3ZQ77_RAT	C10h5orf15	NA	4	4	0.7617915442776955	1.6955949142150617	0.005904299269411651	0.031721049413280654	Up	22.397254157236084	21.409929782294007	22.171721326571706	Putative protease-protection/stabilization pattern
P08503	-0.998936	0.5003688799155431	0.0014077349856316766	0.009226415031554431	Down	P08503	ACADM_RAT	Acadm	NA	26	26	1.035602207872497	2.0499691629391608	0.0011347849341231664	0.010338002251138288	Up	23.17876874341397	22.179832713434706	23.215434921307207	Putative protease-protection/stabilization pattern
A0A0G2KA88;A0A8I5ZZ05	-1.10561	0.46470709130567184	0.0014063451724593797	0.009226415031554431	Down	A0A0G2KA88;A0A8I5ZZ05	A0A0G2KA88_RAT;A0A8I5ZZ05_RAT	Mtcl2	NA	5	0	0.9707201242845862	1.9598185986707588	0.0029775206817913556	0.019927999950628154	Up	17.35992827742529	16.25432184269422	17.22504196697881	Putative protease-protection/stabilization pattern
B2RYI6	-0.490655	0.7117018890263846	0.0014062744790621989	0.009226415031554431	Down	B2RYI6	B2RYI6_RAT	Snx4	NA	28	1	0.3907830731661974	1.3111048587521914	0.005062553130973071	0.028450745016206598	Up	24.6286579391352	24.138002909477006	24.528785982643203	Putative protease-protection/stabilization pattern
A0A8I5ZPV1	-0.52143	0.6966810655770704	0.0014160689820395158	0.009258711414424572	Down	A0A8I5ZPV1	A0A8I5ZPV1_RAT	Tbc1d22a	NA	10	1	0.40752432550092976	1.326407735364082	0.005626805188214282	0.030531346772218644	Up	21.248950691719365	20.727520951039235	21.135045276540165	Putative protease-protection/stabilization pattern
Q68FQ9;F7EU69	-0.443809	0.7351911843297342	0.0014359056307333027	0.009353861795052912	Down	Q68FQ9;F7EU69	F7EU69_RAT;Q68FQ9_RAT	Lancl2	NA	10	3	0.3830430121892583	1.304089614516875	0.003339515438241191	0.021400098477996267	Up	22.470368762082476	22.026560134583722	22.409603146772977	Putative protease-protection/stabilization pattern
A6I0N9;D3ZWG9	-0.486106	0.7139493000705682	0.0014532127663177093	0.009457904042551195	Down	A6I0N9;D3ZWG9	A6I0N9_RAT;D3ZWG9_RAT	Ptar1	NA	11	11	0.391123917262977	1.3114146505875952	0.004939225961591325	0.027868254210381013	Up	22.963721163647115	22.477614696047986	22.868738613310963	Putative protease-protection/stabilization pattern
P21708	-0.328667	0.7962718678044832	0.0014583449174087775	0.0094738902386895	Down	P21708	MK03_RAT	Mapk3	NA	16	12	0.2967116686403415	1.2283414644160473	0.002635748034001946	0.018173572858823824	Up	23.4484680648297	23.119801058209077	23.416512726849415	Putative protease-protection/stabilization pattern
Q5RK28	-1.80894	0.2854008585065026	0.0014693409801175446	0.009536575142266118	Down	Q5RK28	NMES1_RAT	Nmes1	NA	3	3	1.246145852421451	2.3720687962012175	0.010949685626578925	0.048248116939517964	Up	16.09221627243606	14.28327785210032	15.52942370452177	Putative protease-protection/stabilization pattern
A0A8I6AL00;B0BNE6;F7FGW7	-0.548739	0.6836173301695703	0.001479209582002969	0.009583058600332135	Down	A0A8I6AL00;B0BNE6;F7FGW7	A0A8I6AL00_RAT;B0BNE6_RAT;F7FGW7_RAT	Ndufs8	NA	9	6	0.8682769534692873	1.8254813802301952	7.843063655335735e-5	0.002099476819832975	Up	23.015861290719084	22.46712216662105	23.335399120090337	Putative protease-protection/stabilization pattern
Q6PDU7	-0.944671	0.5195481322057808	0.001494080346078044	0.009661719571304685	Down	Q6PDU7	ATP5L_RAT	Atp5mg	NA	5	4	0.664793313143484	1.5853411339853263	0.010011622407167915	0.0453855942798694	Up	23.516533597108428	22.571862912328307	23.236656225471783	Putative protease-protection/stabilization pattern
F7F1B8;Q3MIE7	-0.627481	0.6473054383797632	0.0015017425946574484	0.009693563639716856	Down	F7F1B8;Q3MIE7	F7F1B8_RAT;Q3MIE7_RAT	Commd9	NA	8	8	0.8190038817732379	1.7641874771816701	2.869875674945555e-4	0.00432084093236932	Up	23.07731721789861	22.4498357478342	23.268839629607434	Putative protease-protection/stabilization pattern
B5DFF4;M0R461	-0.445584	0.734287100527019	0.0015111709484023706	0.009736671051535202	Down	B5DFF4;M0R461	B5DFF4_RAT;M0R461_RAT	Vps37c	NA	6	6	0.35055386772959096	1.2750500401939129	0.005757211811934408	0.031149724524287967	Up	21.863198485882446	21.417614646872583	21.768168514602174	Putative protease-protection/stabilization pattern
Q5U2X6	-0.401196	0.7572300561353428	0.001512948040169181	0.009739259156761791	Down	Q5U2X6	CCD47_RAT	Ccdc47	NA	20	20	0.32871889102647955	1.255897645779794	0.004649406592719405	0.026744474478510243	Up	24.23583001499204	23.834633596039094	24.163352487065577	Putative protease-protection/stabilization pattern
Q5M7W7	-0.479103	0.717423527457721	0.00151744579225746	0.009757858007871842	Down	Q5M7W7	SYPM_RAT	Pars2	NA	17	17	0.5119932120332855	1.4260190078433779	0.0010198415416871579	0.00969392828157204	Up	21.446922878703983	20.96781984217312	21.47981305420641	Putative protease-protection/stabilization pattern
B2RZ24;F1LM47	-0.342854	0.7884802008849391	0.0015276811663074885	0.009807352981526133	Down	B2RZ24;F1LM47	B2RZ24_RAT;F1LM47_RAT	Sucla2	NA	23	10	0.4077680359309248	1.326631820631974	5.298759463324398e-4	0.006413463421990105	Up	23.825572991214038	23.482719425034613	23.890487460965534	Putative protease-protection/stabilization pattern
A6ICB9;G3V6I6	-1.3154	0.4018136653955663	0.001566754077872037	0.01003464555105839	Down	A6ICB9;G3V6I6	A6ICB9_RAT;G3V6I6_RAT	Adipor1	NA	4	4	1.0979333486539744	2.1404785061902145	0.00434513451164091	0.025386054023869044	Up	17.504248416705845	16.18884695175122	17.286780300405194	Putative protease-protection/stabilization pattern
A4GW50;B1H211	-0.540664	0.6874545362834027	0.0015952084764118606	0.010185456466611708	Down	A4GW50;B1H211	A4GW50_RAT;B1H211_RAT	Stk38l	NA	16	14	0.5239538569538347	1.4378905427320197	0.0019162413488155023	0.014829404361707729	Up	21.27934742355341	20.738683634994658	21.262637491948492	Putative protease-protection/stabilization pattern
Q642A0	-1.52871	0.3465879954191954	0.0016049926678852176	0.010222627668732961	Down	Q642A0	PDRG1_RAT	Pdrg1	NA	4	4	1.5701425229197348	2.9693404660133753	0.0013702490899113067	0.011797693141575975	Up	27.077631215141015	25.54892480576984	27.119067328689574	Putative protease-protection/stabilization pattern
O54922	-0.330982	0.7949949872575868	0.0016053611026170106	0.010222627668732961	Down	O54922	EXOC7_RAT	Exoc7	NA	29	29	0.3347462264939587	1.2611555490434805	0.001501873913127674	0.012517980816821015	Up	23.40786609533233	23.076883764135765	23.41162999062972	Putative protease-protection/stabilization pattern
Q7M0E7	-1.33615	0.3960766305469967	0.0016026401990877509	0.010222627668732961	Down	Q7M0E7	RM14_RAT	Mrpl14	NA	2	2	1.2997302390836438	2.461828461071918	0.0018835052503333833	0.014753429953109168	Up	21.134934276329094	19.798785762793912	21.098516001877556	Putative protease-protection/stabilization pattern
P41542	-0.370611	0.773454854310328	0.0016192218545416754	0.010283147939022066	Down	P41542	USO1_RAT	Uso1	NA	50	50	0.3948566624413452	1.3148121218394913	0.0011102987436341734	0.010160895002014112	Up	24.80057285393763	24.42996184469562	24.824818507136968	Putative protease-protection/stabilization pattern
Q9ESN0	-0.795164	0.5762776816309483	0.0016186554267032238	0.010283147939022066	Down	Q9ESN0	NIBA1_RAT	Niban1	NA	62	62	0.6490834125641172	1.5681715727942698	0.005041579289360068	0.028355379625066436	Up	26.46141512487761	25.66625117738473	26.315334589948844	Putative protease-protection/stabilization pattern
A0A0G2QC33	-0.437055	0.7386407006501011	0.001641144679445625	0.010407397365389927	Down	A0A0G2QC33	ATG4B_RAT	Atg4b	NA	11	11	0.5231465497235135	1.437086149099279	5.494666583156609e-4	0.006535499679201333	Up	20.966983969998317	20.529928635364026	21.05307518508754	Putative protease-protection/stabilization pattern
P23928	-0.307865	0.8078364813283144	0.0016417261484452125	0.010407397365389927	Down	P23928	CRYAB_RAT	Cryab	NA	21	21	0.2638711118155044	1.2006961543220702	0.0039296845350324655	0.02374240289467994	Up	28.47993820268971	28.17207340640961	28.435944518225117	Putative protease-protection/stabilization pattern
Q64428	-0.780082	0.582333791034247	0.0016501649247467646	0.010423566308770596	Down	Q64428	ECHA_RAT	Hadha	NA	50	50	0.8981176637620685	1.8636328471475267	7.04672591702167e-4	0.007667746817439948	Up	25.286663195929936	24.506581437388885	25.404699101150957	Putative protease-protection/stabilization pattern
B1WC86	-1.48443	0.35739007363859054	0.001655123032037186	0.01043261034184012	Down	B1WC86	MPPE1_RAT	Mppe1	NA	2	0	1.887069566549048	3.6988314652802474	3.784272548511204e-4	0.005146292484043713	Up	12.274018726577836	10.789590196368554	12.676659762917598	Putative protease-protection/stabilization pattern
A0A0H2UI20	-0.435953	0.739205144827152	0.0016574899921720288	0.01043261034184012	Down	A0A0H2UI20	A0A0H2UI20_RAT	Ctbp1	NA	19	13	0.4461503914996925	1.3624000485115038	0.0014463292825872146	0.012221309844868815	Up	23.48145029172953	23.04549699470922	23.49164738620891	Putative protease-protection/stabilization pattern
A6JYU2;D3ZIL6	-0.916339	0.5298518195610726	0.0016564153302156895	0.01043261034184012	Down	A6JYU2;D3ZIL6	A6JYU2_RAT;D3ZIL6_RAT	Echdc2	NA	4	4	0.8484848871826145	1.8006089392919573	0.0025806470966741753	0.01791727809450638	Up	19.824781750208096	18.90844260164794	19.756927488830545	Putative protease-protection/stabilization pattern
Q7TPB1	-0.501569	0.7063381792743314	0.0016616312663094797	0.010445445258353558	Down	Q7TPB1	TCPD_RAT	Cct4	NA	37	37	0.6249836470702732	1.5421933445671496	4.318547322450178e-4	0.005610941943168754	Up	25.706825004778793	25.20525598963143	25.830239636701698	Putative protease-protection/stabilization pattern
Q505J9	-0.6875	0.6209289620687198	0.0016723054519234672	0.01049786782364368	Down	Q505J9	ATAD1_RAT	Atad1	NA	14	14	0.6762856941204873	1.5980202544404765	0.0018408652423772302	0.014483518645859074	Up	26.184983436381042	25.497483566568338	26.173769260688825	Putative protease-protection/stabilization pattern
P15651	-0.557009	0.6797100141484345	0.0016852211231793309	0.010560221923214905	Down	P15651	ACADS_RAT	Acads	NA	20	20	0.6485001285935112	1.567537686605319	6.72213213982451e-4	0.007414239514345383	Up	23.940051190732717	23.383042474001915	24.031542602595426	Putative protease-protection/stabilization pattern
B2RYG6	-0.39893	0.75842064294059	0.0016848724262144637	0.010560221923214905	Down	B2RYG6	OTUB1_RAT	Otub1	NA	18	13	0.30481198938097265	1.2352576490580167	0.00736091859945927	0.0368358053729831	Up	24.346798875467876	23.94786901309558	24.252681002476553	Putative protease-protection/stabilization pattern
A0A8I6GFS9	-0.422044	0.7463663453798682	0.001691546616923731	0.010589327056905733	Down	A0A8I6GFS9	A0A8I6GFS9_RAT	Atp6v1e1	NA	17	12	0.3909347165049759	1.3112426777382675	0.002628012490383775	0.01816262046158213	Up	25.908078278816525	25.48603411860729	25.876968835112258	Putative protease-protection/stabilization pattern
P52873	-0.432525	0.7409638494013975	0.0017072231490842164	0.010650966624374746	Down	P52873	PYC_RAT	Pc	NA	61	61	0.49514989811057575	1.4094671932232556	7.565857176077586e-4	0.00798554624386947	Up	25.019482562332595	24.586957624603098	25.082107522713674	Putative protease-protection/stabilization pattern
A6K285;D3ZZB2	-0.388149	0.7641091680652724	0.001725053232355483	0.010724409076654236	Down	A6K285;D3ZZB2	A6K285_RAT;D3ZZB2_RAT	Pex1	NA	19	19	0.35532583055024247	1.2792744709087434	0.002861761059932242	0.01935446997648539	Up	21.712856567004067	21.324707242544132	21.68003307309437	Putative protease-protection/stabilization pattern
P10536	-0.583724	0.6672394179946397	0.0017266889067544214	0.010725161533971982	Down	P10536	RAB1B_RAT	Rab1b	NA	9	0	0.44424653913070244	1.3606033431930589	0.007670728366480019	0.0380900614046599	Up	25.328061188587355	24.74433761399572	25.18858415312642	Putative protease-protection/stabilization pattern
Q3T1K5	-0.486315	0.713846236285656	0.0017359464667019877	0.010773213786780696	Down	Q3T1K5	CAZA2_RAT	Capza2	NA	17	15	0.5241107600758106	1.4380469318354454	0.0011129961968068152	0.01016919492850201	Up	25.223350687796415	24.73703594161977	25.26114670169558	Putative protease-protection/stabilization pattern
B0BNC9	-0.600723	0.6594233233944794	0.0017388061826221198	0.010775706191112124	Down	B0BNC9	QORL2_RAT	NA	NA	10	10	0.49405873553159907	1.4084015651078747	0.005168992099180849	0.02880521882019382	Up	19.82921017510127	19.228486995354576	19.72254573088617	Putative protease-protection/stabilization pattern
A0A0U5JAB7;A6ID83;D4A3I1	-1.2799	0.4118244437587363	0.0017442500610772107	0.010786929853701072	Down	A0A0U5JAB7;A6ID83;D4A3I1	A0A0U5JAB7_RAT;A6ID83_RAT;D4A3I1_RAT	Tnfsf18;Tnlg2a	NA	1	0	1.1658223691463192	2.2436107010001094	0.0029743413984808912	0.019925554818016264	Up	20.242922977708812	18.963024346212986	20.128846715359305	Putative protease-protection/stabilization pattern
Q642E3	-0.395121	0.7604256076626883	0.0017461547055522178	0.010789285750449611	Down	Q642E3	Q642E3_RAT	Cdk5rap3	NA	23	22	0.35066799636480894	1.275150910767965	0.003439645528861557	0.021746544633811326	Up	25.29335979205841	24.898238813357807	25.24890680972262	Putative protease-protection/stabilization pattern
A0A8I6ASS6	-1.21617	0.4304238128761299	0.0017482256835351195	0.010792664398528494	Down	A0A8I6ASS6	A0A8I6ASS6_RAT	AC098459.1	NA	3	3	1.2659251076133025	2.4048136572001027	0.0013803539480291655	0.011852574518916489	Up	27.79735195353122	26.5811817547725	27.847106862385804	Putative protease-protection/stabilization pattern
O35217	-0.299215	0.8126942943507441	0.0017523380018048644	0.010808255916047274	Down	O35217	MINP1_RAT	Minpp1	NA	17	17	0.3218158552276833	1.2499027555282243	0.0011376793564083938	0.010338002251138288	Up	25.866201465212676	25.566986135952487	25.888801991180166	Putative protease-protection/stabilization pattern
A0A8I6GE99;A6HUT5;A6HUT6;D3ZF11	-0.986525	0.5046920907177317	0.001755330363430923	0.010808255916047274	Down	A0A8I6GE99;A6HUT5;A6HUT6;D3ZF11	A0A8I6GE99_RAT;A6HUT5_RAT;A6HUT6_RAT;D3ZF11_RAT	Hbxip_predicted;Lamtor5	NA	2	0	0.7425811471110926	1.6731666498943243	0.008222527388319098	0.03963493290448437	Up	22.225442302463176	21.23891768519349	21.981498832304585	Putative protease-protection/stabilization pattern
A0A8I5ZSX7;A0A8I6ALE9;A6I5R8;A6I5R9;F1M6C4	-0.953877	0.5162433847080921	0.0017585678787001152	0.010818782927085591	Down	A0A8I5ZSX7;A0A8I6ALE9;A6I5R8;A6I5R9;F1M6C4	A0A8I5ZSX7_RAT;A0A8I6ALE9_RAT;A6I5R8_RAT;A6I5R9_RAT;F1M6C4_RAT	Arl15;rCG_44824	NA	5	0	0.9382814784224216	1.9162442706821192	0.0019355383609322846	0.014946071029183758	Up	18.82426354586463	17.870386840516648	18.80866831893907	Putative protease-protection/stabilization pattern
A0A8I6AII4;A6HLH3	-0.658738	0.633432044221869	0.0017618696958964827	0.010829686906808154	Down	A0A8I6AII4;A6HLH3	A0A8I6AII4_RAT;A6HLH3_RAT	Pycr1	NA	15	15	0.6494885830683863	1.5686120443269076	0.0019129790665862692	0.014820355328771743	Up	23.78773738258045	23.12899914033012	23.77848772339851	Putative protease-protection/stabilization pattern
A6JQN7;A6JQN8;A6JQN9	-0.378429	0.7692750763733536	0.0017845155700831955	0.01094987413497323	Down	A6JQN7;A6JQN8;A6JQN9	A6JQN7_RAT;A6JQN8_RAT;A6JQN9_RAT	Lrrfip1	NA	20	1	0.27726345960122956	1.2118939517888938	0.00953194201867028	0.04402849408623891	Up	26.0212021389821	25.642773611538612	25.92003707113984	Putative protease-protection/stabilization pattern
A0A8I6G7T1;A6K277;B5DF47;G3V8Z6	-0.513025	0.7007515273367364	0.0018020369557359885	0.011028715370411871	Down	A0A8I6G7T1;A6K277;B5DF47;G3V8Z6	A0A8I6G7T1_RAT;A6K277_RAT;B5DF47_RAT;G3V8Z6_RAT	Krit1	NA	7	7	0.44017772172368197	1.3567714541815383	0.004259681767938164	0.025093849083835388	Up	19.85579599963378	19.34277088846188	19.78294861018556	Putative protease-protection/stabilization pattern
P49242	-0.541743	0.6869406357348148	0.001805085914874584	0.01103783537411652	Down	P49242	RS3A_RAT	Rps3a	NA	33	2	0.5455241655466061	1.4595505374692825	0.0017332790851485285	0.013899602720200147	Up	26.734782443831303	26.193039778072453	26.738563943619063	Putative protease-protection/stabilization pattern
F1LSD5;A6I9H7	-0.516656	0.698990077528879	0.0018926945362662273	0.011533709131928705	Down	F1LSD5;A6I9H7	A6I9H7_RAT;F1LSD5_RAT	Taok2	NA	7	7	0.5214452112678245	1.4353924239686637	0.0017937822245993023	0.014271653856615349	Up	21.440688507140365	20.92403238830939	21.445477599577213	Putative protease-protection/stabilization pattern
A0A0G2K8P3;A6KEM7	-0.345746	0.7869007274041605	0.0019049530074987837	0.011588464128950935	Down	A0A0G2K8P3;A6KEM7	A0A0G2K8P3_RAT;A6KEM7_RAT	Nedd4	NA	47	0	0.2787277639913839	1.2131246224916543	0.006229455854003278	0.032958009255621805	Up	25.789678794552838	25.443932341604846	25.72266010559623	Putative protease-protection/stabilization pattern
D3ZSB7	-0.690309	0.6197212095997352	0.0019047501157371813	0.011588464128950935	Down	D3ZSB7	D3ZSB7_RAT	Rps6ka4	NA	5	5	0.5368125672150761	1.4507637145351069	0.007490352634252415	0.03736101344696841	Up	20.067196175787743	19.376887425457657	19.913699992672736	Putative protease-protection/stabilization pattern
A0A8I6AG33	-0.285657	0.8203677720785503	0.001916699832725779	0.011629949884773986	Down	A0A8I6AG33	A0A8I6AG33_RAT	Tnpo1	NA	29	25	0.28592509099842545	1.2191917883823973	0.0019063091956665844	0.01481731659112523	Up	24.984373229637423	24.698715951804637	24.98464104280306	Putative protease-protection/stabilization pattern
A0A0G2K0Y2;A6K0K4	-0.623469	0.6491083781167747	0.0019236538313163966	0.011662151352355654	Down	A0A0G2K0Y2;A6K0K4	A0A0G2K0Y2_RAT;A6K0K4_RAT	Igf2bp3	NA	7	7	0.8096447366796049	1.7527797678715962	3.894385958425719e-4	0.005225448902049025	Up	20.436159509472088	19.81269079191219	20.622335528591798	Putative protease-protection/stabilization pattern
A6HPZ0;D3ZN39	-0.466741	0.7235972743123603	0.001927772031619581	0.01167712040709859	Down	A6HPZ0;D3ZN39	A6HPZ0_RAT;D3ZN39_RAT	Usp8	NA	16	16	0.3991934844979461	1.3187704672055252	0.004612085063517128	0.026594604507137444	Up	24.035069933927392	23.568328812583147	23.967522297081086	Putative protease-protection/stabilization pattern
Q6AY04	-0.820677	0.5661761218435688	0.0019354295599193245	0.011703481395208144	Down	Q6AY04	MAIP1_RAT	Maip1	NA	4	4	0.7685355768285476	1.7035397092519504	0.002814872611601096	0.019130916733144605	Up	20.613527891842615	19.792850702637825	20.56138627946638	Putative protease-protection/stabilization pattern
P11980	-0.305724	0.8090358372152912	0.001934661676606319	0.011703481395208144	Down	P11980	KPYM_RAT	Pkm	NA	62	6	0.2853475560875083	1.2187038232316996	0.002866918372837246	0.01937084828059212	Up	28.758820172332733	28.45309568742777	28.73844324351528	Putative protease-protection/stabilization pattern
B5DFM8;F7F5E6	-0.547475	0.6842164007538594	0.0019471949419433605	0.011764579679096361	Down	B5DFM8;F7F5E6	B5DFM8_RAT;F7F5E6_RAT	Bcas2	NA	10	0	0.587391285366607	1.5025273846795104	0.0012870590731731794	0.011237565101281485	Up	20.03455498424602	19.487079575461955	20.074470860828562	Putative protease-protection/stabilization pattern
A0A8I6A3A7;A0A8I6GIM3;A6KJ39	-0.59865	0.6603716322244806	0.001956886793462725	0.011802994364999621	Down	A0A8I6A3A7;A0A8I6GIM3;A6KJ39	A0A8I6A3A7_RAT;A0A8I6GIM3_RAT;A6KJ39_RAT	Ntpcr	NA	8	4	0.6816315711530194	1.6039526703170846	9.033642923496429e-4	0.00897808088129799	Up	20.28824301283313	19.689593065259185	20.37122463641221	Putative protease-protection/stabilization pattern
P56574	-0.276565	0.8255541063979753	0.00195597215627125	0.011802994364999621	Down	P56574	IDHP_RAT	Idh2	NA	33	19	0.30883609966616277	1.2387079638269765	0.0010164401433055237	0.00969392828157204	Up	25.734287331505495	25.457722008357525	25.76655810802369	Putative protease-protection/stabilization pattern
Q64654	-0.489197	0.7124215018236019	0.001960889847165352	0.011817073198108817	Down	Q64654	CP51A_RAT	Cyp51a1	NA	21	0	0.5817290545117331	1.4966418834167021	6.928159781813395e-4	0.00755906000231443	Up	22.193660007682702	21.70446297233728	22.286192026849015	Putative protease-protection/stabilization pattern
A6JGF2;Q4V8B9	-0.987975	0.5041851091708058	0.0019801875871190604	0.011902978187088341	Down	A6JGF2;Q4V8B9	A6JGF2_RAT;Q4V8B9_RAT	Smyd3	NA	7	7	0.888987262952746	1.8518756954230935	0.003591617278549748	0.02248650923908998	Up	17.543940437011308	16.555965851747064	17.44495311469981	Putative protease-protection/stabilization pattern
Q3KR59	-1.06359	0.4784414495874887	0.0019940398145881196	0.01197607797039735	Down	Q3KR59	UBP10_RAT	Usp10	NA	10	10	1.003827091127821	2.005312518092417	0.0027730654060748577	0.01897205424194789	Up	22.83278132161822	21.769195609000793	22.77302270012861	Putative protease-protection/stabilization pattern
Q6AY65	-0.602438	0.658639897598122	0.00206131785256547	0.012348723954328336	Down	Q6AY65	ARFP2_RAT	Arfip2	NA	4	4	0.48665363157810404	1.4011910047402263	0.006613638339511314	0.03430855170848324	Up	23.19948967442436	22.59705148643465	23.08370511801276	Putative protease-protection/stabilization pattern
Q4QQV2	-0.491528	0.7112714212484568	0.002070505648114046	0.012372363286325369	Down	Q4QQV2	DOK1_RAT	Dok1	NA	11	11	0.41430322251803986	1.3326548901768238	0.005321929277795877	0.029395149154502816	Up	22.77392233730015	22.28239443990377	22.69669766242181	Putative protease-protection/stabilization pattern
A6I329	-0.3179	0.8022370120613312	0.002090178316338561	0.012468873342875612	Down	A6I329	A6I329_RAT	Gmppb	NA	18	18	0.3733537258664903	1.295360561718878	8.011862069819611e-4	0.008340758836241182	Up	23.257755468151853	22.93985590122886	23.313209627095347	Putative protease-protection/stabilization pattern
Q6AXM7	-0.427173	0.7437179223077552	0.0021254408361038504	0.012641918205104621	Down	Q6AXM7	HBS1L_RAT	Hbs1l	NA	26	23	0.4570143095452792	1.3726980464590113	0.0014327333927089965	0.012149922339847189	Up	21.59238165499873	21.16520909911607	21.62222340866135	Putative protease-protection/stabilization pattern
D4AD37	-0.513557	0.7004931013789942	0.0021281127666268477	0.012641918205104621	Down	D4AD37	IMPA3_RAT	Bpnt2	NA	11	11	0.4825919584530567	1.3972517272744867	0.0030271094705777704	0.02010784442885665	Up	23.90120827950492	23.38765102734314	23.8702429857962	Putative protease-protection/stabilization pattern
Q5BK33	-0.562793	0.6769901721003974	0.0021269280310000868	0.012641918205104621	Down	Q5BK33	Q5BK33_RAT	Mpp1	NA	17	8	0.48037098407021617	1.3951023660067166	0.005104451414387985	0.028572822502198676	Up	22.314743988537078	21.751950783927192	22.23232176799741	Putative protease-protection/stabilization pattern
Q99N02	-0.917228	0.5295254589058518	0.002140330382747714	0.012685984302676385	Down	Q99N02	SO3A1_RAT	Slco3a1	NA	1	1	0.7924127124619105	1.731968525243354	0.004815060295080678	0.027363918097484976	Up	18.665685658058553	17.748457611986066	18.540870324447972	Putative protease-protection/stabilization pattern
Q6AYG5	-0.453845	0.730094232644599	0.002145282151685623	0.01270129006361697	Down	Q6AYG5	ECHD1_RAT	Echdc1	NA	13	13	0.44187758007076994	1.358371015046826	0.0024990160511192574	0.017537693417220477	Up	23.013129337383216	22.559283925934075	23.001161506004845	Putative protease-protection/stabilization pattern
A0A8I5ZS12;A0A8I5ZZC0;A0A8I6AP00;A6KCV9;A6KCW0;Q6AYU2	-0.426826	0.7438967716614001	0.0021615487964130606	0.012786906455639836	Down	A0A8I5ZS12;A0A8I5ZZC0;A0A8I6AP00;A6KCV9;A6KCW0;Q6AYU2	A0A8I5ZS12_RAT;A0A8I5ZZC0_RAT;A0A8I6AP00_RAT;A6KCV9_RAT;A6KCW0_RAT;Q6AYU2_RAT	Pcbp2	NA	10	8	0.46876829338544823	1.3839274300642175	0.001247258698402881	0.011053615573705633	Up	26.661669886995526	26.234844228838277	26.70361252222372	Putative protease-protection/stabilization pattern
A0A8I6AU50;A0A8I5Y5F2;E9PST5	-0.851501	0.5542078369872876	0.0021635645185008783	0.012788147208267712	Down	A0A8I6AU50;A0A8I5Y5F2;E9PST5	A0A8I5Y5F2_RAT;A0A8I6AU50_RAT;E9PST5_RAT	Acin1	NA	7	7	0.6606043409167945	1.580744654569421	0.008468080623907392	0.04054258208106034	Up	22.939520800709122	22.088019817764785	22.74862415868158	Putative protease-protection/stabilization pattern
D4AEG7	-0.421348	0.7467266262288843	0.0022295974755539897	0.013134592116803494	Down	D4AEG7	D4AEG7_RAT	Tbc1d13	NA	13	4	0.3087629782066159	1.2386451828258906	0.011476403541311823	0.04982490096629615	Up	21.097776939071885	20.676429018700585	20.9851919969072	Putative protease-protection/stabilization pattern
A0A0G2K6G7;A0A0G2K098;A6KUB9;F1LZS6	-0.335658	0.7924227260195353	0.002269863631630796	0.01331268450916866	Down	A0A0G2K6G7;A0A0G2K098;A6KUB9;F1LZS6	A0A0G2K098_RAT;A0A0G2K6G7_RAT;A6KUB9_RAT;F1LZS6_RAT	Mcc	NA	23	23	0.3210271896152541	1.249219668731528	0.002921055867515604	0.019642921745373212	Up	22.556482433011933	22.22082459422972	22.541851783844972	Putative protease-protection/stabilization pattern
A0A140UHX9	-0.6021	0.6587940919562898	0.002276751216279273	0.01333471907566049	Down	A0A140UHX9	A0A140UHX9_RAT	Ccz1	NA	15	2	0.44801498875188983	1.3641620076456527	0.010853614286123412	0.04794413147850273	Up	22.53462618521714	21.93252570741047	22.380540696162353	Putative protease-protection/stabilization pattern
P04642	-1.26758	0.41535685486258067	0.002301699784871027	0.01343638596592889	Down	P04642	LDHA_RAT	Ldha	NA	12	0	1.3640762440623355	2.574114528731087	0.0015026526894927077	0.012517980816821015	Up	27.5828160730785	26.31523934240321	27.679315586465545	Putative protease-protection/stabilization pattern
P97697	-1.79672	0.2878272649220305	0.0023291408931187846	0.013563031796195817	Down	P97697	IMPA1_RAT	Impa1	NA	1	1	2.1571642024617343	4.460372509890721	7.857403791274526e-4	0.008242707592002211	Up	13.226560449993725	11.429835615373284	13.586999817835014	Putative protease-protection/stabilization pattern
A0A8I5ZKX7;A6IMF0;G3V727	-0.702617	0.6144566353095268	0.0023562461303920563	0.01370959642506668	Down	A0A8I5ZKX7;A6IMF0;G3V727	A0A8I5ZKX7_RAT;A6IMF0_RAT;G3V727_RAT	Ddx47	NA	6	6	0.9332585466145211	1.9095842158402958	4.2233180595682723e-4	0.005533380664326754	Up	23.595739583572318	22.893122686050226	23.82638123266475	Putative protease-protection/stabilization pattern
A6IWX1	-0.973312	0.5093353118415624	0.002395475946910781	0.013895807051408603	Down	A6IWX1	A6IWX1_RAT	Ap3s1	NA	4	4	0.9474560681451898	1.928469151330315	0.002789659376303103	0.019030422007323963	Up	22.295622563907084	21.322310210705794	22.269766278850984	Putative protease-protection/stabilization pattern
A0A0G2K654;A6KLM3	-0.539566	0.6879777117170315	0.002408520166769812	0.013956408593205433	Down	A0A0G2K654;A6KLM3	A0A0G2K654_RAT;A6KLM3_RAT	H1f2	NA	13	4	0.4513461254346183	1.3673154532692144	0.006355335266035376	0.033409152946396806	Up	26.956037857397696	26.416471589478167	26.867817714912785	Putative protease-protection/stabilization pattern
A0A0G2JVR0;A0A8J8YBN3;Q66HJ7	-0.339141	0.7905118899550536	0.0024269176525792847	0.014051515860927158	Down	A0A0G2JVR0;A0A8J8YBN3;Q66HJ7	A0A0G2JVR0_RAT;A0A8J8YBN3_RAT;Q66HJ7_RAT	Ptpra	NA	20	10	0.3303678802751122	1.2573339477384171	0.0028144600491033143	0.019130916733144605	Up	19.690516939994083	19.351376007184594	19.68174388745971	Putative protease-protection/stabilization pattern
Q6B345	0.27596476717375396	1.2108035139100877	0.0024307337627599767	0.014061705966236994	Up	Q6B345	S10AB_RAT	S100a11	NA	5	0	-0.279551	0.8238472238089466	0.002258085628578441	0.016450107341526687	Down	29.093081151671086	29.369045918844826	29.089494649365278	Opposite protease-susceptibility pattern
A0A8I6GK62	-0.567278	0.6748888688107426	0.0024489289825097792	0.014121226486279923	Down	A0A8I6GK62	A0A8I6GK62_RAT	Lemd3	NA	14	7	0.5439498090005017	1.4579586559174196	0.0031015534276982106	0.020404119102788033	Up	21.470074393392427	20.90279625753488	21.446746066535383	Putative protease-protection/stabilization pattern
O35820	-0.559749	0.6784203386466915	0.0024546872302368605	0.014142913162983895	Down	O35820	DNPH1_RAT	Dnph1	NA	4	3	0.6031253760290305	1.5190036916378469	0.0015941233548767207	0.012989628856020782	Up	20.3616016786409	19.8018530054602	20.404978381489226	Putative protease-protection/stabilization pattern
A6K3Q5;D4A8X8	-0.32835	0.7964466524251197	0.002457247881140651	0.014146156297851178	Down	A6K3Q5;D4A8X8	A6K3Q5_RAT;D4A8X8_RAT	Cttnbp2nl	NA	26	26	0.30991071808734105	1.239630982374518	0.003396746908361853	0.021590991793635803	Up	23.120799460893746	22.792449096420782	23.102359814508123	Putative protease-protection/stabilization pattern
A6K4W2;D4ADB4	-1.43074	0.37094089214480497	0.002468152491312362	0.014185866713460093	Down	A6K4W2;D4ADB4	A6K4W2_RAT;D4ADB4_RAT	Cggbp1	NA	3	3	1.4307377543777022	2.695845382141112	0.00246816251329023	0.017427960573986014	Up	22.752439209104747	21.321700432051923	22.752438186429632	Putative protease-protection/stabilization pattern
Q5M883	-0.415769	0.7496196726002018	0.0024675337373511867	0.014185866713460093	Down	Q5M883	CLIC2_RAT	Clic2	NA	11	11	0.3762875895727724	1.2979974864386303	0.004288428280843884	0.025179403529565127	Up	20.45384903255093	20.038079752440726	20.414367342013502	Putative protease-protection/stabilization pattern
A6KSJ5;D4A2I4	-1.44874	0.3663417523011943	0.0024951073921992695	0.014305955825233219	Down	A6KSJ5;D4A2I4	A6KSJ5_RAT;D4A2I4_RAT	Ormdl2	NA	3	1	1.1625532296655017	2.2385324466090535	0.008103701358814875	0.03922235770455785	Up	22.473945354352576	21.025207395142264	22.187760624807765	Putative protease-protection/stabilization pattern
Q4FZT9	-0.392451	0.7618343064014311	0.002511617964134682	0.014365724397445625	Down	Q4FZT9	PSMD2_RAT	Psmd2	NA	57	57	0.453507916364984	1.3693658282615282	0.0010758885410463916	0.00997967632501806	Up	24.636145441138186	24.24369460207123	24.697202518436214	Putative protease-protection/stabilization pattern
A6ICP3;D3ZRN5	-0.492701	0.7106932318282395	0.0025191514312132234	0.014385573616468417	Down	A6ICP3;D3ZRN5	A6ICP3_RAT;D3ZRN5_RAT	Ro60	NA	20	20	0.5128306512483611	1.4268470074350295	0.0020030281595814557	0.015183458600101304	Up	23.165029607913276	22.672328473118334	23.185159124366695	Putative protease-protection/stabilization pattern
P70483	-0.56245	0.6771511003626872	0.002532253639021632	0.014448741352064606	Down	P70483	STRN_RAT	Strn	NA	22	7	0.5007936830563473	1.4149917906997287	0.004796880184305064	0.02730442812304193	Up	24.255303340212002	23.692853039864406	24.19364672292075	Putative protease-protection/stabilization pattern
A6IZF8;D4A471	-0.994178	0.5020218763100827	0.002583615607730474	0.014694443468545773	Down	A6IZF8;D4A471	A6IZF8_RAT;D4A471_RAT	Cmc2	NA	1	1	0.8788126496181121	1.8388612797174546	0.0050797555051726685	0.028479611030979943	Up	20.700873742878045	19.706695881004187	20.5855085306223	Putative protease-protection/stabilization pattern
A6K4X0;F1M8B7	-1.18779	0.43897508320074324	0.0025922629956342453	0.014731793155767328	Down	A6K4X0;F1M8B7	A6K4X0_RAT;F1M8B7_RAT	Chmp2b	NA	3	2	1.3399869462641192	2.5314902825072587	0.0012854277569844391	0.011237177712601005	Up	22.750580791217004	21.562791749158816	22.90277869542293	Putative protease-protection/stabilization pattern
Q68FX0	-0.662596	0.6317406718849224	0.0026015918149192513	0.014761115097310271	Down	Q68FX0	IDH3B_RAT	Idh3B	NA	20	0	0.8027584644582788	1.7444333346222611	8.377026933665172e-4	0.008609249305846601	Up	24.549390285305616	23.886794647293538	24.68955311175182	Putative protease-protection/stabilization pattern
Q5BJN8	-1.4913	0.3556927917477409	0.0026349928372759357	0.01492670742460072	Down	Q5BJN8	SDE2_RAT	Sde2	NA	2	2	1.6658754304911483	3.173061382938607	0.00138688829863883	0.011866336416941776	Up	17.541165535174002	16.04986917820858	17.71574460869973	Putative protease-protection/stabilization pattern
Q68FU1	-0.438774	0.7377611342309737	0.002646884850249458	0.014982087629589457	Down	Q68FU1	PKHF1_RAT	Plekhf1	NA	7	7	0.4625479294831685	1.3779732954505646	0.0019574246257268143	0.01501681882423789	Up	22.487681675583563	22.048907369553877	22.511455299037046	Putative protease-protection/stabilization pattern
O35094	-0.430832	0.7418336271375662	0.0026512957377582214	0.01498310065368393	Down	O35094	TIM44_RAT	Timm44	NA	18	18	0.36607918839555964	1.2888453722518278	0.006397421366069493	0.0334812569794073	Up	23.086815412894538	22.655982984345034	23.022062172740597	Putative protease-protection/stabilization pattern
P84025	-0.737595	0.5997383802597943	0.002704157900783026	0.015233207713161978	Down	P84025	SMAD3_RAT	Smad3	NA	3	3	0.7745756681569027	1.710686822592263	0.0020457848507267813	0.015410853753187594	Up	17.96369289658017	17.22609810272512	18.00067377088202	Putative protease-protection/stabilization pattern
A6JCR8;D4A8H3	-0.467268	0.7233331506303032	0.002723395241839132	0.015305048974176899	Down	A6JCR8;D4A8H3	A6JCR8_RAT;D4A8H3_RAT	Uba6	NA	46	46	0.5542097431647477	1.4683640955229709	0.0010021622934988496	0.009654845170429053	Up	23.23345282803669	22.76618500558235	23.320394748747105	Putative protease-protection/stabilization pattern
B2GV71	-0.615989	0.6524822917325958	0.002720339775875667	0.015305048974176899	Down	B2GV71	NDUF5_RAT	Ndufaf5	NA	4	3	0.6007192984075118	1.5164724603865554	0.003130735608014932	0.020507621498939626	Up	20.57927302013126	19.963283672939845	20.564002971347357	Putative protease-protection/stabilization pattern
A6JM38;D4A8F2	-1.01238	0.4957288790809711	0.0027213041045896073	0.015305048974176899	Down	A6JM38;D4A8F2	A6JM38_RAT;D4A8F2_RAT	Rsu1	NA	17	1	0.9807180394405535	1.9734473631976301	0.0032499748232088102	0.020959081715065195	Up	25.470697870218235	24.458321081936777	25.43903912137733	Putative protease-protection/stabilization pattern
Q5RJR2	-0.474629	0.7196519639638888	0.0027372404968253957	0.015370658174481067	Down	Q5RJR2	TWF1_RAT	Twf1	NA	24	21	0.4616805278788654	1.3771450559618512	0.0031950177539247534	0.020712140625197453	Up	24.63219418742202	24.157565455675364	24.61924598355423	Putative protease-protection/stabilization pattern
A0A0G2JXI0;A6I6G9	-0.656898	0.6342407241262733	0.0027450266299260694	0.01540216605903843	Down	A0A0G2JXI0;A6I6G9	A0A0G2JXI0_RAT;A6I6G9_RAT	Serpinh1	NA	49	49	0.7796463373508402	1.7167099865431108	0.0010066347895754573	0.009658510765560723	Up	29.67849366175375	29.02159608166032	29.801242419011164	Putative protease-protection/stabilization pattern
A0A8I5ZU93;F1MAA2;A0A8I6GK17;A6ILN5;G3V8Z9	-0.394517	0.7607439733396326	0.0027493164596795144	0.015414022051457359	Down	A0A8I5ZU93;F1MAA2;A0A8I6GK17;A6ILN5;G3V8Z9	A0A8I5ZU93_RAT;A0A8I6GK17_RAT;A6ILN5_RAT;F1MAA2_RAT;G3V8Z9_RAT	Cops7a	NA	14	14	0.42069019886597303	1.3385677850360045	0.0019044478519352945	0.01481731659112523	Up	23.884979349263258	23.490462254042523	23.9111524529085	Putative protease-protection/stabilization pattern
A0A8I6AH08	-0.347388	0.7860058142341367	0.0027544028763867596	0.015430321809885003	Down	A0A8I6AH08	A0A8I6AH08_RAT	Fnbp1	NA	25	25	0.3006592245222883	1.231707100551308	0.006023293436456545	0.03216757554142806	Up	23.033208280769305	22.685820170294228	22.986479394816516	Putative protease-protection/stabilization pattern
A6K954;F7FNW8	-0.395143	0.760414233113079	0.002797060184070658	0.015638919962531642	Down	A6K954;F7FNW8	A6K954_RAT;F7FNW8_RAT	Cyp4f5	NA	12	0	0.4296717066203257	1.3469270411579377	0.0017301660517305413	0.013890369401705174	Up	19.16550030429429	18.77035774540376	19.200029452024086	Putative protease-protection/stabilization pattern
A6J650	-0.860816	0.5506411658843899	0.002821533100366965	0.015715000870514306	Down	A6J650	A6J650_RAT	rCG_62645	NA	11	1	0.8811102723157234	1.841792166312515	0.002473623157514356	0.017445941811114696	Up	24.231413543167598	23.37059791799798	24.2517081903137	Putative protease-protection/stabilization pattern
Q4V7C7	-0.581857	0.6681032473870366	0.0028295022725935482	0.015738967472297655	Down	Q4V7C7	ARP3_RAT	Actr3	NA	29	18	0.6489116651752127	1.56798489901037	0.0015093059948346093	0.012543891724675902	Up	26.186890724766233	25.60503370111577	26.253945366290978	Putative protease-protection/stabilization pattern
A6HBL2;M0RC65	-0.679007	0.6245949374179385	0.002834660158462265	0.015742924378095137	Down	A6HBL2;M0RC65	A6HBL2_RAT;M0RC65_RAT	Cfl2	NA	13	8	0.6907400463913547	1.614111282370708	0.002573739029214447	0.017902402815194007	Up	28.519972142383544	27.840964923304178	28.531704969695536	Putative protease-protection/stabilization pattern
A8WCF8	-0.308023	0.8077478701894902	0.0028379272265844782	0.015748716842824993	Down	A8WCF8	TPRGL_RAT	Tprg1l	NA	7	5	0.3778664883110565	1.299418804450726	8.530433377107528e-4	0.008728901552499769	Up	19.95761104119013	19.649587987805653	20.02745447611671	Putative protease-protection/stabilization pattern
O35826	-0.348461	0.7854212863563794	0.0028681947971262644	0.015891774145892865	Down	O35826	GLCNE_RAT	Gne	NA	21	21	0.3937700532632711	1.3138222043695205	0.0014162933048311713	0.01205381357152587	Up	22.08697498669178	21.738513590018343	22.13228364328161	Putative protease-protection/stabilization pattern
A0A8I6GEG4;F7EVX2;Q6IRS8	-0.5052	0.7045627509431256	0.002884260169435315	0.015944560096861758	Down	A0A8I6GEG4;F7EVX2;Q6IRS8	A0A8I6GEG4_RAT;F7EVX2_RAT;Q6IRS8_RAT	Eif2b2	NA	10	10	0.5474927793513658	1.461543510694033	0.0018218494027496081	0.014397896898292383	Up	22.188106770016276	21.682906879098674	22.230399658450043	Putative protease-protection/stabilization pattern
Q62824	-0.501507	0.7063686220355665	0.002882046795449595	0.015944560096861758	Down	Q62824	EXOC4_RAT	Exoc4	NA	29	29	0.4736287316757277	1.3885977430494023	0.003952420882217738	0.02383909051702198	Up	22.46306069707187	21.961553859894675	22.435182591570396	Putative protease-protection/stabilization pattern
A0A8I6ADT5;A6HN86;A6HN87;D3ZG43	-0.283489	0.8216018310666118	0.002891672190419073	0.01594855031620615	Down	A0A8I6ADT5;A6HN86;A6HN87;D3ZG43	A0A8I6ADT5_RAT;A6HN86_RAT;A6HN87_RAT;D3ZG43_RAT	Ndufs3	NA	17	7	0.345605546821357	1.2706842188131149	9.046068401673306e-4	0.00897808088129799	Up	23.820307134268702	23.53681843630981	23.88242398313116	Putative protease-protection/stabilization pattern
D3ZAP9	-0.34846	0.7854222469452449	0.002891955741563154	0.01594855031620615	Down	D3ZAP9	D3ZAP9_RAT	Gpd1l	NA	18	3	0.3365241732098774	1.262710728434951	0.0035094439297263004	0.022089219970126164	Up	22.585465088909523	22.23700545668527	22.573529629895145	Putative protease-protection/stabilization pattern
P0C6P7	-0.560277	0.6781720356430415	0.0028878177284292626	0.01594855031620615	Down	P0C6P7	FEM1B_RAT	Fem1b	NA	6	6	0.4978313220344539	1.4120892951498871	0.005486282131795596	0.03002191945536678	Up	21.008409978125034	20.448133179439875	20.945964501474332	Putative protease-protection/stabilization pattern
A0A8I6AM26	-0.475798	0.7190691611769268	0.0028957266051802153	0.015956918358973622	Down	A0A8I6AM26	A0A8I6AM26_RAT	Srrt	NA	31	16	0.4277159319098658	1.3451023304570338	0.0051732280860415075	0.02880521882019382	Up	23.243895651378658	22.768098094455453	23.195814026365312	Putative protease-protection/stabilization pattern
A0A8I5ZWX2;A0A8I6ACI5;A0A8I6AE43	-0.338378	0.7909299028334813	0.00290161108469347	0.015973209169136072	Down	A0A8I5ZWX2;A0A8I6ACI5;A0A8I6AE43	A0A8I5ZWX2_RAT;A0A8I6ACI5_RAT;A0A8I6AE43_RAT	Erbin	NA	23	8	0.29428018374985143	1.2262729896604154	0.006163762444186216	0.03274238699721125	Up	22.54698634139368	22.20860808619083	22.502888269940684	Putative protease-protection/stabilization pattern
D4A5S6	-1.21298	0.4313771383822737	0.0029133881304426804	0.01600442308119831	Down	D4A5S6	D4A5S6_RAT	Alg1	NA	5	5	1.153409886590886	2.224390200625728	0.003848209211252585	0.023470430167854914	Up	20.7427409404405	19.52976256582414	20.68317245241503	Putative protease-protection/stabilization pattern
A6KI91;D4A742	-0.491588	0.7112418638318079	0.0029399575880106857	0.01611287900983256	Down	A6KI91;D4A742	A6KI91_RAT;D4A742_RAT	Romo1	NA	3	3	0.586860585947985	1.5019747774106493	0.0010464095524665646	0.009842574779992721	Up	19.410473572304944	18.91888572138986	19.505746307337844	Putative protease-protection/stabilization pattern
A6HXD6;F7EQB3	-0.323603	0.7990718985189873	0.002960446426343351	0.016200093620507935	Down	A6HXD6;F7EQB3	A6HXD6_RAT;F7EQB3_RAT	Tubgcp2	NA	24	0	0.4426981996520425	1.359143890055125	4.5271769891274126e-4	0.005748544610502209	Up	22.54617930138228	22.222576525630732	22.665274725282778	Putative protease-protection/stabilization pattern
Q03114	-0.65425	0.6354058263261276	0.003027378309197931	0.016540791518079127	Down	Q03114	CDK5_RAT	Cdk5	NA	9	9	0.5924950723981155	1.5078522524070377	0.0051887420198796835	0.02883946800845215	Up	21.402962685649708	20.748712909603924	21.34120798200204	Putative protease-protection/stabilization pattern
A6IAM5	-0.503476	0.7054053477386673	0.0030441436963556307	0.016619569401614666	Down	A6IAM5	A6IAM5_RAT	Dguok	NA	14	4	0.46879149117490115	1.383949683079817	0.004498976007630471	0.026091113112228802	Up	23.394124583444025	22.890649001557595	23.359440492732496	Putative protease-protection/stabilization pattern
Q5RK19	-0.41558	0.7497181261141838	0.0031044683613064518	0.016896802818148336	Down	Q5RK19	SNF8_RAT	Snf8	NA	7	7	0.3952580191036965	1.3151779524556337	0.004088906328307018	0.024454008201640197	Up	23.118514582600493	22.702934770663116	23.098192789766813	Putative protease-protection/stabilization pattern
Q5U2R3	-0.588066	0.6652339647338027	0.0031469607009301202	0.017075577565736536	Down	Q5U2R3	FRMD8_RAT	Frmd8	NA	8	7	0.6456450900812527	1.5644386566967388	0.0018496438110441997	0.014536434879027723	Up	23.31216697143443	22.724100706480254	23.369745796561514	Putative protease-protection/stabilization pattern
Q5XIG6	-0.290569	0.8175792868249071	0.0031534661469231	0.017082826501088572	Down	Q5XIG6	GALK2_RAT	Galk2	NA	10	10	0.3883568002647628	1.3089017425911247	5.633564926149062e-4	0.006611441168909224	Up	22.150756343391926	21.860186894910328	22.248543695175094	Putative protease-protection/stabilization pattern
B1WC61	-0.330805	0.7950924659936733	0.00316035909001921	0.017082826501088572	Down	B1WC61	ACAD9_RAT	Acad9	NA	38	29	0.40807890807147373	1.326917714253769	9.276495832183949e-4	0.009110522467086622	Up	23.252303602542902	22.921498157327093	23.329577065398563	Putative protease-protection/stabilization pattern
Q641Z2	-0.409221	0.7530300654970609	0.0031555482121757702	0.017082826501088572	Down	Q641Z2	PTN9_RAT	Ptpn9	NA	30	30	0.45415113746397395	1.3699764918801534	0.0017421132413601578	0.013954642377908687	Up	23.48640698334118	23.0771863555789	23.53133749304288	Putative protease-protection/stabilization pattern
Q641W4	-0.696352	0.6171306094990373	0.0031525425668620824	0.017082826501088572	Down	Q641W4	RFC2_RAT	Rfc2	NA	10	10	0.7686561175994484	1.7036820501922165	0.0017959577404294078	0.01427274660895733	Up	19.859042918634994	19.162690677361415	19.931346794960863	Putative protease-protection/stabilization pattern
P47727	-0.37538	0.7709022572020527	0.0032395343360244475	0.017391313596200997	Down	P47727	CBR1_RAT	Cbr1	NA	5	0	0.34462533356391134	1.2698211684473655	0.005148098918562517	0.02877165622915642	Up	24.84806664955088	24.47268650690624	24.81731184047015	Putative protease-protection/stabilization pattern
Q66HG8	-0.715008	0.6092019330580272	0.0032383278352226767	0.017391313596200997	Down	Q66HG8	RED_RAT	Ik	NA	5	0	0.5805524274117353	1.4954217562004966	0.009624640749191326	0.04431214638818191	Up	20.60798743458531	19.89297985934457	20.4735322867563	Putative protease-protection/stabilization pattern
Q6P6T0	-0.96712	0.5115260667985156	0.00325998509857617	0.017487844305316563	Down	Q6P6T0	Q6P6T0_RAT	Sfxn3	NA	1	1	0.9171338743266197	1.888360059809721	0.004356536924317258	0.025431688343850376	Up	23.18799063175174	22.220870296840335	23.13800417116696	Putative protease-protection/stabilization pattern
A0A0G2K373;Q1HGK5	-0.628541	0.6468301059103561	0.003292566549484023	0.01758270266734266	Down	A0A0G2K373;Q1HGK5	A0A0G2K373_RAT;Q1HGK5_RAT	Sphk1	NA	6	6	0.5244098833975066	1.438345122346357	0.008541059890679345	0.04078168920155121	Up	21.602716379244562	20.97417511319471	21.498584996592214	Putative protease-protection/stabilization pattern
P86182	-0.486623	0.713693963318855	0.003305439172642565	0.017618786369702023	Down	P86182	CCD22_RAT	Ccdc22	NA	35	34	0.5229624071038614	1.436902734092613	0.0022027125537878904	0.016230392917140533	Up	26.001994051930904	25.515371526743966	26.03833393384783	Putative protease-protection/stabilization pattern
A0A8I5ZLD3;A0A8I5ZQU4;A0A8I5ZVR4;A6IPC6;A6IPC7;A6IPC8;F1LYA6	-1.27259	0.4139147664801738	0.0033161092956895642	0.0176419007684281	Down	A0A8I5ZLD3;A0A8I5ZQU4;A0A8I5ZVR4;A6IPC6;A6IPC7;A6IPC8;F1LYA6	A0A8I5ZLD3_RAT;A0A8I5ZQU4_RAT;A0A8I5ZVR4_RAT;A6IPC6_RAT;A6IPC7_RAT;A6IPC8_RAT;F1LYA6_RAT	Abi2	NA	5	5	1.508080043781618	2.844312625295658	0.0012460899400443747	0.011053615573705633	Up	24.76246241134615	23.489868034337714	24.997948078119336	Putative protease-protection/stabilization pattern
A6JXN5;D4A8N1	-0.334356	0.7931380724331989	0.003322909355526498	0.017648054788803283	Down	A6JXN5;D4A8N1	A6JXN5_RAT;D4A8N1_RAT	Dpm1	NA	16	0	0.44271395908290145	1.3591587368872997	6.337274094622728e-4	0.007139054277187372	Up	23.248961217264057	22.91460515990144	23.357319118984343	Putative protease-protection/stabilization pattern
Q6PEC4	-0.269658	0.8295164214407041	0.0033359914011112813	0.017668029253005972	Down	Q6PEC4	SKP1_RAT	Skp1	NA	15	7	0.2731932143071347	1.2084796793444954	0.0031034085967663765	0.020404119102788033	Up	25.008284168691507	24.73862661543925	25.011819829746386	Putative protease-protection/stabilization pattern
A6IY09;B0BNM2;D4A986	-0.6562	0.634547676914995	0.003355978508345968	0.017741974862483554	Down	A6IY09;B0BNM2;D4A986	A6IY09_RAT;B0BNM2_RAT;D4A986_RAT	Mbd2;rCG_46680	NA	4	0	0.6272452792156038	1.544612850592268	0.0042936570769480055	0.02518921769831717	Up	20.68202679971293	20.02582727025482	20.653072549470423	Putative protease-protection/stabilization pattern
F1LP90	-1.55286	0.340832886169523	0.003417952368212701	0.017994439196516086	Down	F1LP90	MINK1_RAT	Mink1	NA	2	1	1.5873499346394802	3.00496863929309	0.003025806744694869	0.02010784442885665	Up	17.96555402665605	16.41269047632509	18.00004041096457	Putative protease-protection/stabilization pattern
A0A8I6A052	-0.629548	0.6463791038427811	0.00343139770000057	0.018030431746505746	Down	A0A8I6A052	A0A8I6A052_RAT	Fam120c	NA	11	6	0.7900447214371447	1.7291280622270317	9.147473521187016e-4	0.0090087983315056	Up	21.16740643829267	20.537858902773355	21.327903624210496	Putative protease-protection/stabilization pattern
Q6AY79	-0.509684	0.7023762019328977	0.003432427904856623	0.018030431746505746	Down	Q6AY79	HGH1_RAT	Hgh1	NA	8	8	0.49855339394698817	1.4127962257174538	0.003874098923808207	0.023587699466453924	Up	21.7624534117465	21.252769280845403	21.75132267479239	Putative protease-protection/stabilization pattern
A6IPZ9;F7EQX3	-0.547869	0.6840299239705951	0.003466570977261462	0.01816540622049385	Down	A6IPZ9;F7EQX3	A6IPZ9_RAT;F7EQX3_RAT	Pdk3	NA	16	16	0.6150944067167963	1.5316582220822668	0.0017981295989225041	0.01427274660895733	Up	23.21739139439495	22.669522738974997	23.284617145691797	Putative protease-protection/stabilization pattern
P54319	-0.358274	0.7800971582771933	0.003466835126134123	0.01816540622049385	Down	P54319	PLAP_RAT	Plaa	NA	34	34	0.38736862467506583	1.3080055158422654	0.0022354894204357264	0.016369700709519524	Up	22.797966618024933	22.439692340747722	22.82706096542279	Putative protease-protection/stabilization pattern
B1H230	-0.329772	0.7956624056772423	0.0034683842974308266	0.01816540622049385	Down	B1H230	B1H230_RAT	Map2k3	NA	19	16	0.3305035178632316	1.2574521638245926	0.0034262620392345477	0.021681288203592344	Up	23.50883646929864	23.179064808992017	23.509568326855245	Putative protease-protection/stabilization pattern
A6HBX7;D3ZHL6	-0.343388	0.7881882269397001	0.0034738113319714506	0.01818038288373233	Down	A6HBX7;D3ZHL6	A6HBX7_RAT;D3ZHL6_RAT	Map4k5	NA	15	15	0.490348835797338	1.4047845039123539	4.1394102240565033e-4	0.005458317280548249	Up	22.3230652357139	21.979677341123704	22.470026176921042	Putative protease-protection/stabilization pattern
D3ZU55;A6K1Q5	-0.450359	0.731860852910227	0.003492125484268629	0.018243697154675054	Down	D3ZU55;A6K1Q5	A6K1Q5_RAT;D3ZU55_RAT	Foxk1;rCG_42803	NA	7	0	0.3794341016997045	1.3008315031429094	0.00857915687844948	0.04085340272784181	Up	18.369682491707792	17.91932377497601	18.298757876675715	Putative protease-protection/stabilization pattern
P54645	-0.328109	0.7965796870102464	0.0035039222242556523	0.018283915453171904	Down	P54645	AAPK1_RAT	Prkaa1	NA	19	16	0.2920275472198597	1.2243597704425675	0.006518742398498427	0.03391566122245949	Up	23.166387938270237	22.838278534454258	23.130306081674117	Putative protease-protection/stabilization pattern
Q6AYP7	-0.494195	0.7099577987326715	0.00355511321054035	0.018523735573095085	Down	Q6AYP7	5NT3B_RAT	Nt5c3b	NA	11	6	0.4484803949847809	1.3646021505033892	0.005975963396382187	0.03200892345671882	Up	24.39652306893164	23.902328244621348	24.35080863960613	Putative protease-protection/stabilization pattern
A0A8I6G902;Q6P2A5	-0.419576	0.7476443400661886	0.003586644653660251	0.018660566342812813	Down	A0A8I6G902;Q6P2A5	A0A8I6G902_RAT;Q6P2A5_RAT	Ak3	NA	18	18	0.563677136741255	1.4780316229645842	6.311187144361014e-4	0.007131055416836985	Up	24.798714740491878	24.379138778219783	24.942815914961038	Putative protease-protection/stabilization pattern
Q5XIE9	-0.813634	0.5689470435711594	0.00359162784837277	0.018672772976745657	Down	Q5XIE9	MED20_RAT	Med20	NA	3	3	1.1822774167794918	2.2693473022064556	3.8494277289194537e-4	0.005201869799327987	Up	19.14785175708459	18.33421803787014	19.516495454649633	Putative protease-protection/stabilization pattern
A6J7U4;D4A7J8	-0.330796	0.7950974940427236	0.0035955736722978592	0.01867957239438088	Down	A6J7U4;D4A7J8	A6J7U4_RAT;D4A7J8_RAT	Prpf4	NA	17	17	0.3663934476346	1.2891261493192163	0.002021468110598144	0.015260144660069785	Up	20.843378839003027	20.512582517151863	20.87897596478646	Putative protease-protection/stabilization pattern
A0A9K3Y7D1;B0BMT9	-0.423768	0.7454751485365017	0.0036605241555315703	0.018973337650387365	Down	A0A9K3Y7D1;B0BMT9	A0A9K3Y7D1_RAT;B0BMT9_RAT	Sqor	NA	32	16	0.5021393902215152	1.4163122727769348	0.001387562004410082	0.011866336416941776	Up	24.995742802755775	24.571974966908645	25.074114357130163	Putative protease-protection/stabilization pattern
Q66HC5	-0.379257	0.7688332994490455	0.0036765468789484623	0.019016529181763376	Down	Q66HC5	NUP93_RAT	Nup93	NA	38	38	0.47732669641075987	1.3921616093205353	9.702146526064436e-4	0.00942356486305437	Up	22.53500778155923	22.15575050965868	22.63307720606944	Putative protease-protection/stabilization pattern
B1WBN8	0.31676186591711186	1.2455318086692695	0.003680693276198669	0.019018401322492523	Up	B1WBN8	B1WBN8_RAT	Cav1	NA	8	4	-0.28285	0.8219654877118312	0.006712503660835513	0.03461852762008468	Down	26.139344187210558	26.45610605312767	26.173255778239394	Opposite protease-susceptibility pattern
P00388	-0.373376	0.7719737519100368	0.003715758793035517	0.0191633561642276	Down	P00388	NCPR_RAT	Por	NA	46	46	0.41474801874387524	1.3330658233503325	0.0020581884534160368	0.015438593684998893	Up	23.99255938038296	23.61918308035554	24.033931099099412	Putative protease-protection/stabilization pattern
A6JVI7;D3ZUV3	-0.386089	0.7652012557914749	0.0037521191074509352	0.019287177341680777	Down	A6JVI7;D3ZUV3	A6JVI7_RAT;D3ZUV3_RAT	Eif2a	NA	25	25	0.4791954660860931	1.3939660898518471	0.0010799014046423958	0.009991235451313555	Up	24.648721202567064	24.262632349009632	24.74182781509573	Putative protease-protection/stabilization pattern
F7ELS2;Q3MHS9	-0.414391	0.7503361371301726	0.003758991593363417	0.019301972061353416	Down	F7ELS2;Q3MHS9	F7ELS2_RAT;Q3MHS9_RAT	Cct6a	NA	38	11	0.5429923036518041	1.4569913412625797	7.770179891885536e-4	0.008175429987286997	Up	25.71909215260225	25.30470109963216	25.84769340328397	Putative protease-protection/stabilization pattern
A0A8I5ZXU0	-0.287702	0.8192058655936857	0.0037826720884179665	0.019395438854516743	Down	A0A8I5ZXU0	A0A8I5ZXU0_RAT	Mtrex	NA	30	22	0.31748125558382156	1.2461530391595261	0.0021782691377549507	0.01609412956373884	Up	22.022202792164148	21.73450074248851	22.05198199807233	Putative protease-protection/stabilization pattern
Q6AY05	-0.534848	0.6902314332077427	0.0038037036467122635	0.01948916463268418	Down	Q6AY05	TM175_RAT	Tmem175	NA	3	3	0.6264286609089851	1.5437387904657174	0.0015495006845811228	0.01272855492751616	Up	19.931426786799342	19.39657886765632	20.0230075285653	Putative protease-protection/stabilization pattern
Q9QWG5	-0.302443	0.8108782558142704	0.003808597101618546	0.01950012731493921	Down	Q9QWG5	INP4B_RAT	Inpp4b	NA	9	9	0.3311943575374805	1.2580544434757657	0.002292605642421714	0.01657451483361732	Up	19.58531833320268	19.282875564696813	19.614069922234293	Putative protease-protection/stabilization pattern
A0A8I6AAN7;A6JHY8;A6JHY9	-0.351669	0.783676780594499	0.003887143463357312	0.01982281391483616	Down	A0A8I6AAN7;A6JHY8;A6JHY9	A0A8I6AAN7_RAT;A6JHY8_RAT;A6JHY9_RAT	Acsl5	NA	29	26	0.44831754899371745	1.3644481280370317	9.548179135141053e-4	0.009296272242031306	Up	25.20430433182639	24.852634989261677	25.300952538255395	Putative protease-protection/stabilization pattern
A0A9K3Y6S6;B2RZ20	-1.10608	0.4645554126504017	0.003888418094578086	0.01982281391483616	Down	A0A9K3Y6S6;B2RZ20	A0A9K3Y6S6_RAT;B2RZ20_RAT	Ssna1	NA	4	2	1.0128118812840086	2.0178401363731826	0.006210047754769333	0.03291418274814494	Up	18.660910457102307	17.554833055244554	18.567644936528566	Putative protease-protection/stabilization pattern
P35286	-0.320601	0.8007360053417211	0.00391823163067071	0.01996043034300669	Down	P35286	RAB13_RAT	Rab13	NA	8	8	0.37927876110680003	1.3006914450899638	0.001508204907781602	0.012543891724675902	Up	22.231131666356298	21.910530250356455	22.28980901146326	Putative protease-protection/stabilization pattern
A6J9J0;D4A769	-0.46622	0.7238584911018131	0.0039231973380402085	0.019971358986817192	Down	A6J9J0;D4A769	A6J9J0_RAT;D4A769_RAT	Samd4b	NA	6	6	0.5132755239529878	1.4272870610487058	0.002293888509666004	0.01657451483361732	Up	17.737088137062507	17.270867731003428	17.78414325495642	Putative protease-protection/stabilization pattern
P13676	-0.28351	0.8215897086892524	0.003946564770448346	0.020047076857636112	Down	P13676	ACPH_RAT	Apeh	NA	30	29	0.3140283311317269	1.2431740816743777	0.002229308287917635	0.016369700709519524	Up	25.170745658366574	24.887235673913356	25.20126400504508	Putative protease-protection/stabilization pattern
A0A8I6ABE4;A6HY34;A6HY35;D3ZLX3	-0.375472	0.7708529911506758	0.003945080931258609	0.020047076857636112	Down	A0A8I6ABE4;A6HY34;A6HY35;D3ZLX3	A0A8I6ABE4_RAT;A6HY34_RAT;A6HY35_RAT;D3ZLX3_RAT	Mob2	NA	6	3	0.32052339209138836	1.2487835100952103	0.008977561156571792	0.042239756658712976	Up	22.438240971132903	22.062768627228554	22.383292019319942	Putative protease-protection/stabilization pattern
Q924S5	-0.554224	0.6810230632933619	0.00397447526466327	0.020145497028690493	Down	Q924S5	LONM_RAT	Lonp1	NA	56	50	0.6402288581812741	1.5585763804284816	0.0017614702715970014	0.014068024764057564	Up	26.705947453351936	26.15172301534442	26.791951873525694	Putative protease-protection/stabilization pattern
P0C0A2	-0.315183	0.8037491272678462	0.004022560405328499	0.020374642510823392	Down	P0C0A2	VPS36_RAT	Vps36	NA	24	10	0.3167142504867009	1.2454907011913903	0.003917948981269161	0.023711963022535833	Up	22.18459236553465	21.869409536572125	22.186123787058833	Putative protease-protection/stabilization pattern
P70584	-0.408237	0.7535438412722739	0.004036016349038203	0.020384473443323475	Down	P70584	ACDSB_RAT	Acadsb	NA	19	19	0.47957749829620866	1.39433526729182	0.0016230777736449544	0.013149901275949567	Up	22.639255245184287	22.231018600734654	22.710596099030866	Putative protease-protection/stabilization pattern
A0A8I5ZKV9;B6DTP5;F7F4F8;Q6AYI1	-0.370608	0.7734563119877924	0.004044936005126403	0.02041496211853176	Down	A0A8I5ZKV9;B6DTP5;F7F4F8;Q6AYI1	A0A8I5ZKV9_RAT;B6DTP5_RAT;F7F4F8_RAT;Q6AYI1_RAT	Ddx5	NA	29	29	0.46006427604419287	1.37560310368781	0.0011722627913993216	0.010583961067372824	Up	24.10316745819978	23.732559167903887	24.19262344394808	Putative protease-protection/stabilization pattern
P97536	-0.348207	0.7855599348276681	0.004050924682109111	0.020430625123942035	Down	P97536	CAND1_RAT	Cand1	NA	66	64	0.4419922520534456	1.358478988862354	0.0010264581072495184	0.009743096323637854	Up	24.844316482855213	24.496109739082495	24.938101991135945	Putative protease-protection/stabilization pattern
A0A9K3Y705;A6I1U8;B2RYN0	-0.337925	0.7911783521987485	0.004066908392938374	0.02049663938106521	Down	A0A9K3Y705;A6I1U8;B2RYN0	A0A9K3Y705_RAT;A6I1U8_RAT;B2RYN0_RAT	Pgm3	NA	29	29	0.43010669087017206	1.3473332118083294	0.0010141623725707333	0.00969392828157204	Up	24.31693680423132	23.979011661726656	24.409118352596828	Putative protease-protection/stabilization pattern
A6KNZ6;F1M0S5	-0.335817	0.7923351858166958	0.004084895292144457	0.02054342582647365	Down	A6KNZ6;F1M0S5	A6KNZ6_RAT;F1M0S5_RAT	Synj2	NA	15	15	0.33404819321848933	1.2605454993939125	0.004203366021943504	0.024886316723563506	Up	21.94846812159084	21.612650897181712	21.946699090400205	Putative protease-protection/stabilization pattern
A6J1U8;D3ZY71	-1.43755	0.36919348501497207	0.004079753845609119	0.02054342582647365	Down	A6J1U8;D3ZY71	A6J1U8_RAT;D3ZY71_RAT	Triap1	NA	3	3	1.1950710965547628	2.2895611488526444	0.010533972774284242	0.046951941819561444	Up	17.887079981150727	16.44952898090599	17.644600077460748	Putative protease-protection/stabilization pattern
Q5HZE4	-0.602553	0.6585875976831166	0.004091289431348598	0.020560979746898102	Down	Q5HZE4	MTNA_RAT	Mri1	NA	15	6	0.7939636500547387	1.7338314411011784	8.262842055281262e-4	0.008516620755960207	Up	22.084157485396343	21.481604734313578	22.275568384368317	Putative protease-protection/stabilization pattern
P52020	-0.431513	0.7414837621943164	0.004118770330171785	0.020640490239169435	Down	P52020	ERG1_RAT	Sqle	NA	12	12	0.6553287089894582	1.5749747603522728	3.406566484726799e-4	0.004786090729831441	Up	21.491081509486076	21.05956851394316	21.71489722293262	Putative protease-protection/stabilization pattern
A0A0G2K3Z7;A6HHI1;B2RYG5	0.3191060621381361	1.2475572848025158	0.004115885235824755	0.020640490239169435	Up	A0A0G2K3Z7;A6HHI1;B2RYG5	A0A0G2K3Z7_RAT;A6HHI1_RAT;B2RYG5_RAT	Taf15	NA	6	4	-0.382439	0.7671396807024701	0.0014737578447865255	0.01236454893238553	Down	23.180718709278928	23.49982477141706	23.117385963918377	Opposite protease-susceptibility pattern
A0A8I5ZMB4;A6KK44;A6KU49;B5DF79;D3ZCH6;A0A8I6ALG0	-0.383492	0.7665799982643017	0.00413190405518494	0.020677040717148102	Down	A0A8I5ZMB4;A6KK44;A6KU49;B5DF79;D3ZCH6;A0A8I6ALG0	A0A8I5ZMB4_RAT;A0A8I6ALG0_RAT;A6KK44_RAT;A6KU49_RAT;B5DF79_RAT;D3ZCH6_RAT	Rnaset2;Rnaset2-ps1;rCG_63087	NA	5	0	0.40993375029208323	1.3286248011841892	0.002861115662106556	0.01935446997648539	Up	21.848602831929878	21.46511109262764	21.875044842919728	Putative protease-protection/stabilization pattern
P68255	-0.287693	0.8192107294760017	0.004131118244210711	0.020677040717148102	Down	P68255	1433T_RAT	Ywhaq	NA	20	16	0.29569959222564535	1.2274800630546088	0.0035566287022137017	0.02232667361735392	Up	26.195379137155555	25.90768565318772	26.203385245413365	Putative protease-protection/stabilization pattern
D3ZAF6	-0.481193	0.7163851745417485	0.004166800076105873	0.02079289030225912	Down	D3ZAF6	ATPK_RAT	Atp5mf	NA	5	1	0.5926520164993434	1.5080162935815375	0.001269992151258849	0.011157337993875818	Up	25.303126631385105	24.82193401782439	25.414586034323733	Putative protease-protection/stabilization pattern
A6HAL7	-0.57149	0.6729215416707715	0.004170501118303181	0.02079670311176396	Down	A6HAL7	A6HAL7_RAT	RGD1311331_predicted	NA	13	0	0.5288662714289423	1.4427949428317908	0.006285147956326312	0.03321278558115419	Up	24.20606312396227	23.634573334741198	24.163439606170147	Putative protease-protection/stabilization pattern
A0A8I6A0A6;A0A8I6GKJ8;F1LYJ8	-0.480461	0.716748468885253	0.004199694627004508	0.020912825354303038	Down	A0A8I6A0A6;A0A8I6GKJ8;F1LYJ8	A0A8I6A0A6_RAT;A0A8I6GKJ8_RAT;F1LYJ8_RAT	Gramd4	NA	8	2	0.40149309012058154	1.3208742175829944	0.010542802922341858	0.046951941819561444	Up	19.943914695640494	19.463453518343787	19.864946608464365	Putative protease-protection/stabilization pattern
Q7TS56	-0.474606	0.7196632506875115	0.004230619163578034	0.02102246617354109	Down	Q7TS56	CBR4_RAT	Cbr4	NA	8	8	0.5287729224354898	1.4427015903944223	0.0023201698027613387	0.01673026718264057	Up	23.54265019504059	23.068044089748565	23.59681701218405	Putative protease-protection/stabilization pattern
A0A8I6A1X7	1.097148116479687	2.139313800399943	0.004234350824701992	0.021026253989982334	Up	A0A8I6A1X7	A0A8I6A1X7_RAT	AABR07038881.1	NA	1	0	-1.43048	0.37100706115938614	9.165112200433637e-4	0.00901363326267647	Down	17.413630404424463	18.510778520904147	17.08029707109113	Opposite protease-susceptibility pattern
Q8K5A9	-0.503585	0.7053518686292298	0.004262988984027042	0.02113881302233577	Down	Q8K5A9	NRADD_RAT	Nradd	NA	5	5	0.5527091828486448	1.4668376305709085	0.0025471055268295206	0.017787035735187213	Up	20.933902446563255	20.430317485054136	20.98302666790278	Putative protease-protection/stabilization pattern
F1LP59	-0.312301	0.8053560038817036	0.004285205916485637	0.021208412021104055	Down	F1LP59	F1LP59_RAT	Rab3gap1	NA	36	8	0.37644266236008406	1.298137013435443	0.0014887033852711913	0.012460412140786413	Up	26.270343481986288	25.95804204796541	26.33448471032549	Putative protease-protection/stabilization pattern
A6HGI2;D4ABX9	-0.684287	0.6223134320676807	0.004289005227259004	0.021208412021104055	Down	A6HGI2;D4ABX9	A6HGI2_RAT;D4ABX9_RAT	Emc6	NA	3	3	0.6433888271249657	1.5619939083804897	0.005945849092977306	0.03187173158771559	Up	25.82646609569791	25.14217938662815	25.78556821375311	Putative protease-protection/stabilization pattern
P0C5W1	-0.458298	0.7278444601129131	0.004307807301283613	0.02127167608116406	Down	P0C5W1	MAP1S_RAT	Map1s	NA	17	15	0.5339998175155927	1.447937989231967	0.0018269006937219315	0.01442172108388517	Up	24.569728719393485	24.111430804876854	24.645430622392446	Putative protease-protection/stabilization pattern
A0A0G2K7Z9	-0.286739	0.8197526286798884	0.004325969180774644	0.02132835250197987	Down	A0A0G2K7Z9	A0A0G2K7Z9_RAT	Stk10	NA	20	20	0.2807132467449307	1.214795312505985	0.004847302176312277	0.027437047730189634	Up	23.424619547506577	23.13788007549843	23.418593322243357	Putative protease-protection/stabilization pattern
Q66H61	-1.42347	0.37281551842489197	0.004401411566714687	0.02159833354394089	Down	Q66H61	SYQ_RAT	Qars1	NA	4	0	1.771088748333547	3.413114345962503	0.0012699474496504477	0.011157337993875818	Up	21.838451393799247	20.414985212253516	22.186073960587066	Putative protease-protection/stabilization pattern
A0A8I5ZV13;A6ID93	-0.297032	0.8139253733604878	0.004418867755045261	0.02166897685143732	Down	A0A8I5ZV13;A6ID93	A0A8I5ZV13_RAT;A6ID93_RAT	Mettl13	NA	19	19	0.2638857044058476	1.2007082992003866	0.008170203573735515	0.03946330934899126	Up	21.087754669600727	20.790723098420763	21.05460880282661	Putative protease-protection/stabilization pattern
Q6MGB4	-0.297559	0.8136280223631077	0.004454697834092589	0.02176929976757048	Down	Q6MGB4	S39A7_RAT	Slc39a7	NA	3	3	0.34674757637612075	1.2716904837602163	0.0018930724429174278	0.014795635726598571	Up	23.81506433161406	23.517505604993026	23.864253181369136	Putative protease-protection/stabilization pattern
Q91ZW1	-0.314598	0.8040748952275988	0.004452829515429347	0.02176929976757048	Down	Q91ZW1	TFAM_RAT	Tfam	NA	9	9	0.3063759179531722	1.2365974347728794	0.005128285648813671	0.028683562937795892	Up	24.49841212328579	24.183813915301513	24.490189833254682	Putative protease-protection/stabilization pattern
O88588	-0.555507	0.6804180073256414	0.004486798204010292	0.02189594630089378	Down	O88588	PACS1_RAT	Pacs1	NA	13	13	0.5648312488612888	1.479214476334971	0.0041015114782582025	0.02450869432704332	Up	23.123648435554152	22.56814166323133	23.132972912092615	Putative protease-protection/stabilization pattern
A6JWF9;G3V8B6	-0.360088	0.7791170815493335	0.004563542729477756	0.022178755022259432	Down	A6JWF9;G3V8B6	A6JWF9_RAT;G3V8B6_RAT	Psmd1	NA	45	45	0.444531747091645	1.3608723489456203	0.001385096267727096	0.011866336416941776	Up	25.27459029655399	24.914502346742143	25.359034093833785	Putative protease-protection/stabilization pattern
Q6IRK9	-0.306393	0.8086611043035024	0.004561614036285174	0.022178755022259432	Down	Q6IRK9	CBPQ_RAT	Cpq	NA	20	7	0.3051332222227714	1.235532724173446	0.004663330623767462	0.02678105770226878	Up	25.08413850696949	24.777745633184882	25.082878855407653	Putative protease-protection/stabilization pattern
F1LS72	-0.499475	0.7073639955984654	0.004551929475523856	0.022178755022259432	Down	F1LS72	F1LS72_RAT	Uba2	NA	31	29	0.45050038851834984	1.3665141402826475	0.007785732009786517	0.03847227380411607	Up	23.469777137627347	22.970301831338517	23.420802219856874	Putative protease-protection/stabilization pattern
A0A8I6AB74;A0A8I6AD58;A0A8I6GDC5;A6IEU5;D3ZZP1	-0.623924	0.6489034605608778	0.004603337818246982	0.02234149080946325	Down	A0A8I6AB74;A0A8I6AD58;A0A8I6GDC5;A6IEU5;D3ZZP1	A0A8I6AB74_RAT;A0A8I6AD58_RAT;A0A8I6GDC5_RAT;A6IEU5_RAT;D3ZZP1_RAT	Slc37a3	NA	2	2	0.7108868931857231	1.6368100327856727	0.00223280702164076	0.016369700709519524	Up	20.628771165937604	20.004846930892686	20.71573382407841	Putative protease-protection/stabilization pattern
F1LN87;Q4KLJ9;A6J1E0;F7FFP2	-1.17888	0.4416955172889712	0.004668296051161019	0.022579374547999437	Down	F1LN87;Q4KLJ9;A6J1E0;F7FFP2	A6J1E0_RAT;F1LN87_RAT;F7FFP2_RAT;Q4KLJ9_RAT	MGC116327;Mapkapk5	NA	2	0	1.097236437218033	2.1394447716396914	0.006797455945187105	0.034853573894185294	Up	20.574031030390778	19.39515512622926	20.492391563447285	Putative protease-protection/stabilization pattern
A0A0G2K6R1;A6IW84;D3ZCU1;D3ZTD6	-1.38063	0.38405205427914485	0.0047011982907891195	0.022722993240326114	Down	A0A0G2K6R1;A6IW84;D3ZCU1;D3ZTD6	A0A0G2K6R1_RAT;A6IW84_RAT;D3ZCU1_RAT;D3ZTD6_RAT	Nek3	NA	2	2	1.2175709952397984	2.325548447181086	0.008976420403366615	0.042239756658712976	Up	14.130737962218294	12.75011173390429	13.967682729144085	Putative protease-protection/stabilization pattern
P85108	-0.679549	0.6243604184678795	0.00473970365384964	0.022831184743475716	Down	P85108	TBB2A_RAT	Tubb2a	NA	6	2	0.6868169436834073	1.6097280119934743	0.004477292539824108	0.025986646290569272	Up	26.01401768992057	25.334468675125898	26.021285618809298	Putative protease-protection/stabilization pattern
P61765	-0.547154	0.6843688182228712	0.0048235192378150524	0.023187603342137396	Down	P61765	STXB1_RAT	Stxbp1	NA	25	25	0.6108148831466274	1.5271215354995111	0.0026358225287405825	0.018173572858823824	Up	25.568869889347297	25.021715822522133	25.63253070566876	Putative protease-protection/stabilization pattern
D3ZPF2	-0.338009	0.7911325321080792	0.004878374568292097	0.023419505300390737	Down	D3ZPF2	D3ZPF2_RAT	Mcat	NA	8	8	0.29938691141069995	1.2306213365943461	0.009092211156633926	0.04263705112591048	Up	23.36936814171046	23.031359444933056	23.330746356343756	Putative protease-protection/stabilization pattern
G3V7L1	-1.4032	0.37809008418369144	0.004948157907896235	0.02371783743115537	Down	G3V7L1	UTRN_RAT	Utrn	NA	1	1	1.735821019876056	3.3306898539448024	0.0014969813080917172	0.012500146984195106	Up	18.33682910618839	16.933631024903875	18.669452044779927	Putative protease-protection/stabilization pattern
A0A8I5ZNV8;A6IQQ1	-0.700316	0.6154372233613151	0.004995151910647449	0.02389910181033418	Down	A0A8I5ZNV8;A6IQQ1	A0A8I5ZNV8_RAT;A6IQQ1_RAT	Pcnp	NA	5	3	0.9436031759720258	1.923325811461644	9.052887656046837e-4	0.00897808088129799	Up	19.975348806357392	19.275032416003885	20.21863559197591	Putative protease-protection/stabilization pattern
A6KH24;D4A2D7	-0.338674	0.7907677377572716	0.005021822852012835	0.023989634854480035	Down	A6KH24;D4A2D7	A6KH24_RAT;D4A2D7_RAT	Ipo4	NA	32	13	0.4106238671045439	1.3292605042426682	0.0017124395150363357	0.013810688161699652	Up	23.409944598515914	23.07127051591082	23.481894383015362	Putative protease-protection/stabilization pattern
Q5XI97	-0.273215	0.827473610344554	0.005024237888602442	0.023989634854480035	Down	Q5XI97	AASD1_RAT	Aarsd1	NA	14	12	0.26566493977133376	1.2021900125885068	0.005822351226666599	0.03142383310672728	Up	22.267183756836033	21.993968964403702	22.259633904175043	Putative protease-protection/stabilization pattern
A6K295;F1MA87	-0.343259	0.7882584731869381	0.005032898620419406	0.024009581505608626	Down	A6K295;F1MA87	A6K295_RAT;F1MA87_RAT	Cdk6	NA	13	13	0.4417666369085289	1.358266560413451	0.0012055078500635469	0.010791657504804014	Up	25.389262075282357	25.04600275327579	25.48776939018432	Putative protease-protection/stabilization pattern
P59798	-1.86124	0.27523888512874983	0.0051359608924426625	0.024391508436878935	Down	P59798	SELK_RAT	Selenok	NA	1	0	1.6336023045325945	3.10286795798564	0.009971572878028596	0.04529102472695349	Up	18.008693345164684	16.147449555416998	17.781051859949592	Putative protease-protection/stabilization pattern
A0A8I5ZRJ7;A6J6R2;D3ZNY8	-0.347519	0.785934390803379	0.00516375581716136	0.024507074357452807	Down	A0A8I5ZRJ7;A6J6R2;D3ZNY8	A0A8I5ZRJ7_RAT;A6J6R2_RAT;D3ZNY8_RAT	Ror2	NA	11	11	0.32518295868144875	1.252823308212274	0.007287132036543797	0.03656993759799194	Up	22.44225511782981	22.094735905383946	22.419918864065394	Putative protease-protection/stabilization pattern
P15178	-0.289127	0.8183970507105706	0.005178401572777082	0.02454368242090664	Down	P15178	SYDC_RAT	Dars1	NA	40	40	0.35244068342328916	1.2767186938148378	0.001716666005412275	0.013813309073095817	Up	24.80067181980426	24.51154467091301	24.863985354336297	Putative protease-protection/stabilization pattern
A0A8I5Y100;F1M9C0;Q80ZF4	-0.623378	0.649149069919262	0.0051863285352323355	0.024548390613623107	Down	A0A8I5Y100;F1M9C0;Q80ZF4	A0A8I5Y100_RAT;F1M9C0_RAT;Q80ZF4_RAT	Mapkapk2	NA	8	6	0.5919340029828852	1.5072659571258435	0.006790017269316994	0.03485312226949922	Up	21.43366301847605	20.810284738851653	21.402218741834535	Putative protease-protection/stabilization pattern
B1WBS6;F7FBB9	-0.342659	0.7885865907810921	0.005206716931246093	0.02462843192395029	Down	B1WBS6;F7FBB9	B1WBS6_RAT;F7FBB9_RAT	Glb1l	NA	9	9	0.37563709635534437	1.297412367466859	0.003163744488026835	0.020616951629117825	Up	24.337859713983832	23.995200797995036	24.370837894350373	Putative protease-protection/stabilization pattern
Q7TMC7	-0.29723	0.813813168839224	0.005234967594252569	0.024723891391015947	Down	Q7TMC7	Q7TMC7_RAT	Tf	NA	22	4	0.39413134317252485	1.3141512622311606	0.0010530231727356972	0.00986971513106502	Up	24.522269791983064	24.225039322881287	24.619170666053808	Putative protease-protection/stabilization pattern
A6IXP1;F1LPV0	-0.343278	0.7882483749503125	0.005237372840915679	0.024723891391015947	Down	A6IXP1;F1LPV0	A6IXP1_RAT;F1LPV0_RAT	Nars1	NA	40	4	0.4044744941457843	1.3236066949978265	0.0021167553319503245	0.015810911925675367	Up	25.485305664305073	25.142027860075068	25.546502354220856	Putative protease-protection/stabilization pattern
A0A8I6AJ85	-0.372752	0.7723079775739601	0.005246038994563223	0.024742101649251724	Down	A0A8I6AJ85	A0A8I6AJ85_RAT	Eif2d	NA	12	2	0.3369463834150821	1.2630803196232718	0.008798506524118403	0.04164587212385188	Up	21.867867275348104	21.495115454269317	21.832061837684403	Putative protease-protection/stabilization pattern
Q99ND9	-0.386089	0.7652014271595877	0.005264565712259065	0.02478616343650694	Down	Q99ND9	RWDD1_RAT	Rwdd1	NA	6	6	0.3521372249685797	1.276450175294008	0.008443846330982073	0.04045390789559138	Up	23.644703069692273	23.258614539228795	23.610751764197378	Putative protease-protection/stabilization pattern
A6JEK2;G3V6Z7	-0.285127	0.8206694981003708	0.00529532405921489	0.024909293684437925	Down	A6JEK2;G3V6Z7	A6JEK2_RAT;G3V6Z7_RAT	Golga5	NA	25	25	0.28525625763556306	1.218626702115503	0.005282657019895543	0.029201010427697377	Up	23.096050880198035	22.8109241188236	23.096180376459163	Putative protease-protection/stabilization pattern
Q7TT47	-0.32543	0.7980602369965855	0.005384094196399667	0.025281678385083585	Down	Q7TT47	SPG7_RAT	Spg7	NA	17	17	0.29481383678689355	1.2267266720629035	0.00891888410909269	0.04210307891765689	Up	25.081175069401848	24.755744618626842	25.050558455413732	Putative protease-protection/stabilization pattern
D3ZS74	0.9855341196458873	1.9800462368498786	0.005431767994576185	0.02546700478885421	Up	D3ZS74	OMA1_RAT	Oma1	NA	1	1	-1.31887	0.4008494908921031	0.001039305276361198	0.00981242754921819	Down	18.015666173539643	19.00120029318553	17.68233284020631	Opposite protease-susceptibility pattern
F7F1H3;Q8R3Z7	-0.492732	0.7106779233834923	0.005539579451511433	0.025823411518204383	Down	F7F1H3;Q8R3Z7	F7F1H3_RAT;Q8R3Z7_RAT	Ehd4	NA	33	28	0.5242412643521348	1.438177021533783	0.0039780409544102	0.023952812923621277	Up	24.01749370310043	23.52476149209117	24.049002756443304	Putative protease-protection/stabilization pattern
Q62991	-0.355263	0.7817269232376309	0.005572397160634177	0.02592083411833578	Down	Q62991	SCFD1_RAT	Scfd1	NA	29	29	0.4227084774015033	1.3404417037480727	0.002141350889595739	0.015941024290560622	Up	25.22273103316341	24.867467664358525	25.29017614176003	Putative protease-protection/stabilization pattern
Q3T1L0	-0.561684	0.6775110327894468	0.005598805760873249	0.025962765941547793	Down	Q3T1L0	A16A1_RAT	Aldh16a1	NA	22	22	0.6781574202814085	1.6000948421678436	0.001978509553800978	0.015129401890350676	Up	23.17917959854662	22.61749594358853	23.295653363869942	Putative protease-protection/stabilization pattern
Q80ZG1	-0.293179	0.8161017673073749	0.005609702932492433	0.025996273864515	Down	Q80ZG1	RIC8A_RAT	Ric8a	NA	19	18	0.4888060238202989	1.4032830362779334	2.7097796014927366e-4	0.004243460629310452	Up	21.42134254729951	21.128163518867698	21.616969542687997	Putative protease-protection/stabilization pattern
A0A0G2K1M7;A0A8I5Y1S2;A0A8I5ZRU7;A0A8I6AA94;A0A8I6ASC3;A0A8I6G530	-0.301945	0.8111578677634588	0.005624697855828633	0.026048715184514425	Down	A0A0G2K1M7;A0A8I5Y1S2;A0A8I5ZRU7;A0A8I6AA94;A0A8I6ASC3;A0A8I6G530	A0A0G2K1M7_RAT;A0A8I5Y1S2_RAT;A0A8I5ZRU7_RAT;A0A8I6AA94_RAT;A0A8I6ASC3_RAT;A0A8I6G530_RAT	Ano6	NA	23	1	0.32640846756426	1.2538879811611576	0.003705558150515572	0.022965805253142707	Up	22.62667308536839	22.324727709948416	22.651136177512672	Putative protease-protection/stabilization pattern
P36972	-0.344146	0.787774159936582	0.005672810604609984	0.026202982316531828	Down	P36972	APT_RAT	Aprt	NA	19	15	0.39356958580721013	1.3136396569220508	0.0027355290905829825	0.01878785789565286	Up	26.686108086351997	26.341962086834013	26.735531672641223	Putative protease-protection/stabilization pattern
Q9JIM0	-0.360138	0.7790898108848804	0.005748068916433258	0.026464288684826982	Down	Q9JIM0	MRE11_RAT	Mre11	NA	15	15	0.45569525637706576	1.3714435649740662	0.0015493648666433072	0.01272855492751616	Up	21.78443753481201	21.424299086889086	21.879994343266148	Putative protease-protection/stabilization pattern
A0A8I6GML0;A0A8I6AL84;D4AE58	-0.301527	0.811393197582249	0.00577553525568498	0.02653897803082761	Down	A0A8I6GML0;A0A8I6AL84;D4AE58	A0A8I6AL84_RAT;A0A8I6GML0_RAT;D4AE58_RAT	Kank1	NA	21	4	0.31306786057381686	1.2423467171266087	0.00473645173888164	0.027091126626026567	Up	21.317456634205968	21.015929746896692	21.32899760747051	Putative protease-protection/stabilization pattern
A0A8I6A420;A0A8I6APN6;A0A8I6ASA0;A0A8I6AT23;A0A8I6G9E5;A0A8I6GK77	-0.395855	0.7600386461528846	0.005890426504646649	0.026961932824436277	Down	A0A8I6A420;A0A8I6APN6;A0A8I6ASA0;A0A8I6AT23;A0A8I6G9E5;A0A8I6GK77	A0A8I6A420_RAT;A0A8I6APN6_RAT;A0A8I6ASA0_RAT;A0A8I6AT23_RAT;A0A8I6G9E5_RAT;A0A8I6GK77_RAT	Bcas3	NA	13	0	0.37141917582257733	1.2936247406555323	0.008157369030051535	0.039428211673580155	Up	23.831966866467702	23.436111549604455	23.807530725427032	Putative protease-protection/stabilization pattern
Q01986	-0.673263	0.6270869424281476	0.0059218108954201785	0.027070589380548928	Down	Q01986	MP2K1_RAT	Map2k1	NA	20	15	0.7476057059679597	1.679004044995955	0.0033752351107056997	0.02154761233465284	Up	23.726299930936424	23.05303731530335	23.800643021271313	Putative protease-protection/stabilization pattern
A6KAX9	-0.340276	0.789890116639636	0.005951838568087971	0.027155263466901367	Down	A6KAX9	A6KAX9_RAT	Faf2	NA	23	0	0.3164987142633606	1.2453046408650823	0.00860532148931998	0.04095045797437821	Up	24.242450207173878	23.90217408303807	24.218672797301434	Putative protease-protection/stabilization pattern
A0A8I6AJW8;A6KCU9;D3ZNS8;A0A8I5YCH6	-0.407654	0.7538480724706219	0.006050020637855953	0.027532259727929307	Down	A0A8I6AJW8;A6KCU9;D3ZNS8;A0A8I5YCH6	A0A8I5YCH6_RAT;A0A8I6AJW8_RAT;A6KCU9_RAT;D3ZNS8_RAT	Aaas	NA	10	10	0.3851521601483441	1.30599752257149	0.008084199372721552	0.039181530293115205	Up	23.588821846740757	23.181167549646318	23.566319709794666	Putative protease-protection/stabilization pattern
P04961	-0.42963	0.7424523540383554	0.006119373077674762	0.027794278873005125	Down	P04961	PCNA_RAT	Pcna	NA	18	18	0.40718440942960754	1.3260952547753735	0.008046660587607977	0.03915337110449701	Up	24.66491796901507	24.235288319841583	24.64247272927119	Putative protease-protection/stabilization pattern
P46462	-0.317455	0.8024843879958585	0.006166338699133009	0.027971713214965298	Down	P46462	TERA_RAT	Vcp	NA	78	76	0.32165820019188374	1.2497661759381806	0.005758365965582961	0.031149724524287967	Up	26.677578785455257	26.360124016036426	26.681782216228314	Putative protease-protection/stabilization pattern
Q920R3	-0.58558	0.6663814860039691	0.006277179530822333	0.028383587447590272	Down	Q920R3	FADS1_RAT	Fads1	NA	7	7	0.7051671822068677	1.6303335799717782	0.0022788989642371087	0.016549727953183387	Up	19.373470544817476	18.78789076896896	19.493057951175828	Putative protease-protection/stabilization pattern
A0A8I6G9Y3;A6J2G6;F1M9W9	-0.32713	0.7971207703534378	0.006372825989990801	0.02872436717703683	Down	A0A8I6G9Y3;A6J2G6;F1M9W9	A0A8I6G9Y3_RAT;A6J2G6_RAT;F1M9W9_RAT	Trappc8	NA	38	35	0.4480758220117025	1.364219530662735	0.0010868855801894966	0.010021141657971128	Up	22.28319716778944	21.956067393843448	22.404143215855147	Putative protease-protection/stabilization pattern
A0A0G2JZF0;B5DEG8;F7ET87	-0.424891	0.7448950208194606	0.006398139003473625	0.02880179420444802	Down	A0A0G2JZF0;B5DEG8;F7ET87	A0A0G2JZF0_RAT;B5DEG8_RAT;F7ET87_RAT	Sec24c	NA	31	31	0.5669623016055247	1.4814010877103425	0.0012776325866348402	0.01118283849933412	Up	26.740185266868856	26.315294290690648	26.882256592296173	Putative protease-protection/stabilization pattern
A0A8I5ZWK0;A6HF46	-0.297847	0.8134657099085443	0.006394956130346991	0.02880179420444802	Down	A0A8I5ZWK0;A6HF46	A0A8I5ZWK0_RAT;A6HF46_RAT	Drg2	NA	22	22	0.33666363385831133	1.2628327964837682	0.003320851565958054	0.02134149482800324	Up	24.772230908066767	24.47438434630826	24.811047980166567	Putative protease-protection/stabilization pattern
A0A8I5ZNH9;A0A8I6GK23;A0A8I6GM30;B2GVB4;F1LN75	-0.601712	0.6589716369519806	0.006408806324232043	0.028813179417071174	Down	A0A8I5ZNH9;A0A8I6GK23;A0A8I6GM30;B2GVB4;F1LN75	A0A8I5ZNH9_RAT;A0A8I6GK23_RAT;A0A8I6GM30_RAT;B2GVB4_RAT;F1LN75_RAT	Sept9;Septin9	NA	43	0	0.6224578899047835	1.5394957556387978	0.0053707705294544225	0.029618711930737358	Up	24.87243911428157	24.2707273903797	24.893185280284484	Putative protease-protection/stabilization pattern
P18266	-0.348346	0.785484308041692	0.006577913373844992	0.029461229981148883	Down	P18266	GSK3B_RAT	Gsk3b	NA	14	11	0.3370516471677014	1.263172481460061	0.0077797119038053855	0.038469371501987384	Up	23.4946769891289	23.146331348708735	23.48338299587644	Putative protease-protection/stabilization pattern
Q5FVJ7	-0.349635	0.784782875081588	0.006597687363722878	0.029531115184906254	Down	Q5FVJ7	IFT22_RAT	Ift22	NA	7	7	0.38854299157772587	1.3090706777117656	0.00376950905523883	0.023149951101601174	Up	20.661445916482652	20.311811382132536	20.700354373710258	Putative protease-protection/stabilization pattern
Q2YDU8	-0.689387	0.6201171125791918	0.006637563489411789	0.029649921353721905	Down	Q2YDU8	SPNS1_RAT	Spns1	NA	5	0	0.7743996904155779	1.7104781683479509	0.0035764397594115105	0.02241130082866629	Up	19.739668419854258	19.050281027211433	19.824680717627015	Putative protease-protection/stabilization pattern
Q9ERH3	-0.341113	0.7894317865650782	0.0066816236336444245	0.02977506415974586	Down	Q9ERH3	WDR7_RAT	Wdr7	NA	19	19	0.48170539217902686	1.3963933506392487	9.550308418288469e-4	0.009296272242031306	Up	21.96234622371496	21.621232739516113	22.10293813169514	Putative protease-protection/stabilization pattern
A6IN39;D4A9Z6	-0.445801	0.7341766028626093	0.006681265127355502	0.02977506415974586	Down	A6IN39;D4A9Z6	A6IN39_RAT;D4A9Z6_RAT	Mrps35	NA	14	14	0.4507374657312653	1.3667387171855334	0.006312778835438423	0.033259514087603775	Up	24.13291492978631	23.6871139734825	24.13785143921376	Putative protease-protection/stabilization pattern
A0A8I6A1R3;A6IAD0	-0.393331	0.7613697922076479	0.006693091718523342	0.029781028507534807	Down	A0A8I6A1R3;A6IAD0	A0A8I6A1R3_RAT;A6IAD0_RAT	Retsat	NA	22	22	0.3591810306070471	1.2826975466490416	0.01052724478224688	0.046951941819561444	Up	25.460147444422553	25.06681668080028	25.425997711407327	Putative protease-protection/stabilization pattern
A0A8I6AH81	-0.313754	0.8045453698023981	0.00671500103975519	0.029829938746867315	Down	A0A8I6AH81	A0A8I6AH81_RAT	Ecpas	NA	78	41	0.37915220313954734	1.300577349150997	0.0024071095677435533	0.017147628620917607	Up	25.518706412756643	25.204952097355392	25.584104300494946	Putative protease-protection/stabilization pattern
Q9Z1I6	-0.518776	0.6979637320054259	0.006816972587056689	0.030244976747461412	Down	Q9Z1I6	ARHG1_RAT	Arhgef1	NA	41	41	0.6094669393195105	1.5256953763682715	0.0028703755749322404	0.01937571920504785	Up	23.306885530011137	22.788109507353354	23.39757644667287	Putative protease-protection/stabilization pattern
B2RZD1;F7F271	-0.74367	0.5972181023202778	0.00684453372625849	0.030329251136192968	Down	B2RZD1;F7F271	B2RZD1_RAT;F7F271_RAT	Sec61b	NA	3	3	0.7951463281135638	1.735253366782088	0.0048249850460451394	0.027376377492825028	Up	23.07911635788114	22.33544615876075	23.13059248687431	Putative protease-protection/stabilization pattern
Q32PX2	-0.583475	0.6673543620674214	0.006858027740008354	0.030370040292057008	Down	Q32PX2	AIMP2_RAT	Aimp2	NA	12	4	0.8174348540400729	1.7622698478003669	0.0010337163389473156	0.009785755877120243	Up	23.720713955498965	23.137238889849403	23.954673743889476	Putative protease-protection/stabilization pattern
Q5FVL2	-0.274559	0.8267028899886506	0.0069648230574176845	0.030766008777027214	Down	Q5FVL2	EMC8_RAT	Emc8	NA	10	10	0.3867801251315157	1.3074720672274043	0.0010181780989821575	0.00969392828157204	Up	22.18430890459134	21.909749739879995	22.29652986501151	Putative protease-protection/stabilization pattern
Q5M834	-0.536185	0.6895918128091201	0.007000239840341285	0.03090317849716748	Down	Q5M834	DTBP1_RAT	Dtnbp1	NA	5	5	0.5416294608746846	1.4556156433555754	0.006647292287683574	0.034432682289017844	Up	23.70900134730992	23.17281589852909	23.714445359403772	Putative protease-protection/stabilization pattern
Q64350	-0.301211	0.8115710494166479	0.007005857798429876	0.03090870970135947	Down	Q64350	EI2BE_RAT	Eif2b5	NA	17	17	0.3463620383144139	1.2713506894408577	0.0033320044095852103	0.02137130726836311	Up	21.675118881025004	21.373908187939968	21.72027022625438	Putative protease-protection/stabilization pattern
A0A8I6GI11;A6J9J2;F1M8F4	-1.18528	0.43973873036457606	0.007096285538061513	0.031229830885651694	Down	A0A8I6GI11;A6J9J2;F1M8F4	A0A8I6GI11_RAT;A6J9J2_RAT;F1M8F4_RAT	Gmfg	NA	4	4	1.314715694372147	2.4875330509886866	0.004114726322301973	0.0245486367042107	Up	17.67282970612106	16.487548215979313	17.80226391035146	Putative protease-protection/stabilization pattern
A0A8I6ADR8;A6HRQ5;D4ADS9	-0.399464	0.7581399317376057	0.007139143663840662	0.03134053086401471	Down	A0A8I6ADR8;A6HRQ5;D4ADS9	A0A8I6ADR8_RAT;A6HRQ5_RAT;D4ADS9_RAT	Efr3a	NA	15	14	0.49051319490083145	1.4049445531726945	0.002352599847276982	0.01688012322493899	Up	20.97878043780166	20.57931649763273	21.069829692533556	Putative protease-protection/stabilization pattern
A6HT35;F7F8W6	-0.339461	0.7903366774573684	0.007137445624703337	0.03134053086401471	Down	A6HT35;F7F8W6	A6HT35_RAT;F7F8W6_RAT	Pmm1	NA	9	5	0.3990929953039384	1.3186786130282075	0.0030063151738246733	0.02004493196407958	Up	21.58924777156534	21.24978703810226	21.648880033406197	Putative protease-protection/stabilization pattern
E9PT22	-0.306204	0.8087671065029697	0.00715946263401343	0.031390807994705325	Down	E9PT22	E9PT22_RAT	Inf2	NA	39	7	0.3801642174688453	1.3014899915501086	0.002215941979391412	0.0162939617404679	Up	27.187681231101454	26.881477458566213	27.26164167603506	Putative protease-protection/stabilization pattern
Q9WTN5	-0.306995	0.8083237142959174	0.007191303680167222	0.03147195386851922	Down	Q9WTN5	TPC1_RAT	Tpcn1	NA	6	6	0.35758424221748797	1.2812786303650816	0.0031921463835840576	0.020712140625197453	Up	24.50731385483796	24.20031893347411	24.5579031756916	Putative protease-protection/stabilization pattern
A0A8I6GM04	-0.421098	0.7468561549184086	0.007197303758208509	0.03147875720313432	Down	A0A8I6GM04	A0A8I6GM04_RAT	Daam1	NA	34	31	0.5178922672882713	1.43186181346427	0.0023528712926161256	0.01688012322493899	Up	22.742610501853594	22.3215128125386	22.83940507982686	Putative protease-protection/stabilization pattern
D3ZFJ3	-0.404604	0.7554433971068661	0.007207901878284979	0.0315056501235407	Down	D3ZFJ3	3BP1_RAT	Sh3bp1	NA	15	14	0.5126893876767191	1.4267073024863235	0.001985360187977623	0.015132761561969374	Up	22.79971664469773	22.395112212847813	22.907801600524532	Putative protease-protection/stabilization pattern
Q5M943	-0.368953	0.7743445207849616	0.007241588483011481	0.031578014703294736	Down	Q5M943	Q5M943_RAT	Thumpd1	NA	12	12	0.5772167762707774	1.4919681897986419	5.585517607482654e-4	0.006602846440498276	Up	21.18570102742046	20.816748524536585	21.393965300807356	Putative protease-protection/stabilization pattern
O55166	-0.389795	0.7632382886264985	0.007245924268913905	0.031578014703294736	Down	O55166	VPS52_RAT	Vps52	NA	16	16	0.4759962599620877	1.390878365996781	0.0024686124072458653	0.017427960573986014	Up	21.557335059796543	21.16754051233488	21.64353677229697	Putative protease-protection/stabilization pattern
Q62720	-0.525817	0.694565725093926	0.007243147140010203	0.031578014703294736	Down	Q62720	ZNT1_RAT	Slc30a1	NA	5	5	0.6221420625379288	1.5391587740445856	0.0029482538256324934	0.019807006963286227	Up	23.335139565223606	22.80932268978491	23.43146475232284	Putative protease-protection/stabilization pattern
B2GUX3;E9PTS4	-0.472932	0.7204987899406998	0.007236350102251346	0.031578014703294736	Down	B2GUX3;E9PTS4	B2GUX3_RAT;E9PTS4_RAT	Mcm5	NA	25	14	0.4985626331685893	1.4128052734918162	0.005508909160755269	0.030122460051975334	Up	26.744315529937808	26.271383442483053	26.76994607565165	Putative protease-protection/stabilization pattern
Q5EB77	-0.402495	0.7565490260441862	0.007246755245424932	0.031578014703294736	Down	Q5EB77	RAB18_RAT	Rab18	NA	16	5	0.37960257113305573	1.3009834154570508	0.009705310633375963	0.044596563656674366	Up	24.037765802171904	23.635271282573946	24.014873853706995	Putative protease-protection/stabilization pattern
P23514	-0.265334	0.8320061691145791	0.007259763181806585	0.03159581013544709	Down	P23514	COPB_RAT	Copb1	NA	57	57	0.2806431652880299	1.214736303113719	0.0054318100483253026	0.02981600538929571	Up	25.74738709803698	25.482053228773218	25.76269639406124	Putative protease-protection/stabilization pattern
A6J744;D3ZEJ2	-1.34429	0.3938486143611804	0.007512267246472421	0.03261457043057708	Down	A6J744;D3ZEJ2	A6J744_RAT;D3ZEJ2_RAT	Mcur1	NA	2	2	1.3259433537473768	2.5069676048957867	0.00805074259682921	0.03915337110449701	Up	22.483612111724415	21.139325216875513	22.46526857062289	Putative protease-protection/stabilization pattern
A0A8I6A1T2;A6HUU8;G3V8E2	-0.497811	0.7081803657491382	0.007550314452774671	0.032719569547183254	Down	A0A8I6A1T2;A6HUU8;G3V8E2	A0A8I6A1T2_RAT;A6HUU8_RAT;G3V8E2_RAT	Strip1	NA	22	14	0.6547354536687884	1.5743272430008557	0.0016858136477468453	0.013626993652620333	Up	22.24720502894283	21.74939377972016	22.404129233388947	Putative protease-protection/stabilization pattern
Q6AYF6	-0.465717	0.7241110850470748	0.007572783229468855	0.03274656913859619	Down	Q6AYF6	GL8D1_RAT	Glt8d1	NA	13	13	0.6104506893256705	1.5267360777155072	0.0017255246643400762	0.013868831042215753	Up	23.153607963404248	22.68789090498712	23.29834159431278	Putative protease-protection/stabilization pattern
A6J991;D4A820	-0.521492	0.6966512163125456	0.007566673278255698	0.03274656913859619	Down	A6J991;D4A820	A6J991_RAT;D4A820_RAT	Cyp2s1	NA	7	7	0.657005199737867	1.5768060312008194	0.002168860834829678	0.01609412956373884	Up	23.034266062586504	22.51277450838713	23.169779708124995	Putative protease-protection/stabilization pattern
F1LP04	-0.628639	0.6467861518155448	0.007595973772221954	0.03281701664496867	Down	F1LP04	F1LP04_RAT	Nr2f6	NA	3	3	0.6774795643658358	1.5993432079321241	0.005158363629698213	0.02880521882019382	Up	19.664904765392517	19.036265460447044	19.713745024812876	Putative protease-protection/stabilization pattern
P56522	-0.316143	0.8032141791379448	0.007633820256650093	0.03291720602131941	Down	P56522	ADRO_RAT	Fdxr	NA	18	18	0.34682193444614384	1.271756029758695	0.004717490746181473	0.027054520652233675	Up	22.949626170843292	22.633482813361447	22.980304747807587	Putative protease-protection/stabilization pattern
A6JYJ8;D3ZEH2	-0.483866	0.71505907331282	0.00766623311736221	0.03299832497165453	Down	A6JYJ8;D3ZEH2	A6JYJ8_RAT;D3ZEH2_RAT	Foxred1	NA	9	9	0.4530317034080227	1.3689138948192145	0.01061350867732304	0.04717781226875358	Up	25.13038747290432	24.646521810474443	25.099553513882462	Putative protease-protection/stabilization pattern
A6HYX3;D4ADM8	-0.397702	0.7590664882158064	0.007670561065293511	0.03299832497165453	Down	A6HYX3;D4ADM8	A6HYX3_RAT;D4ADM8_RAT	Rhod	NA	10	1	0.36899340597158314	1.291451447539267	0.011093878341347129	0.04859947800882404	Up	23.599527233939668	23.201825398893423	23.570818804865006	Putative protease-protection/stabilization pattern
Q63151	-0.429902	0.742312427030516	0.007686825292129662	0.033028161343185765	Down	Q63151	ACSL3_RAT	Acsl3	NA	17	17	0.5314098967324448	1.4453409880882722	0.002461266057495348	0.017427960573986014	Up	22.235052488189627	21.80515091446154	22.336560811193984	Putative protease-protection/stabilization pattern
A0A8I5ZUH6;A0A8I6A7V5;D3ZSZ0	-0.564449	0.6762138408085371	0.0077366585327415275	0.03318187708682178	Down	A0A8I5ZUH6;A0A8I6A7V5;D3ZSZ0	A0A8I5ZUH6_RAT;A0A8I6A7V5_RAT;D3ZSZ0_RAT	Cdk14	NA	7	2	0.7301192952931324	1.658776248832603	0.0019106732545345062	0.014818704617041444	Up	22.796713358419325	22.232264809283333	22.96238410457647	Putative protease-protection/stabilization pattern
O88496	-0.428422	0.743074272492536	0.007860766199483412	0.03361237044597949	Down	O88496	VKGC_RAT	Ggcx	NA	15	15	0.47563094081030854	1.390526212448344	0.004565855338114575	0.026414069974827866	Up	23.525801735648322	23.097380060409584	23.573011001219896	Putative protease-protection/stabilization pattern
A0A8I5ZLL7;A0A8I5ZVD6;A6HRB0;A6HRB2;A6HRB3;D3ZWF5	-0.506069	0.7041385387328649	0.007920164070936661	0.0337636424896019	Down	A0A8I5ZLL7;A0A8I5ZVD6;A6HRB0;A6HRB2;A6HRB3;D3ZWF5	A0A8I5ZLL7_RAT;A0A8I5ZVD6_RAT;A6HRB0_RAT;A6HRB2_RAT;A6HRB3_RAT;D3ZWF5_RAT	Eny2	NA	4	4	0.6542627711341318	1.5738115171706832	0.0019688727685585597	0.015088298781561862	Up	21.42199249693363	20.91592370801045	21.570186479144578	Putative protease-protection/stabilization pattern
A6IZW2;A6IZW3	-0.395529	0.7602108007608792	0.00793164587437264	0.033772690581138104	Down	A6IZW2;A6IZW3	A6IZW2_RAT;A6IZW3_RAT	Pcoln3_predicted	NA	4	1	0.4065002692228674	1.3254665564156076	0.006904257679174442	0.03517197742894548	Up	22.62127694017868	22.22574836785172	22.632248637074586	Putative protease-protection/stabilization pattern
Q499T2	0.40259633956512886	1.3218846952230727	0.008007552737785745	0.03400950343591368	Up	Q499T2	GILT_RAT	Ifi30	NA	8	8	-0.3791	0.7689172266006952	0.010765368566195747	0.04770311315221031	Down	21.770026132892845	22.172622472457977	21.793522679008653	Opposite protease-susceptibility pattern
Q4G017	-0.290168	0.8178067426987421	0.008118617732153924	0.03440331068903767	Down	Q4G017	NISCH_RAT	Nisch	NA	23	23	0.3043287352867843	1.234843948773057	0.006370972285639857	0.03343704422844408	Up	21.188972827707104	20.898804690545763	21.20313342583255	Putative protease-protection/stabilization pattern
B1WBW4	-0.278996	0.8241642773273589	0.00819449682666192	0.03459119649113683	Down	B1WBW4	ARM10_RAT	Armc10	NA	10	1	0.3178142418847152	1.2464406950881837	0.004156359622824361	0.02466543673719975	Up	22.601975175474603	22.322979013218553	22.64079325510327	Putative protease-protection/stabilization pattern
Q62910	-0.306856	0.8084017743569336	0.008216360047909125	0.03465160541944284	Down	Q62910	SYNJ1_RAT	Synj1	NA	26	25	0.2940746088816084	1.2260982660068973	0.010135253526011072	0.04574106451095245	Up	21.58873494886101	21.28187934225877	21.57595395114037	Putative protease-protection/stabilization pattern
Q5BK57	-1.02166	0.4925500903626594	0.00826388731513297	0.03481058065345423	Down	Q5BK57	HAUS8_RAT	Haus8	NA	2	2	0.981505226328105	1.9745244416764611	0.010071536537154103	0.04554058123856207	Up	16.572574969539772	15.55091732296385	16.532422549291958	Putative protease-protection/stabilization pattern
A6IJX8;G3V6R9;Q5BJZ8	-0.351171	0.7839475768663563	0.008284886026503227	0.0348602316372861	Down	A6IJX8;G3V6R9;Q5BJZ8	A6IJX8_RAT;G3V6R9_RAT;Q5BJZ8_RAT	Bloc1s4	NA	3	3	0.355980188335149	1.2798548382455188	0.007738077675289781	0.0383438264651693	Up	19.85338738145358	19.502216470085756	19.8581966584209	Putative protease-protection/stabilization pattern
A6JIA6	-0.36743	0.7751621063468749	0.00832546839116412	0.03499084760840582	Down	A6JIA6	A6JIA6_RAT	Dennd10	NA	10	2	0.6131547977282814	1.5296003915427172	4.424789335519349e-4	0.005696715142693184	Up	22.307175166916227	21.9397451186311	22.552899916359383	Putative protease-protection/stabilization pattern
F1LYQ0	0.33983826032609343	1.2656146987133536	0.008372168355306093	0.035078890014155296	Up	F1LYQ0	F1LYQ0_RAT	S100a11l1	NA	4	1	-0.332729	0.7940330347600573	0.009297054638407297	0.04328234312594482	Down	29.735957218804632	30.075795479130722	29.74306641439887	Opposite protease-susceptibility pattern
A6KND9	-0.806377	0.5718161387044705	0.008400488436627163	0.03517673484314426	Down	A6KND9	A6KND9_RAT	Rock1	NA	1	1	0.968413295999083	1.9566874085519825	0.003197058283200228	0.020712140625197453	Up	15.525275831821453	14.71889907551159	15.687312371510671	Putative protease-protection/stabilization pattern
P0C2B9	-0.377299	0.7698773395807413	0.00840686003305858	0.035182609866482153	Down	P0C2B9	RM42_RAT	Mrpl42	NA	1	0	0.44816736284585446	1.3643060948722885	0.0034002574562653006	0.021593922015977214	Up	21.171988879871737	20.79468939225296	21.242856755098813	Putative protease-protection/stabilization pattern
A0A8I5Y0N1;A6IFS5;M0R8V0	-0.31932	0.8014476423374336	0.008580979013453425	0.03572128888551658	Down	A0A8I5Y0N1;A6IFS5;M0R8V0	A0A8I5Y0N1_RAT;A6IFS5_RAT;M0R8V0_RAT	Bltp3b	NA	26	25	0.39826131051208336	1.3179186402983647	0.002649696986979077	0.018251463389882146	Up	20.49060570544963	20.17128588439508	20.569547194907162	Putative protease-protection/stabilization pattern
A6ITQ1	-0.300896	0.8117483295545597	0.008740536501167155	0.03623638112691137	Down	A6ITQ1	A6ITQ1_RAT	Sdhb	NA	17	0	0.3606709653762614	1.2840229292252525	0.0033768305930764035	0.02154761233465284	Up	24.667108324240637	24.366212740037	24.726883705413258	Putative protease-protection/stabilization pattern
B0BN63;M0R811	-0.308015	0.8077523208221088	0.008799097225615145	0.0364578159476775	Down	B0BN63;M0R811	B0BN63_RAT;M0R811_RAT	Ahsa1	NA	25	6	0.3333515464193546	1.2599369556786029	0.0058863008969741925	0.031670318178184484	Up	23.623998550844682	23.315983446584127	23.64933499300348	Putative protease-protection/stabilization pattern
D3ZQG8	-0.521561	0.6966177920075054	0.008979827294048656	0.03716315433615344	Down	D3ZQG8	D3ZQG8_RAT	Kif2c	NA	3	2	0.5866636680712283	1.50176978225113	0.004909396467356709	0.027722038584810888	Up	20.36012225669743	19.83856148244242	20.425225150513647	Putative protease-protection/stabilization pattern
A0A0G2K9M5;A0A8I6A9P8	-0.316366	0.8030902584140678	0.009137495718884303	0.03772746774660044	Down	A0A0G2K9M5;A0A8I6A9P8	A0A0G2K9M5_RAT;A0A8I6A9P8_RAT	Tbc1d8b	NA	20	12	0.33380267553489773	1.2603309981517017	0.006979874312305559	0.03545515782312458	Up	23.616562410347218	23.30019645519338	23.633999130728277	Putative protease-protection/stabilization pattern
A6KL95;D3ZMZ9	-0.398029	0.7588945629202642	0.009145366629473827	0.037737961015911516	Down	A6KL95;D3ZMZ9	A6KL95_RAT;D3ZMZ9_RAT	Gnl3l;rCG_38919	NA	8	0	0.5083581824973109	1.4224305181115304	0.002491299042313517	0.017514964399262607	Up	22.440314664757725	22.042286028477466	22.55064421097478	Putative protease-protection/stabilization pattern
Q5PQK1	-0.301314	0.8115130572242873	0.009271904000180586	0.038038442772467394	Down	Q5PQK1	SEP10_RAT	Septin10	NA	16	15	0.32056548860225575	1.2488199489780545	0.006792445803122289	0.03485312226949922	Up	25.3180465034527	25.01673271645155	25.337298205053802	Putative protease-protection/stabilization pattern
A6K2E5;A0A8I5ZJJ6;A0A8I6AAE4;A0A8I6AUK7	-0.449029	0.7325355141337545	0.009267562790367067	0.038038442772467394	Down	A6K2E5;A0A8I5ZJJ6;A0A8I6AAE4;A0A8I6AUK7	A0A8I5ZJJ6_RAT;A0A8I6AAE4_RAT;A0A8I6AUK7_RAT;A6K2E5_RAT	Arhgap6	NA	9	2	0.44576002919219704	1.362031462173264	0.009606253038149139	0.04428507666870707	Up	20.62563001724626	20.17660062704415	20.622360656236342	Putative protease-protection/stabilization pattern
A0A0G2QC02	-0.470827	0.7215509771956946	0.009342684741400632	0.03824020269009126	Down	A0A0G2QC02	A0A0G2QC02_RAT	Skic2	NA	3	0	0.4868501108226013	1.4013818445849704	0.007910245127490693	0.0388705383398762	Up	20.810601369111794	20.339774598184736	20.826624709007337	Putative protease-protection/stabilization pattern
P12785	-0.402321	0.7566400751175738	0.009457164659127463	0.038597223603044135	Down	P12785	FAS_RAT	Fasn	NA	128	128	0.5465260022298786	1.46056443094443	0.0018172845848545836	0.014377868318832743	Up	24.783120487008933	24.38079958225754	24.92732558448742	Putative protease-protection/stabilization pattern
A6JXE9	-0.369547	0.7740255000847532	0.009505306269226485	0.038704470208391455	Down	A6JXE9	A6JXE9_RAT	Elmo2	NA	27	24	0.5350823159894169	1.4490248293450292	0.0012544675242616282	0.011101342783540455	Up	23.077752452773822	22.708205454281728	23.243287770271152	Putative protease-protection/stabilization pattern
P08461	-0.313594	0.8046344990425573	0.009511496835813366	0.038707419019766924	Down	P08461	ODP2_RAT	Dlat	NA	23	23	0.366217166639462	1.288968642326406	0.0042751879709653695	0.025143360483725733	Up	25.179017850149567	24.86542335070848	25.231640517347945	Putative protease-protection/stabilization pattern
A0A9K3Y8H8;Q4V8I9	-0.297341	0.8137510027643061	0.009599180467386153	0.03898029372716512	Down	A0A9K3Y8H8;Q4V8I9	A0A9K3Y8H8_RAT;Q4V8I9_RAT	Ugp2	NA	31	31	0.3942385229731933	1.3142488959641805	0.002128256180026991	0.01586403280911537	Up	24.731337920831297	24.433997242019085	24.828235764992275	Putative protease-protection/stabilization pattern
Q4QQT4	-0.546509	0.6846746639389877	0.009618095279718259	0.039029073166581656	Down	Q4QQT4	2AAB_RAT	Ppp2r1b	NA	9	9	0.5313783263004588	1.4453093601011984	0.011021966313616245	0.04847611395448238	Up	19.446911764594493	18.90040229687959	19.43178062318005	Putative protease-protection/stabilization pattern
P51799	-0.360853	0.7787040528242899	0.009626779798985295	0.03904194029588481	Down	P51799	CLCN7_RAT	Clcn7	NA	9	9	0.36241600925506035	1.2855769874051464	0.009424816638926015	0.043734347467286466	Up	23.35911341189827	22.99826045191397	23.36067646116903	Putative protease-protection/stabilization pattern
A0A140TAA4;A6I3M1	-0.264733	0.8323526628411935	0.009693970077333807	0.03920217139783021	Down	A0A140TAA4;A6I3M1	A0A140TAA4_RAT;A6I3M1_RAT	Pdcd6ip	NA	63	63	0.2844210746396527	1.2179214375029483	0.0067670733258322745	0.03477332817142114	Up	24.419011634351254	24.154278458614275	24.438699533253924	Putative protease-protection/stabilization pattern
Q6P7Q1	-0.423039	0.745851725602523	0.009890868471057477	0.039861832466453036	Down	Q6P7Q1	BABA2_RAT	Babam2	NA	14	14	0.6552512953597542	1.5748902509872873	8.761753985583963e-4	0.00884194359009956	Up	23.323354932333082	22.900315690446984	23.55556698580674	Putative protease-protection/stabilization pattern
Q68FT3	-0.604251	0.6578126446675556	0.009982619904539022	0.040117441284926676	Down	Q68FT3	PYRD2_RAT	Pyroxd2	NA	9	7	0.7248931925676523	1.65277827119795	0.0038983391973986454	0.023674219431200523	Up	22.9222359387082	22.317984584167828	23.042877776735473	Putative protease-protection/stabilization pattern
A0A0G2JZ38	-0.296504	0.8142229737343625	0.009979493587513025	0.040117441284926676	Down	A0A0G2JZ38	A0A0G2JZ38_RAT	Fhod1	NA	28	14	0.3249053846928014	1.25258228866107	0.0063031374643775385	0.03325820893089221	Up	21.32432241687769	21.02781825045061	21.35272363514342	Putative protease-protection/stabilization pattern
A0A8I6AVJ0	-0.330537	0.7952403300277203	0.010079035889897897	0.040303367979268645	Down	A0A8I6AVJ0	A0A8I6AVJ0_RAT	Skic2	NA	39	2	0.42655580544999694	1.3440211168226506	0.002628655379770501	0.01816262046158213	Up	23.853230257262233	23.522693086346987	23.94924889179698	Putative protease-protection/stabilization pattern
D3ZD23;A0A8I6GEV9;A6IYH8	-0.427698	0.7434469479222185	0.010091494340805437	0.040303367979268645	Down	D3ZD23;A0A8I6GEV9;A6IYH8	A0A8I6GEV9_RAT;A6IYH8_RAT;D3ZD23_RAT	Abce1	NA	36	36	0.5110627641886012	1.425099611502789	0.004031707378648621	0.024193660973060072	Up	26.172717134581813	25.745018835502314	26.256081599690912	Putative protease-protection/stabilization pattern
P00406	-0.63662	0.6432183521070278	0.010080524061344786	0.040303367979268645	Down	P00406	COX2_RAT	Mt-co2	NA	7	1	0.6602073644768538	1.5803097518071534	0.008426212412773781	0.04039675700396151	Up	26.608144900834	25.971525375579287	26.631732740056144	Putative protease-protection/stabilization pattern
P50399	-0.291797	0.8168839129530517	0.010157018868361083	0.04043183851096175	Down	P50399	GDIB_RAT	Gdi2	NA	58	50	0.3866865145056657	1.3073872334237866	0.002281109233484958	0.016549727953183387	Up	26.87417620910629	26.58237918633957	26.96906570084523	Putative protease-protection/stabilization pattern
A0A8I5ZVL6;A6HQ00;D4A8M7	-1.07354	0.4751522821412908	0.010157921297980646	0.04043183851096175	Down	A0A8I5ZVL6;A6HQ00;D4A8M7	A0A8I5ZVL6_RAT;A6HQ00_RAT;D4A8M7_RAT	Ncaph	NA	9	9	1.1653533879518214	2.242881482286154	0.0067412029691029446	0.034665547003789356	Up	21.771969324552575	20.698431188331668	21.86378457628349	Putative protease-protection/stabilization pattern
Q5U2T9	-0.317563	0.8024239730513885	0.010167204860717713	0.04044605484198996	Down	Q5U2T9	Q5U2T9_RAT	Fkbp5	NA	26	26	0.31200586343281245	1.2414325369731913	0.01107264721730286	0.04859947800882404	Up	24.383016844128758	24.06545345749172	24.377459320924537	Putative protease-protection/stabilization pattern
A6JW00	-0.282368	0.8222401068300914	0.010218729305804468	0.04053715530218568	Down	A6JW00	A6JW00_RAT	Tuba4	NA	27	3	0.30623868643539964	1.2364798131915915	0.006815554408881007	0.03492108594014936	Up	29.279814594098404	28.997446243909867	29.303684930345263	Putative protease-protection/stabilization pattern
A0A8I5ZQE9;A6KH21;G3V8J4	-1.13734	0.45459718126354504	0.010208292158345482	0.04053715530218568	Down	A0A8I5ZQE9;A6KH21;G3V8J4	A0A8I5ZQE9_RAT;A6KH21_RAT;G3V8J4_RAT	Irf9	NA	2	2	1.1962764733425377	2.2914748846114077	0.007952865393727759	0.03891874419181166	Up	15.40987538766561	14.272536031510088	15.468812504852625	Putative protease-protection/stabilization pattern
D4ACN8	-0.452783	0.730632202454621	0.010267598807357031	0.04070821229277444	Down	D4ACN8	PLRKT_RAT	Plgrkt	NA	7	6	0.48524255542982075	1.399821193007261	0.007279085728336162	0.03655546527826125	Up	23.705473155852403	23.252690402534874	23.73793295796469	Putative protease-protection/stabilization pattern
Q5PQJ7	-0.359817	0.7792631739447682	0.010355129331612879	0.04096350323863173	Down	Q5PQJ7	TBCEL_RAT	Tbcel	NA	12	12	0.381969242932815	1.3031193676380886	0.007705413570461362	0.038208706927476827	Up	22.715556229380404	22.3557387742367	22.737708017169517	Putative protease-protection/stabilization pattern
P62914	-0.308753	0.8073394470383791	0.010382893641442197	0.041027494349917516	Down	P62914	RL11_RAT	Rpl11	NA	17	17	0.3795521760625604	1.3009379713375449	0.0035652303514848234	0.02236084687233307	Up	27.000325776106557	26.691573065494296	27.07112524155686	Putative protease-protection/stabilization pattern
A6JR35	-0.491186	0.7114402374382881	0.01042444630930499	0.041168714063685795	Down	A6JR35	A6JR35_RAT	Dtymk	NA	9	4	0.5342534833622494	1.448192599317626	0.006857997953315731	0.03507621231606207	Up	22.255468798676645	21.764283276039823	22.298536759402076	Putative protease-protection/stabilization pattern
B2GV74;F7ET11;A0A8I5Y868	-0.346167	0.7866713112064948	0.010562667692253554	0.041575458548553317	Down	B2GV74;F7ET11;A0A8I5Y868	A0A8I5Y868_RAT;B2GV74_RAT;F7ET11_RAT	Klc2	NA	22	9	0.45707352029525694	1.3727543855649547	0.0024386368812301775	0.01731151216273168	Up	23.448178815120617	23.102011691742682	23.55908521203793	Putative protease-protection/stabilization pattern
Q4V8B7	-0.326967	0.7972109106108913	0.010577628306534638	0.04161121446587321	Down	Q4V8B7	HSDL1_RAT	Hsdl1	NA	9	9	0.32266629294722193	1.2506397635429738	0.01127345814493771	0.04918506292316939	Up	20.987265266065595	20.660298626182737	20.982964919129955	Putative protease-protection/stabilization pattern
Q99J82	-0.344522	0.7875690934496572	0.010736289084515798	0.042095051499145275	Down	Q99J82	ILK_RAT	Ilk	NA	25	25	0.47101899433996763	1.3860881345909	0.00203661823912516	0.015358140310165342	Up	26.07536868170836	25.730847083533046	26.201866077873014	Putative protease-protection/stabilization pattern
A0A1W2Q6I2;A6II95;D3ZGY2	-0.325163	0.7982079881427362	0.010768237829619243	0.0421736128714236	Down	A0A1W2Q6I2;A6II95;D3ZGY2	A0A1W2Q6I2_RAT;A6II95_RAT;D3ZGY2_RAT	Otud6b	NA	12	10	0.32437514886069607	1.2521220098373056	0.010894890440956094	0.048066491721127785	Up	23.50120093896563	23.176037560908224	23.500412709768913	Putative protease-protection/stabilization pattern
A6K5K8;D4A264	-0.367774	0.7749772548771774	0.011039235756875657	0.04311573546300967	Down	A6K5K8;D4A264	A6K5K8_RAT;D4A264_RAT	Ptgr3	NA	8	8	0.44048447600071583	1.3570599695536887	0.0044012955133601595	0.025608523853823572	Up	20.345433832661797	19.97765970653882	20.41814418253954	Putative protease-protection/stabilization pattern
P62815	-0.435101	0.7396419188537783	0.011090846759923447	0.04324575215144159	Down	P62815	VATB2_RAT	Atp6v1b2	NA	33	24	0.7081437093252383	1.6337007098423542	7.472961453799349e-4	0.00793834171073692	Up	27.170279124697796	26.73517802092451	27.443321730249746	Putative protease-protection/stabilization pattern
A0A8I6A239;D3ZRA3	-0.32963	0.7957408122409327	0.01126217670081376	0.04376919496073668	Down	A0A8I6A239;D3ZRA3	A0A8I6A239_RAT;D3ZRA3_RAT	Acaca	NA	94	85	0.3796239304745441	1.3010026768767957	0.005541733088374831	0.030185393845217057	Up	23.769482261038068	23.43985276050519	23.81947669097973	Putative protease-protection/stabilization pattern
Q8CIN7	-0.449112	0.7324934446500412	0.011288455261549223	0.04384175585410977	Down	Q8CIN7	IMPA2_RAT	Impa2	NA	4	4	0.7333677672475964	1.662515472349928	7.490400412148025e-4	0.00793834171073692	Up	19.632077761121653	19.18296551462488	19.916333281872475	Putative protease-protection/stabilization pattern
P82808	-0.269462	0.8296287886048404	0.011293230147987039	0.04384175585410977	Down	P82808	GFPT1_RAT	Gfpt1	NA	40	31	0.371418433386566	1.2936240749338668	0.0020645644340918272	0.015470032547940982	Up	23.048027449229934	22.77856531172516	23.14998374511173	Putative protease-protection/stabilization pattern
A0A8I5Y509;A6KSS8;F7F0X7;Q1PS21	-0.371211	0.7731331167743396	0.011313120559705634	0.043875803370685605	Down	A0A8I5Y509;A6KSS8;F7F0X7;Q1PS21	A0A8I5Y509_RAT;A6KSS8_RAT;F7F0X7_RAT;Q1PS21_RAT	Mcm7	NA	26	26	0.393647624087027	1.313710716258133	0.008493396998342893	0.04058147378223079	Up	22.412352929296038	22.04114167077884	22.434789294865865	Putative protease-protection/stabilization pattern
A0A8I5Y9H0	-0.729488	0.6031179147975764	0.011419283043398395	0.04418576132803499	Down	A0A8I5Y9H0	A0A8I5Y9H0_RAT	ENSRNOG00000067865	NA	13	0	0.814562757592892	1.7587650362655713	0.006605251898993382	0.03430855170848324	Up	28.62664950748617	27.8971615017277	28.711724259320594	Putative protease-protection/stabilization pattern
Q4V7F3	-0.599727	0.6598790171716639	0.011607996159107747	0.044793580818878444	Down	Q4V7F3	OSGL1_RAT	Osgepl1	NA	2	2	0.771866645099653	1.7074775915253895	0.003145018007429654	0.02056313251210469	Up	17.775178691506614	17.175452140293704	17.947318785393357	Putative protease-protection/stabilization pattern
Q6P6V6	-1.13261	0.4560898324306715	0.011640576168410145	0.04487039730457933	Down	Q6P6V6	GP108_RAT	Gpr108	NA	3	3	1.1544346667470364	2.2259707985062915	0.01062165430695761	0.04718440034351746	Up	20.946727573917656	19.814117487714558	20.968552154461594	Putative protease-protection/stabilization pattern
A6JQ41	1.6047254706675744	3.041378709793182	0.01175366739594734	0.04525705211022464	Up	A6JQ41	A6JQ41_RAT	Mdh1	NA	1	1	-2.0313	0.24463381155558084	0.003498027635053144	0.022036951675988712	Down	12.395406278930619	14.000131749598193	11.968827471464147	Opposite protease-susceptibility pattern
Q811S9	-0.34917	0.7850354106374698	0.011836486900716751	0.04547702861854331	Down	Q811S9	GNL3_RAT	Gnl3	NA	14	13	0.3883152732606163	1.3088640672791036	0.00700881174956337	0.035551143265514486	Up	22.737066194922555	22.387895831235465	22.776211104496078	Putative protease-protection/stabilization pattern
Q3KR92	-1.12202	0.45944982329863815	0.011876281334228552	0.0456051779434232	Down	Q3KR92	TPST1_RAT	Tpst1	NA	2	2	1.2155051675007087	2.3222208246503584	0.00803247232450755	0.0391182507082792	Up	16.758996621784412	15.636975839704222	16.85248100720493	Putative protease-protection/stabilization pattern
A0A1W2Q616	-0.345334	0.787125560468218	0.011963953721683802	0.04579284124499622	Down	A0A1W2Q616	A0A1W2Q616_RAT	Mycbp2	NA	51	25	0.35506783882023996	1.279045723518479	0.010471156813946612	0.046809508459315634	Up	23.439754632813642	23.09442032742792	23.449488166248155	Putative protease-protection/stabilization pattern
F7F0E0;Q5M963	-0.292332	0.8165810863110491	0.01197580788303349	0.04581344982158841	Down	F7F0E0;Q5M963	F7F0E0_RAT;Q5M963_RAT	Cmas	NA	22	22	0.49922046896109507	1.4134496271311743	6.124479137307056e-4	0.007017384590820593	Up	22.768227362138063	22.475895419431378	22.975115888392473	Putative protease-protection/stabilization pattern
Q6AY72	-0.388384	0.7639847458531125	0.012135014249536715	0.04627250183143214	Down	Q6AY72	CS025_RAT	NA	NA	4	4	0.7480382632492208	1.6795075293026192	2.896805091936617e-4	0.0043458213677972845	Up	20.784974967774136	20.396590705778987	21.144628969028208	Putative protease-protection/stabilization pattern
A0A8I6A3C7;A0A8I6GJY7;B0BNM3	-0.369551	0.7740235291094423	0.01214245723453848	0.04627596322807695	Down	A0A8I6A3C7;A0A8I6GJY7;B0BNM3	A0A8I6A3C7_RAT;A0A8I6GJY7_RAT;B0BNM3_RAT	Snx9	NA	20	2	0.4733548916382837	1.3883341963113813	0.003403327374063101	0.021594051196900374	Up	24.56232899329268	24.192778321123264	24.666133212761547	Putative protease-protection/stabilization pattern
A6K0W2;D4ADT7	-0.310452	0.8063888502246378	0.012286031690597783	0.046722551235834	Down	A6K0W2;D4ADT7	A6K0W2_RAT;D4ADT7_RAT	Nod1	NA	7	7	0.5045915099099751	1.4187215971661176	8.600421467438387e-4	0.0087499402889269	Up	19.45257564663834	19.142123242874487	19.646714752784458	Putative protease-protection/stabilization pattern
[truncated: 14 more rows]

## Sheet: Notes sheet
Strict candidates were required to show significant alteration in M vs DMSO and an opposite significant change in GJ vs M under adjusted P < 0.05 and |log2FC| ≥ 0.263.
[truncated: 2 more rows]
