# Supplementary material for: Serum Pharmacochemistry-Guided DARTS-MS Profiling Reveals Potential Mechanisms of Caragana jubata Against Hypoxic Pulmonary Hypertension
Source: Int J Mol Sci. 2026 Jun 27;27(13):5815. doi: 10.3390/ijms27135815 (PMC13361411; doi:10.3390/ijms27135815)
Supplement: Supplementary file 1 [file ijms-27-05815-s001.zip › Supplementary Tables/Supplementary Table S5.xlsx]

## Sheet: MEK_ERK_MAPK_candidates
Gene	Protein accession	Protein name	Gene symbol	M_vs_DMSO_log2FC	M_vs_DMSO_adjusted_P	GJ_vs_M_log2FC	GJ_vs_M_adjusted_P	Direction_pattern	DARTS_pattern	Interpretation
Map2k1	Q01986	MP2K1_RAT	Map2k1	-0.673263	0.0270706	0.747606	0.0215476	Down in M vs DMSO; up in GJ vs M	Putative protease-protection/stabilization pattern	GJ-associated increase in residual abundance after Pronase E digestion
Map2k2	P36506	MP2K2_RAT	Map2k2	-1.1926	5.65003e-05	0.938392	0.000390466	Down in M vs DMSO; up in GJ vs M	Putative protease-protection/stabilization pattern	GJ-associated increase in residual abundance after Pronase E digestion
Mapk3	P21708	MK03_RAT	Mapk3	-0.328667	0.00947389	0.296712	0.0181736	Down in M vs DMSO; up in GJ vs M	Putative protease-protection/stabilization pattern	GJ-associated increase in residual abundance after Pronase E digestion
Pak1	P35465	PAK1_RAT	Pak1	-0.606203	0.000797723	0.484827	0.00317043	Down in M vs DMSO; up in GJ vs M	Putative protease-protection/stabilization pattern	GJ-associated increase in residual abundance after Pronase E digestion
Pak2	Q64303	PAK2_RAT	Pak2	-0.98241	0.000903011	0.84428	0.00286042	Down in M vs DMSO; up in GJ vs M	Putative protease-protection/stabilization pattern	GJ-associated increase in residual abundance after Pronase E digestion
Rps6ka3	A6IPN3;D3Z8E0	A6IPN3_RAT;D3Z8E0_RAT	Rps6ka3	-0.425567	0.00202443	0.437391	0.00288355	Down in M vs DMSO; up in GJ vs M	Putative protease-protection/stabilization pattern	GJ-associated increase in residual abundance after Pronase E digestion
Rps6ka4	D3ZSB7	D3ZSB7_RAT	Rps6ka4	-0.690309	0.0115885	0.536813	0.037361	Down in M vs DMSO; up in GJ vs M	Putative protease-protection/stabilization pattern	GJ-associated increase in residual abundance after Pronase E digestion
Rps6kb1	P67999	KS6B1_RAT	Rps6kb1	-0.784846	0.00766949	0.812345	0.00886396	Down in M vs DMSO; up in GJ vs M	Putative protease-protection/stabilization pattern	GJ-associated increase in residual abundance after Pronase E digestion
Ksr1	A0A8I5ZQW6;A0A8I6AAT0;D3ZHL1	A0A8I5ZQW6_RAT;A0A8I6AAT0_RAT;D3ZHL1_RAT	Ksr1	-0.919109	0.00904413	0.78381	0.0216592	Down in M vs DMSO; up in GJ vs M	Putative protease-protection/stabilization pattern	GJ-associated increase in residual abundance after Pronase E digestion
Dusp3	A0A8I6AF61	A0A8I6AF61_RAT	Dusp3	-0.601527	0.0014517	0.536182	0.0036853	Down in M vs DMSO; up in GJ vs M	Putative protease-protection/stabilization pattern	GJ-associated increase in residual abundance after Pronase E digestion
Mapkapk2	A0A8I5Y100;F1M9C0;Q80ZF4	A0A8I5Y100_RAT;F1M9C0_RAT;Q80ZF4_RAT	Mapkapk2	-0.623378	0.0245484	0.591934	0.0348531	Down in M vs DMSO; up in GJ vs M	Putative protease-protection/stabilization pattern	GJ-associated increase in residual abundance after Pronase E digestion
Mapkapk5	F1LN87;Q4KLJ9;A6J1E0;F7FFP2	A6J1E0_RAT;F1LN87_RAT;F7FFP2_RAT;Q4KLJ9_RAT	MGC116327;Mapkapk5	-1.17888	0.0225794	1.09724	0.0348536	Down in M vs DMSO; up in GJ vs M	Putative protease-protection/stabilization pattern	GJ-associated increase in residual abundance after Pronase E digestion

## Sheet: Notes
Item	Description
Table title	MEK/ERK- and MAPK-associated DARTS-MS candidate proteins.
Source	This table was generated from the strict GJ-associated DARTS-MS candidate list by selecting MEK/ERK- and MAPK-associated proteins.
Group definition	DMSO = vehicle control without GJ or Pronase E; M = protease-only group; GJ = GJ plus protease group.
Direction pattern	Down in M vs DMSO; up in GJ vs M indicates decreased residual protein abundance after Pronase E digestion and increased residual abundance after GJ incubation before Pronase E digestion.
DARTS interpretation	The pattern is interpreted as a putative protease-protection/stabilization pattern rather than conventional expression reversal.
Important wording	The column name ReversalPattern was removed and replaced with Direction_pattern and DARTS_pattern to avoid overinterpreting DARTS-MS data as expression reversal.
