# Supplementary material for: Serum Pharmacochemistry-Guided DARTS-MS Profiling Reveals Potential Mechanisms of Caragana jubata Against Hypoxic Pulmonary Hypertension
Source: Int J Mol Sci. 2026 Jun 27;27(13):5815. doi: 10.3390/ijms27135815 (PMC13361411; doi:10.3390/ijms27135815)
Supplement: Supplementary file 1 [file ijms-27-05815-s001.zip › Supplementary Tables/Supplementary Table S6.xlsx]

## Sheet: Summary
Item	Value
Strict DARTS-MS candidate protein groups:	1235
Gene symbols extracted from candidate protein groups	1243
Background gene symbols	7109
Mapped strict reversal Entrez IDs	1168
Mapped background Entrez IDs	6651
GO BP enriched terms	54
GO CC enriched terms	27
GO MF enriched terms	12
KEGG enriched pathways	19
Background	All quantified DIA proteins
Correction	Benjamini-Hochberg
GO method	clusterProfiler::enricher with org.Rn.eg.db-derived TERM2GENE
Disease-related KEGG pathways containing oxidative phosphorylation or mitochondrial proteins were interpreted cautiously and were not considered disease-specific mechanisms.

## Sheet: GO_BP
ID	Description	GeneRatio	BgRatio	RichFactor	FoldEnrichment	zScore	pvalue	p.adjust	qvalue	geneID	Count
GO:1901293	nucleoside phosphate biosynthetic process	63/1098	185/6201	0.340541	1.92322	5.91316	4.25185e-08	0.000178152	0.000178152	311254/312682/102238592/65262/24183/363145/641434/116643/60581/29554/295443/170851/315150/498486/313560/300677/140608/94271/363109/297389/312826/81814/157074/140946/301622/29223/54705/25392/117272/64390/296560/298203/296849/288259/298596/81643/24165/361596/171374/289950/688517/304944/297113/293829/288051/297417/690441/300089/295088/25014/292072/293130/114711/64300/94340/83472/26956/81654/297508/3…	63
GO:0006753	nucleoside phosphate metabolic process	102/1098	375/6201	0.272	1.53613	4.96805	1.61979e-06	0.00248514	0.00248514	361071/311254/170465/25618/312682/79238/24472/100360180/102238592/65262/24183/300786/363145/641434/24551/116643/60581/29554/295443/25104/170851/315150/25438/498486/108348108/313560/300691/300677/140608/94271/363109/94267/297389/312826/81814/50671/157074/140946/301622/29223/24533/54705/25392/25630/114024/117272/64390/296560/290636/298203/296849/288259/298596/287835/81643/24165/361596/171374/114114…	102
GO:0055086	nucleobase-containing small molecule metabolic process	104/1098	387/6201	0.268734	1.51769	4.8783	2.34317e-06	0.00248514	0.00248514	361071/311254/170465/25618/312682/79238/24472/100360180/102238592/65262/24183/300786/363145/641434/24551/116643/60581/29554/295443/25104/170851/315150/25438/498486/108348108/313560/300691/300677/140608/94271/363109/94267/297389/312826/81814/50671/157074/140946/301622/29223/24533/54705/25392/25630/114024/117272/64390/296560/290636/298203/296849/288259/298596/287835/81643/24165/361596/171374/317630…	104
GO:0006091	generation of precursor metabolites and energy	84/1098	297/6201	0.282828	1.59728	4.89295	2.66874e-06	0.00248514	0.00248514	315547/361071/311254/171415/312682/79238/100360180/293652/65262/295923/300047/24368/641434/24551/116643/303630/301427/29554/315150/25438/24158/367562/291034/140937/300677/362588/140608/85332/94271/294696/297389/298762/157074/296658/292845/64539/29223/24533/24887/54705/25392/293448/25630/300726/29507/497874/290636/298203/296849/298596/288498/293991/299739/296086/287835/361596/171374/289950/301011/…	84
GO:0006119	oxidative phosphorylation	31/1098	78/6201	0.397436	2.24454	5.13046	3.39599e-06	0.00248514	0.00248514	312682/293652/65262/295923/300047/641434/116643/300677/140608/94271/297389/298762/157074/296658/64539/29223/25392/29507/298203/298596/293991/299739/296086/171374/301011/690441/288740/293130/25282/301458/192241	31
GO:0006164	purine nucleotide biosynthetic process	35/1098	93/6201	0.376344	2.12542	5.07213	3.55867e-06	0.00248514	0.00248514	312682/65262/24183/641434/116643/295443/170851/315150/300677/140608/94271/297389/81814/157074/140946/29223/25392/117272/64390/298203/288259/298596/81643/24165/361596/171374/690441/295088/292072/293130/64300/26956/297508/192241/24465	35
GO:0072522	purine-containing compound biosynthetic process	46/1098	137/6201	0.335766	1.89625	4.92035	4.49871e-06	0.0026928	0.0026928	311254/312682/65262/24183/641434/116643/60581/29554/295443/170851/315150/300677/140608/94271/297389/81814/157074/140946/29223/54705/25392/117272/64390/298203/296849/288259/298596/81643/24165/361596/171374/289950/688517/293829/690441/295088/25014/292072/293130/64300/94340/26956/81654/297508/192241/24465	46
GO:0015980	energy derivation by oxidation of organic compounds	76/1098	266/6201	0.285714	1.61358	4.74447	5.39152e-06	0.00282381	0.00282381	315547/361071/311254/171415/312682/293652/65262/295923/300047/24368/641434/24551/116643/303630/301427/29554/315150/25438/24158/367562/140937/300677/362588/140608/85332/94271/294696/297389/298762/157074/296658/292845/64539/29223/24533/24887/54705/25392/293448/25630/300726/29507/497874/298203/296849/298596/288498/293991/299739/296086/287835/361596/171374/289950/301011/297417/690441/288740/362404/10…	76
GO:0045333	cellular respiration	63/1098	212/6201	0.29717	1.67828	4.66104	8.90867e-06	0.00382763	0.00382763	315547/361071/311254/312682/293652/65262/295923/300047/24368/641434/24551/116643/301427/29554/315150/25438/140937/300677/362588/140608/94271/294696/297389/298762/157074/296658/292845/64539/29223/24887/54705/25392/293448/25630/300726/29507/497874/298203/296849/298596/293991/299739/296086/287835/361596/171374/289950/301011/690441/288740/362404/100911483/499529/293130/114096/65248/81654/25282/301458…	63
GO:0009165	nucleotide biosynthetic process	41/1098	120/6201	0.341667	1.92958	4.7695	9.13517e-06	0.00382763	0.00382763	312682/102238592/65262/24183/641434/116643/295443/170851/315150/313560/300677/140608/94271/297389/81814/157074/140946/301622/29223/25392/117272/64390/298203/288259/298596/81643/24165/361596/171374/304944/297113/288051/690441/295088/292072/293130/64300/26956/297508/192241/24465	41
GO:0046390	ribose phosphate biosynthetic process	34/1098	94/6201	0.361702	2.04273	4.72504	1.33711e-05	0.00509316	0.00509316	312682/65262/24183/641434/116643/295443/170851/315150/313560/300677/140608/94271/81814/157074/140946/29223/25392/117272/64390/298203/288259/298596/81643/171374/304944/288051/690441/295088/292072/293130/64300/26956/192241/24465	34
GO:0007007	inner mitochondrial membrane organization	17/1098	34/6201	0.5	2.82377	4.94603	1.64381e-05	0.00573965	0.00573965	298282/307350/361436/502749/24887/679572/304017/297436/301418/296966/64464/305457/171116/100911483/317191/171139/301124	17
GO:0042776	proton motive force-driven mitochondrial ATP synthesis	12/1098	20/6201	0.6	3.38852	4.96249	2.78568e-05	0.00846816	0.00846816	65262/641434/300677/140608/94271/157074/25392/298203/298596/171374/690441/192241	12
GO:0022904	respiratory electron transport chain	28/1098	74/6201	0.378378	2.13691	4.56353	2.96713e-05	0.00846816	0.00846816	315547/293652/295923/300047/301427/140937/362588/297389/298762/157074/296658/292845/64539/293448/300726/29507/497874/298596/293991/299739/296086/301011/288740/100911483/499529/293130/25282/301458	28
GO:0009152	purine ribonucleotide biosynthetic process	29/1098	78/6201	0.371795	2.09973	4.53351	3.15753e-05	0.00846816	0.00846816	312682/65262/24183/641434/116643/295443/170851/315150/300677/140608/94271/81814/157074/140946/29223/25392/298203/288259/298596/81643/171374/690441/295088/292072/293130/64300/26956/192241/24465	29
GO:0009060	aerobic respiration	52/1098	172/6201	0.302326	1.7074	4.36404	3.23367e-05	0.00846816	0.00846816	361071/311254/312682/293652/65262/295923/300047/24368/641434/24551/116643/29554/315150/25438/300677/140608/94271/294696/297389/298762/157074/296658/64539/29223/54705/25392/25630/29507/298203/296849/298596/293991/299739/296086/287835/361596/171374/289950/301011/690441/288740/362404/293130/114096/65248/81654/25282/301458/79250/24383/304298/192241	52
GO:0022900	electron transport chain	29/1098	79/6201	0.367089	2.07315	4.45257	4.16024e-05	0.0102538	0.0102538	315547/293652/295923/300047/301427/140937/362588/297389/298762/157074/296658/292845/64539/293448/300726/29507/497874/298596/293991/299739/296086/301011/288740/29441/100911483/499529/293130/25282/301458	29
GO:0009260	ribonucleotide biosynthetic process	32/1098	91/6201	0.351648	1.98595	4.39479	4.56086e-05	0.0106167	0.0106167	312682/65262/24183/641434/116643/295443/170851/315150/313560/300677/140608/94271/81814/157074/140946/29223/25392/298203/288259/298596/81643/171374/304944/288051/690441/295088/292072/293130/64300/26956/192241/24465	32
GO:0033108	mitochondrial respiratory chain complex assembly	25/1098	65/6201	0.384615	2.17213	4.4063	5.72622e-05	0.0123035	0.0123035	315547/296190/361520/293652/295923/298282/303922/300447/294973/140937/362588/296315/298762/497874/296086/83474/83533/299008/100361733/100911483/64463/499529/293130/100302447/301458	25
GO:0099504	synaptic vesicle cycle	43/1098	137/6201	0.313869	1.77259	4.24142	5.87281e-05	0.0123035	0.0123035	81922/140908/25558/81822/304546/295217/362938/140673/64630/24948/116657/25751/298103/89816/683687/302671/64633/83800/116645/29382/171574/117028/114095/81803/304759/114114/687090/362923/117596/65052/83501/81762/24803/641528/116563/288669/297566/116500/116664/287876/299971/84018/85238	43
GO:0010257	NADH dehydrogenase complex assembly	15/1098	31/6201	0.483871	2.73268	4.48581	8.45376e-05	0.0160106	0.0160106	315547/296190/361520/293652/295923/303922/300447/294973/362588/296086/299008/100911483/499529/293130/301458	15
GO:0032981	mitochondrial respiratory chain complex I assembly	15/1098	31/6201	0.483871	2.73268	4.48581	8.45376e-05	0.0160106	0.0160106	315547/296190/361520/293652/295923/303922/300447/294973/362588/296086/299008/100911483/499529/293130/301458	15
GO:0072521	purine-containing compound metabolic process	83/1098	319/6201	0.260188	1.46942	3.99283	8.97002e-05	0.0160106	0.0160106	361071/311254/170465/25618/312682/79238/24472/100360180/65262/24183/300786/641434/24551/116643/60581/29554/295443/25104/170851/315150/25438/108348108/300691/300677/140608/94271/94267/297389/81814/50671/157074/140946/29223/24533/54705/25392/25630/114024/117272/64390/290636/298203/296849/288259/298596/287835/81643/24165/361596/171374/317630/114114/289950/117596/688517/293829/690441/363159/362404/17…	83
GO:0061024	membrane organization	109/1098	443/6201	0.24605	1.38958	3.94677	9.17659e-05	0.0160106	0.0160106	83730/361425/286761/89812/296050/679886/81922/298282/170897/25558/687295/303606/503165/307350/81809/691278/363720/362699/295217/305623/29631/362700/300075/100126191/296654/140673/288652/287477/64630/58976/361436/361916/116657/81917/296315/25751/89816/310669/502749/24887/683687/679572/312903/316384/310710/302671/29528/309995/304017/116723/170922/680066/288719/363009/29382/65134/246314/297436/17157…	109
GO:0006099	tricarboxylic acid cycle	13/1098	25/6201	0.52	2.93672	4.50057	9.89444e-05	0.0160106	0.0160106	361071/24368/24551/29554/294696/157074/298596/361596/289950/362404/114096/81654/79250	13
GO:0097479	synaptic vesicle localization	17/1098	38/6201	0.447368	2.52653	4.3781	9.93495e-05	0.0160106	0.0160106	140908/680476/295217/302290/25751/89816/302671/364183/29382/171574/317630/25416/83501/641528/293938/117548/85238	17
GO:1902600	proton transmembrane transport	26/1098	71/6201	0.366197	2.06811	4.19856	0.000107758	0.0167224	0.0167224	293652/65262/295923/24211/641434/25715/305623/29233/300677/140608/94271/25027/298103/171374/117596/690441/305457/64463/310378/499529/297566/116664/293650/301458/192241/299971	26
GO:0090407	organophosphate biosynthetic process	87/1098	340/6201	0.255882	1.44511	3.91563	0.000115228	0.017243	0.017243	311254/89812/312682/102238592/65262/140544/24183/363145/641434/296394/116643/60581/29554/295443/25104/170851/315150/498486/83523/313560/300677/362702/140608/94271/363109/297389/312826/81814/157074/140946/310773/301622/29223/54705/25392/114024/117272/116723/64390/296560/298203/296849/288259/298596/360833/81643/24165/361596/171374/362696/289950/688517/304944/297113/65052/293829/288051/362419/297417…	87
GO:0019752	carboxylic acid metabolic process	111/1098	459/6201	0.24183	1.36575	3.77692	0.000167568	0.0231762	0.0231762	361071/361239/311254/170465/286922/296131/25618/25331/312682/309110/79238/100360180/681913/29470/170670/304743/170897/117543/25257/84575/24368/24551/50689/25363/60581/29554/287877/25104/25438/24158/191576/294973/361042/192172/300035/25027/294696/312826/50671/157074/292845/288912/114209/24533/359725/54705/94172/25630/140547/300726/114024/619561/307858/361465/116645/64475/64304/296849/298596/24398/…	111
GO:0043436	oxoacid metabolic process	112/1098	464/6201	0.241379	1.3632	3.77265	0.000169449	0.0231762	0.0231762	361071/361239/311254/170465/286922/296131/25618/25331/312682/309110/79238/100360180/681913/29470/170670/304743/170897/117543/25257/84575/24368/24551/50689/25363/60581/29554/287877/295443/25104/25438/24158/191576/294973/361042/192172/300035/25027/294696/312826/50671/157074/292845/288912/114209/24533/359725/54705/94172/25630/140547/300726/114024/619561/307858/361465/116645/64475/64304/296849/298596…	112
GO:0099003	vesicle-mediated transport in synapse	49/1098	169/6201	0.289941	1.63745	3.89713	0.00017232	0.0231762	0.0231762	81922/140908/25558/81822/503165/304546/295217/362938/140673/64630/24948/309532/116657/25751/298103/89816/683687/302671/64633/83800/116645/29382/171574/117028/114095/81803/304759/361532/114114/687090/362923/117596/65052/83501/81762/24803/641528/116563/288669/297566/29419/116500/116664/25489/287876/311848/299971/84018/85238	49
GO:0015986	proton motive force-driven ATP synthesis	12/1098	23/6201	0.521739	2.94654	4.33799	0.000177002	0.0231762	0.0231762	65262/641434/300677/140608/94271/157074/25392/298203/298596/171374/690441/192241	12
GO:0007006	mitochondrial membrane organization	19/1098	47/6201	0.404255	2.28305	4.09541	0.000204954	0.0260229	0.0260229	298282/687295/307350/300075/361436/502749/24887/679572/304017/297436/301418/296966/64464/305457/171116/100911483/317191/171139/301124	19
GO:0009142	nucleoside triphosphate biosynthetic process	23/1098	62/6201	0.370968	2.09506	4.01946	0.000212756	0.026219	0.026219	312682/65262/24183/641434/116643/170851/313560/300677/140608/94271/81814/157074/301622/29223/25392/298203/298596/171374/304944/690441/293130/26956/192241	23
GO:0007005	mitochondrion organization	71/1098	271/6201	0.261993	1.47961	3.74484	0.000231575	0.0268194	0.0268194	315547/170465/171415/312682/79238/24472/296190/361520/293652/295923/298282/304743/140908/303922/687295/307350/300447/691278/300075/294973/108348108/353231/140937/362588/361436/81917/296315/298762/25631/502749/688717/24887/679572/303090/25392/304017/497874/298203/25603/297436/296086/83474/114114/301418/689931/170916/114217/296966/64464/83533/299008/100361733/305457/171116/100911483/64463/84027/499…	71
GO:0051648	vesicle localization	37/1098	119/6201	0.310924	1.75596	3.86218	0.000234399	0.0268194	0.0268194	287645/140908/25558/503165/303630/680476/295217/362938/170851/100126191/302290/25751/89816/301085/302671/364183/291182/29382/171574/114095/113886/116654/317630/361207/25416/246772/83501/362037/501083/641528/299850/293938/293650/117548/360834/56042/85238	37
GO:0008089	anterograde axonal transport	14/1098	30/6201	0.466667	2.63552	4.16507	0.00023683	0.0268194	0.0268194	25152/680476/295217/362700/353231/302290/364183/113886/317630/689931/641528/24471/293938/117548	14
GO:0006082	organic acid metabolic process	112/1098	468/6201	0.239316	1.35155	3.66861	0.000243843	0.0268869	0.0268869	361071/361239/311254/170465/286922/296131/25618/25331/312682/309110/79238/100360180/681913/29470/170670/304743/170897/117543/25257/84575/24368/24551/50689/25363/60581/29554/287877/295443/25104/25438/24158/191576/294973/361042/192172/300035/25027/294696/312826/50671/157074/292845/288912/114209/24533/359725/54705/94172/25630/140547/300726/114024/619561/307858/361465/116645/64475/64304/296849/298596…	112
GO:0006754	ATP biosynthetic process	18/1098	44/6201	0.409091	2.31036	4.04591	0.000251311	0.0269998	0.0269998	312682/65262/641434/116643/170851/300677/140608/94271/81814/157074/25392/298203/298596/171374/690441/293130/26956/192241	18
GO:0016050	vesicle organization	61/1098	226/6201	0.269912	1.52434	3.7246	0.000268405	0.0279427	0.0279427	83730/89812/679886/287645/170897/25558/503165/308869/363720/362699/680476/295217/305623/29631/100126191/64630/108348178/361916/116657/25751/298103/89816/310669/310710/302671/29528/364183/64633/25240/116723/65134/171574/94189/81803/317630/361207/684097/117596/65052/288515/685144/246772/24803/501083/641528/116563/84471/297995/297566/311030/116500/116664/367328/296121/58857/308543/25404/299971/36083…	61
GO:0051493	regulation of cytoskeleton organization	79/1098	310/6201	0.254839	1.43921	3.67997	0.000273425	0.0279427	0.0279427	290447/24472/60465/684352/685611/287375/29271/81809/291964/100360501/25152/50689/366624/29456/100361376/363720/246118/117280/362700/54245/296654/108348108/29214/313838/287042/361916/81917/81814/25631/63994/60382/683687/296554/81732/170922/170900/286928/65274/315265/293660/117028/64666/29431/313024/362037/81762/363662/29432/288669/100363276/24780/84027/298848/502674/29213/297995/83571/315121/65248…	79
GO:0036465	synaptic vesicle recycling	24/1098	67/6201	0.358209	2.023	3.90504	0.000289728	0.0288073	0.0288073	81922/140908/81822/304546/362938/25751/89816/683687/302671/64633/83800/116645/29382/171574/117028/114114/65052/81762/24803/116563/288669/287876/84018/85238	24
GO:2000311	regulation of AMPA receptor activity	9/1098	15/6201	0.6	3.38852	4.2959	0.000297951	0.0288073	0.0288073	117263/287984/289990/117262/81827/25581/29677/303259/83806	9
GO:0048489	synaptic vesicle transport	15/1098	34/6201	0.441176	2.49156	4.04509	0.000307234	0.0288073	0.0288073	140908/680476/295217/302290/25751/89816/302671/364183/171574/317630/25416/641528/293938/117548/85238	15
GO:0007017	microtubule-based process	100/1098	412/6201	0.242718	1.37076	3.61266	0.000309386	0.0288073	0.0288073	170714/24472/685611/116659/498003/29271/81822/252902/293570/25152/295334/81655/116643/29456/363720/246118/117280/680476/295217/170851/363448/362700/315591/100126191/108348108/353231/84428/29214/287042/83788/25027/361916/171529/302290/171041/367171/25751/688717/301085/683722/296554/83764/300062/81732/171572/498736/364183/307351/25420/170922/290626/170900/65274/113886/296758/29431/317630/689931/315…	100
GO:0099601	regulation of neurotransmitter receptor activity	10/1098	18/6201	0.555556	3.13752	4.21242	0.000321003	0.0292392	0.0292392	29271/117263/287984/289990/117262/81827/25581/29677/303259/83806	10
GO:0042773	ATP synthesis coupled electron transport	18/1098	45/6201	0.4	2.25902	3.93163	0.00035054	0.0305992	0.0305992	293652/295923/300047/297389/298762/157074/296658/64539/29507/298596/293991/299739/296086/301011/288740/293130/25282/301458	18
GO:0042775	mitochondrial ATP synthesis coupled electron transport	18/1098	45/6201	0.4	2.25902	3.93163	0.00035054	0.0305992	0.0305992	293652/295923/300047/297389/298762/157074/296658/64539/29507/298596/293991/299739/296086/301011/288740/293130/25282/301458	18
GO:0008088	axo-dendritic transport	23/1098	65/6201	0.353846	1.99836	3.75306	0.000472083	0.0403679	0.0403679	170714/25152/117280/680476/295217/362700/353231/83788/302290/171041/83764/364183/113886/296758/317630/689931/641528/24471/309159/293938/29457/117548/84496	23
GO:0039702	viral budding via host ESCRT complex	8/1098	13/6201	0.615385	3.47541	4.14408	0.000522311	0.0437697	0.0437697	363720/108348178/361916/246772/501083/297995/100359642/360834	8
GO:0051650	establishment of vesicle localization	34/1098	111/6201	0.306306	1.72988	3.59904	0.000562536	0.0459924	0.0459924	287645/140908/25558/503165/303630/680476/295217/362938/170851/100126191/302290/25751/89816/301085/302671/364183/291182/171574/114095/113886/116654/317630/361207/25416/246772/362037/501083/641528/299850/293938/293650/117548/360834/85238	34
GO:0046605	regulation of centrosome cycle	10/1098	19/6201	0.526316	2.97239	3.99383	0.000570789	0.0459924	0.0459924	252902/363720/287042/361916/170900/65274/501083/297995/100359642/360834	10
GO:0140238	presynaptic endocytosis	22/1098	62/6201	0.354839	2.00397	3.68511	0.000596009	0.0471184	0.0471184	81922/140908/81822/503165/362938/25751/89816/683687/64633/83800/29382/171574/117028/114114/65052/81762/24803/116563/288669/287876/84018/85238	22
GO:0009117	nucleotide metabolic process	70/1098	275/6201	0.254545	1.43756	3.44273	0.000626571	0.0486172	0.0486172	312682/24472/100360180/102238592/65262/24183/300786/641434/24551/116643/295443/25104/170851/315150/25438/108348108/313560/300691/300677/140608/94271/94267/297389/81814/157074/140946/301622/29223/24533/25392/25630/117272/64390/290636/298203/288259/298596/287835/81643/24165/361596/171374/114114/360629/117596/304944/297113/288051/690441/65135/361185/363159/171116/154968/295088/310378/292072/293130/6…	70

## Sheet: GO_CC
ID	Description	GeneRatio	BgRatio	RichFactor	FoldEnrichment	zScore	pvalue	p.adjust	qvalue	geneID	Count
GO:0005743	mitochondrial inner membrane	83/1125	275/6339	0.301818	1.70064	5.51762	1.75397e-07	8.49862e-05	8.49862e-05	315547/304024/117099/296190/170670/293652/65262/295923/298282/300047/687295/307350/300447/641434/25363/301427/294973/353231/291034/140937/300677/362588/140608/94271/361436/298762/157074/296658/79122/64539/502525/293754/502749/679572/293448/94172/65042/307858/29507/301250/691966/497874/298203/298596/297436/293991/299739/171155/296086/314196/171374/301418/689931/364678/301011/114217/362419/690441/2…	83
GO:0019866	organelle inner membrane	88/1125	300/6339	0.293333	1.65284	5.38082	3.04065e-07	8.49862e-05	8.49862e-05	315547/304024/117099/296190/170670/293652/65262/295923/298282/300047/687295/307350/300447/641434/25363/291981/301427/294973/353231/291034/140937/300677/362588/140608/94271/361436/298762/157074/296658/79122/25631/64539/502525/293754/502749/679572/293448/94172/65042/307858/29507/301250/691966/497874/680066/298203/298596/246314/297436/293991/299739/171155/296086/314196/171374/25359/301418/689931/364…	88
GO:0098803	respiratory chain complex	30/1125	70/6339	0.428571	2.41486	5.52878	7.75983e-07	0.000144591	0.000144591	293652/65262/295923/300047/641434/301427/300677/362588/140608/94271/298762/157074/296658/64539/293448/29507/298596/293991/299739/171374/301011/690441/100911483/499529/293130/171069/288088/25282/301458/192241	30
GO:1990204	oxidoreductase complex	30/1125	76/6339	0.394737	2.22421	4.98699	6.04888e-06	0.000818846	0.000818846	311254/170670/293652/295923/301427/29554/287877/362588/294696/157074/296658/64539/359725/64475/298596/293991/299739/171155/360526/289950/100911483/499529/293130/114096/79129/81654/288088/25244/301458/361802	30
GO:0005874	microtubule	65/1125	219/6339	0.296804	1.67239	4.70364	7.3242e-06	0.000818846	0.000818846	170714/294864/310644/116659/29374/140908/252902/293570/25152/81655/29456/363720/246118/117280/170851/363448/362700/80278/29214/83788/361916/171529/288305/171041/367171/25751/296554/171572/498736/306782/307351/290626/25603/171574/117028/113886/311578/58960/83477/361532/114114/25416/309098/363662/171116/299850/84027/298848/29213/297995/252921/316531/309159/100359642/300218/29457/116646/316226/28862…	65
GO:0031966	mitochondrial membrane	115/1125	450/6339	0.255556	1.43997	4.49755	1.06407e-05	0.000991358	0.000991358	315547/304024/117099/360991/296190/170670/293652/65262/295923/298282/300047/303922/687295/29271/314323/307350/300447/641434/25363/301427/25715/24158/300075/294973/353231/291034/140937/300677/362588/140608/94271/309532/315084/361436/298762/157074/296658/79122/64539/502525/293754/502749/24887/679572/303090/293448/94172/114024/65042/288364/307858/29507/301250/304017/691966/497874/64304/298203/298596…	115
GO:0005740	mitochondrial envelope	120/1125	480/6339	0.25	1.40867	4.32559	2.06319e-05	0.0016476	0.0016476	315547/304024/117099/360991/296190/170670/293652/65262/295923/298282/292306/300047/303922/687295/29271/314323/307350/300447/641434/25363/691278/301427/25715/24158/300075/294973/353231/291034/140937/300677/362588/140608/94271/309532/315084/361436/298762/157074/296658/79122/64539/502525/293754/502749/24887/679572/303090/293448/94172/114024/65042/288364/307858/29507/301250/304017/691966/497874/64304…	120
GO:1902495	transmembrane transporter complex	43/1125	135/6339	0.318519	1.79475	4.33537	4.22301e-05	0.00295083	0.00295083	60465/293652/65262/295923/300047/24211/641434/301427/29233/300677/362588/140608/94271/298762/296658/298103/64539/293448/29507/293991/299739/171374/301011/117596/690441/24803/294141/100911483/499529/293130/246215/171069/58971/297566/315272/288088/25282/116664/293650/301458/83718/192241/299971	43
GO:0022627	cytosolic small ribosomal subunit	19/1125	44/6339	0.431818	2.43315	4.43085	7.32387e-05	0.00440573	0.00440573	122772/100360843/29286/25538/81773/29287/120100003/29752/25348/679899/29288/29258/100910299/94266/140654/681429/363650/65139/29284	19
GO:0016469	proton-transporting two-sector ATPase complex	15/1125	31/6339	0.483871	2.72645	4.47565	8.69653e-05	0.00440573	0.00440573	65262/641434/300677/140608/94271/298103/171374/117596/690441/171069/297566/116664/293650/192241/299971	15
GO:0022626	cytosolic ribosome	37/1125	114/6339	0.324561	1.8288	4.1476	9.18892e-05	0.00440573	0.00440573	122772/100360843/140661/360572/29286/287417/25538/24420/361390/25347/81773/100361060/367766/29287/307905/361293/120100003/29752/29283/362631/25348/679899/29288/29258/64298/171361/100910299/58927/689284/94266/140654/681429/29282/363650/65139/293408/29284	37
GO:0008540	proteasome regulatory particle, base subcomplex	8/1125	11/6339	0.727273	4.09794	4.77642	9.54784e-05	0.00440573	0.00440573	83499/117263/287984/117262/81827/25581/29677/83806	8
GO:0098800	inner mitochondrial membrane protein complex	17/1125	38/6339	0.447368	2.52077	4.36735	0.000102459	0.00440573	0.00440573	687295/307350/300447/294973/353231/361436/502525/502749/679572/297436/296086/296966/64464/317191/317374/301124/29635	17
GO:0031201	SNARE complex	16/1125	36/6339	0.444444	2.5043	4.20415	0.000179822	0.00718003	0.00718003	83730/29631/140673/64630/116657/310710/360725/29528/65134/54400/94189/81803/317630/307382/24803/116500	16
GO:1990351	transporter complex	43/1125	144/6339	0.298611	1.68257	3.84837	0.000220675	0.00822383	0.00822383	60465/293652/65262/295923/300047/24211/641434/301427/29233/300677/362588/140608/94271/298762/296658/298103/64539/293448/29507/293991/299739/171374/301011/117596/690441/24803/294141/100911483/499529/293130/246215/171069/58971/297566/315272/288088/25282/116664/293650/301458/83718/192241/299971	43
GO:0005759	mitochondrial matrix	75/1125	293/6339	0.255973	1.44232	3.60084	0.000364742	0.0127432	0.0127432	361071/287656/311254/170465/291671/25618/117099/79238/307081/681913/170670/293481/300786/25363/29554/25104/24158/361042/499185/157074/292845/306231/502525/301622/293754/29223/688717/297029/313429/359725/140547/300726/297727/301250/64304/296849/307235/298596/24398/171155/83474/304488/171374/301418/289950/287635/170916/301011/688517/288740/362404/691075/25014/114096/289469/26956/81654/140654/63864/…	75
GO:0150034	distal axon	52/1125	190/6339	0.273684	1.54212	3.524	0.000556613	0.0183027	0.0183027	25418/60465/684352/140908/25558/29271/81822/304546/29456/246118/287417/140673/64630/29214/24948/116657/171041/25751/296554/64633/25240/170922/25603/311163/117028/64666/116654/29431/317630/361532/687090/25416/24803/29521/641528/116563/288669/299850/84027/302678/29213/25600/64160/116500/60355/79249/192361/287876/64632/292464/84018/85238	52
GO:0099513	polymeric cytoskeletal fiber	83/1125	338/6339	0.245562	1.38366	3.36714	0.000744242	0.0231128	0.0231128	64353/170714/25418/60465/684352/294864/310644/116659/29374/140908/24183/81822/252902/293570/25152/81655/29456/363720/246118/117280/25687/362606/170851/363448/362700/296654/80278/29214/83788/29275/361916/171529/288305/171041/367171/25751/296554/81732/171572/498736/306782/307351/290626/25603/286928/171574/315265/117028/113886/311578/29431/58960/317630/83477/361532/114114/294732/25416/309098/363662/…	83
GO:0022624	proteasome accessory complex	11/1125	23/6339	0.478261	2.69484	3.78215	0.000879115	0.0258645	0.0258645	311078/83499/29630/117263/287984/289990/117262/81827/25581/29677/83806	11
GO:0030424	axon	92/1125	385/6339	0.238961	1.34647	3.25802	0.00101095	0.0266386	0.0266386	170714/25418/290447/60465/684352/170897/140908/25558/29271/81822/24211/81809/25152/304546/29456/246118/680476/295217/287417/170673/170851/24158/362700/83523/140673/353231/64630/29214/24948/116657/302290/171041/367171/25751/296554/25124/94269/364183/64633/306782/25420/25240/116673/84005/170922/25603/171574/311163/117028/64666/113886/296758/116654/29431/317630/361532/687090/689931/297113/294732/254…	92
GO:0090443	FAR/SIN/STRIPAK complex	8/1125	14/6339	0.571429	3.21981	3.86204	0.001047	0.0266386	0.0266386	361092/362012/308392/114520/117281/373542/29149/310760	8
GO:0045259	proton-transporting ATP synthase complex	9/1125	17/6339	0.529412	2.98306	3.80277	0.00104839	0.0266386	0.0266386	65262/641434/300677/140608/94271/171374/690441/171069/192241	9
GO:0044306	neuron projection terminus	28/1125	89/6339	0.314607	1.7727	3.40985	0.00110427	0.0268385	0.0268385	25558/81822/304546/287417/140673/64630/24948/116657/499288/64633/25240/116723/170922/25603/117028/317630/687090/25416/24803/29521/641528/116563/266611/116500/60355/287876/84018/85238	28
GO:0120111	neuron projection cytoplasm	24/1125	73/6339	0.328767	1.85249	3.4027	0.00124151	0.0289168	0.0289168	170714/25152/680476/295217/170851/362700/353231/24948/83788/302290/83764/364183/113886/296758/24165/317630/689931/287398/641528/24471/293938/29457/117548/84496	24
GO:1904115	axon cytoplasm	17/1125	46/6339	0.369565	2.08238	3.42212	0.00150129	0.0335688	0.0335688	170714/25152/680476/295217/362700/353231/302290/364183/113886/296758/317630/689931/641528/24471/293938/29457/117548	17
GO:0005840	ribosome	55/1125	215/6339	0.255814	1.44143	3.05863	0.0021841	0.0469581	0.0469581	287656/122772/296995/100360843/287433/140661/360572/29286/362106/287417/25538/24420/361390/25347/499185/81773/100361060/367766/85493/29287/361923/307905/293754/361293/297727/120100003/301250/29752/29283/362631/680575/25348/679899/287635/29288/29258/64298/307133/171361/691075/100910299/58927/289469/287986/689284/94266/140654/681429/100363539/29282/299743/363650/65139/293408/29284	55
GO:0015935	small ribosomal subunit	23/1125	72/6339	0.319444	1.79996	3.17083	0.00238437	0.0493654	0.0493654	122772/100360843/29286/25538/499185/81773/29287/293754/297727/120100003/29752/25348/679899/29288/29258/100910299/289469/94266/140654/681429/363650/65139/29284	23

## Sheet: GO_MF
ID	Description	GeneRatio	BgRatio	RichFactor	FoldEnrichment	zScore	pvalue	p.adjust	qvalue	geneID	Count
GO:0016874	ligase activity	42/1029	119/5832	0.352941	2.00034	5.10285	2.46876e-06	0.00187132	0.00187132	361071/65262/641434/117553/60581/25104/314442/308384/313560/291556/116483/300677/140608/94271/140946/305268/313429/94172/114024/619561/171572/362855/300968/288259/308508/295395/301544/171374/297113/690441/362404/288917/295088/64300/290868/619440/94340/311839/266975/362672/192241/361472	42
GO:0015078	proton transmembrane transporter activity	26/1029	66/5832	0.393939	2.23271	4.66141	2.32646e-05	0.00881729	0.00881729	293652/65262/295923/641434/25715/305623/29233/300677/58976/140608/94271/25027/298103/171374/117596/690441/305457/64463/310378/499529/297566/116664/293650/301458/192241/299971	26
GO:0005200	structural constituent of cytoskeleton	19/1029	43/5832	0.44186	2.50431	4.58238	4.55185e-05	0.011501	0.011501	81822/246118/29214/29275/296313/81633/296554/81732/498736/307351/316333/294732/313052/288669/29213/316531/300218/24170/287876	19
GO:0019905	syntaxin binding	18/1029	41/5832	0.439024	2.48823	4.42597	7.9953e-05	0.0122454	0.0122454	83730/25558/25218/29631/140673/64630/116657/54350/310710/29528/114095/307382/361207/24803/246215/116500/60355/25404	18
GO:0016836	hydro-lyase activity	15/1029	31/5832	0.483871	2.74241	4.50196	8.07744e-05	0.0122454	0.0122454	309110/170670/24368/25438/50671/140547/684538/361185/25527/362769/308445/361215/79250/298381/314214	15
GO:0140657	ATP-dependent activity	79/1029	304/5832	0.259868	1.47284	3.91913	0.000119589	0.0151081	0.0151081	65137/287436/317399/291671/287125/24472/288532/102238592/294864/65262/29374/81822/24211/300786/307350/117553/116643/290673/362700/308384/108348108/353231/365668/287042/94271/309532/29275/361390/361436/192235/171529/288305/298103/305268/85493/94172/114024/619561/300968/308508/116468/113886/29734/171374/170916/114217/117596/117263/294260/246772/299008/307133/94340/289990/311839/297566/117262/81827/…	79
GO:0016835	carbon-oxygen lyase activity	17/1029	39/5832	0.435897	2.47051	4.26453	0.000140374	0.0152005	0.0152005	309110/170670/24368/25438/117062/50671/140547/684538/361185/25527/140654/362769/308445/361215/79250/298381/314214	17
GO:0046933	proton-transporting ATP synthase activity, rotational mechanism	8/1029	12/5832	0.666667	3.77843	4.45914	0.000231422	0.0198991	0.0198991	65262/641434/300677/140608/94271/171374/690441/192241	8
GO:0044183	protein folding chaperone	21/1029	55/5832	0.381818	2.16401	4.01429	0.000236269	0.0198991	0.0198991	192245/293614/291671/24472/294864/29374/303606/300786/311359/108348108/288305/29734/307133/681996/171137/24471/290652/308796/288620/500689/63868	21
GO:0016877	ligase activity, forming carbon-sulfur bonds	12/1029	24/5832	0.5	2.83382	4.1665	0.000286695	0.0199373	0.0199373	361071/117553/308384/305268/94172/114024/619561/300968/308508/362404/94340/311839	12
GO:0015252	proton channel activity	9/1029	15/5832	0.6	3.40058	4.3086	0.000289327	0.0199373	0.0199373	65262/641434/305623/300677/140608/94271/171374/690441/192241	9
GO:0000149	SNARE binding	23/1029	65/5832	0.353846	2.00547	3.77289	0.000445758	0.0281571	0.0281571	83730/25558/25218/295217/29631/140673/64630/116657/89816/54350/310710/29528/65134/114095/81803/307382/361207/685144/24803/246215/116500/60355/25404	23

## Sheet: KEGG
category	subcategory	ID	Description	GeneRatio	BgRatio	RichFactor	FoldEnrichment	zScore	pvalue	p.adjust	qvalue	geneID	Count
Metabolism	Energy metabolism	rno00190	Oxidative phosphorylation	37/671	90/3619	0.411111	2.2173	5.57861	3.97161e-07	0.000126694	0.000126694	293652/65262/295923/300047/641434/301427/300677/362588/140608/94271/298762/157074/296658/298103/64539/293448/29507/298596/299643/293991/299739/171374/301011/117596/690441/100911483/499529/293130/297566/288088/25282/116664/293650/301458/294504/192241/299971	37
Human Diseases	Neurodegenerative disease	rno05020	Prion disease	55/671	173/3619	0.317919	1.71468	4.59524	1.21699e-05	0.0019411	0.0019411	24472/293652/65262/295923/300047/641434/50689/301427/246118/108348108/29214/362588/94271/298762/157074/296658/171041/64539/311078/24887/293448/296554/29507/83499/498736/307351/298596/299643/293991/299739/171374/301011/117263/100911483/84027/499529/293130/29213/79129/287984/289990/117262/81827/288088/25282/316531/25581/309159/300218/301458/316226/29677/83806/25404/192241	55
Human Diseases	Neurodegenerative disease	rno05016	Huntington disease	60/671	200/3619	0.3	1.61803	4.28952	3.57642e-05	0.00352067	0.00352067	293652/65262/295923/300047/641434/303630/301427/246118/84428/29214/362588/94271/298762/157074/296658/171041/64539/311078/24887/293448/296554/29507/83499/498736/83800/307351/316333/298596/299643/288498/293991/299739/83474/171374/301011/65052/117263/24790/116563/299850/100911483/499529/293130/292778/29213/287984/289990/117262/81827/288088/25282/316531/25581/309159/300218/301458/316226/29677/83806/1…	60
Human Diseases	Neurodegenerative disease	rno05014	Amyotrophic lateral sclerosis	69/671	241/3619	0.286307	1.54418	4.17113	4.99445e-05	0.00352067	0.00352067	293652/65262/295923/300047/81822/641434/116643/303630/301427/363720/246118/84428/29214/362588/94271/114590/298762/157074/296658/171041/252961/64539/303200/311078/24887/293448/296554/29507/83499/498736/64633/307351/316333/298596/299643/288498/65274/293991/299739/171374/301011/65052/117263/299850/362557/100911483/317396/113929/499529/293130/29213/287984/289990/117262/296634/81827/288088/25282/31653…	69
Metabolism	Global and overview maps	rno01212	Fatty acid metabolism	19/671	42/3619	0.452381	2.43989	4.47741	5.95983e-05	0.00352067	0.00352067	170465/25618/29470/170670/84575/25363/60581/24158/191576/50671/359725/140547/114024/64304/171155/315173/25014/94340/361802	19
Human Diseases	Infectious disease: bacterial	rno05132	Salmonella infection	53/671	174/3619	0.304598	1.64283	4.1458	6.62196e-05	0.00352067	0.00352067	170714/314478/84589/116659/501831/81822/252902/291964/50689/81655/246118/287280/500133/170851/363448/84428/29214/315084/296313/171041/25751/303200/24887/683687/301085/296554/81732/498736/64633/307351/316333/191572/116654/29431/58960/65052/287398/288669/299850/29213/289312/140654/316531/362271/309159/300218/312689/246240/316226/79249/24383/287876/64632	53
Cellular Processes	Cell motility	rno04814	Motor proteins	31/671	86/3619	0.360465	1.94415	4.22717	7.87463e-05	0.00358858	0.00358858	170714/116659/501831/81822/252902/81655/246118/363448/84428/29214/29275/171529/296313/171041/81633/296554/498736/307351/316333/113886/299850/29213/252921/316531/691149/309159/300218/493810/316226/117548/287876	31
Metabolism	Carbohydrate metabolism	rno00020	Citrate cycle (TCA cycle)	14/671	27/3619	0.518519	2.7966	4.46989	9.12684e-05	0.00363933	0.00363933	361071/24368/24551/29554/25104/361042/157074/298596/361596/289950/362404/114096/81654/79250	14
Human Diseases	Neurodegenerative disease	rno05012	Parkinson disease	51/671	174/3619	0.293103	1.58084	3.74598	0.000266998	0.0094636	0.0094636	293652/65262/295923/300047/641434/301427/25715/246118/29214/362588/94271/298762/157074/296658/171041/64539/311078/24887/293448/296554/29507/83499/498736/307351/298596/299643/293991/299739/171374/301011/294281/117263/100911483/499529/293130/29213/287984/289990/117262/81827/288088/25282/316531/25581/309159/300218/301458/316226/29677/83806/192241	51
Metabolism	Lipid metabolism	rno00061	Fatty acid biosynthesis	8/671	12/3619	0.666667	3.59563	4.29627	0.000328448	0.00978889	0.00978889	29470/60581/50671/359725/114024/315173/94340/361802	8
Organismal Systems	Nervous system	rno04721	Synaptic vesicle cycle	15/671	33/3619	0.454545	2.45156	3.99595	0.000337548	0.00978889	0.00978889	25558/140673/116657/25751/298103/83800/171574/117596/24803/116563/297566/60355/116664/293650/299971	15
Metabolism	Global and overview maps	rno01200	Carbon metabolism	29/671	88/3619	0.329545	1.77738	3.52176	0.000762121	0.0202597	0.0202597	361071/100360180/24368/24551/290401/29554/25104/25438/157074/25630/140547/64304/290636/298596/58835/361596/287115/361730/289950/688517/293829/293820/362404/25014/114096/81654/501157/79250/24383	29
Cellular Processes	Transport and catabolism	rno04145	Phagosome	26/671	78/3619	0.333333	1.79781	3.39796	0.00116713	0.0275998	0.0275998	116659/81822/252902/81655/246118/29214/298103/310710/296554/29528/298068/498736/64633/307351/117596/65052/29213/79129/297566/316531/300218/116664/293650/312689/287876/299971	26
Metabolism	Amino acid metabolism	rno00280	Valine, leucine and isoleucine degradation	16/671	40/3619	0.4	2.15738	3.5112	0.00121128	0.0275998	0.0275998	170465/25618/79238/170670/24158/140547/64304/171155/688517/293829/64040/25014/63864/361215/25244/24513	16
Metabolism	Carbohydrate metabolism	rno00640	Propanoate metabolism	11/671	24/3619	0.458333	2.47199	3.45139	0.00195094	0.0394274	0.0394274	361071/170670/60581/24533/140547/361465/64304/688517/293829/362404/25244	11
Human Diseases	Cardiovascular disease	rno05415	Diabetic cardiomyopathy	38/671	131/3619	0.290076	1.56451	3.13943	0.00197755	0.0394274	0.0394274	293652/65262/295923/300047/81809/641434/301427/29554/362588/94271/298762/157074/296658/25631/64539/29357/293448/29507/296849/298596/299643/293991/299739/171374/289950/301011/297417/24790/100911483/84027/499529/293130/79129/288088/25282/301458/24383/192241	38
Human Diseases	Neurodegenerative disease	rno05010	Alzheimer disease	61/671	236/3619	0.258475	1.39407	2.98681	0.00253853	0.0463296	0.0463296	293652/65262/295923/300047/140908/641434/50689/303630/301427/25715/246118/170851/29214/362588/94271/298762/157074/296658/54287/171041/64539/311078/293448/296554/29507/83499/498736/307351/298596/299643/288498/293991/299739/171374/58960/301011/65052/294281/117263/100911483/84027/499529/293130/29213/287984/289990/117262/81827/288088/25282/316531/25581/63864/309159/300218/301458/316226/29677/24383/83…	61
Organismal Systems	Environmental adaptation	rno04714	Thermogenesis	41/671	146/3619	0.280822	1.5146	3.02777	0.00261421	0.0463296	0.0463296	296190/293652/65262/295923/300047/81822/641434/301427/300677/362588/140608/94271/298762/157074/296658/64539/303200/501560/293448/114024/29507/298596/299643/293991/299739/296086/171374/301011/690441/100911483/499529/293130/100302447/94340/65248/288088/25282/301458/287876/192241/83840	41
Metabolism	Carbohydrate metabolism	rno00620	Pyruvate metabolism	13/671	32/3619	0.40625	2.19109	3.22838	0.00293516	0.0492798	0.0492798	24368/24551/60581/29554/25104/361042/24533/25630/307858/289950/64040/25014/81654	13

## Sheet: Query_mapping
SYMBOL	ENTREZID
C19h1orf198	498967
Ubqln1	114590
Pdlim5	64353
Tpt1l2	685718
Ahnak2	314478
Akap12	83425
Set	120101889
Pdap1	64527
Laptm4a	298875
Ndufs4	499529
Stard3nl	291182
Arfgap3	503165
Map4	367171
Tpd52l2	296480
Cttn	60465
Ndufv3	64539
Pdhb	289950
Rps10	81773
Sdc3	116673
Pmepa1	311676
Ubap2l	361984
Eef1d	300033
Sfxn1	364678
Prrc2a	294250
Psmd4	83499
Mea1	685131
Iscu	288740
Ahnak	191572
Serbp1	246303
Stk24	361092
Cav1	25404
Pde12	306231
Etfa	300726
Snx2	291464
Rps20	122772
Ak6	102238592
Acaa2	170465
Cast	25403
Snx3	684097
Eef1a1	171361
Palm	170673
Ubap2	313169
Vamp3	29528
Scamp1	29521
Lamtor1	308869
Phldb1	171434
Kiaa1671	288744
Myl10	501831
Picalm	89816
Cfdp1	292027
Arpp19	60336
Pakap	298024
Atxn7l3b	100192313
Atp5pf	94271
Acat1	25014
Map6	29457
Cstf2	683927
Jpt2	360492
Man2b2	360955
Rps29	25348
LOC120100003	120100003
Mfsd1	361957
Commd5	245974
Vrk2	360991
Cald1	25687
Mbnl2	680445
Bax	24887
Ikbip	314730
Cdc26	366381
LOC134478834	134478834
Ugt2b	24862
Map2k2	58960
Ndufc2	293130
Nudt5	361274
Fh	24368
Vamp2	24803
Cavin1	287710
Rpl38	689284
Rps19	29287
Uqcc4	497874
Gapdh	24383
Bet1	29631
Upf3b	313449
Mtdh	170910
Atp5pd	641434
Rybp	312603
Snx6	362738
Ap2m1	116563
Tmed4	305502
Nucb1	84595
Tmed9	361207
Hspb1	24471
Stoml2	298203
Naca	288770
Dhrs1	290234
Sh3glb1	292156
Gmps	295088
Atp6v1f	116664
Ociad2	100361733
Wwtr1	295062
Fam114a1	498366
Etfb	292845
Atp5me	140608
Cdh11	84407
Dap	64322
Tufm	293481
Fam114a2	303155
Snap23	64630
Stx5	65134
Syap1	302678
Epb41l2	309557
Ybx3	83807
Eif1a	317163
Crk	54245
Pcbp1	500242
Dctn2	299850
Ndufa7	299643
Hyou1	192235
Clpx	300786
Larp4	100910299
Timm10	64464
Gosr1	94189
Serinc1	294421
Tes	500040
Pbx1	304947
Ubxn6	363332
Ptms	83801
Tmem165	364137
Rps20l3	679899
Chmp5	297995
Nubp1	287042
Prrc2b	296637
Cox7a2	29507
Szrd1	500575
Smim26	296207
Suclg2	362404
Ift27	300062
Ndufaf1	296086
Ubxn1	293719
Bod1l1	207118
Sf3a3	313583
Copz1	315345
Sp1	24790
Afg3l2	307350
Nmral1	287063
Mob1b	360920
Mcrip1	360677
Sars1	266975
Cavin3	85332
Nubp2	287125
Tmem115	363136
Phgdh	58835
Fmr1	24948
Cct5	294864
Tma7	679747
Tma7b	100910678
Ttc7a	362696
Actg1	287876
Afap1l2	292130
Numb	29419
Tbc1d10a	360968
Lrrfip1	367314
Tpt1l3	100360791
C1h11orf98	690349
Rps19l3	100360843
Prdx6	94167
Rab28	117049
Hsd17b10	63864
Cep43	683722
Sae1	308384
Tmsb4x	81814
Slc1a5	292657
Farp2	316639
Yipf4	362699
P4ha1	64475
Zcchc8	288661
Ubl7	300744
Gaa	367562
Pdxdc1	304721
Tpd52	294900
Gtf2f1	316123
Vma21	501658
Atp5f1b	171374
Flvcr2	314323
Rpl29	29283
Timm8b	64372
Nup214	296634
Cdc42ep3	313838
Rab3gap1	304759
Sltm	315792
Wars1	314442
Cnpy4	363886
Fermt2	289992
Clk2	365842
Scamp3	65169
Micall2	288515
Nup62	65274
Fkbp8	290652
Tns1	301509
Mat1a	25331
Tgfb2	81809
Luc7l3	360602
Hspb6	192245
Rtcb	362855
Chmp4b	100359642
Chmp4bl1	679886
Lgals1	56646
Galk1	287835
Dglucy	362769
Nfs1	84594
Aldh9a1	64040
Atp5if1	25392
Polr2i	292778
Sf1	117855
Klhdc4	307917
Ndufa8	296658
Psme1	29630
Snx1	84471
Marcks	25603
Kpna2	85245
Fau	29752
Faul2	363650
Appl1	290537
Zyx	114636
Uba5	300968
Cdkn1b	83571
Eef1a1l1	100360413
Rplp1	140661
Bcl2l13	312682
Nutf2	291981
Rab5a	64633
Rbms2	288771
Dpysl2	25416
Acta2	81633
Tuba4a	316531
Tor1aip1	246314
Ccdc50	288022
Fip1l1	289582
Gigyf2	100362458
Rab5if	296315
Ppp1r12c	499076
Pptc7	304488
Hypk	311359
Ndfip2	361089
Flii	287375
Apoh	287774
Sh3gl1	81922
Rbm14	170900
Cdc27	360643
Bloc1s3	680476
Map1a	25152
Arpc3	288669
Tcirg1	293650
Higd1a	140937
Abi1	79249
Rbx1	300084
Lrrc47	362672
Hspd1	63868
Cd2bp2	293505
Mcee	293829
Emc7	296050
Sync	362606
Rprd2	100364568
Abcf1	85493
Ppa1	294504
G6pc3	303565
Cox7a2l	298762
Ubqln2	317396
Epb41	313052
Gsn	296654
Fubp3	362106
Basp1	64160
Sorbs1	686098
Mvp	64681
Flot2	83764
Naa35	64472
Pak1	29431
Mat2a	171347
Mat2al1	498211
Ybx1	500538
Map1b	29456
Add1	24170
Cox16	100302447
Itprid2	311146
Sar1a	361842
Surf2	619345
M6pr	312689
Xrcc4	309995
Cox6a1	25282
Tpst2	288719
Nop2	314969
Dync1i2	116659
Tpt1	116646
Napg	307382
Plin2	298199
Letm1	305457
Ttc9	500689
Cyc1	300047
Riok3	361293
Rpe	501157
Cdc42ep1	315121
Ada	24165
Dnpep	301529
Mapre3	298848
Dhrs7	299135
Serpinb9	361241
Rps27l	681429
Uchl5	360853
Cdk11b	252879
Tiprl	360869
Smim1	500595
Psmc4	117262
Pak2	29432
Dpysl3	25418
Atp13a1	290673
Vps4b	360834
Mrpl45	287656
Tomm22	300075
Bclaf1	293017
Cacul1	365493
Aifm1	83533
Ensa	60334
Dync1li1	252902
Btf3	294680
Dynlrb1	170714
Cystm1	100363310
Psmd14	311078
Prdx4	85274
Eef1g	293725
Homer3	29548
Ppp1r18	361790
Lnpk	362151
Krtcap2	295243
Sart1	29678
Mthfd1l	361472
Armc6	306352
Spag9	360600
Myl9	296313
Gart	288259
P4ha2	360526
Phyh	114209
Gspt1	24420
Tkfc	361730
Scyl2	314717
Mrps33	296995
Yipf3	301245
Dpys	65135
Serinc3	296350
Slc12a2	83629
Oga	154968
Hikeshi	293103
Tram1	312903
Bckdha	25244
Stat1	25124
Dnm2	25751
L2hgdh	314196
Fxr2	287433
Lclat1	362702
Mthfd1	64300
Os9	362891
Alg11	361174
Scamp4	65170
Nap1l4	361684
Smug1	315344
Ppm1f	287931
Agk	502749
Eif1ax	302697
Afg3l1	361436
Klc1	171041
Atp5f1a	65262
Snapin	295217
Atp6v1g1	298103
Aco2	79250
Hspa13	29734
Stam2	311030
Apool	317191
Rpl39	25347
Cops8	363283
Clptm1	292696
Lamtor4	360776
Farsa	288917
Pdhx	311254
Kank2	100361376
Gars1	297113
Acbd3	289312
Psmc1	117263
Pdha1	29554
Decr1	117543
Nfu1	297416
Aqp1	25240
Eif4g1	287986
Hnrnpu	117280
Cdk13	306998
Vapa	58857
Hadhb	171155
F2r	25439
Stau1	84496
Cavin2	316384
Washc1	367328
Timmdc1	303922
Dusp3	498003
Ruvbl1	65137
Rps12	65139
Ndufa13	100911483
Rbm8a	295284
Mecr	29470
Tmem205	300441
Maged2	113947
Upf2	361271
Srp19	291685
Mtrf1l	361473
Hmga1	117062
Heg1	689710
Idh3a	114096
Psmc3	29677
Eno3	25438
Cndp2	291394
Eif2s2	296302
Opa1	171116
Bin1	117028
Ccdc6	691155
Luc7l2	312251
Hspa9	291671
Marcksl1	81520
Phldb2	685611
Ndufb8	293991
Tns2	315326
Ergic3	296306
Pacsin2	124461
Strn4	308392
Stk25	373542
Dus3l	301122
Ahr	25690
Clpb	65041
Cplx2	116657
Zc3h4	678741
Strn3	114520
Ruvbl2	292907
Pola2	85242
Snap29	116500
Bloc1s2	293938
Rbm39	362251
Tor1aip2	304881
C1h15orf40	293059
Wipi1	303630
Scpep1	114861
Rps14	29284
Eci3	291076
Ndufa12	299739
Git2	304546
Timm50	687295
Kif1c	113886
Gpkow	679890
Tpra1	85494
Ap1s2	302671
Papss1	295443
Exosc2	366017
Pitrm1	307081
Ndufb4	288088
Hmgcl	79238
Rps27	94266
Dstn	502674
Psme3	287716
Abraxas2	293570
Ptma	29222
Ocrl	317576
Rps5	25538
Igf2bp2	303824
Tomm70	304017
Itga11	315744
Ak4	29223
Mrpl10	691075
Rps6ka3	501560
Cdh2	83501
Acadvl	25363
Ecsit	300447
Atp5po	192241
Psmc5	81827
Tmem263	362857
Auh	361215
Tns3	360980
Katna1	292464
Yme1l1	114217
Pon2	296851
Nnt	310378
Hsd17b8	361802
Fam98a	313873
Dctn4	84428
Wwc2	498630
Rab9a	84589
Gls	24398
Nars1	291556
Eif3f	293427
Trappc13	294709
Acsf2	619561
Nubpl	299008
S100a16	361991
Fibin	499856
Ndufs5	362588
Arfgap1	246310
Umps	288051
Nhlrc2	307986
Prrc2c	360865
Tubb6	307351
Napa	140673
Irf3	292892
Snta1	362242
Prrc1	291444
Irgq	292708
Stk38	361813
Ciao2b	680987
Rpl35-ps8	367766
Sntb1	299940
Tpp2	81815
Scyl3	360866
Gtf2f2	81674
Pelp1	360552
Serpinf1	287526
Chchd6	297436
Slc35a2	100158233
Hprt1	24465
Itih2	498793
Nsdhl	309262
Commd3	291339
L3hypdh	314214
Nudt4	94267
Clic4	83718
Peak1	315686
Fads3	286922
Eln	25043
Eif2ak2	54287
Timm9	171139
Dohh	314644
Yap1	363014
Slc3a2	50567
Trmt1	288914
Tubg1	252921
Sdha	157074
Cpox	304024
Mpst	192172
Actr1b	316333
Rtca	295395
Mrps11	499185
Zdhhc5	362156
Gatd1	309110
Fxyd1	58971
Mxra7	690599
Rftn1	501095
Ugdh	83472
Ctps1	313560
Heatr3	361375
Fez2	94269
Slc20a2	29502
Eif4a1	287436
Pycr3	300035
Ctnnd1	311163
Ppme1	361613
Surf1	64463
Emc4	296049
Actb	81822
Dnm3	171574
Sgcd	497892
Brcc3	316794
Cdc37	114562
Hspa14	307133
Nsf	60355
Leng9	100912286
Tamm41	362419
Hdlbp	64474
Acad10	304500
Mrpl27	287635
Rpl22l1	361923
Rpl22l2	680575
Flot1	64665
Rbm15	684233
Ak1	24183
Pck2	361042
Gamt	25257
Atp5mk	171069
Atp1a1	24211
Tmem256	287442
Slc11a2	25715
Trmt112	293700
Ubfd1	293454
Dnajc19	502525
Ddx21	317399
Nnmt	300691
Nub1	296731
Rtkn	297383
Drg1	305470
Mpi	300741
Gstk1	297029
Cfl1	29271
Cept1	310773
Fgfr1op2	362463
Tubb4a	29213
Slc31a1	171135
Commd10	361323
Golt1b	362460
Psmc6	289990
Kgd4	294696
Slc35e1	498599
Poldip3	315170
Sf3a2	299620
Klc4	316226
Lamtor3	362045
Pds5a	305343
Hsph1	288444
Slc29a3	353307
Zdhhc7	170906
Eif3g	298700
Rpl23a	360572
Paics	140946
Fam98b	499866
Mpv17	360463
Fdps	83791
Rpl31	64298
Cdh3	116777
Wasf2	313024
Map7d1	681287
Vps4a	246772
Capza1	691149
Timm17b	317374
Rmnd5a	312439
Mrpl16	293754
Mia2	100912115
Pdp1	54705
Adsl	315150
Bfar	304709
Ptgis	25527
Praf2	367743
Igtp	303163
Fen1	84490
Fitm2	311617
Prpsap1	64390
Irgm	303090
Slc16a1	25027
Gyg1	81675
Sprr1a	499660
Stxbp3	114095
Dffa	114214
Dcun1d2	688913
Vcpip1	286761
Tsn	60381
Scrib	362938
Cct8	288305
Dtnb	362715
Cops3	287367
Fam120a	291019
Khsrp	171137
Map2k4	287398
Rilpl2	288652
Rfc4	288003
Esd	290401
Gstm2	24424
Slirp	688717
Dync1li2	81655
Clta	83800
Echs1	140547
Mmut	688517
Mmgt1	302864
Mesd	308796
Urod	29421
Ndufs1	301458
Ssr4	29435
Sirt2	361532
Snrpa1	100361269
Mrps18c	289469
Fahd2a	296131
Hccs	317444
Ubxn4	304766
Srp68	363707
Cd81	25621
Amdhd2	302972
Actc1	29275
Edc3	315708
Nampt	297508
Cmtm6	316035
Smtn	289734
Ttl	171572
Ehd1	293692
Sfr1	294030
Dynlt3	363448
Stx4	81803
Actbl2	294732
Dnm1l	114114
Atic	81643
Aprt	292072
Rps7	29258
Aldh4a1	641316
Rcc1	682908
Gstz1	681913
Echdc3	684538
Mgp	25333
Sh3glb2	311848
Sfxn3	65042
Tubb5	29214
Micos13	301124
H4f3	684828
Slc27a1	94172
Tuba1c	300218
Rab3gap2	289350
Farsb	301544
Rusf1	361654
Ripk3	246240
Prag1	306506
Mgmt	25332
Nsun2	361191
Pip4k2a	116723
Cnot11	363221
Gsdmd	315084
Atg3	171415
Uba3	117553
Atxn10	170821
Tecr	191576
Prpf31	292536
Psat1	293820
Slc4a2	24780
Gnpnat1	498486
Pgd	100360180
Ufl1	313115
Uqcrc1	301011
Ndufb3	301427
Hspa1a	24472
Hspa1b	108348108
Rps3	140654
Stk3	65189
Sec22b	310710
Ppp2r1a	117281
Arhgap17	63994
Nup88	113929
Llgl1	54265
Psmc2	25581
Ebna1bp2	114021
Ankzf1	363255
Hnrnpa0	681410
Unc45a	308759
Ndc1	362557
Spast	362700
Pgp	287115
Sec62	294912
Eif2b3	171145
Macrod1	246233
Exosc6	307850
Bphl	361239
Efl1	308789
Bcl7c	293514
Arfip1	60382
Pip4k2b	89812
Tank	252961
Twf2	684352
Pacs2	691631
Ogn	291015
Chchd3	296966
Copz2	360611
St3gal2	64442
Ppp2r5e	299147
Nasp	298441
Smad2	29357
Bloc1s6	317630
Rps17	29286
Ivd	24513
Mgarp	689931
Prpsap2	117272
Gatad2b	310614
Babam1	290631
Sgcg	305941
Bcl10	83477
Scamp2	65168
Pbxip1	310644
Relch	309053
Wipi2	288498
Soat1	81782
Rpl23	29282
Uqcrc2	293448
Golph3l	310669
Pgls	290636
Tmem87a	366170
Hip1r	81917
Nob1	291996
Ldlr	300438
Rpl36	58927
Rpl36l3	100361060
Nek6	360161
Kdsr	360833
Rps6kb1	83840
Stard13	498130
Tomm34	311621
Pik3c3	65052
Rpl26	287417
Ppp1r2	192361
Tmco1	289196
Naxd	361185
Aldh18a1	361755
Ccdc93	304743
Eif4ebp1	116636
Snu13	300092
Uap1l1	296560
Zfp207	303763
Bdh1	117099
Alg5	295051
Rnh1	100360501
Atp6v1c1	299971
Gatad2a	290669
Kif1b	117548
Slc7a2	64554
Slc27a4	311839
Rbfa	307235
Vldlr	25696
Ipo9	304817
Fam98c	292764
Ilkap	64538
Uck2	304944
Cyba	79129
Ap1ar	362037
Olfml2b	304960
Pcyt1a	140544
Tmpo	25359
Tsnax	64028
Rabggtb	25533
Spr	29270
Ddx19a	292022
Bet1l	54400
Dmac2	361520
Cog2	690961
Htra1	65164
Tbc1d9b	360520
Fyco1	301085
Rabgap1	311911
Tubb3	246118
Ldhd	307858
Ksr1	108348076
Max	60661
Dock10	301556
C10h5orf15	303122
Acadm	24158
Mtcl2	311578
Snx4	360725
Tbc1d22a	689443
Lancl2	362375
Ptar1	286972
Mapk3	50689
Ndufs8	293652
Atp5mg	300677
Commd9	295956
Vps37c	108348178
Ccdc47	303606
Pars2	313429
Sucla2	361071
Adipor1	289036
Stk38l	691337
Pdrg1	296278
Exoc7	64632
Mrpl14	301250
Uso1	56042
Niban1	63912
Atg4b	316640
Cryab	25420
Hadha	170670
Mppe1	361344
Ctbp1	29382
Echdc2	298381
Cct4	29374
Atad1	309532
Acads	64304
Otub1	293705
Atp6v1e1	297566
Pc	25104
Pex1	500006
Rab1b	100126191
Capza2	493810
Tnfsf18	364031
Cdk5rap3	80278
Minpp1	29688
Lamtor5	295357
Arl15	689079
Pycr1	287877
Krit1	362317
Rps3a	29288
Taok2	64666
Nedd4	25489
Rps6ka4	361715
Tnpo1	309126
Igf2bp3	312320
Usp8	296121
Maip1	301418
Pkm	25630
Bcas2	295334
Ntpcr	361443
Idh2	361596
Smyd3	498295
Usp10	307905
Arfip2	293344
Dok1	312477
Gmppb	363145
Hbs1l	293408
Bpnt2	312952
Mpp1	652956
Slco3a1	140915
Echdc1	361465
Pcbp2	363005
Acin1	305884
Tbc1d13	499768
Mcc	307449
Ccz1	360768
Ldha	24533
Impa1	83523
Ddx47	297685
Ap3s1	302290
H1f2	684681
Ptpra	25167
S100a11	445415
Lemd3	680066
Dnph1	171047
Cttnbp2nl	310760
Cggbp1	288353
Clic2	294141
Ormdl2	288783
Psmd2	287984
Ro60	304833
Strn	29149
Cmc2	100363376
Chmp2b	363720
Sde2	289315
Plekhf1	308543
Timm44	29635
Smad3	25631
Uba6	305268
Ndufaf5	296190
Rsu1	680419
Twf1	315265
Serpinh1	29345
Cops7a	312710
Fnbp1	192348
Cyp4f5	286905
Actr3	81732
Cfl2	366624
Tprg1l	687090
Gne	114711
Eif2b2	84005
Exoc4	116654
Ndufs3	295923
Gpd1l	363159
Fem1b	315745
Srrt	686980
Erbin	365661
Alg1	360475
Romo1	679572
Tubgcp2	309098
Cdk5	140908
Dguok	297389
Snf8	287645
Frmd8	309172
Galk2	296117
Acad9	294973
Ptpn9	266611
Rfc2	116468
Cbr1	29224
Ik	291659
Sphk1	170897
Ccdc22	317381
Abi2	286928
Dpm1	296394
Skp1	287280
Mbd2	680172
Mink1	303259
Fam120c	317423
Hgh1	315094
Pdk3	296849
Plaa	116645
Map2k3	303200
Map4k5	503027
Foxk1	304298
Prkaa1	65248
Nt5c3b	360629
Ak3	26956
Med20	316209
Prpf4	298095
Sqor	691966
Nup93	291874
Por	29441
Eif2a	502531
Cct6a	288620
Mtrex	365668
Tmem175	305623
Inpp4b	116699
Acsl5	94340
Ssna1	311802
Rab13	81756
Samd4b	308473
Apeh	24206
Mob2	499288
Lonp1	170916
Vps36	290851
Acadsb	25618
Ddx5	287765
Cand1	117152
Pgm3	363109
Synj2	84018
Triap1	691278
Mri1	288912
Sqle	29230
Taf15	287571
Rnaset2	292306
Rnaset2-ps1	108350493
Ywhaq	25577
Atp5mf	690441
Gramd4	315203
Cbr4	359725
Nradd	246143
Emc6	287477
Map1s	290640
Stk10	29398
Qars1	290868
Mettl13	289159
Slc39a7	294281
Tfam	83474
Pacs1	171444
Psmd1	83806
Cpq	58952
Uba2	308508
Slc37a3	312255
Mapkapk5	498183
Nek3	306576
Tubb2a	498736
Stxbp1	25558
Mcat	315173
Utrn	25600
Pcnp	288165
Ipo4	290228
Aarsd1	619440
Cdk6	114483
Selenok	290549
Ror2	306782
Dars1	116483
Mapkapk2	289014
Glb1l	301525
Tf	24825
Eif2d	498225
Rwdd1	259218
Golga5	299258
Spg7	353231
Oma1	298282
Ehd4	192204
Scfd1	54350
Aldh16a1	361571
Ric8a	293614
Ano6	315272
Mre11	64046
Kank1	309429
Bcas3	363662
Map2k1	170851
Faf2	291000
Aaas	300259
Pcna	25737
Vcp	116643
Fads1	84575
Trappc8	291750
Sec24c	685144
Drg2	497915
Septin9	83788
Gsk3b	84027
Ift22	288585
Spns1	361648
Wdr7	66031
Mrps35	297727
Retsat	246298
Ecpas	313196
Arhgef1	60323
Sec61b	298068
Aimp2	288480
Emc8	361425
Dtnbp1	641528
Eif2b5	192234
Gmfg	113940
Efr3a	362923
Pmm1	300089
Inf2	362790
Tpcn1	246215
Daam1	314212
Sh3bp1	300067
Thumpd1	309041
Vps52	25218
Slc30a1	58976
Mcm5	291885
Rab18	307039
Copb1	114023
Mcur1	291034
Strip1	362012
Glt8d1	306253
Cyp2s1	308445
Nr2f6	245980
Fdxr	79122
Foxred1	315547
Rhod	293660
Acsl3	114024
Cdk14	362316
Ggcx	81716
Eny2	685258
Ifi30	290644
Nisch	306255
Armc10	296758
Synj1	85238
Haus8	290626
Bloc1s4	364183
Dennd10	308009
S100a11l1	502110
Rock1	81762
Mrpl42	299743
Bltp3b	363009
Sdhb	298596
Ahsa1	681996
Kif2c	171529
Tbc1d8b	315912
Gnl3l	100034253
Septin10	309891
Arhgap6	100363276
Skic2	294260
Fasn	50671
Elmo2	362271
Dlat	81654
Ugp2	289827
Ppp2r1b	315648
Clcn7	29233
Pdcd6ip	501083
Babam2	362704
Pyroxd2	309381
Fhod1	291964
Abce1	361390
Gdi2	29662
Ncaph	680089
Fkbp5	361810
Irf9	305896
Plgrkt	293888
Tbcel	315591
Rpl11	362631
Dtymk	301622
Klc2	309159
Hsdl1	361418
Ilk	170922
Otud6b	297911
Ptgr3	291403
Atp6v1b2	117596
Acaca	60581
Impa2	282636
Gfpt1	297417
Mcm7	288532
Osgepl1	314548
Gpr108	316136
Mdh1	24551
Gnl3	290556
Tpst1	288617
Mycbp2	290447
Cmas	312826
Snx9	683687
Nod1	500133
Chmp4c	361916
Unc5b	60630
Qtrt2	288364
Vamp8	83730
Lpcat3	362434
Nrbp1	619579
Jak1	84598
Slc35f6	298851
Mrpl33	100363539
Cog3	361073
B4galt5	362275
Tubb4b	296554

## Sheet: Background_mapping
SYMBOL	ENTREZID
Psmb9	24967
Tap2	24812
Tap1	24811
Tapbp	25217
Abcf2	311959
Ddx17	315133
Ldb3	498587
Gsdmd	315084
Ints2	360589
Urgcp	305493
Itprip	100912218
Rell1	289635
Bms1	362426
Vamp4	364033
Asph	312981
Wdr82	686295
Gspt2	501582
Ift172	116475
Las1l	296865
Septin4	287606
Fkbp10	360627
Far1	293173
Gpc6	691984
Lsm14a	361554
Dnal1	685664
Pola1	85241
Ppip5k2	501194
Asb12	503446
Cdh13	192248
Serf1	502503
Slfn5	303377
Crtap	363158
Parp4	361046
Rab24	361208
Fry	304244
Gigyf2	100362458
Eef1akmt1	290279
Lig3	303369
Med12	679693
Nol6	313167
Postn	361945
Siae	363045
Ascc3	309887
Mtch2	295922
Slc1a5	292657
Slc1a4	305540
Prdx2	29338
Adgre5	361383
Cyb5r4	171015
Trappc4	367073
Tsc2	24855
Adk	25368
Selenos	286900
Pdlim3	114108
Smad1	25671
Stat5b	25126
Matr3	29150
Slc22a18	309131
Adgrg6	308376
Adgra3	305408
Cbr1l3	100360601
Ccs	84485
Nrbp2	680451
Cyfip2	303073
Uaca	315732
Stard3nl	291182
Rab6b	363123
Ctnnb1	84353
Cyria	298890
Sptan1	64159
Prpf3	361995
Enpep	64017
Tfcp2	315309
Mta3	100362346
Ankib1	368062
Dnajb14	499716
Alg5	295051
Rnf2	304850
Picalm	89816
Rab30	308821
Herc1	315771
Arhgap22	306279
Rap2a	114560
Praf2	367743
Grsf1	305256
Dse	365583
Rsl1d1	302898
Ep400	304569
Trmt5	362754
Mtx1	295241
Bub3	361662
Pip5k1c	314641
Rcbtb1	361050
Ncor2	360801
Ahnak	191572
Herc2	308669
Tmem9	289046
Kif3a	84392
Tln2	315776
Sec63	309858
Samd4a	305826
Saal1	691143
Irf5	296953
Dolpp1	296624
Tubgcp3	306599
Snx14	315871
Adarb1	25367
Mtmr1	317296
Gga3	360658
Mroh1	100125385
Col15a1	298069
Pex16	311203
Dock11	313438
Gpam	29653
Thbs1	445442
Xpnpep1	170751
Naa80	100910872
Ppp6r2	300146
Nat10	311257
Slco2a1	24546
Gpt2	307759
Mcm3ap	294339
Scyl2	314717
Lss	81681
Rbm28	312182
Arid1b	282546
Fbxw11	303024
Hmgb3	305373
Immt	312444
Hltf	295568
Fcsk	307848
Afap1	140935
Rfc1	89809
Atp6ap1	83615
Rimoc1	310362
Ndufa8	296658
Mia3	683007
Usp19	361190
Vrk2	360991
Paip1	365684
Ptpra	25167
Ankrd27	361555
Samd9l	103690031
Tmem63a	289318
Spg21	300791
Cisd3	287661
Rpe	501157
Pde4dip	64183
Unc93b1	361689
Gps1	117039
Pdha1	29554
Clint1	360515
Xpo7	361070
Slmap	290533
Fermt2	289992
Myl6	685867
Aspscr1	691026
Morc2	289736
Ncapd2	362438
Mid2	363502
Nf1	24592
Actmap	499106
Cstf2	683927
Gtf2h1	361580
Piezo1	361430
Ppp1r8	313030
Tpi1l1	500959
Thoc7	305714
Med30	299905
G6pc1	25634
Ttc7a	362696
Katnb1	291852
Evi5l	304201
Mbnl1	282635
Wdr44	246152
Sh3pxd2a	309460
Rab3gap1	304759
Lman1	116666
Mrtfa	315151
Akt3	29414
Kdm4b	301128
Serpinh1	29345
Foxp4	363185
H2bc12	680312
H2bc18	100912338
Hist1h2bg	64647
Hist1h2bo	291157
Hist1h2bq	306945
Nhs	317494
Ttc7b	362768
Esyt1	29579
Bcap31	293852
Nfatc1	100361818
Ctnnd1	311163
Ccnt1	315291
Poldip3	315170
Osbpl8	314824
Tango2	360738
Mtmr6	305935
Flnb	306204
Arhgef17	120099896
Pacsin3	311187
Epn2	60443
Atrx	246284
Qki	499022
Ptprj	29645
Myo18a	360570
Dip2b	300231
Pfkm	65152
Pogz	310658
Eif4g3	298573
Tbl1x	302711
Tarbp1	679346
Cmip	292051
Ubap2	313169
Vps13d	313825
Capn5	171495
Ctnna2	297357
Ap5z1	641386
Rbms2	288771
Flna	293860
Ergic2	297728
Haus7	293844
Ylpm1	299199
Dtx3	500847
Exoc6b	500233
Lrba	361975
Dcun1d2	688913
Erc1	266806
Fam3a	501664
Brd4	362844
Irak1	363520
Coq10a	362810
Satb1	316164
Eya3	313027
Gstm6	499688
Snx11	303493
Fhod1	291964
Reck	313488
Tmf1	114206
Epg5	364902
Kiaa1671	288744
Ttc13	292095
Cemip2	309400
Tnfrsf10b	364420
Arhgef40	361034
Sec24c	685144
Clip2	29264
Ndufaf2	361894
Cab39	301574
Thbs3	681309
Slc35a1	313139
Pdhx	311254
Dhx57	366532
Akap11	498549
Psmd14	311078
Usp25	304150
Ift122	312651
Nedd9	291044
Spg11	311372
Rnf11	100364162
Rnf11l2	316552
Osbpl6	311129
Gatad2b	310614
Usp9y	103694559
Fmr1	24948
Reps1	292944
Selenom	498398
Ubxn6	363332
Actn4	63836
Lcp1	306071
Sun1	360773
Dtx2	304591
Yif1a	171441
Ano1	309135
Ptpn6	116689
Tsen34	292534
Layn	500996
Dennd4c	313340
Fpgt	310935
Papola	314417
Lmod1	304816
Ddx56	289780
Ube3b	687633
Rassf8	312846
Rin3	314397
Lrp6	312781
Supt6h	303281
Ctdp1	291414
Cpne2	498972
Ralgapb	362257
Papss1	295443
Kifap3	289168
Slc44a1	85254
Thap6	305244
Pus10	305583
Ints8	297823
Ttyh3	304315
Leng8	361506
Pcm1	81740
Igf2bp3	312320
Nop14	289724
Tank	252961
Ahctf1	360886
Epb41l2	309557
Scrn3	311731
Zfp706	500855
Plekha1	361659
Rbfa	307235
Zfp428	361519
Rap1gds1	310909
Sympk	292683
Slc41a3	641603
Rspry1	689249
Ltbp2	59106
Fthl17b	691895
Fthl17fl	302719
RGD1560203	302685
Kdm5c	317432
Scamp1	29521
Olr1	140914
Ptpn13	498331
Tnc	116640
Phykpl	100169747
Dlg1	25252
Dipk2a	315891
Ano6	315272
Selenoo	315216
Abca3	302973
Epb41l3	116724
Me1	24552
Tinagl1	94174
Sbf2	691042
Tsen15	289083
Rab11fip5	312502
Ldhd	307858
Ten1	360664
Zc3h7b	315158
Fchsd2	308864
Wnk4	287715
Iars2	364070
Eci3	291076
Map2k7	363855
Uchl5	360853
Med11	287456
Usp9x	363445
Agap3	362300
Rps15a-ps3	680996
Axl	308444
Shcbp1	364648
Mia2	100912115
Stat6	362896
Ptpn14	305064
Tead1	361630
Tnfaip8	307428
Tjp1	292994
Gcat	366959
Pex19	289233
Ap1b1	29663
C2cd2l	300666
Exoc1	305287
Krt10	450225
Cmc4	102546764
Alkbh8	366783
Plxnb2	315217
Eml4	313861
Inpp5k	287533
Slc25a15	306574
Pik3ca	170911
Napg	307382
Unc119b	288702
Tmbim1	316516
Ilf2	310612
Sphk1	170897
Grb14	58844
Cth	24962
Dock7	313388
B4galt5	362275
Wdfy1	301549
Abca9	287788
Ogt	26295
Clpb	65041
Vwa8	290381
Cpeb4	303010
Taf15	287571
Myef2	679712
Ap4s1	366618
Trim26	309586
Amfr	361367
Oxnad1	306270
Itga2	170921
B4galt7	364675
Stag2	313304
R3hdm2	362894
Nsmaf	353233
Arfgap3	503165
Edrf1	309069
Pdzrn3	312607
Pals2	362359
Rnf41	362814
LOC120098252	120098252
Ppp1r12c	499076
Pop1	315045
RT1-CE1	309603
Smc5	293967
Mipep	81684
Cyrib	299909
Dnaja3	360481
Me2	307270
Stx11	292483
Git1	83709
Stx16	362283
C2cd5	362461
Golim4	310526
Mtap	298227
Mrps5	296134
Tbc1d24	287110
Nek1	290705
Ogfr	83525
Specc1	303208
Magt1	116967
Kdm4a	313539
Mfn1	192647
Cbx5	300266
Nmral1	287063
Fat1	83720
Slc25a22	309111
Riok1	291061
Otud7b	310677
Rock2	25537
Acap3	313772
Plec	64204
Large1	361368
Cul9	316228
H1f2	684681
Cbr1l2	102556347
Ift25	685284
Gtf3c2	313914
Myof	309499
Zdhhc13	365252
Rufy3	360921
Hdac7	84582
Triobp	362956
Zfr	365703
Pitrm1	307081
Tcp11l1	499846
Extl3	56819
Mcc	307449
Parn	360464
Nek3	306576
Ehbp1l1	309169
Slc12a6	691209
Setd1a	309001
Dis3l2	367307
Tbc1d5	501088
Cnot2	299805
Mcts1	302500
Pusl1	362681
Ppie	298508
Txnrd3	297437
Rhot1	303351
Mrpl33	100363539
Dysf	312492
Agfg2	304375
Septin8	303135
Mrps10	363187
Igsf3	295325
Itpk1	500709
Arhgap5	299012
Txnl4a	100911462
Map4k4	301363
Traf3	362788
Stk10	29398
Ppp3cc	171378
Agap1	316611
Ewsr1	289752
Arhgef12	367072
Lrrc45	688318
Ttf2	295324
Ube2j2	298689
Dcun1d1	310324
Ints10	290679
Mff	301563
Cask	29647
Man2b2	360955
Sh3bgrl2	501026
Fam120b	308218
Ccdc186	361773
Chek2	114212
Mrps28	689025
Clock	60447
Ankmy2	314046
Nedd4	25489
Lsm2	684148
Wdfy2	305956
Rrn3	304714
Maged2	113947
Ptprm	29616
Atp11a	306600
Thoc2	313308
Trim27	291171
Pid1	501174
Map3k3	303604
Mlf2	312709
Sltm	315792
Ankhd1	100529260
Psat1	293820
Raly	296301
Golga2	64528
Daam2	316201
Vsig10	304529
Fblim1	362650
Sdk2	360652
Micu2	171433
Serpina3l	299282
Serpina3n	24795
Osbpl2	296461
Smarcc1	301020
Mrps24	498406
Stag1	315958
Stk11ip	301535
Dnajb5	313811
Cp	24268
Syncrip	363113
Tacc1	306562
Kctd15	499129
Pbx3	311876
Rbck1	60383
Mdn1	362498
Wdfy3	305164
Tbc1d8b	315912
Ddx3y	100312982
Cog5	314030
Tbck	295446
Naa25	360811
Psme4	498433
Itch	311567
Atg16l1	363278
Ndufa1	363441
Tars1	294810
Stam	498798
Casp7	64026
Cpsf2	299256
Fez2	94269
Slit2	360272
Vps39	362199
Mtcl2	311578
Miga2	296623
Nfxl1	289595
Pxdn	554172
Col12a1	25683
Dcaf1	315987
Gls	24398
Rpa1	287524
Emd	25437
Parvb	362973
Mxra8	313770
Rps6kc1	289342
Acp4	308569
Dip2a	690211
Skic2	294260
Ivns1abp	289089
Htatip2	292935
Dnajc21	192210
Atg4b	316640
Dcp2	291604
Srsf11	502603
Txlng	302680
Rabl2	362987
Dync2i2	296618
Ncln	314648
Il1rn	60582
Cul5	64624
Fastkd2	301463
Vps28	300052
Pdia3	29468
Cul7	680835
Copg2	301742
Yif1b	292768
Cfap20	307642
Ctbp1	29382
Septin6	691335
Upf3b	313449
Upf2	361271
Srpk1	361811
Tab1	315139
Cluh	303300
Nkrf	100910054
Upf1	684558
Steep1	313433
Tnfsf18	364031
Pdcd6ip	501083
Slc11a2	25715
Mvp	64681
Ap2m1	116563
Hnrnpc	290046
Trmt1	288914
Ccz1	360768
Ttc4	362556
Clasp1	304740
Fbxo10	362511
Ube3c	362294
Tomm5	680080
Hdac6	108348065
St3gal1	362924
Cd200	24560
Mycbp2	290447
Med14	317343
Sumf2	360800
C20h6orf89	294311
Mtrf1	686234
Phldb2	685611
Cln5	306128
Msh6	100360342
Otud6b	297911
Supt5h	308472
Mtch1	294313
Pdxdc1	304721
Qtrt2	288364
Ogn	291015
Rela	309165
Dclk1	83825
A3galt2	171553
Sdsl	360816
Scai	690538
Rftn2	363231
Limch1	305332
Hdac5	84580
Wtap	499020
Vrk1	362779
Rfx1	288906
Sirt3	293615
Mta1	64520
Mrpl35	297334
Lrch1	502020
Mnda	304988
Abcc4	170924
Mrpl18	292244
Bltp3b	363009
Smurf2	303614
Efcab7	362549
Tmem41a	681708
Rdx	315655
Lrrfip1	367314
Ddi2	313668
Mapkapk2	289014
Slc25a32	315023
Brap	687346
Igkvl12	100911032
Ranbp9	364686
Tns1	301509
Cycs	25309
Evc	289712
Ptgis	25527
Ifih1	499801
Epb41	313052
Pakap	298024
Atrnl1	307992
Adam9	290834
Map3k20	311743
Dctn6	290798
Enah	360891
Nub1	296731
Tenm3	306451
Mcm7	288532
Galnt2	292090
Ergic1	287177
Atp1a1	24211
Pex11b	310682
Arpc4	297518
Btbd19	100361234
Bcl2l12	361567
Slc35a2	100158233
Xrcc4	309995
Ddx27	362274
Rrbp1	311483
Rabgap1	311911
Fam177a1	100359558
Cad	24240
Gapvd1	311880
Ttc3	360702
Pias1	300772
Itga8	364786
Ap1g1	171494
Rnf170	364654
Auts2	304419
Pan3	360760
Trrap	288471
Pycr3	300035
Ralgapa1	56785
Psmb1	94198
Bclaf1	293017
Alg9	367083
Pigk	295543
Slc35b4	296969
Lyst	85419
Mast4	103690045
Uckl1	499956
Tspan14	306324
Sytl2	361604
Kctd12	364458
Top2b	361100
Myo6	315840
Sdhc	289217
Il6st	25205
Tspan4	293627
Aimp1	114632
Frg1	686103
Sesn2	502988
Adck1	366698
Efemp2	293677
Psd3	306380
C1h11orf98	690349
Hm13	311545
Rpl22	81768
Pik3cd	366508
Plcb4	25031
Tex264	300988
Ndufb3	301427
Ccm2	305505
Aox1	54349
Mrpl48	293149
Ube2g2	294331
Fibp	282837
Cars1	293638
Nudcd3	100125378
Srsf7	362687
Depdc5	305464
Pura	102557111
Rpp38	291317
Ubr2	363188
Ttc28	304558
Tnks	290794
Tbc1d23	304019
Nol9	313744
Pcca	687008
Aig1	292486
Mcee	293829
Ranbp2	294429
Mob1b	360920
Itga5	315346
Ociad2	100361733
Slc27a1	94172
Dennd2a	312257
Rapgef6	303141
Stom	296655
Supt16h	305851
Glipr2	679819
Nup205	362335
Dnajb2	689593
Ank1	306570
Cntn2	25356
Stk4	311622
Syne1	499010
Lrch3	303883
Taf5l1	307927
Spag9	360600
Myh10	79433
F3	25584
Nmnat1	298653
Smyd5	312503
Dock5	305987
Trip11	314393
Ehbp1	305556
Nhlrc3	310416
Gpatch11	362685
Itgb5	257645
Rad9a	100361529
Ythdc2	307446
Bicd1	362466
Ndufa2	291660
Ccpg1	363098
Ncbp2as2	120095671
Mars1	299851
Hycc1	499975
Sprr1a	499660
Shmt1	287379
Ddx5	287765
Ddx47	297685
Cobll1	311088
Nosip	292894
Asap2	362719
Plekha3	295674
Ankrd13a	360823
Cers6	366065
Mtss2	307845
Coa6	102556031
Gca	295647
Mlst8	64226
Ctsf	361704
Usp5	297593
Eif3l	300069
Abi2	286928
Rfk-ps3	311241
Ythdf1	296467
Afg3l2	307350
Mgst2	295037
Tbc1d1	360937
Parp3	300985
Arhgef18	304193
Eny2	685258
Efcab14	298425
Larp4	100910299
Inpp5f	309008
Ddx42	303607
R3hdm1	304763
Diaph2	317189
Wdr53	498097
Armcx2	367903
Arhgef10l	684811
Xaf1	679600
Ncam1	24586
Nckap1	58823
Evi5	100360066
Anxa7	155423
Ube3a	361585
Dennd2b	308944
Zfp277	298977
2510039O18Rikl	313699
Ece2	408243
Sumf1	362409
Rnasek	287453
Spart	295053
Frmd6	257646
Borcs7	294012
Kdm6a	103689969
Uty	100310845
Asmtl	288527
Armh3	103689959
Cbx1	360609
Rnaset2	292306
Rnaset2-ps1	108350493
Styx	100912536
Fth1	25319
Smg1	691397
Anxa6	79125
Puf60	84401
Sh3d19	295171
Snx30	298033
Fgd1	363460
Prdx3	64371
Ppp2r5e	299147
Armcx4	100359678
Zer1	311842
LOC120093742	120093742
Virma	313061
Plpp1	64369
Lsm7	362829
Tbc1d9b	360520
Vps13c	363087
Ppih	366461
Rpf2	294436
Glrx3	58815
Nadk	100125370
Rnf113a2	314313
Ago2	59117
Syvn1	361712
Cherp	290614
Rbmxl1	307779
Rbm27	361317
Actn2	291245
Ppic	291463
Tmed8	681943
Tcirg1	293650
Rictor	310131
Septin9	83788
Shisa4	360848
Oxsr1	316064
Lsm8	296913
Trmt2a	287953
Myh11	24582
Clip1	65201
Khdc4	361980
C15h14orf119	361038
H6pd	298655
Nmnat3	363118
Pcnp	288165
Avl9	312371
Mrps27	361883
Arhgap21	307178
Cnot4	312227
Cebpzos	103692531
Ccdc9	684934
Inafm1	100192314
Slc12a2	83629
Churc1	299154
Snw1	500695
Tom1l2	360537
Chmp4b	100359642
Chmp4bl1	679886
Fau	29752
Faul2	363650
Naa35	64472
Srpk2	296753
Osbpl3	362360
Dbndd2	499941
Sys1	685079
Nherf2	116501
Ergic3	296306
Golm2	362204
Spc24	363028
Dctn1	29167
Helz2	296474
Lims1	499443
Tbc1d22a	689443
Kars1	292028
Ndufb4	288088
Cystm1	100363310
Scara3	364405
Pus7	296751
Sorbs2	114901
Atp6v1h	297797
Lamb1	298941
Dnajc10	295690
Hnrnpm	116655
Stxbp6	362734
Sf1	117855
Rpp25l	298002
Zcchc8	288661
Stk25	373542
Abca8	303637
Hacd1	680115
Cnbp	64530
Aifm2	361843
Btaf1	368042
Ints9	290322
Ctr9	293184
Irf9	305896
Rpl10-ps14	498828
Sec14l1	360668
Txndc11	302899
Plin2	298199
Tma7	679747
Tma7b	100910678
Acad8	367196
Palld	100360205
Tmprss13	300682
Smarcd3	296732
Ksr1	108348076
Mettl16	360568
Ror1	362550
Pank2	296167
Nufip2	681371
Sap30bp	360662
Mpc1	171087
Irf2bp2	679357
Hspa9	291671
Uggt1	171129
Pigo	313341
Ankrd28	306264
Tpd52	294900
Trappc5	363858
Aldh1l2	299699
Ror2	306782
Lipt1	316342
Shroom1	287285
Mcts2	689500
Dock2	360509
Kctd17	300317
Pdap1	64527
Ldlr	300438
Mien1	360617
Vangl1	690366
Ptges3l	103693432
Pcbp2	363005
Snx25	306471
Pgk2	316265
Itpripl2	499253
Snx6	362738
Rab5a	64633
Igtp	303163
Sync	362606
Lsp1	361680
Erh	681415
Arih1	300756
Pum2	298874
Dlg5	305645
Strada	303605
Tmem101	303564
Coro1b	29474
Commd4	363068
Arl15	689079
Usp34	360990
Gpat4	290843
Hgsnat	361165
Gnao1	50664
Mycbp	100361133
Sec16a	100360302
Mtmr2	315422
Nipsnap3a	685080
Nipsnap3b	313211
Itprid2	311146
Akr1b1	24192
Cdc23	291689
Fryl	364144
Nfic	29228
Wipi1	303630
Adsl	315150
Gbp5	362050
Afap1l2	292130
Mydgf	501282
Col6a3	367313
Rhoj	299145
Rngtt	313131
Sri	683667
Sar1a	361842
Gopc	309774
Plekha2	684785
Alg12	315212
Ccny	361261
Zmiz1	361103
Nat9	303669
Hps3	310288
Dmxl1	307429
Nectin3	288124
Dglucy	362769
Lars2	363172
Cops7a	312710
Ppm1l	310506
Prkrip1	498171
Golgb1	192243
Cmtm3	291813
Rbpj	679028
Adgra2	100363275
Cdk14	362316
Ano10	301111
Mrpl51	297601
Dst	316313
Ibtk	315858
Msn	81521
Lonp2	291922
Wdtc1	313020
Vps53	287535
Mex3d	299613
Kyat3	541589
Irgq	292708
Rin2	311494
Atxn10	170821
Xrn2	362229
Mettl13	289159
Srrm1	313620
Col18a1	85251
Rgs17	308118
Mlkl	690743
Fam13a	362378
Itih2	498793
Nxf1	59087
Med15	360743
Ephb3	287989
Man1c1	362625
Rbm3	114488
Tbc1d22b	502414
Phf2	306814
Ncaph	680089
Rint1	296750
Leng9	100912286
Ubtd2	287178
Ccdc88a	305605
Cstf2t	309338
Efs	290212
Ark2n	307249
Nipsnap1	360971
Slc25a36-ps1	690046
Abcg3l2	360910
Larp1b	310348
Myo7a	266714
Ints13	690728
Kpna3	361055
Rbm25	366693
Rbm25l1	497865
Ermp1	373544
Tnnc2	296369
Tymp	315219
Rlig1	314788
Drg2	497915
Ercc4	304719
Mtif3	684274
Rasal2	304893
Vps41	306991
Trim3	83616
Hook3	306548
Lmo7	361084
Ubap2l	361984
Trim32	313264
Erbin	365661
Ado	309732
Bbs7	361930
Rchy1	289508
Nmt2	291318
Mrto4	298586
Fap	192203
Surf2	619345
Clasp2	114514
Robo1	58946
Eif3k	292762
Nfib	29227
Gon7	100233176
Mrps16	688912
Fam114a1	498366
Ubqln1	114590
Dido1	362286
Dock4	366608
Slc8a1	29715
Arhgdib	362456
Xrcc6	25019
Stambpl1	687696
Arhgef11	78966
Tra2a	500116
Mical2	365352
Cip2a	360711
Mtrex	365668
Nat14	361500
Znhit6	292160
Mcoln3	308022
Psmd10	116722
Kdm3b	682469
Fkbp15	362528
Chmp2a	365191
Nomo1	361578
Abcb1a	170913
Uqcc5	361111
Uba1	314432
Trip6	686323
Hmgcl	79238
Tnfaip8l3	315673
Lrrc32	293135
Slc44a2	363024
Smoc1	314280
Macf1	362587
Osbpl5	361686
Efnb2	306636
Atg12	361321
LOC120102889	120102889
Bcl7c	293514
Dennd5b	100365679
Plekha5	246237
Rgp1	313493
Mrpl21	309140
Ube2m	361509
Ppa2	310856
Mzt1	692032
Sgsh	688293
Cutc	361760
Col4a5	363457
Frmd4a	307128
Snx21	100362940
Itih5	684327
Trir	288920
Trirl1	108352814
Hectd4	304503
Piezo2	307380
Ubr1	499877
Tusc1	120102916
Ythdf3	361920
Sowahc	503306
Zfyve9	313477
Sulf2	311642
Gsn	296654
Mprip	116504
Cmtm7	501065
Cdk2ap1	360804
Fam120c	317423
Mrpl20	680747
Rabl3	360720
Slc25a5-ps9	691309
Paxx	296565
Gsr	116686
Gramd4	315203
Mmut	688517
Ppp2r5c	691318
Dda1	688813
Ago3	313593
Abcg3	498327
Setd7	689954
Plekhf2	362484
Nae1	84019
Arhgef10	306618
Sik3	684112
Dctn5	308961
Ube2o	303689
Mak16	306526
Ovca2	497954
Gpaa1	300046
Tbpl1	689030
Pawr	64513
Klhl13	313445
Plin3	316130
Cnot6l	360917
Atp6v1d	299159
Ccar1	361849
Faf1	140657
Ccdc167	689755
Dnm2	25751
Fhl3	313582
Use1	290627
Nhsl2	317253
Cdr2l	360656
Tmppe	102555172
Slc4a1ap	298805
Cnnm3	301345
Foxo1l	102551518
Rrp1	309674
Kif9	501059
Robo2	84409
Ncoa4	619385
Retsat	246298
Tnfrsf11b	25341
Strip1	362012
Eif4g2	361628
Tti1	499935
Ptprd	313278
Ubcl1	679594
Tmx1	362751
Acaca	60581
Mrpl15	297799
Aak1	500244
Map3k5	365057
L2hgdh	314196
Afg2a	361935
Carmil1	306941
Usp24	313427
Foxk2	303753
Nemf	100322884
Timm23	54312
Timm23-ps8	100362432
Utp6	360574
Micu3	364601
Frrs1	310810
Srsf3	361814
Hspg2	313641
Nectin2	308417
Mcu	294560
Pcf11	361605
Polr2d	364834
Srrm2	302969
Thumpd3	500288
Basp1	64160
Atg2a	689688
Nudt16l1	497867
Rbm6	315997
Cnih4	289324
Naaladl2	499583
Usp3	363084
Umps	288051
Crip1	691657
Nmi	311021
Plekhg3	314249
Ntpcr	361443
Rhog	308875
Snx9	683687
Pfdn5	300257
Qars1	290868
Bin1	117028
Gtpbp4	114300
Fkbp14	362366
Abr	287537
Bltp3a	309637
Ifrd2	300994
Unc5b	60630
Pde1a	81529
Bcas3	363662
Aftph	305544
Pcyox1l	307396
Usp6nl	291309
Vps13a	309243
Nxn	360577
Fxyd5	60338
Srek1	56763
Wdcp	500623
Rrp7a	362967
Plekhm2	313667
Dbt	29611
Eif3m	295975
Wdhd1	305827
Ktn1	361029
Zfc3h1	314836
Ctso	684529
Brd9	308067
Rab2a	65158
M6pr-ps1	120099209
Gphn	64845
Mad1l1	680006
Arhgap18	293947
Smarcc2	685179
Pabpn1	116697
Tpk1	680668
Ell2	309918
Ap1ar	362037
Nars2	293128
Snx29	689142
Fn1	25661
Ap1s2	302671
Luc7l2	312251
Usp32	303394
Vta1	292640
Mrtfb	100362470
Gorasp2	113961
Tapt1	305386
Abcg3l3	305142
Esyt2	299488
Odr4	304863
Hspa12a	307997
Slk	54308
Dgkd	368088
Ppp1r12b	304813
Tdrd3	306066
Anxa5	25673
Nap1l1	89825
Cryzl1	288256
Sun2	315135
Ppp2r5d	363193
Uri1	308537
Mapre3	298848
Bcl9l	300673
Eps15l1	361120
Pacs2	691631
Apoo	363474
Srsf10	362630
Rps6ka5	314384
Immp2l	100359529
Msrb3	680036
Tspan6	302313
Yy1	24919
Tm9sf3	309475
Dock8	499337
Lamtor4	360776
Ap4b1	310746
Ralgdsl2	294283
Eif1ax	302697
Ube2a	298317
Itsn2	313934
Arhgap10	688429
Snx8	288504
Sec62	294912
Cox6b1	688869
Mtres1	683897
Sf3b2	293671
Get4	288518
Hlcs	288240
Ftsj1	363450
Lig1	81513
Sypl1	366595
Prkg1	54286
Erf	292721
Tanc1	311055
Tcof1	291571
Bod1l1	207118
Apbb2	305338
Gpm6b	192179
Cope	290659
Traf7	360491
Vps26c	360703
Card19	361224
Ap1s3	367304
Apba1	83589
Pdzd11	302422
Edem2	296304
Arhgap23	303501
Copb2	60384
Fpgs	687266
Mrpl55	287356
Sec61a2	361273
Mrps14	289143
Ahnak2	314478
Bola1	365875
Fastkd5	366192
Pdxkl1	361819
Fbln1	315191
Acsl5	94340
Slc25a26	362403
Ankrd17	289521
Pikfyve	316457
Polr3h	300088
Tars3	308701
Mgst3	289197
Heg1	689710
Glt8d2	366859
Tmtc4	290501
Ddx41	314336
Rbm26	306137
Zmat2	679898
Tyw1	304423
Slc7a11	310392
Slc37a3	312255
Gnpda1	683570
Tp53bp1	296099
Rabgef1	360797
Mob2	499288
Xpr1	289424
Lmf1	360495
Tln1	313494
G3bp2	305240
R3hcc1	361064
Serpinb6a	291085
Rel	305584
Rit1	499652
Naga	315165
Bcl2l13	312682
Slc39a14	306009
Slc30a6	298786
Dhx9	304859
Tmem179b	690263
Med1	497991
Acot7	26759
Mbnl2	680445
P4ha2	360526
Med18	682988
Pgs1	303698
Mrpl27	287635
Vwa5a	301097
Slc35b3	306866
Fubp3	362106
Ssb	81783
Dlgap4	286930
Tmem131	316335
C1h19orf12	690000
Pml	315713
Tmem87a	366170
Aplp1	502317
Flad1	751787
Sbf1	300147
Tmem119	304581
Chchd3	296966
Nipa1	308668
Serinc3	296350
Dock10	301556
Efr3a	362923
Ndufs3	295923
Gpn1	688393
Prune2	293823
Fig4	309855
Fkbp7	295672
Wdr37	307075
Magi3	245903
Anln	363031
Anlnl1	307056
Luc7l3	360602
Eef1e1	291057
Ctc1	303238
Spats2	300221
Cibar1	297903
Peg10	102553587
Gga2	293455
Rbfox2	362950
Ankh	114506
Ndufv3	64539
Tns2	315326
Pdia4	116598
Wwox	292041
Fbxl18	678726
Fbxl18l1	100359528
Gid8	296466
Arid5b	309728
Paox	293589
Ndufs7	362837
Ilrun	294154
Bola2	502367
Bola2l2	108352560
Rcc1	682908
Lrsam1	311866
Cab39l	290291
Raph1	363239
Mrpl50	362517
Rtca	295395
Dusp3	498003
Dnaaf9	499891
Sec24b	295461
Trim41	303088
Elof1	691193
Heatr5a	362737
Etnk1	312828
Pign	309051
Hpf1	290706
Bcap29	298943
Sorbs1	686098
Srp19	291685
Fundc2	361288
Dnajc13	363127
Rsad1	688146
Pdcd11	309458
Tdp1	314380
Atp11c	317599
Tmpo	25359
Lclat1	362702
Cog1	303652
C1h15orf40	293059
Ddx24	373065
B3gat3	293722
Mthfs	300886
Tnpo1	309126
Guf1	305317
Rps20l3	679899
Bnip3l	140923
Mrpl49	309176
Plcd3	287745
Nudcd1	362906
Ppfibp1	312855
Adam12	679837
Cradd	314756
Emilin1	298845
Senp3	303245
Serpinb9	361241
Plxna1	362398
Rtf1	366169
Gtf3c4	685539
Fnbp1	192348
Mrps11	499185
Pck2	361042
Rnf214	363056
Ecpas	313196
Pcbp1	500242
Nt5c3a	312373
Gatb	361974
Pgm5	679990
St6galnac4	407764
Fmn1	296512
Elac2	282826
Vps35l	361635
Urod	29421
Gcfc2	312474
Lgals8	116641
Ncoa5	296372
Tatdn1	690068
Xpot	314879
Rprd2	100364568
Fam185a	499979
Aven	311299
Eftud2	287739
Snrpd3	687711
Igf2r	25151
Nr2c2ap	361128
Wrn	290805
Chpf2	296733
Dgat1	84497
Saysd1	305667
Zwilch	691493
Slain2	305310
Med8	362575
Pycr1	287877
Rab5b	288779
Ctsd	171293
Ctif	364900
Fbxl20	64039
Eea1	314764
Derl1	362912
Ddr2	685781
Tmem222	313021
Tigar	502894
Pithd1	298557
Gnaq	81666
Hk1	25058
Glb1l2	503194
Eif2d	498225
Zc3hc1	296957
Gldn	315675
Wipf2	360620
Arid1a	297867
Itga6	114517
Mrpl57	691814
Anks1a	309639
Atp11b	361929
Phactr4	682920
Cdc34	299602
Nagk	297393
Aaas	300259
Fscn1	683788
Akap5	171026
Stim2	117087
Polr1d	360762
Ranbp3	501281
Synpo	60324
Kifc3	307644
Rps12	65139
Irak1bp1	300862
Xpo5	363194
Tmem143	308593
Ptk7	301242
Rnf213	303735
Edem3	289085
Ndufs8	293652
Sergef	365243
Ate1	293526
Arf4	79120
Uqcrb	362897
Npc1	266732
Mat2a	171347
Mat2al1	498211
Ckap5	311191
Tbc1d2b	315880
Baz1b	368002
Ndufv1	293655
Fam76a	362618
Nfu1	297416
Uevld	691172
Spin1	361217
Krr1	314830
Vav2	296603
Inpp1	316376
Fxr1	361927
Jak1	84598
Ap3d1	314633
Srrt	686980
Iqgap2	100360623
Bmpr2	140590
Arhgef5	140898
Tcaf2c	100912416
Abitram	298018
Cpsf6	299811
Kdsr	360833
Map7d1	681287
Prim1	246327
Atp6v0d1	291969
Helz	287773
Rangap1	362965
Prmt9	291947
Phldb1	171434
Sdr39u1	361044
Lamp2	24944
Fggy	298250
Rbm33	362297
Tpt1l2	685718
Prcp	293118
Zfp638	312491
Plekhb2	301337
Rig1	297989
Mfsd8	361939
Coro1c	501841
Wdr24	360497
Iqsec1	686590
Asb6	296627
Ogfod1	307657
Mbd3	362834
Chuk	309361
Ugp2	289827
Tpt1-ps1	363970
Ptcd3	500199
Tp53bp2	305025
Ascc2	498402
Slc30a5	294698
Rad21	314949
Ints6	361057
Usp7	360471
Chmp1b2	363487
Bag4	361167
Tjp2	115769
Mettl27	688407
Fam193a	305452
Cic	308435
Fam114a2	303155
Nrip2	689619
Txndc5	100362805
Mtx2	288150
Cnpy2	685814
Nhlrc2	307986
Dcp1a	361109
Chmp6	287873
Arap1	361617
Opa3	308409
Nnt	310378
Rbbp4	313048
Rbbp7	83712
Aldh9a1	64040
Nek9	299204
Eef1d	300033
Tmem263	362857
Hdhd3	688746
Nup107	116555
Nbeal1	689253
Oxa1l	691393
Msi2	360596
Traf5	684173
Nfia	25492
Nubpl	299008
Ppp4r3a	314388
Phf3	363210
Unk	360663
Fmnl3	300225
Galk1	287835
Ctsa	296370
Malt1	307366
Tbc1d17	292886
Supt3h	685697
Rpia	362383
Fbxo45	288042
Arl10	306767
Myo1c	65261
Polr2a	363633
Ash2l	290829
Smdt1	315166
Mrpl47	294963
Nfkbie	316241
Slc35b2	501103
Ciao2a	300797
P4ha1	64475
Ap1s1	360785
Sacs	305940
Ints4	308837
Elavl3	282824
Stard7	296128
Washc3	299707
Aplf	500247
Acin1	305884
Sephs2	308993
Camk1d	307124
Ddx50	361848
Larp4b	307070
Naa20	362228
Ddhd2	680971
Ubl5	500954
Knop1	499255
Palm	170673
Mrps30	294767
Cers5	366984
Acad10	304500
Tmem65	500874
Lnpk	362151
Sash1	365037
Tusc3	290783
Bnip2	300811
Mtcl1	316764
Ttc33	294774
St3gal4	363040
Ubac2	361094
Qrich1	301004
Srp72	498351
Hba-a1	25632
Eif4e2	363275
Cdc27	360643
Clec16a	287044
Htt	29424
Slc30a9	498358
Fndc3a	306022
Ssh1	304580
Zswim8	361004
Nab2	314910
Mtmr10	309255
Herpud1	85430
Usp48	362636
Myo1f	314654
Notch2	29492
Atp6v1g1	298103
Ccnk	500715
Rybp	312603
Smpd4	303790
Ppp1r21	362697
Cul4b	302502
Nelfcd	679203
Irak4	300177
Idua	360904
Kdm1a	500569
Sipa1l2	361442
Celf2	29428
Lpgat1	679692
Dimt1	294718
Ppwd1	294711
Ndfip2	361089
Polr3f	311487
Psmg2	291539
Hif1an	309434
Uprt	317237
Cbl	500985
Mon1b	307868
Sfxn2	294011
Rbks	362706
Glb1	316033
Prxl2c	498685
Eif2s2	296302
Ube2c	296368
Prkd3	313834
Snrnp70	361574
Hnrnph1	140931
Rdh11	362757
Polr2c	361365
Prrc2c	360865
C11h3orf38	304176
Rbpms	498642
Ankrd52	362811
Zc3h4	678741
Uqcc1	683512
Nfix	81524
Krit1	362317
Rps12l11	103692210
Nudt14	299346
Nemp1	679504
Trim56	120095910
Cul2	361258
Ak3	26956
Ints3	361988
Rabgap1l	304914
Atp2c1	170699
Wdr59	690751
Kntc1	304477
Trappc8	291750
Zc2hc1a	310244
Duoxa1	311374
Duoxa2	499879
Col5a1	85490
Ulk1	360827
Nrbp1	619579
Snrpb2	362223
Rpl4	64302
Ube4b	298652
Gng12	114120
Mxra7	690599
Nktr	100364165
Ttc21b	295654
Dpp9	301130
B3glct	689765
Naa10	363518
Bax	24887
Rpn1	25596
Cald1	25687
Ndufb6	297990
Tmem181	502228
Cxcl12	24772
Mettl2	363687
Tut7	501515
Sec11a	65166
Aff4	303132
Lamtor5	295357
Mrpl58	303673
Eif2b2	84005
Cs	170587
Col5a2	85250
Ubp1	301038
Akap10	360540
Ganab	293721
Atp6v1e1	297566
Svil	361256
Casp12	156117
Tut4	313481
Fam76b	367021
Tmem63b	363197
Arb2a	294606
Atxn2	288663
Nf2	25744
Aamdc	361606
Cox7a2l	298762
Gmfg	113940
Fkrp	308390
Meis1	686117
Derl2	100910823
Trpc6	89823
Trpc7	282822
Mkrn2	297525
Tmem50a	298552
Ppp2r2d	246255
Tial1	361655
Acss2	311569
Psme3	287716
Cog3	361073
Chchd5	296147
Eprs1	289352
Tmod3	300838
Larp1	303158
Tstd3	500420
Heatr5b	362683
Ltbr	297604
Farp2	316639
Rfk	499328
Tubgcp4	362203
Lims2	361303
Rpl22l1	361923
Rpl22l2	680575
Cast	25403
Lemd3	680066
Smc4	295107
Copz1	315345
Tpt1l3	100360791
Mocs1	301221
Ephb4	686310
Tmx4	296182
Pin4	684441
Itgb1	24511
Foxc1	364706
Pym1	366790
Iqsec2	685244
Zyx	114636
Dpagt1	300668
Scamp2	65168
Zfyve19	499871
Exosc5	308441
Tha1	688286
Coa4	499214
Engase	303702
Tnik	294917
Srbd1	301665
Ero1b	364755
Rnpepl1	684035
Map3k4	308106
Sntb1	299940
Prpf31	292536
Nedd4l	291553
Itgb1bp1	298914
Med6	299180
Tardbp	298648
Dap3	295238
Gga1	300066
Daam1	314212
Rnf126	314613
Lsm12	287731
Dennd4a	315756
Pbdc1	363485
Uggt2	361091
Cbfb	361391
Afg3l1	361436
Tead3	294299
Paxip1	311944
Kank1	309429
Gabpa	363735
Srsf1	689890
Timm17b	317374
Dazap1	362836
Garre1	308509
Pabpc4	298510
Rbm39	362251
Hyou1	192235
Yes1	24884
Dcps	266605
Lysmd2	300839
Pgm2	289632
Hnrnpab	83498
Atxn2l	361649
Snta1	362242
Gpr39	288995
Cyp4f17	500801
Ddx19a	292022
Bicd2	306809
Ostm1	499474
Arl6	363760
Entpd7	309390
Lpin3	362261
Dhrsx	288525
Clk2	365842
Scamp3	65169
Fgfr1	79114
Accs	311218
Stt3a	500972
Apool	317191
Haus2	103691872
Eed	293104
Dnm1l	114114
Wdr26	498301
Rpl23	29282
Arhgef25	314904
Nptn	56064
Nudt4	94267
Arfip1	60382
Sdcbp	83841
Pla2g6	360426
Cap1	64185
Eci2	291075
Ide	25700
Pdlim5	64353
Tpm3	117557
Hnrnpk	117282
Rpl35a	57809
Myo9b	25486
Map4	367171
Fnbp1l	310839
Atp2b1	29598
Aprt	292072
Vps26a	361846
Lyrm7	686506
Homer1	29546
Fbxw8	304522
Aldoa	24189
Kif1b	117548
Ppia	25518
Tpp2	81815
Cercam	296616
Rpl39	25347
Acbd4	303577
Tpm1	24851
Slc25a17	300083
Sirt2	361532
Ahcyl1	362013
Slc25a12	362145
Renbp	81759
Poglut2	316370
Ssna1	311802
Snrpa	292729
Gale	114860
Hebp1	362454
Pgm3	363109
Armc1	294948
Ift27	300062
Nt5dc1	294456
Dnajb4	295549
Galnt17	288611
Rfc5	304528
Nmd3	310512
Polr1e	313245
Dhx16	294232
Haus4	305882
Arpc3	288669
Sqor	691966
Slc25a16	361836
Uqcr10	685322
[truncated: 4,652 more rows]
