# Supplementary material for: Serum Pharmacochemistry-Guided DARTS-MS Profiling Reveals Potential Mechanisms of Caragana jubata Against Hypoxic Pulmonary Hypertension
Source: Int J Mol Sci. 2026 Jun 27;27(13):5815. doi: 10.3390/ijms27135815 (PMC13361411; doi:10.3390/ijms27135815)
Supplement: Supplementary file 1 [file ijms-27-05815-s001.zip › Supplementary Tables/Supplementary Table S7.xlsx]

## Sheet: Supplementary Table S7
Supplementary Table S7. DARTS-MS raw and processed file description
This table describes the raw DIA-MS files, DIA-NN outputs, metadata files, databases, downstream analysis tables, and analysis scripts associated with the DARTS-MS dataset deposited in iProX / ProteomeXchange (PXD078800; IPX0017397000).
File name or package	File type	Data category	Experimental group	Replicate	Description	Related analysis step	Repository location	Notes
Dmso1.raw	Vendor raw MS file	Raw data	DMSO vehicle control	1	Raw DIA-MS file for DMSO vehicle control replicate 1; no ginkgolide J and no Pronase E treatment.	DIA-MS acquisition	iProX / ProteomeXchange: PXD078800; iProX project: IPX0017397000	DMSO control group.
Dmso2.raw	Vendor raw MS file	Raw data	DMSO vehicle control	2	Raw DIA-MS file for DMSO vehicle control replicate 2; no ginkgolide J and no Pronase E treatment.	DIA-MS acquisition	iProX / ProteomeXchange: PXD078800; iProX project: IPX0017397000	DMSO control group.
Dmso3.raw	Vendor raw MS file	Raw data	DMSO vehicle control	3	Raw DIA-MS file for DMSO vehicle control replicate 3; no ginkgolide J and no Pronase E treatment.	DIA-MS acquisition	iProX / ProteomeXchange: PXD078800; iProX project: IPX0017397000	DMSO control group.
M1.raw	Vendor raw MS file	Raw data	Protease-only group	1	Raw DIA-MS file for protease-only replicate 1; PASMC lysate treated with Pronase E without ginkgolide J.	DIA-MS acquisition	iProX / ProteomeXchange: PXD078800; iProX project: IPX0017397000	M denotes the protease-only group, not a disease model group.
M2.raw	Vendor raw MS file	Raw data	Protease-only group	2	Raw DIA-MS file for protease-only replicate 2; PASMC lysate treated with Pronase E without ginkgolide J.	DIA-MS acquisition	iProX / ProteomeXchange: PXD078800; iProX project: IPX0017397000	M denotes the protease-only group, not a disease model group.
M3.raw	Vendor raw MS file	Raw data	Protease-only group	3	Raw DIA-MS file for protease-only replicate 3; PASMC lysate treated with Pronase E without ginkgolide J.	DIA-MS acquisition	iProX / ProteomeXchange: PXD078800; iProX project: IPX0017397000	M denotes the protease-only group, not a disease model group.
GJ1.raw	Vendor raw MS file	Raw data	Ginkgolide J plus protease group	1	Raw DIA-MS file for ginkgolide J plus protease replicate 1; PASMC lysate incubated with ginkgolide J at 25 μM for 1 h before Pronase E digestion.	DIA-MS acquisition	iProX / ProteomeXchange: PXD078800; iProX project: IPX0017397000	GJ final concentration in the DARTS reaction: 25 μM.
GJ2.raw	Vendor raw MS file	Raw data	Ginkgolide J plus protease group	2	Raw DIA-MS file for ginkgolide J plus protease replicate 2; PASMC lysate incubated with ginkgolide J at 25 μM for 1 h before Pronase E digestion.	DIA-MS acquisition	iProX / ProteomeXchange: PXD078800; iProX project: IPX0017397000	GJ final concentration in the DARTS reaction: 25 μM.
GJ3.raw	Vendor raw MS file	Raw data	Ginkgolide J plus protease group	3	Raw DIA-MS file for ginkgolide J plus protease replicate 3; PASMC lysate incubated with ginkgolide J at 25 μM for 1 h before Pronase E digestion.	DIA-MS acquisition	iProX / ProteomeXchange: PXD078800; iProX project: IPX0017397000	GJ final concentration in the DARTS reaction: 25 μM.
DIA_NN_search_outputs.zip	Compressed archive	Processed data	All groups	N/A	Archive containing DIA-NN search outputs, including report.parquet, matrix files, protein description, statistics, manifest, log files, first-pass outputs, spectral-library-related outputs when available, and DIA-NN QC reports.	DIA-NN processing and quality control	iProX / ProteomeXchange: PXD078800; iProX project: IPX0017397000	Generated using DIA-NN version 2.2.0.
report.parquet	DIA-NN output file	Processed data	All groups	N/A	DIA-NN report file containing peptide/precursor-level search output and quantitative information.	DIA-NN search output	Inside DIA_NN_search_outputs.zip	Included as a processed DIA-NN output.
report.pg_matrix.tsv	DIA-NN matrix file	Processed data	All groups	N/A	Protein group quantitative matrix used as an input for downstream DARTS-MS protein-level analyses.	Protein group quantification	Inside DIA_NN_search_outputs.zip	Related to Supplementary Table S2.
report.pr_matrix.tsv	DIA-NN matrix file	Processed data	All groups	N/A	Precursor quantitative matrix generated by DIA-NN.	Precursor quantification	Inside DIA_NN_search_outputs.zip	Processed DIA-NN output.
report.gg_matrix.tsv	DIA-NN matrix file	Processed data	All groups	N/A	Gene group quantitative matrix generated by DIA-NN.	Gene-level quantification	Inside DIA_NN_search_outputs.zip	Processed DIA-NN output.
report.unique_genes_matrix.tsv	DIA-NN matrix file	Processed data	All groups	N/A	Unique gene quantitative matrix generated by DIA-NN.	Unique gene-level quantification	Inside DIA_NN_search_outputs.zip	Processed DIA-NN output.
report.protein_description.tsv	DIA-NN annotation file	Processed data	All groups	N/A	Protein description and annotation file generated during DIA-NN processing.	Protein annotation	Inside DIA_NN_search_outputs.zip	Processed DIA-NN output.
report.stats.tsv	DIA-NN statistics file	Quality control	All groups	N/A	DIA-NN statistical summary file.	DIA-NN quality control	Inside DIA_NN_search_outputs.zip	Processed DIA-NN output.
report.manifest.txt	DIA-NN manifest file	Metadata	All groups	N/A	Manifest file describing the DIA-NN processing run and associated input/output files.	DIA-NN metadata	Inside DIA_NN_search_outputs.zip	Processed DIA-NN output.
report.log.txt	DIA-NN log file	Quality control	All groups	N/A	DIA-NN processing log file.	DIA-NN quality control	Inside DIA_NN_search_outputs.zip	Processed DIA-NN output.
uniprotkb_iRT_Rattus norvegicus_10116_2025_03_05.fasta	FASTA database file	Database	N/A	N/A	UniProt Rattus norvegicus FASTA database with iRT sequences used for sequence annotation.	Database search / sequence annotation	iProX / ProteomeXchange: PXD078800; iProX project: IPX0017397000	Species: Rattus norvegicus.
DARTS_MS_sample_metadata.xlsx	Spreadsheet	Metadata	All groups	N/A	Sample metadata and experimental design information for the DARTS-MS experiment.	Sample annotation and experimental design	iProX / ProteomeXchange: PXD078800; iProX project: IPX0017397000	Describes group definitions, treatments, raw file names, and LC-MS/MS processing metadata.
GJ_DARTS_MS_SDRF.tsv	SDRF metadata file	Metadata	All groups	N/A	Sample-to-raw-file mapping file prepared for repository submission.	Repository metadata	iProX / ProteomeXchange: PXD078800; iProX project: IPX0017397000	Used for iProX/ProteomeXchange submission.
README_dataset_description.txt	Plain-text README	Metadata	All groups	N/A	Dataset-level description including study design, DARTS-MS conditions, LC-MS/MS acquisition, data processing, file organization, and interpretation notes.	Repository documentation	iProX / ProteomeXchange: PXD078800; iProX project: IPX0017397000	Provides dataset-level documentation.
Analysis_tables.zip	Compressed archive	Derived results	All groups	N/A	Archive containing downstream analysis tables corresponding to the manuscript supplementary tables.	Downstream analysis output	iProX / ProteomeXchange: PXD078800; iProX project: IPX0017397000	Contains all quantified proteins, ANOVA-significant proteins, strict DARTS candidates, pathway-focused candidates, and enrichment results.
All_quantified_DARTS_MS_proteins.xlsx	Spreadsheet	Processed quantitative table	All groups	N/A	All quantified DARTS-MS proteins after preprocessing.	Protein quantification	Inside Analysis_tables.zip	Corresponds to Supplementary Table S2; 7081 quantified proteins.
ANOVA_significant_DARTS_MS_proteins.xlsx	Spreadsheet	Derived result table	All groups	N/A	Company report-defined ANOVA-significant DARTS-MS proteins.	Initial group-level screening	Inside Analysis_tables.zip	Corresponds to Supplementary Table S3; 2560 proteins selected using ANOVA P value < 0.05.
Strict_GJ_DARTS_candidates.xlsx	Spreadsheet	Derived result table	All groups	N/A	Strict ginkgolide J-associated protease-susceptibility candidate proteins retained after pairwise DARTS reanalysis.	Pairwise DARTS candidate screening	Inside Analysis_tables.zip	Corresponds to Supplementary Table S4; 1235 strict candidates, including 1210 putative protection/stabilization candidates and 25 opposite-pattern candidates.
MEK_ERK_MAPK_DARTS_candidates.xlsx	Spreadsheet	Derived result table	All groups	N/A	MEK/ERK- and MAPK-associated candidates detected among the strict DARTS-MS candidate proteins.	Pathway-focused candidate extraction	Inside Analysis_tables.zip	Corresponds to Supplementary Table S5; supports MEK1/ERK1/2 pathway prioritization.
GO_KEGG_DARTS_candidates.xlsx	Spreadsheet	Derived result table	All groups	N/A	GO and KEGG enrichment results based on the strict ginkgolide J-associated protease-susceptibility candidate set.	Functional enrichment analysis	Inside Analysis_tables.zip	Corresponds to Supplementary Table S6.
Analysis_scripts.zip	Compressed archive	Analysis scripts	All groups	N/A	R scripts used for pairwise DARTS-MS reanalysis, GO/KEGG enrichment analysis, and enrichment figure generation.	Reproducible analysis	iProX / ProteomeXchange: PXD078800; iProX project: IPX0017397000	Contains downstream analysis scripts used to generate manuscript analysis tables and enrichment plots.

## Sheet: Notes
Item	Description
Dataset title	DARTS-MS chemoproteomic profiling of ginkgolide J-associated protease-susceptibility candidate proteins in rat PASMC lysates
Repository accession	ProteomeXchange accession PXD078800; iProX project IPX0017397000
Experimental design	Three groups with three biological replicates per group: DMSO vehicle control, M protease-only group, and GJ plus protease group.
Important group definition	M denotes the protease-only group in this DARTS-MS experiment, not a disease model group.
DARTS-MS conditions	Primary rat PASMC total protein lysate; ginkgolide J 25 μM for 1 h; Pronase E at 1:700 for 30 min at 37.5 °C; proteolysis terminated with protease inhibitor cocktail.
LC-MS/MS acquisition	DIA-MS on Vanquish Neo nano-UPLC coupled to an Astral Zoom mass spectrometer; repository instrument annotation: Orbitrap Astral.
Data processing	DIA-NN version 2.2.0; UniProt Rattus norvegicus FASTA with iRT sequences; q-value threshold 0.01.
Interpretation note	DARTS-MS measures ligand-associated changes in protease susceptibility rather than steady-state protein expression. Candidate proteins should not be interpreted as conventional differentially expressed proteins or confirmed direct binding targets.
Source files used to prepare this table	README_dataset_description.txt and DARTS_MS_sample_metadata.xlsx.
