# Supplementary material for: Serum Pharmacochemistry-Guided DARTS-MS Profiling Reveals Potential Mechanisms of Caragana jubata Against Hypoxic Pulmonary Hypertension
Source: Int J Mol Sci. 2026 Jun 27;27(13):5815. doi: 10.3390/ijms27135815 (PMC13361411; doi:10.3390/ijms27135815)
Supplement: Supplementary file 1 [file ijms-27-05815-s001.zip › Supplementary Tables/Supplementary Table S8.xlsx]

## Sheet: Summary
Supplementary Table S8	Serum-exposed chemical features detected after ECJ administration
Dataset	Serum pharmacochemistry analysis of ECJ-treated rat serum
Total serum-exposed features	47
Prototype components	11
Potential metabolites	36
Representative testable candidate	Serum-exposed prototype feature putatively annotated as ginkgolide J
Ginkgolide J annotation note	Detected in positive ion mode at RT 5.17 min with [M+H-H2O]+, observed m/z 407.1331, theoretical m/z 407.1336, mass error -1.42 ppm, and no informative MS/MS fragment ions (NF).
Important interpretation note	Serum pharmacochemistry was used for qualitative feature prioritization. Assignments without authentic standard co-elution and matched standard MS/MS confirmation should be interpreted as putative annotations.

## Sheet: All serum-exposed features
All serum-exposed chemical features detected after ECJ administration
Feature No.	Internal feature ID	Feature category	Compound name	Retention time (min)	Ion mode	Adduct	Observed m/z	Theoretical m/z	Mass error (ppm)	Fragment ions	Formula	Reference database	Annotation level	Annotation basis / notes
1	M0001	Prototype component	Isorhapontigenin	5.98	Negative	M-H	257.082	257.082	-1.35	241.0504, 242.058, 257.0815	C15H14O4	TCM	level1	Retention behavior, accurate mass, isotope/adduct assignment, and database/reference matching; MS/MS fragment information available
2	M0008	Prototype component	Panasenoside	4.6	Negative	M-H	609.146	609.146	-0.83	85.0293, 113.0242, 175.0243, 257.0822, 433.1133, 609.1453	C27H30O16	TCM	level2	Retention behavior, accurate mass, isotope/adduct assignment, and database/reference matching; MS/MS fragment information available
3	M0009	Prototype component	Secoisolariciresinol monoglucoside	4.72	Positive	M+NH4, M+Na	547.216	547.215	2.37	NF	C26H36O11	TCM	level2	Retention behavior, accurate mass, isotope/adduct assignment, and database/reference matching; no informative MS/MS fragment ions detected
4	M0010	Prototype component	Hispidin	4.98	Negative	M-H	245.047	245.046	4.57	79.9573, 165.0556, 165.0917, 177.0191, 205.0157, 245.0124, 245.0485	C13H10O5	TCM	level2	Retention behavior, accurate mass, isotope/adduct assignment, and database/reference matching; MS/MS fragment information available
5	M0011	Prototype component	Ginkgolide J	5.17	Positive	M+H-H2O	407.133	407.134	-1.42	NF	C20H24O10	TCM	level2	Retention behavior, accurate mass, isotope/adduct assignment, and database/reference matching; no informative MS/MS fragment ions detected
6	M0042	Prototype component	glehlinoside c	4.42	Negative	M-H	551.176	551.177	-1.05	195.0660, 227.0713, 235.0609, 282.0893, 341.1025, 359.1502, 389.1216, 431.1350, 491.1548, 551.1766	C26H32O13	HERB	level2	Retention behavior, accurate mass, isotope/adduct assignment, and database/reference matching; MS/MS fragment information available
7	M0043	Prototype component	Eucommin A	4.86	Negative	M+FA-H	595.203	595.203	-0.99	231.0668, 257.0453, 271.0974, 275.0575, 301.0352, 319.0456, 369.1353, 373.1294, 433.1513, 595.2066	C27H34O12	HERB	level2	Retention behavior, accurate mass, isotope/adduct assignment, and database/reference matching; MS/MS fragment information available
8	M0044	Prototype component	(+)-1-hydroxypinoresinol-4'-o-β-d-glucopyra noside	4.92	Negative	M-H	535.182	535.182	-0.18	85.0295, 113.0243, 175.0246, 329.1377, 535.0518, 535.181	C26H32O12	HERB	level2	Retention behavior, accurate mass, isotope/adduct assignment, and database/reference matching; MS/MS fragment information available
9	M0045	Prototype component	lanceolin	5.38	Negative	M-H	463.124	463.125	-1.4	NF	C22H24O11	HERB	level2	Retention behavior, accurate mass, isotope/adduct assignment, and database/reference matching; no informative MS/MS fragment ions detected
10	M0046	Prototype component	Tripdiolide	5.51	Negative	2M-H	751.297	751.297	-0.06	NF	C20H24O7	HERB	level2	Retention behavior, accurate mass, isotope/adduct assignment, and database/reference matching; no informative MS/MS fragment ions detected
11	M0047	Prototype component	Damnacantal	7.76	Negative	M-H, 2M-H	281.045	281.046	-1.34	253.0504, 281.0452	C16H10O5	HERB	level2	Retention behavior, accurate mass, isotope/adduct assignment, and database/reference matching; MS/MS fragment information available
12	M0002	Potential metabolite	Ononetin_M1	4.7	Negative	M-H	499.055	499.055	-1.44	113.0241, 243.0656, 323.0216, 419.0967, 499.0542	C20H20O13S	PRODUCT	level1	Retention behavior, accurate mass, isotope/adduct assignment, and database/reference matching; MS/MS fragment information available
13	M0003	Potential metabolite	(+-)-Aklavinone_M1	5.02	Negative	M+FA-H	569.06	569.061	-0.68	113.0247, 298.0463, 313.0706, 455.0901, 489.1024, 569.0582	C22H20O13S	PRODUCT	level1	Retention behavior, accurate mass, isotope/adduct assignment, and database/reference matching; MS/MS fragment information available
14	M0004	Potential metabolite	Dihydrokaempferide_M1	5.59	Negative	M-H2O-H	457.077	457.078	-1.83	152.9958, 175.0256, 209.0015, 230.6046, 252.9172, 281.0441, 305.1418, 377.0684, 421.5316, 457.0768	C22H20O12	PRODUCT	level1	Retention behavior, accurate mass, isotope/adduct assignment, and database/reference matching; MS/MS fragment information available
15	M0005	Potential metabolite	Questin_M1	5.89	Negative	M-H	351.017	351.018	-2.28	61.9884, 75.1909, 131.2932, 146.966, 146.9822, 153.7871, 210.6042, 271.0614, 351.0137	C15H12O8S	PRODUCT	level1	Retention behavior, accurate mass, isotope/adduct assignment, and database/reference matching; MS/MS fragment information available
16	M0006	Potential metabolite	Formononetin_M1	5.98	Negative	M-H	473.108	473.109	-2.2	59.0139, 71.0139, 85.0295, 99.0088, 113.0246, 175.025, 282.0529, 297.0755, 473.1125	C23H22O11	PRODUCT	level1	Retention behavior, accurate mass, isotope/adduct assignment, and database/reference matching; MS/MS fragment information available
17	M0007	Potential metabolite	Bile acid_M1	8.87	Negative	M+FA-H	451.269	451.27	-1.42	267.0659, 297.0764, 405.2639, 423.2744, 451.1432, 451.2693	C24H38O5	PRODUCT	level1	Retention behavior, accurate mass, isotope/adduct assignment, and database/reference matching; MS/MS fragment information available
18	M0012	Potential metabolite	L-Threonic acid_M1	1.11	Negative	M-H	325.042	325.041	1.24	NF	C10H14O12	PRODUCT	level2	Retention behavior, accurate mass, isotope/adduct assignment, and database/reference matching; no informative MS/MS fragment ions detected
19	M0013	Potential metabolite	3-Hydroxyacetophenone_M1	3.79	Negative	M+FA-H	277.002	277.002	-3.17	NF	C8H8O6S	PRODUCT	level2	Retention behavior, accurate mass, isotope/adduct assignment, and database/reference matching; no informative MS/MS fragment ions detected
20	M0014	Potential metabolite	ethyl-3,4-dihydroxyphenyl lactate_M1	4.34	Negative	M-H	303.017	303.018	-2.3	96.9600, 164.0475, 179.0711, 182.9054, 184.9193, 208.0367, 223.0609, 235.9271, 256.8936, 303.0173	C11H12O8S	PRODUCT	level2	Retention behavior, accurate mass, isotope/adduct assignment, and database/reference matching; MS/MS fragment information available
21	M0015	Potential metabolite	Kaempferol 3-alpha-L-arabinopyranoside_M1	4.36	Negative	M-H2O-H	509.039	509.039	-1.42	NF	C21H20O14S	PRODUCT	level2	Retention behavior, accurate mass, isotope/adduct assignment, and database/reference matching; no informative MS/MS fragment ions detected
22	M0016	Potential metabolite	Clove 3_M1	4.38	Negative	M-H2O-H	443.065	443.065	-1.82	NF	C18H22O12S	PRODUCT	level2	Retention behavior, accurate mass, isotope/adduct assignment, and database/reference matching; no informative MS/MS fragment ions detected
23	M0017	Potential metabolite	3,8-Dihydroxy-9-methoxypterocarpan_M1	4.42	Negative	M-H	463.088	463.088	-1.1	116.0688, 125.0244, 158.7901, 159.4444, 209.8661, 259.0609, 287.0555, 373.8524, 449.2337, 463.0890	C21H20O12	PRODUCT	level2	Retention behavior, accurate mass, isotope/adduct assignment, and database/reference matching; MS/MS fragment information available
24	M0018	Potential metabolite	3,7,4'-Trihydroxyflavone_M1	4.46	Negative	M-H	525.034	525.034	-1.35	NF	C21H18O14S	PRODUCT	level2	Retention behavior, accurate mass, isotope/adduct assignment, and database/reference matching; no informative MS/MS fragment ions detected
25	M0019	Potential metabolite	iridoid glucoside_M1	4.52	Negative	M-H2O-H	483.06	483.06	-1.63	97.3083, 137.7582, 212.002, 224.9586, 227.0712, 307.0274, 365.2023, 446.4214, 483.0601	C20H22O13S	PRODUCT	level2	Retention behavior, accurate mass, isotope/adduct assignment, and database/reference matching; MS/MS fragment information available
26	M0020	Potential metabolite	Emodin-1-O-beta-D-glucopyranoside_M1	4.58	Negative	M-H	513.07	513.071	-2.04	257.0811, 337.038, 433.1147, 445.1888, 513.0698	C21H22O13S	PRODUCT	level2	Retention behavior, accurate mass, isotope/adduct assignment, and database/reference matching; MS/MS fragment information available
27	M0021	Potential metabolite	Trifolirhizin_M1	4.66	Negative	M-H2O-H	429.082	429.083	-2.12	NF	C21H20O11	PRODUCT	level2	Retention behavior, accurate mass, isotope/adduct assignment, and database/reference matching; no informative MS/MS fragment ions detected
28	M0022	Potential metabolite	Velutin_M1	4.74	Negative	M-H	569.06	569.061	-0.8	270.1329, 298.0486, 313.0716, 393.013, 393.0282, 568.2512, 568.7482, 569.0587	C23H22O15S	PRODUCT	level2	Retention behavior, accurate mass, isotope/adduct assignment, and database/reference matching; MS/MS fragment information available
29	M0023	Potential metabolite	Avicularin_M1	4.98	Negative	M-H	527.05	527.05	-0.96	149.1813, 173.9726, 199.6898, 271.0604, 294.3387, 351.0165, 401.9916, 432.8337, 447.0917, 527.0495	C21H20O14S	PRODUCT	level2	Retention behavior, accurate mass, isotope/adduct assignment, and database/reference matching; MS/MS fragment information available
30	M0024	Potential metabolite	3,4-dihydroxybenzalacetone_M1	5	Negative	M-H	243.033	243.033	-1.69	116.9286, 122.8945, 146.9615, 163.0399, 163.0763, 174.9557, 208.4956, 208.9944, 210.5756, 243.0328	C10H12O5S	PRODUCT	level2	Retention behavior, accurate mass, isotope/adduct assignment, and database/reference matching; MS/MS fragment information available
31	M0025	Potential metabolite	Syringaresinol_M1	5.14	Negative	M-H	593.187	593.188	-1.08	99.0084, 113.0243, 142.3420, 175.0246, 181.0501, 187.0065, 208.2704, 356.1415, 417.1555, 593.1857	C28H34O14	PRODUCT	level2	Retention behavior, accurate mass, isotope/adduct assignment, and database/reference matching; MS/MS fragment information available
32	M0026	Potential metabolite	Quercetin_M1	5.22	Negative	M-H	461.072	461.072	-1.12	NF	C21H18O12	PRODUCT	level2	Retention behavior, accurate mass, isotope/adduct assignment, and database/reference matching; no informative MS/MS fragment ions detected
33	M0027	Potential metabolite	(4E,6E)-1,7-bis(3,4-dihydroxyphenyl)hepta-4,6-dien-3-one_M1	5.23	Negative	M+FA-H	469.08	469.081	-2.9	113.0247, 187.0071, 209.3348, 213.0916, 293.0485, 389.1229, 469.0792	C19H20O9S	PRODUCT	level2	Retention behavior, accurate mass, isotope/adduct assignment, and database/reference matching; MS/MS fragment information available
34	M0028	Potential metabolite	Damnacantal_M1	5.51	Negative	M-H2O-H	469.08	469.078	4.74	113.0242, 175.0246, 213.0915, 293.0483, 389.1233, 469.0798	C23H20O12	PRODUCT	level2	Retention behavior, accurate mass, isotope/adduct assignment, and database/reference matching; MS/MS fragment information available
35	M0029	Potential metabolite	Damnacantal_M2	5.55	Negative	M-H	475.087	475.088	-1.62	85.0297, 113.0241, 175.0248, 208.9372, 284.0316, 299.0552, 475.0868	C22H20O12	PRODUCT	level2	Retention behavior, accurate mass, isotope/adduct assignment, and database/reference matching; MS/MS fragment information available
36	M0030	Potential metabolite	Prudomestin_M1	5.63	Negative	M-H2O-H	487.087	487.088	-2.07	161.2146, 175.0249, 207.9189, 220.9140, 296.0316, 311.0560, 316.8748, 354.3450, 441.1154, 487.0850	C23H22O13	PRODUCT	level2	Retention behavior, accurate mass, isotope/adduct assignment, and database/reference matching; MS/MS fragment information available
37	M0031	Potential metabolite	Physcion 8-O-beta-D-glucopyranoside_M1	5.7	Negative	M-H2O-H	443.097	443.098	-2.43	NF	C22H22O11	PRODUCT	level2	Retention behavior, accurate mass, isotope/adduct assignment, and database/reference matching; no informative MS/MS fragment ions detected
38	M0032	Potential metabolite	Glycitin_M1	5.7	Negative	M-H	473.108	473.109	-2.42	NF	C23H22O11	PRODUCT	level2	Retention behavior, accurate mass, isotope/adduct assignment, and database/reference matching; no informative MS/MS fragment ions detected
39	M0033	Potential metabolite	Isolapachol_M1	5.89	Negative	M-H	335.022	335.023	-1.89	NF	C15H12O7S	PRODUCT	level2	Retention behavior, accurate mass, isotope/adduct assignment, and database/reference matching; no informative MS/MS fragment ions detected
40	M0034	Potential metabolite	eupalinilide f_M1	5.89	Negative	M-H2O-H	389.123	389.124	-2.6	75.0089, 79.9572, 85.0292, 113.0244, 175.0243, 213.0914, 321.1338, 389.1269	C20H24O9	PRODUCT	level2	Retention behavior, accurate mass, isotope/adduct assignment, and database/reference matching; MS/MS fragment information available
41	M0035	Potential metabolite	Oroxylin A_M1	6.15	Negative	M-H	459.093	459.093	-1.56	85.0299, 95.0142, 99.0087, 113.0242, 175.025, 255.0661, 283.0608, 459.0914	C22H20O11	PRODUCT	level2	Retention behavior, accurate mass, isotope/adduct assignment, and database/reference matching; MS/MS fragment information available
42	M0036	Potential metabolite	1-O-[beta-D-Xylopyranosyl-(1-6)-beta-D-glucopyranosyl]-8-hydroxy-3,7-dimethoxyxanthone_M1	6.23	Negative	M-H	381.028	381.029	-2.18	84.2310, 85.7551, 85.8592, 201.0230, 208.2911, 247.6714, 286.0473, 301.0703, 356.4611, 381.0268	C16H14O9S	PRODUCT	level2	Retention behavior, accurate mass, isotope/adduct assignment, and database/reference matching; MS/MS fragment information available
43	M0037	Potential metabolite	3-O-Methyluralenol_M1	6.46	Negative	M+FA-H	431.098	431.099	-2.15	NF	C20H18O8	PRODUCT	level2	Retention behavior, accurate mass, isotope/adduct assignment, and database/reference matching; no informative MS/MS fragment ions detected
44	M0038	Potential metabolite	15-hydroxy-9-oxoprosta-10,13-dien-1-oic acid_M1	6.6	Negative	M-H2O-H	415.179	415.18	-1.64	96.9599, 415.1794	C20H34O8S	PRODUCT	level2	Retention behavior, accurate mass, isotope/adduct assignment, and database/reference matching; MS/MS fragment information available
45	M0039	Potential metabolite	Blumeatin_M1	6.83	Negative	M-H2O-H	377.033	377.034	-1.2	NF	C17H16O9S	PRODUCT	level2	Retention behavior, accurate mass, isotope/adduct assignment, and database/reference matching; no informative MS/MS fragment ions detected
46	M0040	Potential metabolite	Isoparvifuran_M1	7.34	Negative	M-H2O-H	315.033	315.033	0.31	NF	C16H14O6S	PRODUCT	level2	Retention behavior, accurate mass, isotope/adduct assignment, and database/reference matching; no informative MS/MS fragment ions detected
47	M0041	Potential metabolite	[12]-gingerol_M1	9.27	Positive	M+NH4	490.247	490.247	-0.29	208.529, 328.2556, 431.2086, 449.2203, 490.2486	C23H36O8S	PRODUCT	level2	Retention behavior, accurate mass, isotope/adduct assignment, and database/reference matching; MS/MS fragment information available

## Sheet: Prototype components
Prototype serum-exposed components
Feature No.	Internal feature ID	Feature category	Compound name	Retention time (min)	Ion mode	Adduct	Observed m/z	Theoretical m/z	Mass error (ppm)	Fragment ions	Formula	Reference database	Annotation level	Annotation basis / notes
1	M0001	Prototype component	Isorhapontigenin	5.98	Negative	M-H	257.082	257.082	-1.35	241.0504, 242.058, 257.0815	C15H14O4	TCM	level1	Retention behavior, accurate mass, isotope/adduct assignment, and database/reference matching; MS/MS fragment information available
2	M0008	Prototype component	Panasenoside	4.6	Negative	M-H	609.146	609.146	-0.83	85.0293, 113.0242, 175.0243, 257.0822, 433.1133, 609.1453	C27H30O16	TCM	level2	Retention behavior, accurate mass, isotope/adduct assignment, and database/reference matching; MS/MS fragment information available
3	M0009	Prototype component	Secoisolariciresinol monoglucoside	4.72	Positive	M+NH4, M+Na	547.216	547.215	2.37	NF	C26H36O11	TCM	level2	Retention behavior, accurate mass, isotope/adduct assignment, and database/reference matching; no informative MS/MS fragment ions detected
4	M0010	Prototype component	Hispidin	4.98	Negative	M-H	245.047	245.046	4.57	79.9573, 165.0556, 165.0917, 177.0191, 205.0157, 245.0124, 245.0485	C13H10O5	TCM	level2	Retention behavior, accurate mass, isotope/adduct assignment, and database/reference matching; MS/MS fragment information available
5	M0011	Prototype component	Ginkgolide J	5.17	Positive	M+H-H2O	407.133	407.134	-1.42	NF	C20H24O10	TCM	level2	Retention behavior, accurate mass, isotope/adduct assignment, and database/reference matching; no informative MS/MS fragment ions detected
6	M0042	Prototype component	glehlinoside c	4.42	Negative	M-H	551.176	551.177	-1.05	195.0660, 227.0713, 235.0609, 282.0893, 341.1025, 359.1502, 389.1216, 431.1350, 491.1548, 551.1766	C26H32O13	HERB	level2	Retention behavior, accurate mass, isotope/adduct assignment, and database/reference matching; MS/MS fragment information available
7	M0043	Prototype component	Eucommin A	4.86	Negative	M+FA-H	595.203	595.203	-0.99	231.0668, 257.0453, 271.0974, 275.0575, 301.0352, 319.0456, 369.1353, 373.1294, 433.1513, 595.2066	C27H34O12	HERB	level2	Retention behavior, accurate mass, isotope/adduct assignment, and database/reference matching; MS/MS fragment information available
8	M0044	Prototype component	(+)-1-hydroxypinoresinol-4'-o-β-d-glucopyra noside	4.92	Negative	M-H	535.182	535.182	-0.18	85.0295, 113.0243, 175.0246, 329.1377, 535.0518, 535.181	C26H32O12	HERB	level2	Retention behavior, accurate mass, isotope/adduct assignment, and database/reference matching; MS/MS fragment information available
9	M0045	Prototype component	lanceolin	5.38	Negative	M-H	463.124	463.125	-1.4	NF	C22H24O11	HERB	level2	Retention behavior, accurate mass, isotope/adduct assignment, and database/reference matching; no informative MS/MS fragment ions detected
10	M0046	Prototype component	Tripdiolide	5.51	Negative	2M-H	751.297	751.297	-0.06	NF	C20H24O7	HERB	level2	Retention behavior, accurate mass, isotope/adduct assignment, and database/reference matching; no informative MS/MS fragment ions detected
11	M0047	Prototype component	Damnacantal	7.76	Negative	M-H, 2M-H	281.045	281.046	-1.34	253.0504, 281.0452	C16H10O5	HERB	level2	Retention behavior, accurate mass, isotope/adduct assignment, and database/reference matching; MS/MS fragment information available

## Sheet: Potential metabolites
Potential serum-exposed metabolites
Feature No.	Internal feature ID	Feature category	Compound name	Retention time (min)	Ion mode	Adduct	Observed m/z	Theoretical m/z	Mass error (ppm)	Fragment ions	Formula	Reference database	Annotation level	Annotation basis / notes
12	M0002	Potential metabolite	Ononetin_M1	4.7	Negative	M-H	499.055	499.055	-1.44	113.0241, 243.0656, 323.0216, 419.0967, 499.0542	C20H20O13S	PRODUCT	level1	Retention behavior, accurate mass, isotope/adduct assignment, and database/reference matching; MS/MS fragment information available
13	M0003	Potential metabolite	(+-)-Aklavinone_M1	5.02	Negative	M+FA-H	569.06	569.061	-0.68	113.0247, 298.0463, 313.0706, 455.0901, 489.1024, 569.0582	C22H20O13S	PRODUCT	level1	Retention behavior, accurate mass, isotope/adduct assignment, and database/reference matching; MS/MS fragment information available
14	M0004	Potential metabolite	Dihydrokaempferide_M1	5.59	Negative	M-H2O-H	457.077	457.078	-1.83	152.9958, 175.0256, 209.0015, 230.6046, 252.9172, 281.0441, 305.1418, 377.0684, 421.5316, 457.0768	C22H20O12	PRODUCT	level1	Retention behavior, accurate mass, isotope/adduct assignment, and database/reference matching; MS/MS fragment information available
15	M0005	Potential metabolite	Questin_M1	5.89	Negative	M-H	351.017	351.018	-2.28	61.9884, 75.1909, 131.2932, 146.966, 146.9822, 153.7871, 210.6042, 271.0614, 351.0137	C15H12O8S	PRODUCT	level1	Retention behavior, accurate mass, isotope/adduct assignment, and database/reference matching; MS/MS fragment information available
16	M0006	Potential metabolite	Formononetin_M1	5.98	Negative	M-H	473.108	473.109	-2.2	59.0139, 71.0139, 85.0295, 99.0088, 113.0246, 175.025, 282.0529, 297.0755, 473.1125	C23H22O11	PRODUCT	level1	Retention behavior, accurate mass, isotope/adduct assignment, and database/reference matching; MS/MS fragment information available
17	M0007	Potential metabolite	Bile acid_M1	8.87	Negative	M+FA-H	451.269	451.27	-1.42	267.0659, 297.0764, 405.2639, 423.2744, 451.1432, 451.2693	C24H38O5	PRODUCT	level1	Retention behavior, accurate mass, isotope/adduct assignment, and database/reference matching; MS/MS fragment information available
18	M0012	Potential metabolite	L-Threonic acid_M1	1.11	Negative	M-H	325.042	325.041	1.24	NF	C10H14O12	PRODUCT	level2	Retention behavior, accurate mass, isotope/adduct assignment, and database/reference matching; no informative MS/MS fragment ions detected
19	M0013	Potential metabolite	3-Hydroxyacetophenone_M1	3.79	Negative	M+FA-H	277.002	277.002	-3.17	NF	C8H8O6S	PRODUCT	level2	Retention behavior, accurate mass, isotope/adduct assignment, and database/reference matching; no informative MS/MS fragment ions detected
20	M0014	Potential metabolite	ethyl-3,4-dihydroxyphenyl lactate_M1	4.34	Negative	M-H	303.017	303.018	-2.3	96.9600, 164.0475, 179.0711, 182.9054, 184.9193, 208.0367, 223.0609, 235.9271, 256.8936, 303.0173	C11H12O8S	PRODUCT	level2	Retention behavior, accurate mass, isotope/adduct assignment, and database/reference matching; MS/MS fragment information available
21	M0015	Potential metabolite	Kaempferol 3-alpha-L-arabinopyranoside_M1	4.36	Negative	M-H2O-H	509.039	509.039	-1.42	NF	C21H20O14S	PRODUCT	level2	Retention behavior, accurate mass, isotope/adduct assignment, and database/reference matching; no informative MS/MS fragment ions detected
22	M0016	Potential metabolite	Clove 3_M1	4.38	Negative	M-H2O-H	443.065	443.065	-1.82	NF	C18H22O12S	PRODUCT	level2	Retention behavior, accurate mass, isotope/adduct assignment, and database/reference matching; no informative MS/MS fragment ions detected
23	M0017	Potential metabolite	3,8-Dihydroxy-9-methoxypterocarpan_M1	4.42	Negative	M-H	463.088	463.088	-1.1	116.0688, 125.0244, 158.7901, 159.4444, 209.8661, 259.0609, 287.0555, 373.8524, 449.2337, 463.0890	C21H20O12	PRODUCT	level2	Retention behavior, accurate mass, isotope/adduct assignment, and database/reference matching; MS/MS fragment information available
24	M0018	Potential metabolite	3,7,4'-Trihydroxyflavone_M1	4.46	Negative	M-H	525.034	525.034	-1.35	NF	C21H18O14S	PRODUCT	level2	Retention behavior, accurate mass, isotope/adduct assignment, and database/reference matching; no informative MS/MS fragment ions detected
25	M0019	Potential metabolite	iridoid glucoside_M1	4.52	Negative	M-H2O-H	483.06	483.06	-1.63	97.3083, 137.7582, 212.002, 224.9586, 227.0712, 307.0274, 365.2023, 446.4214, 483.0601	C20H22O13S	PRODUCT	level2	Retention behavior, accurate mass, isotope/adduct assignment, and database/reference matching; MS/MS fragment information available
26	M0020	Potential metabolite	Emodin-1-O-beta-D-glucopyranoside_M1	4.58	Negative	M-H	513.07	513.071	-2.04	257.0811, 337.038, 433.1147, 445.1888, 513.0698	C21H22O13S	PRODUCT	level2	Retention behavior, accurate mass, isotope/adduct assignment, and database/reference matching; MS/MS fragment information available
27	M0021	Potential metabolite	Trifolirhizin_M1	4.66	Negative	M-H2O-H	429.082	429.083	-2.12	NF	C21H20O11	PRODUCT	level2	Retention behavior, accurate mass, isotope/adduct assignment, and database/reference matching; no informative MS/MS fragment ions detected
28	M0022	Potential metabolite	Velutin_M1	4.74	Negative	M-H	569.06	569.061	-0.8	270.1329, 298.0486, 313.0716, 393.013, 393.0282, 568.2512, 568.7482, 569.0587	C23H22O15S	PRODUCT	level2	Retention behavior, accurate mass, isotope/adduct assignment, and database/reference matching; MS/MS fragment information available
29	M0023	Potential metabolite	Avicularin_M1	4.98	Negative	M-H	527.05	527.05	-0.96	149.1813, 173.9726, 199.6898, 271.0604, 294.3387, 351.0165, 401.9916, 432.8337, 447.0917, 527.0495	C21H20O14S	PRODUCT	level2	Retention behavior, accurate mass, isotope/adduct assignment, and database/reference matching; MS/MS fragment information available
30	M0024	Potential metabolite	3,4-dihydroxybenzalacetone_M1	5	Negative	M-H	243.033	243.033	-1.69	116.9286, 122.8945, 146.9615, 163.0399, 163.0763, 174.9557, 208.4956, 208.9944, 210.5756, 243.0328	C10H12O5S	PRODUCT	level2	Retention behavior, accurate mass, isotope/adduct assignment, and database/reference matching; MS/MS fragment information available
31	M0025	Potential metabolite	Syringaresinol_M1	5.14	Negative	M-H	593.187	593.188	-1.08	99.0084, 113.0243, 142.3420, 175.0246, 181.0501, 187.0065, 208.2704, 356.1415, 417.1555, 593.1857	C28H34O14	PRODUCT	level2	Retention behavior, accurate mass, isotope/adduct assignment, and database/reference matching; MS/MS fragment information available
32	M0026	Potential metabolite	Quercetin_M1	5.22	Negative	M-H	461.072	461.072	-1.12	NF	C21H18O12	PRODUCT	level2	Retention behavior, accurate mass, isotope/adduct assignment, and database/reference matching; no informative MS/MS fragment ions detected
33	M0027	Potential metabolite	(4E,6E)-1,7-bis(3,4-dihydroxyphenyl)hepta-4,6-dien-3-one_M1	5.23	Negative	M+FA-H	469.08	469.081	-2.9	113.0247, 187.0071, 209.3348, 213.0916, 293.0485, 389.1229, 469.0792	C19H20O9S	PRODUCT	level2	Retention behavior, accurate mass, isotope/adduct assignment, and database/reference matching; MS/MS fragment information available
34	M0028	Potential metabolite	Damnacantal_M1	5.51	Negative	M-H2O-H	469.08	469.078	4.74	113.0242, 175.0246, 213.0915, 293.0483, 389.1233, 469.0798	C23H20O12	PRODUCT	level2	Retention behavior, accurate mass, isotope/adduct assignment, and database/reference matching; MS/MS fragment information available
35	M0029	Potential metabolite	Damnacantal_M2	5.55	Negative	M-H	475.087	475.088	-1.62	85.0297, 113.0241, 175.0248, 208.9372, 284.0316, 299.0552, 475.0868	C22H20O12	PRODUCT	level2	Retention behavior, accurate mass, isotope/adduct assignment, and database/reference matching; MS/MS fragment information available
36	M0030	Potential metabolite	Prudomestin_M1	5.63	Negative	M-H2O-H	487.087	487.088	-2.07	161.2146, 175.0249, 207.9189, 220.9140, 296.0316, 311.0560, 316.8748, 354.3450, 441.1154, 487.0850	C23H22O13	PRODUCT	level2	Retention behavior, accurate mass, isotope/adduct assignment, and database/reference matching; MS/MS fragment information available
37	M0031	Potential metabolite	Physcion 8-O-beta-D-glucopyranoside_M1	5.7	Negative	M-H2O-H	443.097	443.098	-2.43	NF	C22H22O11	PRODUCT	level2	Retention behavior, accurate mass, isotope/adduct assignment, and database/reference matching; no informative MS/MS fragment ions detected
38	M0032	Potential metabolite	Glycitin_M1	5.7	Negative	M-H	473.108	473.109	-2.42	NF	C23H22O11	PRODUCT	level2	Retention behavior, accurate mass, isotope/adduct assignment, and database/reference matching; no informative MS/MS fragment ions detected
39	M0033	Potential metabolite	Isolapachol_M1	5.89	Negative	M-H	335.022	335.023	-1.89	NF	C15H12O7S	PRODUCT	level2	Retention behavior, accurate mass, isotope/adduct assignment, and database/reference matching; no informative MS/MS fragment ions detected
40	M0034	Potential metabolite	eupalinilide f_M1	5.89	Negative	M-H2O-H	389.123	389.124	-2.6	75.0089, 79.9572, 85.0292, 113.0244, 175.0243, 213.0914, 321.1338, 389.1269	C20H24O9	PRODUCT	level2	Retention behavior, accurate mass, isotope/adduct assignment, and database/reference matching; MS/MS fragment information available
41	M0035	Potential metabolite	Oroxylin A_M1	6.15	Negative	M-H	459.093	459.093	-1.56	85.0299, 95.0142, 99.0087, 113.0242, 175.025, 255.0661, 283.0608, 459.0914	C22H20O11	PRODUCT	level2	Retention behavior, accurate mass, isotope/adduct assignment, and database/reference matching; MS/MS fragment information available
42	M0036	Potential metabolite	1-O-[beta-D-Xylopyranosyl-(1-6)-beta-D-glucopyranosyl]-8-hydroxy-3,7-dimethoxyxanthone_M1	6.23	Negative	M-H	381.028	381.029	-2.18	84.2310, 85.7551, 85.8592, 201.0230, 208.2911, 247.6714, 286.0473, 301.0703, 356.4611, 381.0268	C16H14O9S	PRODUCT	level2	Retention behavior, accurate mass, isotope/adduct assignment, and database/reference matching; MS/MS fragment information available
43	M0037	Potential metabolite	3-O-Methyluralenol_M1	6.46	Negative	M+FA-H	431.098	431.099	-2.15	NF	C20H18O8	PRODUCT	level2	Retention behavior, accurate mass, isotope/adduct assignment, and database/reference matching; no informative MS/MS fragment ions detected
44	M0038	Potential metabolite	15-hydroxy-9-oxoprosta-10,13-dien-1-oic acid_M1	6.6	Negative	M-H2O-H	415.179	415.18	-1.64	96.9599, 415.1794	C20H34O8S	PRODUCT	level2	Retention behavior, accurate mass, isotope/adduct assignment, and database/reference matching; MS/MS fragment information available
45	M0039	Potential metabolite	Blumeatin_M1	6.83	Negative	M-H2O-H	377.033	377.034	-1.2	NF	C17H16O9S	PRODUCT	level2	Retention behavior, accurate mass, isotope/adduct assignment, and database/reference matching; no informative MS/MS fragment ions detected
46	M0040	Potential metabolite	Isoparvifuran_M1	7.34	Negative	M-H2O-H	315.033	315.033	0.31	NF	C16H14O6S	PRODUCT	level2	Retention behavior, accurate mass, isotope/adduct assignment, and database/reference matching; no informative MS/MS fragment ions detected
47	M0041	Potential metabolite	[12]-gingerol_M1	9.27	Positive	M+NH4	490.247	490.247	-0.29	208.529, 328.2556, 431.2086, 449.2203, 490.2486	C23H36O8S	PRODUCT	level2	Retention behavior, accurate mass, isotope/adduct assignment, and database/reference matching; MS/MS fragment information available

## Sheet: Peak area matrix
Peak area matrix and fold-change summary for serum-exposed features
Feature No.	Internal feature ID	Feature category	Compound name	M_1 (blank serum)	M_2 (blank serum)	M_3 (blank serum)	G_1 (ECJ-treated serum)	G_2 (ECJ-treated serum)	G_3 (ECJ-treated serum)	ECJ extract_1	ECJ extract_2	ECJ extract_3	Blank serum mean	ECJ-treated serum mean	ECJ extract mean	Fold change	ECJ extract mean ratio (%)
1	M0001	Prototype component	Isorhapontigenin	0	0	0	0	13672.3	1022.81	1.46247e+06	1.45443e+06	1.51099e+06	0	4898.36	1.47596e+06	54.9399	0.0690474
2	M0008	Prototype component	Panasenoside	0	0	0	2.55197	222907	44308.1	67333.1	63753.9	66764.4	0	89072.6	65950.5	904.089	0.00308525
3	M0009	Prototype component	Secoisolariciresinol monoglucoside	0	0	0	2246.94	1409.81	501.135	127136	147777	120584	0	1385.96	131832	15.8941	0.00616727
4	M0010	Prototype component	Hispidin	0	0	0	0	1814.27	46730.9	16678.3	16232.2	16281.1	0	16181.7	16397.2	32768	0.00076708
5	M0011	Prototype component	Ginkgolide J	0	0	0	3560.72	1425.72	240.937	12632.4	8957.5	14058.3	0	1742.46	11882.7	26.4795	0.000555889
6	M0042	Prototype component	glehlinoside c	0	0	0	0	24570	10294.2	693483	668915	659497	0	11621.4	673965	32768	0.0315289
7	M0043	Prototype component	Eucommin A	0	0	0	20247.2	67238.4	5015.16	504808	482988	491720	0	30833.6	493172	32768	0.0230712
8	M0044	Prototype component	(+)-1-hydroxypinoresinol-4'-o-β-d-glucopyra noside	0	0	0	0	176685	33833	91024	89483.1	96965.6	0	70172.6	92490.9	32768	0.00432684
9	M0045	Prototype component	lanceolin	0	0	0	0	3601.29	818.365	77335.5	74922.4	94890.6	0	1473.22	82382.8	32768	0.00385397
10	M0046	Prototype component	Tripdiolide	0	0	0	0	23715.8	0	280774	326666	291421	0	7905.26	299620	32768	0.0140166
11	M0047	Prototype component	Damnacantal	0	0	0	1440.31	2734.57	167.867	1.62545e+07	1.63341e+07	1.64039e+07	0	1447.58	1.63308e+07	32768	0.763976
12	M0002	Potential metabolite	Ononetin_M1	0	17445	0	0	1.46689e+06	756191	0	0	0	5815	741026	0	127.434	0
13	M0003	Potential metabolite	(+-)-Aklavinone_M1	0	0	0	0	136514	20666.2	49.9827	1.56031	240.525	0	52393.4	97.3561	32768	4.55444e-06
14	M0004	Potential metabolite	Dihydrokaempferide_M1	0	0	0	0	34386.6	7544.96	0	0	0	0	13977.2	0	32768	0
15	M0005	Potential metabolite	Questin_M1	0	0	0	0	29410.6	10007.1	0	0	0	0	13139.2	0	466.784	0
16	M0006	Potential metabolite	Formononetin_M1	0	0	0	3071.22	217782	51547.1	0	0	0	0	90800.1	0	32768	0
17	M0007	Potential metabolite	Bile acid_M1	223083	7909.15	72886.3	27000.3	3.29173e+06	94527.1	0	0	865.308	101293	1.13775e+06	288.436	11.2323	1.34934e-05
18	M0012	Potential metabolite	L-Threonic acid_M1	0	0	0	0	45278	0	0	0	0	0	15092.7	0	32768	0
19	M0013	Potential metabolite	3-Hydroxyacetophenone_M1	0	0	0	0	9309.33	1688.14	0	0	0	0	3665.82	0	32768	0
20	M0014	Potential metabolite	ethyl-3,4-dihydroxyphenyl lactate_M1	0	0	0	0	19112.3	745.605	0	935.669	399.748	0	6619.32	445.139	44.3157	2.08242e-05
21	M0015	Potential metabolite	Kaempferol 3-alpha-L-arabinopyranoside_M1	0	0	0	0	22148.9	9254.37	0	0	0	0	10467.8	0	32768	0
22	M0016	Potential metabolite	Clove 3_M1	0	0	0	0	29130	4382.78	0	0	25.5018	0	11170.9	8.50061	32768	3.97669e-07
23	M0017	Potential metabolite	3,8-Dihydroxy-9-methoxypterocarpan_M1	0	0	0	0	3315.65	53933.9	893.791	842.953	0	0	19083.2	578.915	31.607	2.70824e-05
24	M0018	Potential metabolite	3,7,4'-Trihydroxyflavone_M1	0	0	0	134.616	26307.3	3591.88	122.448	33.8501	39.5254	0	10011.3	65.2746	32768	3.05363e-06
25	M0019	Potential metabolite	iridoid glucoside_M1	0	0	0	0	68777.4	36874.7	393.316	435.295	201.368	0	35217.3	343.326	32768	1.60612e-05
26	M0020	Potential metabolite	Emodin-1-O-beta-D-glucopyranoside_M1	491.851	55001.6	2942.15	0	606955	258666	19.2209	752.272	0	19478.5	288540	257.164	14.8132	1.20305e-05
27	M0021	Potential metabolite	Trifolirhizin_M1	0	0	0	0	19546.4	2426.55	0	0	0	0	7324.3	0	32768	0
28	M0022	Potential metabolite	Velutin_M1	0	0	0	0	33812.5	23784	0	0	0	0	19198.8	0	32768	0
29	M0023	Potential metabolite	Avicularin_M1	0	0	0	0	20087.5	6823.68	0	0	0	0	8970.39	0	32768	0
30	M0024	Potential metabolite	3,4-dihydroxybenzalacetone_M1	0	0	0	0	0	10661.9	245.117	293.857	0	0	3553.97	179.658	32768	8.40463e-06
31	M0025	Potential metabolite	Syringaresinol_M1	0	0	0	6340.65	75162.3	8688.62	0	0	0	0	30063.9	0	32768	0
32	M0026	Potential metabolite	Quercetin_M1	0	0	0	0	1041.12	26285.2	0	0	0	0	9108.77	0	32768	0
33	M0027	Potential metabolite	(4E,6E)-1,7-bis(3,4-dihydroxyphenyl)hepta-4,6-dien-3-one_M1	0	0	0	0	160455	26860.3	0	0	0	0	62438.3	0	32768	0
34	M0028	Potential metabolite	Damnacantal_M1	0	0	0	889.997	1.10477e+06	194068	55.3311	13.7396	184.847	0	433242	84.6394	2870.71	3.95954e-06
35	M0029	Potential metabolite	Damnacantal_M2	0	0	0	144.937	152883	34620.6	0	0	0	0	62549.4	0	713.594	0
36	M0030	Potential metabolite	Prudomestin_M1	0	0	0	0	30770.4	1619.53	0	0	0	0	10796.7	0	32768	0
37	M0031	Potential metabolite	Physcion 8-O-beta-D-glucopyranoside_M1	0	0	0	0	37267.2	1072.98	1321.54	0	0	0	12780.1	440.512	32768	2.06077e-05
38	M0032	Potential metabolite	Glycitin_M1	0	0	0	0	54475	0	438.705	0	0	0	18158.3	146.235	32768	6.84106e-06
39	M0033	Potential metabolite	Isolapachol_M1	0	0	0	0	20290.5	5559.98	1898.43	2177.45	1559.32	0	8616.82	1878.4	88.683	8.78739e-05
40	M0034	Potential metabolite	eupalinilide f_M1	0	0	0	738628	693001	89384.5	0	0	0	0	507004	0	664.403	0
41	M0035	Potential metabolite	Oroxylin A_M1	490.849	17349.1	15538.6	3975.24	869584	209667	0	0	1723.54	11126.2	361075	574.513	32.4528	2.68764e-05
42	M0036	Potential metabolite	1-O-[beta-D-Xylopyranosyl-(1-6)-beta-D-glucopyranosyl]-8-hydroxy-3,7-dimethoxyxanthone_M1	0	0	0	0	27994.6	5766.64	0	0	0	0	11253.7	0	78.3231	0
43	M0037	Potential metabolite	3-O-Methyluralenol_M1	0	0	0	1762.56	58565.6	15467.6	0	2030.43	0	0	25265.3	676.809	32768	3.1662e-05
44	M0038	Potential metabolite	15-hydroxy-9-oxoprosta-10,13-dien-1-oic acid_M1	0	0	0	0	34781.8	2842.92	0	0	0	0	12541.6	0	14.4071	0
45	M0039	Potential metabolite	Blumeatin_M1	0	0	0	0	27917.3	4951.97	328.076	408.478	936.889	0	10956.4	557.814	32768	2.60953e-05
46	M0040	Potential metabolite	Isoparvifuran_M1	0	0	0	0	3083.85	0	0	0	2626.89	0	1027.95	875.631	32768	4.09631e-05
47	M0041	Potential metabolite	[12]-gingerol_M1	1999.37	4891.94	0	3784.23	92684.4	3018.02	390.077	281.341	0	2297.1	33162.2	223.806	14.4365	1.04699e-05

## Sheet: Notes
Item	Description
Table title	Supplementary Table S8. Serum-exposed chemical features detected after ECJ administration.
Feature screening basis	Serum-exposed features were screened by comparing blank serum, ECJ-treated serum, and ECJ extract.
Prototype component definition	Features detected in both ECJ extract and ECJ-treated serum with matched retention behavior and a peak area fold change of >=2 in ECJ-treated serum relative to blank serum, or absence in blank serum.
Potential metabolite definition	Features detected in ECJ-treated serum but not in ECJ extract, with a peak area fold change of >=2 relative to blank serum, or absence in blank serum, and stable retention behavior.
Annotation criteria	Annotation was based on retention behavior, accurate mass, isotope/adduct assignment, MS/MS fragmentation when available, and database/reference matching.
NF	NF indicates that no informative MS/MS fragment ions were detected for the corresponding feature.
Reference database abbreviations	TCM = standard compound database; HERB = public herbal medicine-related database; PRODUCT = predicted/assigned metabolic product database.
M/G/TCM peak-area columns	M_1-M_3 = blank serum replicates; G_1-G_3 = ECJ-treated serum replicates; ECJ extract_1-ECJ extract_3 = ECJ extract replicates.
Ginkgolide J interpretation	The serum-exposed feature putatively annotated as ginkgolide J was selected as a representative testable prototype candidate. This does not imply that it is the sole or dominant active constituent of ECJ.
Structural confirmation caveat	Features without authentic standard co-elution and matched standard MS/MS confirmation should be interpreted as putative annotations rather than unequivocal structural identifications.
